# Supplementary material for: RA-QoS: a robust autoencoder-based QoS predictor for highly accurate web service QoS prediction
Source: PeerJ Comput Sci. 2025 Jun 2;11:e2928. doi: 10.7717/peerj-cs.2928 (PMC12193467; doi:10.7717/peerj-cs.2928)
Supplement: Supplemental Information 2 — Each line shows the user_k evaluates the service_j on score y in float. [file peerj-cs-11-2928-s002.zip]

Archive with 8 entries (5 files):
- Datasets_5p/
- Datasets_5p/.DS_Store
- Datasets_5p/rt/
- Datasets_5p/rt/test.txt
- Datasets_5p/rt/train.txt
- Datasets_5p/tp/
- Datasets_5p/tp/test.txt
- Datasets_5p/tp/train.txt
