# Supplementary material for: RA-QoS: a robust autoencoder-based QoS predictor for highly accurate web service QoS prediction
Source: PeerJ Comput Sci. 2025 Jun 2;11:e2928. doi: 10.7717/peerj-cs.2928 (PMC12193467; doi:10.7717/peerj-cs.2928)
Supplement: Supplemental Information 2 — Each line shows the user_k evaluates the service_j on score y in float. [file peerj-cs-11-2928-s002.zip › Datasets_5p/rt/test.txt]

1::1::5.982
1::2::0.228
1::3::0.237
1::4::0.221
1::5::0.222
1::6::0.527
1::7::0.453
1::8::0.566
1::9::0.386
1::10::0.649
1::11::5.394
1::12::5.55
1::13::7.067
1::14::6.415
1::15::5.828
1::16::5.875
1::17::5.782
1::18::5.776
1::19::5.565
1::20::0.239
1::21::0.24
1::22::6.016
1::23::0.247
1::24::0.247
1::25::5.611
1::26::0.25
1::27::0.249
1::28::0.249
1::29::6.215
1::30::0.328
1::31::0.329
1::32::5.93
1::33::0.43
1::34::0.426
1::35::8.137
1::36::0.299
1::37::5.835
1::38::0.982
1::39::5.842
1::40::5.809
1::41::6.969
1::42::0.696
1::43::8.561
1::45::5.759
1::46::0.266
1::47::0.268
1::48::0.279
1::50::0.292
1::51::0.327
1::52::0.433
1::53::1.535
1::54::5.587
1::55::5.704
1::56::0.236
1::57::5.568
1::58::0.259
1::59::5.8
1::60::1.462
1::61::1.576
1::62::5.799
1::63::0.8
1::64::5.789
1::65::0.518
1::66::0.82
1::67::2.267
1::68::1.713
1::69::0.611
1::70::1.264
1::71::0.687
1::72::0.566
1::74::6.157
1::75::5.72
1::76::5.84
1::77::1.025
1::78::5.82
1::79::0.563
1::80::0.799
1::81::6.15
1::82::5.944
1::83::6.052
1::84::5.885
1::85::0.799
1::86::5.289
1::87::0.996
1::88::0.164
1::89::0.124
1::90::0.121
1::91::0.339
1::92::0.121
1::93::8.32
1::94::3.259
1::95::2.414
1::96::2.213
1::97::1.307
1::98::1.509
1::99::1.409
1::100::0.803
1::101::0.704
1::104::5.439
1::105::0.365
1::106::5.334
1::107::5.425
1::108::0.327
1::109::5.317
1::110::0.12
1::111::0.121
1::112::0.121
1::113::5.422
1::114::5.327
1::115::5.705
1::116::5.318
1::117::5.79
1::118::5.539
1::119::5.397
1::120::5.508
1::121::5.239
1::122::6.984
1::123::0.447
1::124::0.098
1::125::0.098
1::126::5.281
1::127::0.1
1::128::0.1
1::129::0.126
1::130::5.617
1::131::0.146
1::132::0.151
1::133::5.77
1::135::0.202
1::137::5.439
1::138::0.639
1::139::0.336
1::140::5.803
1::141::6.247
1::142::5.39
1::143::0.121
1::144::0.122
1::145::5.292
1::146::5.383
1::147::0.122
1::148::0.121
1::149::0.69
1::150::0.439
1::151::5.458
1::153::5.306
1::154::5.486
1::155::5.463
1::156::6.02
1::157::0.748
1::158::8.378
1::159::5.674
1::160::6.979
1::162::5.615
1::163::5.282
1::164::0.638
1::165::0.145
1::166::0.145
1::167::5.569
1::168::5.589
1::169::0.174
1::170::0.175
1::171::0.357
1::172::5.893
1::173::0.33
1::174::5.478
1::175::5.576
1::177::0.626
1::178::6.06
1::179::6.397
1::180::5.957
1::181::0.407
1::182::5.696
1::183::6.387
1::184::0.381
1::185::6.266
1::186::5.704
1::187::0.329
1::188::0.915
1::190::5.769
1::191::0.63
1::192::5.623
1::193::5.905
1::194::5.616
1::195::5.9
1::196::5.675
1::197::5.647
1::198::5.88
1::199::15.904
1::200::5.795
1::201::6.236
1::202::12.895
1::203::5.584
1::204::0.493
1::205::6.533
1::206::5.99
1::207::5.479
1::208::8.623
1::209::5.649
1::210::5.684
1::211::5.752
1::212::0.143
1::213::0.142
1::214::5.948
1::215::0.139
1::216::6.67
1::217::0.733
1::218::6.19
1::222::0.099
1::223::0.098
1::224::0.098
1::225::0.1
1::226::11.634
1::227::0.811
1::228::0.098
1::229::0.098
1::230::0.098
1::231::0.097
1::232::0.142
1::233::0.097
1::234::12.131
1::235::0.402
1::236::0.098
1::237::0.098
1::238::11.66
1::239::0.567
1::240::0.097
1::241::0.097
1::242::11.758
1::243::0.705
1::244::0.31
1::245::0.098
1::246::0.107
1::247::0.097
1::248::0.098
1::249::0.098
1::250::0.098
1::251::0.098
1::252::0.113
1::253::0.118
1::254::0.098
1::255::11.42
1::256::0.657
1::257::0.098
1::258::0.098
1::259::0.098
1::260::0.126
1::261::0.098
1::262::0.098
1::263::0.098
1::264::0.105
1::265::0.098
1::266::0.112
1::267::0.098
1::268::0.099
1::269::0.103
1::270::0.098
1::271::0.098
1::272::0.098
1::274::10.978
1::275::0.298
1::276::0.098
1::277::0.098
1::278::10.549
1::279::0.686
1::280::0.098
1::281::0.144
1::282::0.098
1::283::0.168
1::284::0.098
1::285::0.127
1::286::0.098
1::287::0.099
1::288::0.098
1::289::0.097
1::290::0.097
1::291::0.153
1::292::0.098
1::293::0.117
1::294::11.387
1::295::0.232
1::296::0.098
1::297::0.097
1::298::0.098
1::299::0.141
1::300::11.371
1::301::0.332
1::302::0.098
1::303::0.099
1::304::0.101
1::306::0.098
1::307::0.097
1::308::0.098
1::309::0.108
1::310::0.097
1::311::0.098
1::312::0.098
1::313::0.098
1::314::0.098
1::316::0.156
1::317::0.097
1::318::10.157
1::319::9.959
1::320::9.811
1::321::13.079
1::322::8.254
1::323::0.46
1::324::0.098
1::325::0.109
1::326::7.189
1::327::0.354
1::328::0.1
1::329::0.117
1::330::0.098
1::331::0.099
1::332::0.098
1::333::0.098
1::334::0.098
1::335::0.107
1::336::0.098
1::337::0.098
1::338::7.127
1::339::0.329
1::340::0.098
1::341::0.097
1::342::0.097
1::343::0.098
1::344::0.102
1::345::0.104
1::346::0.098
1::347::0.097
1::348::0.099
1::349::0.098
1::350::0.098
1::351::0.098
1::353::0.098
1::354::0.098
1::355::0.098
1::356::0.098
1::357::0.097
1::358::0.097
1::359::0.098
1::360::0.097
1::361::0.098
1::362::0.097
1::363::0.116
1::364::0.098
1::365::0.097
1::366::0.098
1::367::0.099
1::368::0.11
1::369::0.097
1::370::0.097
1::371::0.098
1::372::0.098
1::373::0.098
1::374::0.098
1::375::0.129
1::376::0.104
1::377::0.102
1::378::0.118
1::379::0.127
1::380::0.133
1::381::0.108
1::382::0.102
1::383::0.098
1::384::0.098
1::385::6.74
1::386::0.594
1::387::0.098
1::388::0.097
1::389::0.098
1::390::0.098
1::391::0.098
1::392::0.107
1::393::0.098
1::394::0.097
1::395::0.098
1::396::0.098
1::397::6.59
1::398::0.239
1::399::0.098
1::400::0.098
1::401::0.097
1::402::5.664
1::403::5.75
1::404::4.909
1::405::4.74
1::406::0.26
1::407::0.099
1::408::0.098
1::409::3.644
1::411::3.331
1::412::0.137
1::413::3.067
1::414::2.898
1::416::0.097
1::418::3.306
1::419::3.022
1::420::0.218
1::421::7.616
1::422::0.098
1::423::0.105
1::424::0.098
1::425::1.916
1::426::1.53
1::427::0.099
1::428::0.098
1::429::0.097
1::430::1.795
1::431::1.904
1::432::0.098
1::433::0.099
1::434::0.098
1::435::1.846
1::436::1.485
1::437::1.269
1::438::1.326
1::439::0.098
1::441::1.258
1::442::0.778
1::443::0.098
1::444::1.003
1::445::0.681
1::446::0.782
1::447::0.119
1::448::0.099
1::449::0.097
1::450::0.097
1::452::0.433
1::453::0.545
1::454::0.8
1::455::0.115
1::456::0.567
1::458::0.149
1::459::0.079
1::462::0.167
1::464::5.239
1::467::5.235
1::470::5.242
1::471::0.089
1::473::0.149
1::474::0.092
1::476::5.223
1::477::0.078
1::481::0.144
1::482::0.078
1::483::0.08
1::485::5.246
1::486::0.107
1::487::0.083
1::489::0.159
1::490::0.083
1::491::0.078
1::493::5.228
1::497::5.225
1::499::0.154
1::500::0.084
1::502::5.237
1::505::5.243
1::506::5.63
1::507::5.676
1::508::5.289
1::509::0.047
1::510::0.236
1::511::0.219
1::512::5.369
1::513::0.232
1::514::0.23
1::515::0.228
1::516::0.123
1::517::0.243
1::518::0.229
1::519::0.229
1::520::0.229
1::521::0.23
1::522::0.227
1::523::0.229
1::524::0.239
1::525::0.229
1::526::0.228
1::527::0.231
1::528::0.231
1::529::5.614
1::530::5.314
1::531::0.08
1::532::0.064
1::533::0.062
1::534::5.294
1::536::0.049
1::537::5.365
1::538::0.04
1::539::0.043
1::540::0.296
1::541::0.038
1::542::0.039
1::543::5.419
1::544::0.049
1::545::0.381
1::546::0.089
1::547::0.082
1::548::0.423
1::549::6.254
1::550::0.235
1::551::0.255
1::552::0.395
1::553::0.047
1::554::5.394
1::555::5.269
1::557::5.399
1::558::0.041
1::559::0.254
1::560::5.314
1::561::0.122
1::562::5.462
1::563::0.212
1::565::0.213
1::566::5.689
1::567::5.304
1::568::0.087
1::569::11.184
1::570::5.463
1::571::0.315
1::572::5.598
1::573::0.674
1::574::8.995
1::575::0.407
1::577::5.279
1::578::5.542
1::579::5.476
1::580::5.268
1::581::5.422
1::582::5.411
1::583::5.467
1::584::5.242
1::585::5.225
1::586::5.33
1::587::0.885
1::588::5.394
1::589::5.458
1::590::5.255
1::591::0.364
1::592::5.615
1::593::5.422
1::597::5.408
1::598::5.384
1::599::5.353
1::600::5.691
1::601::0.355
1::602::5.668
1::603::0.187
1::605::0.177
1::606::0.191
1::607::0.189
1::608::0.752
1::609::0.243
1::610::0.437
1::612::5.704
1::613::0.721
1::614::0.459
1::615::0.488
1::616::0.684
1::617::0.376
1::618::7.692
1::619::5.597
1::620::5.672
1::622::0.21
1::623::0.21
1::624::0.213
1::625::0.215
1::626::9.018
1::627::0.426
1::628::0.435
1::629::0.654
1::630::0.219
1::631::0.228
1::632::0.217
1::633::0.221
1::634::0.213
1::635::0.226
1::636::0.398
1::637::0.232
1::638::0.22
1::639::0.223
1::640::0.221
1::641::0.223
1::642::0.215
1::643::0.222
1::644::0.231
1::645::1.754
1::646::0.693
1::647::5.833
1::648::0.254
1::649::1.176
1::650::0.214
1::651::0.211
1::652::0.21
1::653::0.215
1::654::0.22
1::655::0.211
1::656::0.211
1::657::0.218
1::658::0.211
1::659::0.214
1::660::0.211
1::661::5.913
1::662::0.285
1::663::0.592
1::664::0.3
1::665::0.283
1::666::0.625
1::667::0.282
1::668::0.309
1::669::0.282
1::670::0.285
1::671::8.832
1::672::5.947
1::673::7.1
1::674::1.157
1::675::5.815
1::676::0.528
1::677::0.263
1::679::5.832
1::680::0.802
1::681::0.636
1::682::0.348
1::683::0.37
1::684::0.368
1::685::0.368
1::686::0.647
1::687::0.343
1::688::0.374
1::689::0.374
1::690::0.378
1::691::6.005
1::692::0.353
1::693::0.374
1::694::0.374
1::695::0.374
1::696::8.173
1::697::5.864
1::698::0.53
1::699::8.078
1::700::0.254
1::701::6.235
1::702::0.354
1::703::0.343
1::704::0.381
1::706::8.118
1::707::0.257
1::708::8.756
1::709::0.285
1::710::3.04
1::711::0.491
1::712::6.0
1::713::2.596
1::714::0.403
1::715::0.524
1::716::0.267
1::717::11.11
1::718::3.309
1::719::5.978
1::720::0.259
1::721::8.125
1::722::0.264
1::723::6.067
1::724::7.937
1::725::0.273
1::726::0.273
1::727::3.134
1::728::0.909
1::729::0.552
1::730::0.553
1::731::3.241
1::733::0.275
1::734::8.104
1::735::0.528
1::736::6.185
1::737::5.941
1::738::8.61
1::739::8.076
1::740::5.981
1::741::8.226
1::742::3.164
1::743::8.36
1::744::0.502
1::747::0.917
1::748::0.282
1::749::1.145
1::750::1.009
1::751::0.255
1::752::0.789
1::753::5.988
1::754::6.306
1::755::5.833
1::757::5.756
1::758::8.111
1::759::0.248
1::760::5.892
1::761::8.211
1::762::9.921
1::763::6.054
1::764::7.646
1::765::3.116
1::766::0.305
1::767::2.881
1::768::3.417
1::769::8.816
1::770::0.258
1::771::6.127
1::772::6.154
1::773::5.902
1::775::0.584
1::777::3.381
1::778::0.268
1::779::9.048
1::781::5.905
1::782::5.839
1::783::8.128
1::784::0.287
1::785::6.128
1::786::0.283
1::787::8.489
1::788::0.321
1::789::10.093
1::791::0.26
1::792::8.155
1::793::8.367
1::795::1.316
1::796::0.486
1::797::6.104
1::798::0.591
1::799::0.906
1::800::6.234
1::801::3.37
1::802::12.685
1::803::0.508
1::804::5.988
1::805::8.096
1::806::8.015
1::807::10.526
1::808::6.609
1::809::5.854
1::810::8.148
1::811::15.584
1::812::6.034
1::813::6.206
1::814::8.376
1::815::3.208
1::816::5.753
1::817::1.061
1::819::11.415
1::820::8.145
1::821::8.257
1::822::5.871
1::825::8.691
1::826::8.863
1::827::7.494
1::828::8.453
1::829::15.577
1::830::8.207
1::831::1.032
1::832::8.223
1::833::4.063
1::834::0.847
1::835::6.112
1::836::3.347
1::837::8.056
1::838::5.945
1::839::6.091
1::840::5.747
1::841::8.179
1::842::5.919
1::844::2.025
1::845::6.119
1::846::2.961
1::847::0.853
1::848::6.217
1::849::6.328
1::850::6.232
1::852::10.831
1::853::0.831
1::854::5.924
1::855::7.01
1::856::5.14
1::857::0.887
1::858::5.899
1::860::8.127
1::861::15.569
1::862::0.707
1::863::6.351
1::894::6.03
1::895::5.69
1::896::0.1
1::897::0.1
1::898::5.418
1::900::0.118
1::901::0.202
1::902::0.402
1::903::5.945
1::904::5.438
1::905::5.739
1::906::0.175
1::907::0.173
1::908::0.72
1::909::5.694
1::910::8.044
1::911::5.581
1::913::0.706
1::915::0.43
1::916::0.388
1::917::5.698
1::918::0.124
1::919::0.769
1::920::5.977
1::922::5.915
1::923::2.195
1::924::0.26
1::926::0.228
1::927::0.326
1::928::6.587
1::929::0.149
1::930::0.137
1::931::5.715
1::932::1.125
1::934::0.95
1::935::1.149
1::936::0.165
1::937::5.872
1::939::1.334
1::940::5.788
1::941::0.535
1::942::0.645
1::943::0.804
1::944::5.686
1::945::5.815
1::946::5.598
1::947::1.512
1::948::5.495
1::949::5.498
1::950::5.805
1::951::0.403
1::952::5.966
1::953::0.601
1::954::5.534
1::955::5.511
1::956::5.668
1::957::0.141
1::958::5.705
1::959::0.134
1::960::5.751
1::961::5.479
1::962::0.637
1::963::0.185
1::965::5.524
1::966::12.834
1::967::5.697
1::968::5.501
1::969::5.696
1::970::5.655
1::971::0.66
1::972::5.397
1::974::5.536
1::975::5.775
1::976::0.563
1::977::4.754
1::978::0.273
1::979::5.589
1::980::0.853
1::982::5.483
1::983::0.804
1::984::0.363
1::985::0.464
1::986::6.148
1::987::0.119
1::988::5.952
1::989::5.837
1::990::5.559
1::991::6.143
1::992::5.249
1::993::7.629
1::994::7.769
1::995::7.664
1::996::7.881
1::997::1.937
1::998::5.611
1::999::5.679
1::1000::5.764
1::1001::5.47
1::1002::4.807
1::1003::5.692
1::1004::5.642
1::1005::5.785
1::1006::5.728
1::1007::0.522
1::1008::1.263
1::1009::5.551
1::1010::5.453
1::1011::0.877
1::1012::1.19
1::1013::0.465
1::1014::5.894
1::1015::5.84
1::1016::5.493
1::1017::0.654
1::1018::0.628
1::1019::5.658
1::1020::5.594
1::1021::0.665
1::1022::6.123
1::1023::0.572
1::1024::5.681
1::1025::5.578
1::1026::5.743
1::1027::0.929
1::1028::6.218
1::1029::0.657
1::1030::5.743
1::1031::5.57
1::1032::6.257
1::1033::0.248
1::1034::0.159
1::1036::5.698
1::1037::5.617
1::1038::0.143
1::1039::0.15
1::1040::5.596
1::1041::0.145
1::1042::0.144
1::1044::5.517
1::1045::0.486
1::1046::5.491
1::1047::6.069
1::1048::5.596
1::1049::5.584
1::1050::6.437
1::1051::0.388
1::1052::0.395
1::1053::0.395
1::1054::0.389
1::1055::0.431
1::1082::5.672
1::1083::0.114
1::1084::0.135
1::1085::0.131
1::1086::5.643
1::1087::0.104
1::1088::0.104
1::1089::5.541
1::1090::0.101
1::1091::0.1
1::1092::0.237
1::1093::5.401
1::1094::0.115
1::1095::0.114
1::1096::5.555
1::1098::0.11
1::1099::5.363
1::1100::0.123
1::1101::0.108
1::1102::5.379
1::1103::0.108
1::1104::0.108
1::1105::5.573
1::1106::0.183
1::1107::0.963
1::1108::6.1
1::1109::0.339
1::1110::0.287
1::1111::0.286
1::1112::0.315
1::1113::0.28
1::1114::0.281
1::1115::0.305
1::1116::0.281
1::1117::0.292
1::1118::0.286
1::1119::0.286
1::1120::0.294
1::1121::0.281
1::1123::0.147
1::1124::5.667
1::1125::1.167
1::1126::0.122
1::1127::0.123
1::1129::0.136
1::1130::0.129
1::1131::5.79
1::1132::6.037
1::1133::0.604
1::1134::0.114
1::1135::0.103
1::1136::0.105
1::1137::0.102
1::1138::5.501
1::1139::5.884
1::1140::0.338
1::1141::0.341
1::1142::5.695
1::1143::0.13
1::1144::0.131
1::1145::5.803
1::1146::0.197
1::1147::0.189
1::1148::0.285
1::1149::5.63
1::1150::0.241
1::1151::0.733
1::1152::0.346
1::1153::0.346
1::1154::0.344
1::1155::5.459
1::1156::0.109
1::1157::0.094
1::1158::0.168
1::1159::0.6
1::1160::0.15
1::1161::0.109
1::1162::0.095
1::1163::5.933
1::1164::5.825
1::1165::0.179
1::1166::5.717
1::1167::0.134
1::1168::0.124
1::1169::0.124
1::1170::0.119
1::1171::11.056
1::1172::5.628
1::1173::5.507
1::1174::0.189
1::1175::0.243
1::1176::0.521
1::1177::0.667
1::1178::5.755
1::1179::5.47
1::1180::1.962
1::1181::0.108
1::1182::5.551
1::1183::5.441
1::1184::5.587
1::1185::0.361
1::1186::5.573
1::1187::5.63
1::1188::7.694
1::1189::5.462
1::1190::5.554
1::1191::11.294
1::1192::5.633
1::1193::5.731
1::1194::6.203
1::1195::5.942
1::1196::7.66
1::1197::5.706
1::1198::5.655
1::1199::5.474
1::1200::5.813
1::1201::5.879
1::1202::5.922
1::1203::5.696
1::1204::5.701
1::1205::5.504
1::1206::5.38
1::1207::5.501
1::1208::0.465
1::1209::5.767
1::1210::5.593
1::1212::5.484
1::1213::0.739
1::1214::5.489
1::1215::5.375
1::1216::5.874
1::1217::0.891
1::1218::5.545
1::1219::1.041
1::1220::5.381
1::1221::5.78
1::1222::5.479
1::1223::5.674
1::1224::0.193
1::1225::0.219
1::1226::0.219
1::1227::0.19
1::1228::0.21
1::1230::0.19
1::1231::0.189
1::1232::0.19
1::1233::0.189
1::1234::0.19
1::1235::0.124
1::1236::0.186
1::1237::0.189
1::1238::0.19
1::1239::5.616
1::1240::7.519
1::1241::0.118
1::1242::0.117
1::1243::7.728
1::1245::2.577
1::1246::0.145
1::1247::0.196
1::1248::0.122
1::1249::5.715
1::1250::0.121
1::1251::2.697
1::1252::0.12
1::1253::0.115
1::1254::7.74
1::1255::5.217
1::1256::0.073
1::1257::5.762
1::1258::0.158
1::1259::0.131
1::1260::7.751
1::1261::0.139
1::1262::0.144
1::1263::5.659
1::1264::0.106
1::1265::7.511
1::1266::0.115
1::1267::7.706
1::1268::0.115
1::1270::0.115
1::1271::0.105
1::1272::7.743
1::1273::0.142
1::1274::0.143
1::1275::5.708
1::1276::0.242
1::1277::0.117
1::1278::0.116
1::1279::0.113
1::1280::0.249
1::1281::0.113
1::1282::0.114
1::1283::0.137
1::1284::0.112
1::1285::0.146
1::1287::0.115
1::1288::0.762
1::1289::0.134
1::1290::0.129
1::1291::0.115
1::1292::0.115
1::1293::0.22
1::1294::0.139
1::1295::0.112
1::1296::0.133
1::1297::0.114
1::1298::0.115
1::1300::0.113
1::1301::2.593
1::1302::0.156
1::1303::0.156
1::1304::5.499
1::1305::0.258
1::1306::0.156
1::1307::0.155
1::1308::0.434
1::1309::7.588
1::1310::5.659
1::1311::0.151
1::1312::0.152
1::1313::0.134
1::1314::0.118
1::1315::7.719
1::1316::2.244
1::1318::7.565
1::1319::7.583
1::1320::7.578
1::1321::5.512
1::1322::0.131
1::1323::0.147
1::1324::0.122
1::1325::0.122
1::1327::2.57
1::1328::0.123
1::1329::0.137
1::1334::12.735
1::1335::0.414
1::1336::2.548
1::1337::5.674
1::1338::5.666
1::1339::5.288
1::1340::5.497
1::1341::5.489
1::1342::0.233
1::1343::0.216
1::1344::5.519
1::1346::0.654
1::1347::5.525
1::1348::0.138
1::1349::5.484
1::1350::0.108
1::1351::0.109
1::1352::5.836
1::1353::5.502
1::1354::0.113
1::1355::0.114
1::1356::5.477
1::1357::5.675
1::1358::5.7
1::1359::5.489
1::1360::0.144
1::1361::0.519
1::1362::0.486
1::1363::0.343
1::1364::5.533
1::1365::0.125
1::1366::6.73
1::1368::0.289
1::1369::0.27
1::1370::6.479
1::1371::0.113
1::1372::0.511
1::1373::0.117
1::1374::0.111
1::1376::0.844
1::1377::0.13
1::1378::5.493
1::1379::0.349
1::1380::5.626
1::1381::5.495
1::1382::0.496
1::1383::5.484
1::1384::0.119
1::1385::0.111
1::1386::5.813
1::1387::0.266
1::1388::0.273
1::1389::5.509
1::1390::0.129
1::1391::5.661
1::1392::0.169
1::1393::5.677
1::1394::5.879
1::1395::0.437
1::1396::5.786
1::1397::0.324
1::1398::0.172
1::1399::2.763
1::1400::5.635
1::1401::0.478
1::1402::0.252
1::1403::0.126
1::1404::5.708
1::1405::6.392
1::1406::0.363
1::1407::6.096
1::1408::0.428
1::1409::9.068
1::1410::0.403
1::1411::5.923
1::1412::0.36
1::1413::6.042
1::1414::0.366
1::1415::0.891
1::1416::0.348
1::1417::5.436
1::1418::5.541
1::1419::5.838
1::1420::0.109
1::1421::5.501
1::1422::5.655
1::1423::6.1
1::1424::0.672
1::1425::5.501
1::1427::0.19
1::1429::5.733
1::1430::5.65
1::1431::5.533
1::1432::0.572
1::1433::5.477
1::1434::0.103
1::1435::5.5
1::1436::0.226
1::1437::5.638
1::1439::5.494
1::1440::0.135
1::1441::5.891
1::1442::0.4
1::1443::5.496
1::1444::0.127
1::1445::5.712
1::1446::0.124
1::1447::5.609
1::1448::5.595
1::1450::0.238
1::1451::0.253
1::1452::0.233
1::1453::5.629
1::1454::5.534
1::1455::5.458
1::1456::5.69
1::1457::6.942
1::1458::6.659
1::1459::5.712
1::1460::5.489
1::1462::5.779
1::1463::5.485
1::1465::5.722
1::1466::5.5
1::1467::6.348
1::1468::0.527
1::1469::0.595
1::1470::0.512
1::1472::5.957
1::1473::7.889
1::1474::5.576
1::1475::5.695
1::1476::2.534
1::1477::5.566
1::1478::5.513
1::1479::5.592
1::1480::0.592
1::1481::1.661
1::1482::1.246
1::1483::5.771
1::1484::0.875
1::1485::5.755
1::1486::5.532
1::1487::5.649
1::1488::5.486
1::1489::5.493
1::1490::5.727
1::1491::5.499
1::1492::5.504
1::1493::5.504
1::1494::5.598
1::1495::6.407
1::1496::5.491
1::1497::5.599
1::1498::5.877
1::1499::5.521
1::1500::6.136
1::1501::0.149
1::1502::6.581
1::1503::5.836
1::1504::5.823
1::1506::5.825
1::1507::9.509
1::1508::0.277
1::1509::6.531
1::1510::6.027
1::1511::5.962
1::1512::1.692
1::1514::0.127
1::1515::0.127
1::1516::5.671
1::1517::5.719
1::1518::0.128
1::1519::0.129
1::1520::8.27
1::1521::0.436
1::1522::5.819
1::1523::5.671
1::1524::5.708
1::1525::6.439
1::1526::5.659
1::1527::5.701
1::1528::0.703
1::1529::5.905
1::1530::5.837
1::1531::0.106
1::1532::0.591
1::1533::6.176
1::1534::1.166
1::1548::0.78
1::1549::0.622
1::1550::0.581
1::1551::0.581
1::1552::0.571
1::1553::0.875
1::1554::0.584
1::1555::0.568
1::1556::5.891
1::1557::15.912
1::1558::0.61
1::1559::6.048
1::1560::6.842
1::1561::6.159
1::1562::5.942
1::1563::1.161
1::1565::5.791
1::1567::5.749
1::1568::0.126
1::1569::0.119
1::1570::5.645
1::1571::0.133
1::1572::0.158
1::1573::0.21
1::1574::0.105
1::1575::2.52
1::1576::5.599
1::1577::0.153
1::1578::5.737
1::1579::0.154
1::1580::5.824
1::1581::5.666
1::1582::0.741
1::1584::5.629
1::1585::0.498
1::1586::0.503
1::1587::1.297
1::1588::5.643
1::1589::0.722
1::1590::0.244
1::1591::0.241
1::1592::5.731
1::1593::0.303
1::1595::0.241
1::1596::4.0
1::1597::8.533
1::1598::6.026
1::1599::0.294
1::1600::0.301
1::1601::5.842
1::1602::0.206
1::1603::0.181
1::1604::0.181
1::1605::5.748
1::1607::0.365
1::1608::0.338
1::1609::0.329
1::1610::0.363
1::1611::0.336
1::1612::0.319
1::1613::5.902
1::1615::0.164
1::1616::5.981
1::1617::5.626
1::1619::5.624
1::1620::0.164
1::1621::5.497
1::1623::5.882
1::1624::0.169
1::1625::0.862
1::1626::8.642
1::1627::5.757
1::1628::5.757
1::1629::5.779
1::1630::5.841
1::1631::5.639
1::1632::6.586
1::1633::0.943
1::1634::5.502
1::1636::0.662
1::1637::0.562
1::1638::0.144
1::1639::0.145
1::1640::0.144
1::1641::0.163
1::1642::0.146
1::1643::0.145
1::1644::0.145
1::1645::0.143
1::1646::0.145
1::1647::0.146
1::1648::0.146
1::1649::0.145
1::1650::0.144
1::1651::0.144
1::1652::0.144
1::1653::0.168
1::1654::0.143
1::1655::0.144
1::1656::0.147
1::1657::0.143
1::1658::0.143
1::1659::0.144
1::1660::0.145
1::1662::0.147
1::1663::0.143
1::1664::0.144
1::1665::0.143
1::1666::0.144
1::1667::0.144
1::1668::0.147
1::1670::0.153
1::1671::0.144
1::1672::0.146
1::1673::0.144
1::1674::0.143
1::1675::0.143
1::1676::0.142
1::1677::0.143
1::1678::0.17
1::1679::0.149
1::1680::0.144
1::1681::0.152
1::1682::0.154
1::1683::0.16
1::1684::0.174
1::1685::0.188
1::1686::0.143
1::1687::0.143
1::1688::0.144
1::1689::0.146
1::1690::0.144
1::1691::0.143
1::1692::0.144
1::1693::0.144
1::1694::0.143
1::1695::0.144
1::1696::0.143
1::1697::0.144
1::1698::0.144
1::1699::0.144
1::1700::0.143
1::1701::5.675
1::1702::0.378
1::1703::0.128
1::1704::0.128
1::1705::0.13
1::1707::0.14
1::1708::0.183
1::1709::0.129
1::1710::0.131
1::1711::0.127
1::1713::0.15
1::1714::0.13
1::1715::0.136
1::1716::0.13
1::1717::5.96
1::1718::0.129
1::1719::0.128
1::1720::0.129
1::1721::0.127
1::1722::0.137
1::1723::0.141
1::1724::0.128
1::1725::0.129
1::1727::0.128
1::1728::0.13
1::1729::0.13
1::1730::0.127
1::1731::0.13
1::1732::5.881
1::1733::0.381
1::1734::0.127
1::1735::0.131
1::1736::0.126
1::1737::0.126
1::1738::0.125
1::1739::0.135
1::1741::0.127
1::1742::0.127
1::1743::0.136
1::1744::0.18
1::1745::0.126
1::1746::0.126
1::1747::0.128
1::1748::5.512
1::1749::0.119
1::1750::9.05
1::1752::0.135
1::1753::7.99
1::1754::3.122
1::1755::0.128
1::1756::0.13
1::1757::0.128
1::1759::0.259
1::1760::0.265
1::1761::0.117
1::1762::0.26
1::1763::0.262
1::1765::5.587
1::1766::4.018
1::1767::0.378
1::1768::0.181
1::1769::1.209
1::1770::5.571
1::1771::0.137
1::1772::0.144
1::1773::0.144
1::1774::0.567
1::1775::0.289
1::1777::0.582
1::1778::0.266
1::1779::0.914
1::1780::5.66
1::1781::0.129
1::1782::5.552
1::1783::0.146
1::1784::5.663
1::1785::0.248
1::1786::0.129
1::1787::0.137
1::1788::5.752
1::1789::5.925
1::1790::5.793
1::1791::5.77
1::1792::5.962
1::1793::5.452
1::1794::0.128
1::1795::0.127
1::1796::0.262
1::1797::0.142
1::1798::5.911
1::1799::0.148
1::1800::0.766
1::1801::5.671
1::1802::0.563
1::1803::0.128
1::1804::0.601
1::1805::5.587
1::1806::5.714
1::1807::5.638
1::1808::5.574
1::1809::1.441
1::1810::5.529
1::1811::0.574
1::1812::5.626
1::1813::0.548
1::1814::5.651
1::1815::5.733
1::1816::7.881
1::1817::5.576
1::1818::5.589
1::1819::0.773
1::1820::7.714
1::1822::5.714
1::1823::5.535
1::1824::5.684
1::1825::5.712
1::1826::5.623
1::1827::5.8
1::1829::0.738
1::1830::5.57
1::1832::5.841
1::1833::0.48
1::1834::5.584
1::1835::5.578
1::1836::5.7
1::1837::5.571
1::1838::5.602
1::1839::5.968
1::1840::5.574
1::1841::5.395
1::1842::6.661
1::1843::5.573
1::1844::6.735
1::1845::5.687
1::1846::0.272
1::1847::5.638
1::1848::0.411
1::1849::0.802
1::1851::6.448
1::1852::0.249
1::1853::0.516
1::1854::0.195
1::1855::0.274
1::1856::0.266
1::1858::0.408
1::1859::0.57
1::1860::0.421
1::1861::0.397
1::1862::0.649
1::1863::0.222
1::1865::0.265
1::1866::12.046
1::1867::0.476
1::1868::0.472
1::1869::0.471
1::1870::6.397
1::1872::1.149
1::1873::1.121
1::1874::1.139
1::1875::7.531
1::1876::6.417
1::1877::1.044
1::1878::5.719
1::1879::0.684
1::1880::0.21
1::1881::5.866
1::1882::5.667
1::1883::0.202
1::1885::5.841
1::1886::5.801
1::1887::6.082
1::1888::0.747
1::1890::5.753
1::1891::6.304
1::1892::5.8
1::1893::0.599
1::1894::0.915
1::1895::8.068
1::1896::0.494
1::1897::0.564
1::1898::5.838
1::1899::5.736
1::1900::11.296
1::1902::4.578
1::1903::0.574
1::1904::6.018
1::1905::5.693
1::1906::0.121
1::1907::0.132
1::1908::0.111
1::1909::11.27
1::1910::2.187
1::1911::2.403
1::1912::5.518
1::1913::0.475
1::1914::5.389
1::1915::1.257
1::1916::5.467
1::1917::0.253
1::1918::3.249
1::1919::0.257
1::1920::0.328
1::1921::0.489
1::1922::5.543
1::1923::5.428
1::1924::5.601
1::1925::5.676
1::1926::10.616
1::1927::0.116
1::1928::0.124
1::1929::0.116
1::1930::0.116
1::1931::5.655
1::1933::5.859
1::1934::0.208
1::1935::0.361
1::1936::0.206
1::1937::0.224
1::1938::0.207
1::1939::0.217
1::1940::0.207
1::1941::0.229
1::1942::2.114
1::1944::0.206
1::1945::0.236
1::1947::0.11
1::1948::0.105
1::1949::0.575
1::1950::0.126
1::1951::0.118
1::1952::0.128
1::1953::0.118
1::1954::5.536
1::1955::0.102
1::1956::0.109
1::1957::5.573
1::1958::0.101
1::1959::0.102
1::1960::5.513
1::1961::0.101
1::1962::5.508
1::1963::0.115
1::1964::0.793
1::1965::5.474
1::1966::0.109
1::1967::0.114
1::1968::0.108
1::1969::0.119
1::1970::5.976
1::1972::0.193
1::1973::0.185
1::1974::5.538
1::1975::0.496
1::1976::0.214
1::1977::5.493
1::1978::0.213
1::1979::5.496
1::1980::0.218
1::1981::5.698
1::1982::0.235
1::1983::5.508
1::1984::0.309
1::1985::0.205
1::1986::5.732
1::1987::6.378
1::1988::1.117
1::1989::1.247
1::1990::5.686
1::1991::5.494
1::1992::5.67
1::1993::5.513
1::1994::0.114
1::1995::5.642
1::1996::0.104
1::1997::5.509
1::1998::5.3
1::1999::6.311
1::2000::0.605
1::2001::0.111
1::2002::5.764
1::2003::0.222
1::2004::6.208
1::2005::5.466
1::2006::0.579
1::2007::5.531
1::2008::0.963
1::2009::5.512
1::2010::5.626
1::2012::5.509
1::2013::0.552
1::2014::5.639
1::2015::5.478
1::2016::5.642
1::2017::4.575
1::2018::5.72
1::2019::0.531
1::2020::5.508
1::2021::5.491
1::2022::5.503
1::2023::5.487
1::2024::0.737
1::2025::5.696
1::2026::6.947
1::2027::5.661
1::2028::5.624
1::2029::5.669
1::2030::5.482
1::2032::5.725
1::2033::0.221
1::2034::0.224
1::2035::1.263
1::2036::0.99
1::2037::0.235
1::2038::0.236
1::2039::8.279
1::2040::0.37
1::2041::6.598
1::2042::0.628
1::2043::0.64
1::2044::5.103
1::2045::0.664
1::2046::0.613
1::2047::0.629
1::2048::0.229
1::2049::0.672
1::2050::5.591
1::2051::0.82
1::2052::0.106
1::2053::0.102
1::2054::6.177
1::2055::0.49
1::2056::5.779
1::2057::6.173
1::2058::5.893
1::2059::5.848
1::2060::2.957
1::2061::5.778
1::2062::6.12
1::2063::8.02
1::2064::6.265
1::2065::6.013
1::2067::0.114
1::2068::5.669
1::2069::0.113
1::2070::5.657
1::2071::0.12
1::2072::5.593
1::2073::0.12
1::2075::0.794
1::2076::0.484
1::2077::5.989
1::2078::0.099
1::2079::0.128
1::2080::0.092
1::2081::0.089
1::2082::5.763
1::2083::0.603
1::2085::0.266
1::2086::5.657
1::2087::5.962
1::2088::6.035
1::2089::0.175
1::2090::0.121
1::2091::5.558
1::2092::7.632
1::2093::0.74
1::2094::5.891
1::2095::5.551
1::2096::5.654
1::2097::5.843
1::2098::10.367
1::2100::0.108
1::2101::5.535
1::2102::5.506
1::2103::5.983
1::2104::5.685
1::2105::0.549
1::2106::5.91
1::2107::5.635
1::2108::5.577
1::2109::5.79
1::2111::6.142
1::2112::5.745
1::2113::5.462
1::2114::5.589
1::2115::5.737
1::2116::7.809
1::2117::9.507
1::2118::6.078
1::2119::5.654
1::2120::5.47
1::2122::7.446
1::2123::5.421
1::2124::0.841
1::2125::6.176
1::2126::0.217
1::2127::0.427
1::2128::5.979
1::2129::5.662
1::2130::1.345
1::2131::0.712
1::2132::0.635
1::2133::0.429
1::2134::0.489
1::2135::0.705
1::2136::0.754
1::2137::0.752
1::2139::0.74
1::2140::2.941
1::2141::0.774
1::2142::0.746
1::2143::0.724
1::2144::0.73
1::2145::0.687
1::2146::0.614
1::2147::0.646
1::2148::0.775
1::2149::0.625
1::2150::0.464
1::2151::0.466
1::2152::0.513
1::2153::0.553
1::2154::0.48
1::2155::0.484
1::2156::0.426
1::2158::0.68
1::2159::0.345
1::2160::0.685
1::2161::0.286
1::2162::0.28
1::2163::0.281
1::2164::0.281
1::2165::6.038
1::2167::0.133
1::2168::0.133
1::2169::1.054
1::2170::0.56
1::2171::8.481
1::2172::0.977
1::2173::0.125
1::2174::0.13
1::2175::0.129
1::2176::0.13
1::2177::0.13
1::2178::0.124
1::2179::0.124
1::2180::0.125
1::2181::0.124
1::2182::5.367
1::2183::0.181
1::2185::0.83
1::2186::5.761
1::2187::5.592
1::2188::5.824
1::2189::6.023
1::2190::5.615
1::2191::5.777
1::2192::0.328
1::2193::0.326
1::2195::5.727
1::2196::6.332
1::2198::5.689
1::2199::5.637
1::2200::0.127
1::2201::5.662
1::2202::5.796
1::2203::0.837
1::2204::0.463
1::2205::0.37
1::2206::0.901
1::2207::5.451
1::2208::5.622
1::2210::0.631
1::2211::0.594
1::2212::1.173
1::2213::5.681
1::2214::0.083
1::2215::0.083
1::2216::5.051
1::2218::9.828
1::2219::0.881
1::2221::2.384
1::2222::8.994
1::2223::0.263
1::2224::0.341
1::2225::0.262
1::2226::5.741
1::2227::5.994
1::2228::5.95
1::2229::0.664
1::2230::5.971
1::2231::0.249
1::2232::0.344
1::2233::6.725
1::2234::0.223
1::2235::5.753
1::2236::5.814
1::2237::0.237
1::2238::6.4
1::2239::4.188
1::2240::5.9
1::2241::5.764
1::2242::6.149
1::2243::5.8
1::2244::5.937
1::2245::7.884
1::2246::5.957
1::2247::5.823
1::2248::5.749
1::2249::5.582
1::2250::0.859
1::2251::5.861
1::2252::0.134
1::2253::0.133
1::2254::7.51
1::2255::0.137
1::2256::7.832
1::2257::0.314
1::2258::6.226
1::2259::0.654
1::2260::0.984
1::2261::5.749
1::2263::0.534
1::2264::0.171
1::2265::5.934
1::2266::1.406
1::2267::0.602
1::2268::0.169
1::2269::0.222
1::2270::5.781
1::2271::5.398
1::2272::0.846
1::2273::0.16
1::2274::0.16
1::2275::5.773
1::2276::6.054
1::2277::0.157
1::2278::6.216
1::2279::0.79
1::2280::0.8
1::2281::5.819
1::2282::5.724
1::2283::0.143
1::2284::0.896
1::2286::5.708
1::2287::6.052
1::2288::7.184
1::2289::5.631
1::2291::6.282
1::2292::5.692
1::2293::0.766
1::2294::5.885
1::2295::0.838
1::2296::0.782
1::2297::6.502
1::2298::6.106
1::2299::5.741
1::2300::5.95
1::2301::5.783
1::2302::1.09
1::2303::0.91
1::2304::6.019
1::2305::5.761
1::2306::0.195
1::2307::0.2
1::2308::6.34
1::2309::6.898
1::2310::6.681
1::2311::5.743
1::2312::0.264
1::2313::5.567
1::2314::5.588
1::2315::7.464
1::2316::8.877
1::2317::9.018
1::2318::0.304
1::2319::6.492
1::2320::0.7
1::2321::0.638
1::2322::6.188
1::2323::0.375
1::2324::6.736
1::2325::0.768
1::2326::1.045
1::2327::5.825
1::2329::6.759
1::2330::1.788
1::2331::1.752
1::2332::5.95
1::2333::5.499
1::2334::0.142
1::2335::0.136
1::2336::5.397
1::2337::0.258
1::2338::0.392
1::2339::0.13
1::2340::5.878
1::2341::0.143
1::2342::0.149
1::2343::6.328
1::2344::5.704
1::2345::0.144
1::2346::5.7
1::2347::6.015
1::2348::5.568
1::2349::5.923
1::2350::5.699
1::2351::5.619
1::2352::6.07
1::2353::0.269
1::2354::0.291
1::2355::1.389
1::2356::5.851
1::2357::7.801
1::2358::5.621
1::2359::3.686
1::2360::8.741
1::2361::10.398
1::2362::8.992
1::2363::3.174
1::2364::8.158
1::2365::8.372
1::2367::6.709
1::2368::1.235
1::2370::0.169
1::2371::0.162
1::2372::0.162
1::2373::0.162
1::2374::0.163
1::2375::0.162
1::2376::0.162
1::2377::0.162
1::2378::0.162
1::2380::0.181
1::2381::0.164
1::2382::0.171
1::2383::0.163
1::2384::0.192
1::2385::0.161
1::2386::0.166
1::2387::0.2
1::2388::0.165
1::2389::0.163
1::2391::0.162
1::2392::0.182
1::2393::7.542
1::2394::0.116
1::2395::0.112
1::2396::0.113
1::2397::0.559
1::2398::0.124
1::2399::0.124
1::2400::5.842
1::2401::0.153
1::2402::6.069
1::2403::0.611
1::2404::0.141
1::2405::0.17
1::2406::0.139
1::2407::5.794
1::2408::0.292
1::2410::0.252
1::2411::5.565
1::2412::5.52
1::2413::0.124
1::2414::0.123
1::2415::5.618
1::2416::0.307
1::2417::0.31
1::2418::7.592
1::2419::5.873
1::2422::7.646
1::2423::8.099
1::2424::0.628
1::2425::0.141
1::2426::0.294
1::2428::0.258
1::2429::0.419
1::2430::0.343
1::2431::0.411
1::2432::5.654
1::2433::5.884
1::2435::5.781
1::2436::5.748
1::2437::5.839
1::2438::5.44
1::2439::5.683
1::2440::5.526
1::2441::9.779
1::2443::5.836
1::2444::5.959
1::2445::5.737
1::2446::5.646
1::2447::1.149
1::2448::5.567
1::2449::0.636
1::2450::5.708
1::2451::5.84
1::2452::6.597
1::2453::5.971
1::2454::6.263
1::2455::0.124
1::2456::0.124
1::2457::0.144
1::2458::0.471
1::2459::0.127
1::2460::0.128
1::2461::5.822
1::2462::0.151
1::2463::0.135
1::2464::5.612
1::2465::0.151
1::2466::0.317
1::2467::0.147
1::2468::0.727
1::2469::0.119
1::2470::0.118
1::2471::5.831
1::2472::0.133
1::2473::0.45
1::2474::0.134
1::2475::0.198
1::2477::0.397
1::2478::5.543
1::2479::0.141
1::2480::0.136
1::2481::0.124
1::2483::0.124
1::2484::0.124
1::2485::5.541
1::2486::5.705
1::2487::1.454
1::2488::0.135
1::2489::0.124
1::2490::5.432
1::2491::5.448
1::2492::0.182
1::2493::5.843
1::2494::0.229
1::2495::5.941
1::2496::5.656
1::2498::0.576
1::2499::5.963
1::2500::0.128
1::2501::0.124
1::2502::0.513
1::2503::0.437
1::2504::5.529
1::2505::5.501
1::2506::5.517
1::2507::5.748
1::2509::5.504
1::2510::0.123
1::2511::0.884
1::2512::5.941
1::2513::5.745
1::2514::0.529
1::2515::6.402
1::2516::7.644
1::2517::5.654
1::2518::5.688
1::2519::5.653
1::2520::5.693
1::2522::5.42
1::2523::5.825
1::2524::5.542
1::2525::5.571
1::2526::5.503
1::2527::5.518
1::2529::6.102
1::2530::5.654
1::2531::0.627
1::2532::5.95
1::2533::7.214
1::2535::5.44
1::2536::5.779
1::2537::0.297
1::2538::0.115
1::2539::0.992
1::2540::0.439
1::2541::0.407
1::2542::5.676
1::2543::0.113
1::2544::5.511
1::2545::0.125
1::2546::0.119
1::2547::0.133
1::2548::5.487
1::2549::0.498
1::2550::0.108
1::2551::0.119
1::2552::5.881
1::2553::0.133
1::2554::0.138
1::2555::5.493
1::2556::0.322
1::2557::0.369
1::2558::5.681
1::2559::1.286
1::2560::0.109
1::2561::0.526
1::2562::0.131
1::2563::0.152
1::2564::6.328
1::2565::0.7
1::2566::0.706
1::2567::0.156
1::2568::0.142
1::2569::5.52
1::2570::5.853
1::2571::5.489
1::2572::5.801
1::2573::5.755
1::2574::5.784
1::2575::0.664
1::2576::0.83
1::2577::5.716
1::2578::5.812
1::2579::5.71
1::2580::1.702
1::2581::6.101
1::2582::0.235
1::2583::0.242
1::2584::0.26
1::2585::0.241
1::2586::0.738
1::2587::1.199
1::2588::0.227
1::2589::6.275
1::2590::0.343
1::2591::0.712
1::2592::1.451
1::2593::1.089
1::2594::6.183
1::2595::6.126
1::2596::1.257
1::2597::5.944
1::2598::5.926
1::2599::0.992
1::2600::5.932
1::2601::6.066
1::2602::5.829
1::2603::0.855
1::2604::10.442
1::2605::5.906
1::2606::5.932
1::2607::5.865
1::2608::10.88
1::2609::0.298
1::2610::0.297
1::2611::0.321
1::2612::0.298
1::2613::0.298
1::2614::19.617
1::2615::13.607
1::2616::11.607
1::2618::5.816
1::2619::1.115
1::2620::5.942
1::2621::0.291
1::2622::6.027
1::2623::5.995
1::2624::6.304
1::2625::5.979
1::2626::6.397
1::2627::1.229
1::2629::5.894
1::2630::0.924
1::2631::6.318
1::2632::0.392
1::2633::0.193
1::2634::0.193
1::2635::0.192
1::2636::0.192
1::2637::0.191
1::2638::0.197
1::2639::0.22
1::2640::0.194
1::2641::0.193
1::2642::0.201
1::2643::0.222
1::2644::6.628
1::2645::5.936
1::2646::5.893
1::2648::0.361
1::2649::0.3
1::2650::0.171
1::2651::1.24
1::2652::5.899
1::2653::0.168
1::2654::6.409
1::2655::0.195
1::2656::0.793
1::2658::5.719
1::2659::5.859
1::2660::6.06
1::2662::7.895
1::2663::0.681
1::2664::8.127
1::2665::1.47
1::2666::6.562
1::2667::6.283
1::2668::0.162
1::2669::5.556
1::2671::5.577
1::2672::0.322
1::2673::1.175
1::2674::0.843
1::2675::6.471
1::2676::0.226
1::2677::0.211
1::2678::0.677
1::2679::0.228
1::2680::6.887
1::2681::1.233
1::2682::0.228
1::2683::6.351
1::2684::6.042
1::2685::5.947
1::2686::5.935
1::2687::9.445
1::2688::0.451
1::2689::0.107
1::2691::0.108
1::2692::0.107
1::2693::0.107
1::2694::0.107
1::2695::0.109
1::2696::0.107
1::2697::0.108
1::2698::0.108
1::2699::0.108
1::2700::0.109
1::2701::0.107
1::2702::0.108
1::2703::0.108
1::2704::0.108
1::2705::0.109
1::2706::0.107
1::2707::0.108
1::2708::0.107
1::2709::0.108
1::2710::0.109
1::2711::0.108
1::2713::0.108
1::2714::0.108
1::2715::0.109
1::2716::0.108
1::2717::0.107
1::2718::0.108
1::2719::0.114
1::2720::0.107
1::2721::0.107
1::2722::0.108
1::2723::0.109
1::2724::0.108
1::2725::0.107
1::2726::0.107
1::2727::0.101
1::2728::0.109
1::2729::0.102
1::2730::0.108
1::2731::0.107
1::2732::0.105
1::2733::0.102
1::2734::0.109
1::2735::0.108
1::2736::0.123
1::2737::0.108
1::2738::0.125
1::2739::0.102
1::2740::0.108
1::2741::0.101
1::2742::0.108
1::2743::0.108
1::2744::0.108
1::2745::0.108
1::2746::0.108
1::2747::0.108
1::2748::0.109
1::2749::0.108
1::2750::0.125
1::2751::0.132
1::2752::0.109
1::2754::0.108
1::2755::0.101
1::2756::0.108
1::2757::0.108
1::2758::0.107
1::2759::0.108
1::2760::0.108
1::2761::0.12
1::2762::0.107
1::2763::0.108
1::2764::0.328
1::2765::0.111
1::2766::0.108
1::2767::0.108
1::2768::0.108
1::2769::0.109
1::2770::0.107
1::2771::0.107
1::2772::0.107
1::2773::0.102
1::2774::0.123
1::2775::0.107
1::2776::0.111
1::2777::0.108
1::2778::0.107
1::2779::0.108
1::2780::0.123
1::2781::0.108
1::2782::0.108
1::2783::0.108
1::2784::0.108
1::2785::0.119
1::2786::0.132
1::2787::0.107
1::2788::0.2
1::2789::0.129
1::2790::0.108
1::2791::0.108
1::2792::0.108
1::2793::0.108
1::2794::0.108
1::2795::0.107
1::2796::0.108
1::2797::0.109
1::2798::0.107
1::2799::0.109
1::2800::0.118
1::2801::0.131
1::2802::0.109
1::2803::0.108
1::2804::0.108
1::2805::0.109
1::2806::0.108
1::2807::0.108
1::2808::0.107
1::2810::0.108
1::2811::0.109
1::2812::0.107
1::2813::0.107
1::2815::0.108
1::2816::0.108
1::2817::0.108
1::2819::0.107
1::2820::0.108
1::2821::0.101
1::2823::0.108
1::2824::0.123
1::2825::0.108
1::2826::0.108
1::2827::0.108
1::2828::0.108
1::2829::0.108
1::2830::0.109
1::2831::0.109
1::2832::0.108
1::2833::0.108
1::2834::0.136
1::2835::0.109
1::2836::0.107
1::2837::0.107
1::2838::0.108
1::2839::0.108
1::2840::0.107
1::2841::0.108
1::2842::0.108
1::2843::0.107
1::2844::0.109
1::2845::0.109
1::2846::0.108
1::2847::0.108
1::2849::0.108
1::2851::0.107
1::2852::0.107
1::2853::0.108
1::2854::0.109
1::2855::0.113
1::2856::0.108
1::2857::0.108
1::2858::0.107
1::2860::0.108
1::2861::0.108
1::2862::0.108
1::2864::0.107
1::2865::0.107
1::2866::0.109
1::2867::0.108
1::2868::0.126
1::2869::0.108
1::2870::0.115
1::2871::0.107
1::2872::0.108
1::2873::0.108
1::2875::0.109
1::2876::0.102
1::2877::0.109
1::2878::5.516
1::2879::0.105
1::2880::0.192
1::2881::0.113
1::2883::0.097
1::2884::5.642
1::2885::0.21
1::2886::0.123
1::2887::0.136
1::2888::0.107
1::2889::0.153
1::2890::0.214
1::2892::0.108
1::2894::0.134
1::2895::0.136
1::2896::0.117
1::2897::0.109
1::2898::0.215
1::2899::0.116
1::2900::0.107
1::2901::0.11
1::2902::0.108
1::2903::0.116
1::2904::0.107
1::2905::0.109
1::2906::0.106
1::2907::0.11
1::2908::0.128
1::2910::0.106
1::2912::0.1
1::2913::0.1
1::2914::5.575
1::2915::0.089
1::2916::0.09
1::2917::0.811
1::2918::0.098
1::2919::0.098
1::2920::7.615
1::2921::0.225
1::2922::0.189
1::2923::0.701
1::2924::0.146
1::2925::0.147
1::2926::5.54
1::2927::0.092
1::2928::5.517
1::2929::0.109
1::2931::0.091
1::2932::0.609
1::2933::0.476
1::2934::0.097
1::2935::0.126
1::2936::0.096
1::2937::0.096
1::2938::0.097
1::2939::0.096
1::2940::0.096
1::2941::0.114
1::2942::0.096
1::2943::5.564
1::2944::0.104
1::2945::0.104
1::2946::0.133
1::2947::1.03
1::2948::5.722
1::2949::0.123
1::2950::0.12
1::2951::0.639
1::2952::0.64
1::2953::0.202
1::2954::0.127
1::2955::0.108
1::2956::0.102
1::2957::5.994
1::2958::0.566
1::2960::0.102
1::2961::0.161
1::2964::0.115
1::2965::0.104
1::2966::0.105
1::2967::0.106
1::2968::0.153
1::2969::5.426
1::2970::0.257
1::2971::0.268
1::2972::5.405
1::2973::0.189
1::2975::5.281
1::2976::0.568
1::2977::0.24
1::2978::5.359
1::2979::5.766
1::2980::5.362
1::2981::0.111
1::2982::5.786
1::2983::0.199
1::2985::5.613
1::2986::0.438
1::2987::0.426
1::2988::5.692
1::2989::0.097
1::2990::0.099
1::2991::12.748
1::2992::3.005
1::2993::2.614
1::2994::0.671
1::2995::6.021
1::2996::0.269
1::2997::0.269
1::2998::6.289
1::2999::0.11
1::3000::6.538
1::3001::1.115
1::3002::0.106
1::3004::0.145
1::3005::0.403
1::3006::11.147
1::3007::0.315
1::3008::5.457
1::3009::5.601
1::3010::0.188
1::3011::5.366
1::3012::7.854
1::3013::0.089
1::3014::5.544
1::3015::5.48
1::3016::0.12
1::3017::5.376
1::3018::0.121
1::3019::1.046
1::3020::0.102
1::3021::0.12
1::3022::5.431
1::3024::7.495
1::3025::5.348
1::3027::5.59
1::3028::6.873
1::3029::5.704
1::3030::5.4
1::3031::4.074
1::3032::5.378
1::3033::5.422
1::3034::0.105
1::3035::0.651
1::3036::0.1
1::3037::0.485
1::3038::5.559
1::3039::5.79
1::3040::0.192
1::3041::5.674
1::3042::0.09
1::3044::0.26
1::3045::5.661
1::3046::0.401
1::3047::0.297
1::3048::5.366
1::3049::0.291
1::3051::1.249
1::3052::5.334
1::3053::0.463
1::3054::5.612
1::3055::5.523
1::3056::5.491
1::3057::5.517
1::3059::5.493
1::3060::0.327
1::3061::6.533
1::3062::5.422
1::3064::0.454
1::3065::5.557
1::3066::5.931
1::3068::6.268
1::3069::5.668
1::3070::0.515
1::3071::1.113
1::3072::5.712
1::3073::5.541
1::3074::5.44
1::3075::0.503
1::3076::0.723
1::3077::5.867
1::3078::5.446
1::3079::0.091
1::3080::5.682
1::3081::5.459
1::3082::5.551
1::3083::5.745
1::3084::5.5
1::3085::5.583
1::3086::7.443
1::3087::5.457
1::3088::5.509
1::3089::5.814
1::3090::0.408
1::3091::5.347
1::3092::5.742
1::3093::5.96
1::3094::5.582
1::3095::0.439
1::3096::5.589
1::3097::5.659
1::3099::0.694
1::3100::5.535
1::3101::5.569
1::3102::5.542
1::3103::0.372
1::3104::5.513
1::3105::5.492
1::3106::5.482
1::3107::5.774
1::3108::5.74
1::3109::5.511
1::3110::5.478
1::3111::5.637
1::3112::0.592
1::3113::0.618
1::3114::0.462
1::3115::5.833
1::3116::5.949
1::3117::1.04
1::3119::0.541
1::3120::7.951
1::3121::5.634
1::3122::5.526
1::3123::5.305
1::3124::5.303
1::3125::5.642
1::3126::5.374
1::3127::6.069
1::3128::5.994
1::3129::5.812
1::3130::5.434
1::3131::0.532
1::3132::0.404
1::3133::5.561
1::3134::5.352
1::3135::5.599
1::3136::5.52
1::3137::6.115
1::3138::5.992
1::3139::5.68
1::3140::0.863
1::3141::5.792
1::3142::2.496
1::3143::5.61
1::3144::5.551
1::3145::0.567
1::3146::0.115
1::3147::1.088
1::3148::0.121
1::3149::0.202
1::3150::0.163
1::3151::0.592
1::3152::0.135
1::3153::0.128
1::3155::0.129
1::3156::0.133
1::3157::0.135
1::3159::0.122
1::3160::0.118
1::3161::0.567
1::3162::1.133
1::3163::0.118
1::3164::0.115
1::3165::0.138
1::3166::0.125
1::3167::0.121
1::3168::0.333
1::3169::0.128
1::3170::0.126
1::3171::0.149
1::3172::0.129
1::3173::0.114
1::3174::0.119
1::3175::0.692
1::3176::0.12
1::3177::0.163
1::3178::0.133
1::3179::0.13
1::3180::0.176
1::3181::0.124
1::3182::0.123
1::3185::0.119
1::3186::0.132
1::3187::0.12
1::3188::0.147
1::3189::0.134
1::3190::0.134
1::3191::0.417
1::3192::0.159
1::3193::0.118
1::3194::0.16
1::3195::0.138
1::3196::0.137
1::3197::0.17
1::3198::0.125
1::3199::0.124
1::3200::0.432
1::3201::0.131
1::3202::0.137
1::3203::0.131
1::3204::0.119
1::3205::0.121
1::3206::0.623
1::3207::0.124
1::3209::0.154
1::3210::0.139
1::3211::0.14
1::3212::0.599
1::3213::0.131
1::3214::0.121
1::3215::0.157
1::3216::0.127
1::3217::0.305
1::3218::0.137
1::3219::0.144
1::3220::0.122
1::3221::0.131
1::3222::1.485
1::3223::0.127
1::3224::0.132
1::3225::0.121
1::3226::0.132
1::3227::0.131
1::3228::0.138
1::3229::0.128
1::3230::0.127
1::3231::0.128
1::3232::0.135
1::3233::0.147
1::3234::0.121
1::3235::0.121
1::3236::0.128
1::3237::0.137
1::3238::0.126
1::3239::0.131
1::3240::0.131
1::3241::0.288
1::3242::0.163
1::3243::0.121
1::3244::5.958
1::3245::0.079
1::3246::0.039
1::3247::5.232
1::3249::0.296
1::3250::5.379
1::3251::1.588
1::3252::0.976
1::3253::0.989
1::3254::0.039
1::3255::0.06
1::3256::0.042
1::3257::1.12
1::3258::0.047
1::3259::0.883
1::3260::0.94
1::3261::12.557
1::3262::11.956
1::3263::1.322
1::3264::0.114
1::3265::0.854
1::3266::0.207
1::3267::0.205
1::3268::0.793
1::3269::4.386
1::3270::15.762
1::3271::0.731
1::3272::0.664
1::3273::1.021
1::3274::0.081
1::3275::0.682
1::3276::1.106
1::3277::0.343
1::3278::0.688
1::3279::0.704
1::3280::0.065
1::3281::0.824
1::3282::0.86
1::3284::0.816
1::3285::0.644
1::3287::17.868
1::3288::0.81
1::3289::0.785
1::3290::1.171
1::3291::0.676
1::3292::0.668
1::3293::0.968
1::3294::0.674
1::3295::0.732
1::3296::0.687
1::3297::0.079
1::3298::0.663
1::3299::0.663
1::3300::0.7
1::3301::0.659
1::3302::0.896
1::3303::0.055
1::3304::0.656
1::3305::0.734
1::3306::0.702
1::3307::0.671
1::3308::0.667
1::3309::0.693
1::3310::5.366
1::3311::0.191
1::3312::0.205
1::3313::0.481
1::3314::0.968
1::3315::1.336
1::3316::0.192
1::3317::0.565
1::3318::0.539
1::3319::0.192
1::3320::0.928
1::3321::0.237
1::3322::0.187
1::3323::0.188
1::3324::0.201
1::3325::0.19
1::3327::0.19
1::3328::0.319
1::3329::0.586
1::3330::0.661
1::3331::1.032
1::3332::1.259
1::3333::0.746
1::3334::0.225
1::3335::0.559
1::3336::0.194
1::3337::0.195
1::3338::0.649
1::3339::0.53
1::3340::0.517
1::3341::0.735
1::3342::0.396
1::3343::0.195
1::3344::0.515
1::3345::0.768
1::3346::0.188
1::3347::0.191
1::3349::0.929
1::3350::0.513
1::3351::0.775
1::3352::0.19
1::3353::5.932
1::3354::0.652
1::3355::5.304
1::3356::0.033
1::3357::0.032
1::3358::0.034
1::3359::0.03
1::3360::0.038
1::3361::0.031
1::3362::0.12
1::3363::0.061
1::3364::0.089
1::3365::5.467
1::3366::0.151
1::3367::0.052
1::3368::0.034
1::3369::0.031
1::3370::0.032
1::3371::0.031
1::3372::0.031
1::3373::0.031
1::3374::0.037
1::3375::0.057
1::3376::0.094
1::3377::0.032
1::3378::0.06
1::3379::0.212
1::3380::0.221
1::3381::0.06
1::3382::0.033
1::3383::0.055
1::3384::0.081
1::3385::0.032
1::3386::12.415
1::3387::0.468
1::3388::0.549
1::3389::0.473
1::3390::0.448
1::3391::0.482
1::3392::0.48
1::3393::0.476
1::3394::0.484
1::3395::0.454
1::3396::0.459
1::3397::0.44
1::3398::0.473
1::3399::0.458
1::3400::0.479
1::3401::0.472
1::3402::5.224
1::3403::5.332
1::3404::5.314
1::3405::5.449
1::3406::0.469
1::3407::0.228
1::3408::0.21
1::3409::0.542
1::3410::0.508
1::3411::0.515
1::3413::0.502
1::3414::0.483
1::3415::0.49
1::3416::0.479
1::3417::0.469
1::3418::0.463
1::3419::0.462
1::3420::0.474
1::3421::0.471
1::3422::0.466
1::3423::0.472
1::3424::0.456
1::3425::0.208
1::3426::0.214
1::3427::0.482
1::3428::0.209
1::3429::0.523
1::3430::0.493
1::3431::5.436
1::3432::0.246
1::3433::0.448
1::3434::0.188
1::3435::5.578
1::3436::0.223
1::3437::0.221
1::3438::0.222
1::3439::0.222
1::3440::0.221
1::3441::0.232
1::3442::0.222
1::3443::0.221
1::3444::0.221
1::3445::0.242
1::3446::0.222
1::3447::0.222
1::3448::0.236
1::3449::0.221
1::3450::0.222
1::3451::0.222
1::3452::0.222
1::3453::0.221
1::3454::0.221
1::3455::0.224
1::3457::0.223
1::3458::0.221
1::3459::0.244
1::3460::0.226
1::3461::5.347
1::3462::0.092
1::3463::0.091
1::3464::0.091
1::3465::5.476
1::3466::0.735
1::3467::0.062
1::3469::0.064
1::3472::5.753
1::3473::0.06
1::3474::0.082
1::3475::0.068
1::3476::0.056
1::3477::0.06
1::3478::3.717
1::3479::14.473
1::3480::2.264
1::3481::0.062
1::3482::0.058
1::3483::0.07
1::3485::1.803
1::3486::0.055
1::3487::0.285
1::3488::5.353
1::3489::5.623
1::3490::0.255
1::3491::0.21
1::3492::0.256
1::3493::0.17
1::3495::0.17
1::3496::0.263
1::3497::0.211
1::3499::0.17
1::3500::0.171
1::3501::0.171
1::3502::0.209
1::3503::0.211
1::3504::0.22
1::3505::0.211
1::3506::0.21
1::3507::5.287
1::3508::0.057
1::3509::0.057
1::3510::0.755
1::3511::0.065
1::3512::0.058
1::3513::0.058
1::3514::5.337
1::3515::0.094
1::3516::0.094
1::3517::0.094
1::3518::0.094
1::3519::0.094
1::3520::0.094
1::3521::0.094
1::3522::0.265
1::3523::0.041
1::3524::0.042
1::3525::5.366
1::3526::0.088
1::3527::0.086
1::3528::0.083
1::3529::5.521
1::3530::0.091
1::3531::6.448
1::3532::0.584
1::3534::0.315
1::3535::0.082
1::3536::0.082
1::3537::5.219
1::3539::0.016
1::3540::0.428
1::3541::0.099
1::3542::0.062
1::3543::0.063
1::3544::0.28
1::3545::0.057
1::3546::0.047
1::3547::0.047
1::3548::5.3
1::3549::0.043
1::3550::0.044
1::3551::0.042
1::3552::0.045
1::3553::0.04
1::3554::0.044
1::3555::0.042
1::3557::0.044
1::3558::0.043
1::3559::0.041
1::3560::0.043
1::3562::0.042
1::3563::0.048
1::3564::0.046
1::3565::0.045
1::3566::0.042
1::3568::5.731
1::3570::0.256
1::3571::5.579
1::3572::1.271
1::3573::0.12
1::3574::0.096
1::3575::5.394
1::3576::0.101
1::3577::0.099
1::3578::0.097
1::3579::5.566
1::3580::0.088
1::3581::0.089
1::3582::0.365
1::3583::5.358
1::3584::0.103
1::3585::7.348
1::3586::0.042
1::3587::0.069
1::3588::0.044
1::3589::5.284
1::3590::0.051
1::3591::0.048
1::3592::5.722
1::3593::0.197
1::3594::0.167
1::3595::0.17
1::3596::0.169
1::3597::5.352
1::3598::0.033
1::3599::5.455
1::3600::0.025
1::3601::0.028
1::3602::0.026
1::3603::0.027
1::3604::5.324
1::3605::0.096
1::3606::0.066
1::3607::0.074
1::3608::5.61
1::3609::5.32
1::3610::0.067
1::3611::0.093
1::3612::5.419
1::3613::0.096
1::3614::0.094
1::3615::0.094
1::3616::5.274
1::3617::0.05
1::3618::0.06
1::3619::0.04
1::3620::0.335
1::3621::0.119
1::3622::0.085
1::3623::0.095
1::3625::0.125
1::3626::0.135
1::3627::5.145
1::3628::0.035
1::3629::0.018
1::3630::0.018
1::3631::0.015
1::3632::0.014
1::3633::5.339
1::3634::0.057
1::3635::0.049
1::3636::0.048
1::3637::0.528
1::3638::17.307
1::3639::0.169
1::3641::0.169
1::3642::5.341
1::3643::0.092
1::3644::5.41
1::3645::0.069
1::3646::5.253
1::3647::0.023
1::3648::0.09
1::3649::5.326
1::3650::0.092
1::3651::0.089
1::3652::0.104
1::3653::5.465
1::3654::0.03
1::3655::0.03
1::3656::0.225
1::3657::0.023
1::3658::0.025
1::3659::0.022
1::3660::5.604
1::3661::0.625
1::3662::5.226
1::3663::0.045
1::3664::6.711
1::3665::5.392
1::3666::0.173
1::3667::0.088
1::3668::5.268
1::3669::0.058
1::3670::0.058
1::3671::5.346
1::3672::0.05
1::3673::0.046
1::3674::0.72
1::3675::0.128
1::3676::5.317
1::3677::0.083
1::3678::0.974
1::3679::0.661
1::3680::5.341
1::3681::0.015
1::3682::5.362
1::3683::0.123
1::3684::0.105
1::3685::5.403
1::3686::0.088
1::3687::7.569
1::3688::0.086
1::3689::5.321
1::3690::0.015
1::3691::0.322
1::3692::0.224
1::3693::5.335
1::3694::0.062
1::3695::5.212
1::3696::0.044
1::3697::5.348
1::3698::0.054
1::3701::5.369
1::3702::0.174
1::3703::6.576
1::3704::0.177
1::3705::0.162
1::3706::0.175
1::3707::0.175
1::3708::0.175
1::3709::0.053
1::3710::5.499
1::3711::0.281
1::3712::0.095
1::3713::0.66
1::3714::0.202
1::3715::0.461
1::3716::0.098
1::3717::0.185
1::3718::0.188
1::3719::0.277
1::3720::0.095
1::3721::0.098
1::3722::0.094
1::3723::0.097
1::3724::0.475
1::3725::0.155
1::3726::0.161
1::3727::5.688
1::3728::0.392
1::3729::5.281
1::3730::0.056
1::3731::0.056
1::3732::5.745
1::3733::0.317
1::3734::0.347
1::3735::5.358
1::3736::0.091
1::3737::0.34
1::3738::0.077
1::3739::0.287
1::3740::0.073
1::3741::0.361
1::3742::0.06
1::3743::15.225
1::3744::0.118
1::3746::0.085
1::3747::0.085
1::3748::0.375
1::3749::0.021
1::3750::5.494
1::3751::0.079
1::3752::0.082
1::3753::5.323
1::3754::0.082
1::3755::6.107
1::3757::0.393
1::3758::5.245
1::3760::5.254
1::3761::0.058
1::3762::0.057
1::3763::5.365
1::3764::0.06
1::3765::5.385
1::3766::0.049
1::3767::5.294
1::3768::0.059
1::3769::5.396
1::3770::0.113
1::3771::0.118
1::3772::5.287
1::3773::0.05
1::3774::5.399
1::3775::0.104
1::3776::0.104
1::3777::5.594
1::3778::0.08
1::3779::0.5
1::3781::0.297
1::3782::0.341
1::3783::0.232
1::3784::0.353
1::3785::0.082
1::3786::5.302
1::3787::0.086
1::3788::5.172
1::3789::0.015
1::3790::5.198
1::3791::5.334
1::3792::0.11
1::3793::0.11
1::3794::0.11
1::3795::0.11
1::3796::0.11
1::3797::0.11
1::3798::0.11
1::3799::0.11
1::3800::0.11
1::3801::0.13
1::3802::0.11
1::3803::0.11
1::3804::0.13
1::3805::0.12
1::3806::0.11
1::3807::5.221
1::3808::0.017
1::3809::0.032
1::3811::0.019
1::3812::0.027
1::3813::0.019
1::3814::0.017
1::3815::0.018
1::3816::0.018
1::3817::1.121
1::3818::0.191
1::3820::0.079
1::3821::0.081
1::3822::0.08
1::3823::0.083
1::3824::0.081
1::3825::0.082
1::3826::0.08
1::3827::0.081
1::3828::0.081
1::3829::0.091
1::3830::0.087
1::3831::5.296
1::3832::0.083
1::3833::5.244
1::3834::0.022
1::3835::5.271
1::3836::0.085
1::3837::0.083
1::3840::17.066
1::3841::0.081
1::3842::5.281
1::3843::0.978
1::3844::0.051
1::3845::5.277
1::3846::0.211
1::3847::0.06
1::3848::0.095
1::3849::5.268
1::3850::0.101
1::3851::0.059
1::3854::0.119
1::3855::0.085
1::3856::5.335
1::3857::7.696
1::3858::0.08
1::3859::0.08
1::3860::0.08
1::3861::0.08
1::3862::0.08
1::3863::0.079
1::3864::5.28
1::3865::6.138
1::3866::0.731
1::3867::0.733
1::3868::0.717
1::3869::0.714
1::3870::0.738
1::3871::5.295
1::3872::0.047
1::3873::0.058
1::3874::0.051
1::3875::0.051
1::3876::0.051
1::3877::0.051
1::3878::0.053
1::3880::0.15
1::3881::0.2
1::3882::0.204
1::3883::0.248
1::3884::0.246
1::3885::0.197
1::3886::0.199
1::3887::0.133
1::3889::0.227
1::3890::0.207
1::3891::5.398
1::3892::0.114
1::3893::0.11
1::3894::0.109
1::3895::5.204
1::3896::0.089
1::3897::5.132
1::3898::0.023
1::3899::0.388
1::3900::0.094
1::3901::0.046
1::3902::0.04
1::3903::0.265
1::3904::0.04
1::3905::0.045
1::3906::0.045
1::3907::0.05
1::3908::0.056
1::3909::7.086
1::3910::0.102
1::3911::5.694
1::3912::5.281
1::3913::0.359
1::3914::5.27
1::3915::0.105
1::3916::0.129
1::3917::0.066
1::3918::0.073
1::3920::0.063
1::3921::0.069
1::3922::0.072
1::3923::0.072
1::3924::5.285
1::3925::5.248
1::3926::0.078
1::3927::0.081
1::3928::0.082
1::3929::0.103
1::3930::0.087
1::3931::5.245
1::3932::0.155
1::3939::5.263
1::3940::0.043
1::3941::0.048
1::3942::0.041
1::3943::0.041
1::3944::0.024
1::3946::0.06
1::3947::5.365
1::3948::0.393
1::3949::0.727
1::3950::5.554
1::3951::0.103
1::3952::5.397
1::3953::0.093
1::3954::0.034
1::3955::0.121
1::3956::0.031
1::3957::0.075
1::3958::0.073
1::3959::0.079
1::3960::0.331
1::3961::0.095
1::3962::0.092
1::3963::0.091
1::3964::0.089
1::3965::0.089
1::3966::5.304
1::3967::0.098
1::3968::0.098
1::3969::0.104
1::3970::0.098
1::3971::5.385
1::3972::0.181
1::3973::0.179
1::3974::0.09
1::3976::0.098
1::3977::0.087
1::3978::5.506
1::3979::0.103
1::3981::3.667
1::3982::5.298
1::3983::0.377
1::3984::0.058
1::3985::5.277
1::3986::0.144
1::3987::0.08
1::3988::0.092
1::3989::0.063
1::3990::0.059
1::3991::0.058
1::3993::0.096
1::3994::0.091
1::3995::0.093
1::3996::0.092
1::3997::5.281
1::3998::0.058
1::3999::5.339
1::4000::0.145
1::4001::0.111
1::4002::0.084
1::4003::0.112
1::4004::5.537
1::4005::0.45
1::4006::5.22
1::4007::0.198
1::4008::0.241
1::4009::5.188
1::4010::0.283
1::4011::5.384
1::4012::0.093
1::4013::0.104
1::4014::0.37
1::4015::0.085
1::4016::0.099
1::4017::0.075
1::4018::5.508
1::4019::6.043
1::4020::0.216
1::4021::0.121
1::4022::0.132
1::4023::0.096
1::4024::6.075
1::4025::0.117
1::4026::0.12
1::4027::0.093
1::4028::0.092
1::4029::5.301
1::4030::0.147
1::4031::0.114
1::4032::0.702
1::4033::0.118
1::4034::0.14
1::4035::0.178
1::4037::7.416
1::4038::5.369
1::4039::0.199
1::4040::0.187
1::4041::0.176
1::4043::0.594
1::4044::0.239
1::4045::5.669
1::4046::5.424
1::4047::5.262
1::4048::5.323
1::4049::0.09
1::4050::0.1
1::4051::0.188
1::4052::0.104
1::4053::0.094
1::4055::0.2
1::4056::5.774
1::4057::0.142
1::4058::5.683
1::4059::0.111
1::4060::0.102
1::4061::0.239
1::4062::5.78
1::4063::5.273
1::4064::5.286
1::4065::0.057
1::4066::0.057
1::4067::0.133
1::4068::6.39
1::4069::0.924
1::4070::0.583
1::4074::5.519
1::4075::0.084
1::4076::0.086
1::4077::0.084
1::4078::0.084
1::4079::0.084
1::4080::5.278
1::4081::5.309
1::4082::3.789
1::4083::0.101
1::4084::0.153
1::4085::5.28
1::4086::0.049
1::4087::0.035
1::4088::0.02
1::4089::0.216
1::4090::5.365
1::4091::0.073
1::4092::0.12
1::4094::0.126
1::4095::5.536
1::4096::0.292
1::4097::5.458
1::4098::0.099
1::4099::5.847
1::4100::5.345
1::4101::0.627
1::4102::0.299
1::4103::0.484
1::4104::5.314
1::4105::5.341
1::4106::0.419
1::4107::5.464
1::4108::0.177
1::4109::0.058
1::4110::0.05
1::4111::5.726
1::4112::0.321
1::4115::0.37
1::4116::5.546
1::4118::0.407
1::4119::5.437
1::4120::0.084
1::4121::0.083
1::4122::5.271
1::4123::0.05
1::4124::6.426
1::4126::0.366
1::4127::0.068
1::4128::5.312
1::4129::0.087
1::4130::0.098
1::4131::0.094
1::4132::5.37
1::4133::0.095
1::4134::0.371
1::4135::0.065
1::4136::5.531
1::4137::5.428
1::4138::7.39
1::4139::1.464
1::4140::13.922
1::4141::17.702
1::4142::0.42
1::4143::5.553
1::4144::6.925
1::4145::5.299
1::4146::5.241
1::4147::0.055
1::4148::5.25
1::4149::0.024
1::4151::5.631
1::4152::5.401
1::4153::0.102
1::4154::5.438
1::4155::0.098
1::4156::6.302
1::4157::5.326
1::4158::0.064
1::4159::5.375
1::4160::0.363
1::4161::0.26
1::4162::5.801
1::4163::0.162
1::4164::5.701
1::4165::5.847
1::4166::0.807
1::4167::6.243
1::4168::0.87
1::4169::5.909
1::4170::5.683
1::4171::5.647
1::4172::0.12
1::4173::0.135
1::4174::5.284
1::4175::5.716
1::4176::0.058
1::4177::0.304
1::4179::0.223
1::4180::5.391
1::4181::0.028
1::4182::8.404
1::4183::0.425
1::4184::5.882
1::4185::0.044
1::4186::5.308
1::4187::5.368
1::4188::5.322
1::4189::0.095
1::4191::5.347
1::4192::0.092
1::4193::0.092
1::4194::0.372
1::4195::5.292
1::4196::0.049
1::4197::0.298
1::4198::5.402
1::4199::5.326
1::4200::0.057
1::4201::0.057
1::4202::0.057
1::4203::5.363
1::4204::0.048
1::4205::0.195
1::4206::0.344
1::4207::5.531
1::4208::0.1
1::4209::0.081
1::4210::5.321
1::4211::0.098
1::4212::0.09
1::4213::5.27
1::4214::6.227
1::4215::0.049
1::4216::0.034
1::4217::5.371
1::4218::0.09
1::4219::0.081
1::4220::5.366
1::4221::5.458
1::4222::0.275
1::4223::0.131
1::4224::5.397
1::4225::0.082
1::4226::0.082
1::4227::5.49
1::4228::0.372
1::4229::5.176
1::4230::5.168
1::4231::5.586
1::4232::0.082
1::4233::10.7
1::4234::5.754
1::4235::0.222
1::4236::0.222
1::4237::0.352
1::4238::0.082
1::4239::0.082
1::4240::0.393
1::4241::5.425
1::4242::0.082
1::4243::0.097
1::4244::5.322
1::4245::0.101
1::4246::0.095
1::4247::5.639
1::4248::0.083
1::4249::0.081
1::4250::5.501
1::4251::5.296
1::4252::5.906
1::4253::0.307
1::4254::0.083
1::4255::0.081
1::4256::5.343
1::4257::0.082
1::4258::0.361
1::4260::0.092
1::4261::7.578
1::4262::0.2
1::4263::5.487
1::4264::0.082
1::4265::0.082
1::4266::5.382
1::4267::0.082
1::4268::0.082
1::4269::5.332
1::4270::0.168
1::4271::5.573
1::4272::0.094
1::4273::0.082
1::4274::0.376
1::4275::5.338
1::4276::0.081
1::4277::0.081
1::4278::5.315
1::4279::0.081
1::4280::0.081
1::4281::5.279
1::4282::5.416
1::4283::0.082
1::4284::0.084
1::4285::0.304
1::4286::0.082
1::4287::0.081
1::4288::5.594
1::4289::0.081
1::4290::0.081
1::4291::5.23
1::4292::5.442
1::4293::0.108
1::4294::6.134
1::4296::6.234
1::4297::5.678
1::4298::6.198
1::4299::5.692
1::4300::5.715
1::4301::5.874
1::4302::5.812
1::4303::0.929
1::4304::5.926
1::4305::6.119
1::4306::6.073
1::4308::6.124
1::4310::5.857
1::4311::6.214
1::4312::0.979
1::4313::5.902
1::4314::5.202
1::4315::6.035
1::4317::6.405
1::4318::6.11
1::4319::1.093
1::4320::1.109
1::4322::6.098
1::4323::5.244
1::4324::6.177
1::4325::1.009
1::4326::5.351
1::4327::0.352
1::4328::0.081
1::4329::0.097
1::4330::5.498
1::4331::0.081
1::4332::0.084
1::4333::5.355
1::4334::0.087
1::4335::0.082
1::4336::6.003
1::4337::5.404
1::4338::0.089
1::4339::0.087
1::4340::5.441
1::4342::5.334
1::4343::0.041
1::4344::0.024
1::4345::0.314
1::4346::0.081
1::4347::6.019
1::4348::5.875
1::4349::5.896
1::4351::5.301
1::4352::0.661
1::4353::5.915
1::4354::0.947
1::4355::6.024
1::4356::5.469
1::4357::5.304
1::4358::0.082
1::4359::0.082
1::4360::6.046
1::4361::5.498
1::4362::0.081
1::4363::0.082
1::4364::5.368
1::4365::0.084
1::4366::0.082
1::4367::5.249
1::4368::0.022
1::4369::0.022
1::4370::0.285
1::4371::5.361
1::4372::0.091
1::4373::0.371
1::4374::0.081
1::4375::0.081
1::4376::0.426
1::4377::5.29
1::4378::0.173
1::4379::0.486
1::4380::0.152
1::4381::0.193
1::4382::5.253
1::4383::0.059
1::4384::0.07
1::4385::5.56
1::4387::0.085
1::4388::5.341
1::4389::0.111
1::4390::0.676
1::4391::5.335
1::4392::0.081
1::4393::0.081
1::4394::5.35
1::4395::3.226
1::4396::10.372
1::4397::2.498
1::4398::0.081
1::4399::0.082
1::4400::5.876
1::4401::0.406
1::4403::5.308
1::4404::0.082
1::4405::0.081
1::4406::5.348
1::4407::0.081
1::4408::0.082
1::4409::7.45
1::4410::0.515
1::4411::5.457
1::4413::5.364
1::4414::0.082
1::4415::0.081
1::4416::5.418
1::4418::6.037
1::4419::5.457
1::4420::0.089
1::4422::7.433
1::4423::1.567
1::4424::1.116
1::4425::5.296
1::4426::0.062
1::4427::5.31
1::4428::0.103
1::4429::0.082
1::4430::5.705
1::4431::5.353
1::4432::0.081
1::4433::0.081
1::4434::5.329
1::4435::0.082
1::4436::0.082
1::4437::5.379
1::4438::0.083
1::4439::0.083
1::4440::5.342
1::4442::0.096
1::4443::5.407
1::4444::0.082
1::4445::0.082
1::4446::5.362
1::4447::0.082
1::4448::0.101
1::4449::0.399
1::4450::0.092
1::4451::0.095
1::4453::0.082
1::4454::0.081
1::4455::0.4
1::4456::0.082
1::4457::0.082
1::4458::5.376
1::4459::0.134
1::4461::5.324
1::4462::0.307
1::4463::0.082
1::4464::0.081
1::4465::5.388
1::4466::0.934
1::4467::5.266
1::4468::2.25
1::4470::17.596
1::4471::0.332
1::4472::0.081
1::4473::0.082
1::4474::5.314
1::4475::0.082
1::4476::0.082
1::4477::5.624
1::4479::0.233
1::4480::0.234
1::4481::5.33
1::4482::0.082
1::4483::0.093
1::4484::5.733
1::4485::0.297
1::4486::0.081
1::4487::0.082
1::4488::5.263
1::4489::0.017
1::4491::0.197
1::4492::0.044
1::4493::0.027
1::4494::0.07
1::4495::0.035
1::4496::5.313
1::4497::5.364
1::4498::5.665
1::4499::5.343
1::4500::5.669
1::4501::0.203
1::4502::0.599
1::4503::5.258
1::4505::0.069
1::4506::5.231
1::4507::0.032
1::4508::6.928
1::4509::5.265
1::4510::5.239
1::4511::5.362
1::4512::5.297
1::4513::6.15
1::4514::5.231
1::4515::0.031
1::4516::5.304
1::4517::5.197
1::4518::5.489
1::4519::5.405
1::4520::10.662
1::4521::5.375
1::4522::5.281
1::4523::7.333
1::4524::0.057
1::4525::5.376
1::4526::0.189
1::4527::5.262
1::4528::0.046
1::4529::0.277
1::4530::5.376
1::4531::6.104
1::4532::0.274
1::4533::5.351
1::4534::5.397
1::4535::0.341
1::4536::0.081
1::4537::5.285
1::4538::6.327
1::4539::2.17
1::4540::0.324
1::4541::0.068
1::4543::5.429
1::4544::5.438
1::4545::0.115
1::4546::5.281
1::4547::0.516
1::4548::6.271
1::4549::0.856
1::4550::1.109
1::4551::0.492
1::4552::1.056
1::4553::6.072
1::4554::0.792
1::4555::5.944
1::4556::6.14
1::4557::5.929
1::4558::6.016
1::4559::0.834
1::4560::5.243
1::4562::0.317
1::4563::5.343
1::4564::5.376
1::4565::5.384
1::4566::0.433
1::4568::5.452
1::4569::0.036
1::4570::5.215
1::4571::0.034
1::4572::5.347
1::4573::0.154
1::4574::6.69
1::4575::5.331
1::4576::5.28
1::4577::0.283
1::4578::5.357
1::4579::0.851
1::4580::5.467
1::4581::5.36
1::4583::5.394
1::4584::5.3
1::4585::5.548
1::4586::0.308
1::4587::0.112
1::4588::6.53
1::4589::0.053
1::4590::5.337
1::4591::0.462
1::4593::5.405
1::4594::0.443
1::4595::5.324
1::4596::0.095
1::4597::5.898
1::4598::0.375
1::4599::6.507
1::4600::5.473
1::4601::5.475
1::4602::0.102
1::4603::0.47
1::4604::5.571
1::4605::5.235
1::4606::5.321
1::4607::5.588
1::4608::0.469
1::4609::5.295
1::4610::0.09
1::4611::6.857
1::4613::5.732
1::4614::0.396
1::4615::5.681
1::4616::0.394
1::4617::5.714
1::4618::0.389
1::4619::5.287
1::4620::0.287
1::4621::5.342
1::4623::5.856
1::4624::5.638
1::4625::5.485
1::4626::5.356
1::4627::0.096
1::4628::5.747
1::4629::0.779
1::4630::6.053
1::4632::6.948
1::4633::0.295
1::4634::5.435
1::4635::0.299
1::4636::5.275
1::4637::5.385
1::4638::5.351
1::4639::0.057
1::4640::5.643
1::4641::5.545
1::4643::5.396
1::4644::5.641
1::4645::0.065
1::4646::0.075
1::4647::0.067
1::4648::5.293
1::4649::0.328
1::4650::0.989
1::4651::1.22
1::4652::0.239
1::4653::0.056
1::4654::0.309
1::4655::0.482
1::4656::5.311
1::4657::5.299
1::4658::1.739
1::4659::4.527
1::4660::15.12
1::4661::0.115
1::4662::0.326
1::4663::5.354
1::4664::5.372
1::4665::8.669
1::4666::6.443
1::4667::6.297
1::4669::6.793
1::4670::0.414
1::4671::7.61
1::4672::9.853
1::4674::11.732
1::4675::0.543
1::4676::19.742
1::4678::7.584
1::4679::5.313
1::4680::5.843
1::4682::5.295
1::4683::5.326
1::4684::7.411
1::4685::0.43
1::4686::5.469
1::4687::7.375
1::4688::6.387
1::4689::5.313
1::4691::9.977
1::4692::5.581
1::4693::5.341
1::4694::0.385
1::4695::6.334
1::4696::0.558
1::4697::5.319
1::4698::0.684
1::4699::5.43
1::4700::5.243
1::4701::5.572
1::4702::0.346
1::4703::0.31
1::4704::7.296
1::4705::0.322
1::4706::5.256
1::4707::17.459
1::4708::3.198
1::4709::0.544
1::4711::5.48
1::4712::0.581
1::4713::0.446
1::4714::5.903
1::4715::5.446
1::4716::5.322
1::4717::5.423
1::4718::5.262
1::4719::5.272
1::4720::5.508
1::4721::5.227
1::4722::5.426
1::4723::5.621
1::4724::5.519
1::4725::5.312
1::4726::5.305
1::4727::0.579
1::4728::2.439
1::4729::5.344
1::4730::7.532
1::4731::5.576
1::4732::5.698
1::4733::5.532
1::4734::0.412
1::4735::5.33
1::4736::0.411
1::4737::5.514
1::4738::5.402
1::4739::0.907
1::4740::5.382
1::4741::5.489
1::4742::9.726
1::4743::5.279
1::4744::5.292
1::4745::5.463
1::4746::5.327
1::4747::5.315
1::4749::5.472
1::4750::5.432
1::4751::0.332
1::4752::5.407
1::4753::5.762
1::4754::0.337
1::4755::5.928
1::4756::7.922
1::4757::5.341
1::4758::0.7
1::4759::5.305
1::4760::0.303
1::4761::5.45
1::4762::5.248
1::4763::5.332
1::4764::0.545
1::4765::5.956
1::4766::5.445
1::4767::0.289
1::4768::5.652
1::4769::5.281
1::4770::5.177
1::4771::5.556
1::4772::0.191
1::4773::5.246
1::4774::0.493
1::4775::5.268
1::4776::5.627
1::4777::0.324
1::4778::5.364
1::4780::5.327
1::4781::0.314
1::4782::5.269
1::4783::5.444
1::4784::5.803
1::4785::0.786
1::4786::5.444
1::4787::0.213
1::4788::5.513
1::4789::5.542
1::4791::5.498
1::4792::5.382
1::4793::0.432
1::4794::7.493
1::4795::5.391
1::4796::0.521
1::4797::0.779
1::4798::5.468
1::4799::5.306
1::4800::0.375
1::4802::0.342
1::4803::5.324
1::4804::11.146
1::4805::7.343
1::4806::0.3
1::4807::5.376
1::4808::5.654
1::4809::5.55
1::4810::5.426
1::4811::5.317
1::4812::5.257
1::4813::5.313
1::4814::5.437
1::4815::5.576
1::4816::5.161
1::4817::5.42
1::4818::0.39
1::4819::5.444
1::4820::0.192
1::4821::5.258
1::4822::0.46
1::4823::5.306
1::4824::5.645
1::4825::6.382
1::4829::6.91
1::4830::5.457
1::4831::5.663
1::4832::5.379
1::4833::5.254
1::4834::5.283
1::4836::5.372
1::4837::5.37
1::4838::5.351
1::4839::5.285
1::4840::0.273
1::4841::5.293
1::4842::5.377
1::4843::0.353
1::4844::5.357
1::4845::5.622
1::4846::5.339
1::4847::5.266
1::4848::5.63
1::4849::5.48
1::4851::5.24
1::4852::5.54
1::4853::0.338
1::4854::5.35
1::4855::5.213
1::4856::5.396
1::4858::1.036
1::4859::7.395
1::4860::5.344
1::4861::7.337
1::4862::5.344
1::4863::5.337
1::4864::5.289
1::4866::5.458
1::4867::5.393
1::4868::5.327
1::4869::5.34
1::4870::5.491
1::4871::5.358
1::4872::5.294
1::4873::5.552
1::4874::5.323
1::4875::5.256
1::4876::0.43
1::4877::5.296
1::4878::0.276
1::4879::15.538
1::4880::5.249
1::4881::5.397
1::4882::5.335
1::4883::5.675
1::4884::5.226
1::4885::5.167
1::4886::5.495
1::4887::5.373
1::4888::5.425
1::4889::5.274
1::4891::5.268
1::4892::5.319
1::4893::5.499
1::4894::5.62
1::4895::5.24
1::4897::5.538
1::4898::5.363
1::4899::5.532
1::4900::0.607
1::4901::0.283
1::4902::5.369
1::4903::0.343
1::4906::5.552
1::4907::6.287
1::4908::0.283
1::4909::5.59
1::4910::5.409
1::4911::5.327
1::4912::5.903
1::4913::5.459
1::4914::5.264
1::4915::5.401
1::4917::5.396
1::4918::9.538
1::4919::5.748
1::4920::5.42
1::4921::5.288
1::4922::5.328
1::4923::5.372
1::4924::0.381
1::4926::5.367
1::4927::5.478
1::4928::0.511
1::4929::0.291
1::4931::6.984
1::4932::0.438
1::4933::5.407
1::4934::5.273
1::4935::8.318
1::4936::7.407
1::4937::5.317
1::4938::5.35
1::4939::5.598
1::4940::0.224
1::4941::5.349
1::4942::5.389
1::4943::5.273
1::4944::5.357
1::4945::5.363
1::4946::0.405
1::4947::5.579
1::4948::5.535
1::4949::5.429
1::4950::0.771
1::4951::5.376
1::4952::5.329
1::4953::5.201
1::4954::5.371
1::4955::5.449
1::4956::5.361
1::4957::7.52
1::4958::5.425
1::4959::5.721
1::4960::5.294
1::4962::5.458
1::4963::7.521
1::4964::5.251
1::4965::5.783
1::4966::0.65
1::4967::5.519
1::4968::5.432
1::4969::6.621
1::4971::5.819
1::4972::5.291
1::4973::5.272
1::4974::5.339
1::4975::5.278
1::4976::5.236
1::4977::5.692
1::4978::2.709
1::4979::5.403
1::4980::5.352
1::4981::5.3
1::4984::7.813
1::4985::5.986
1::4986::5.495
1::4987::5.338
1::4988::6.087
1::4989::0.416
1::4990::5.347
1::4991::5.225
1::4992::5.323
1::4993::5.365
1::4994::5.49
1::4995::6.355
1::4996::5.62
1::4998::6.219
1::4999::5.325
1::5000::5.35
1::5001::5.522
1::5002::5.31
1::5003::5.404
1::5004::0.349
1::5005::5.333
1::5007::5.279
1::5008::5.232
1::5009::5.411
1::5010::5.242
1::5011::5.26
1::5012::5.27
1::5013::5.452
1::5014::5.657
1::5015::5.348
1::5016::5.364
1::5017::6.432
1::5018::2.738
1::5019::8.127
1::5020::5.598
1::5021::18.996
1::5022::0.308
1::5023::7.274
1::5025::0.334
1::5027::5.428
1::5028::0.375
1::5029::6.195
1::5030::0.758
1::5031::5.478
1::5032::5.284
1::5033::7.604
1::5034::0.147
1::5035::0.309
1::5037::5.352
1::5038::0.303
1::5039::5.232
1::5040::5.318
1::5041::5.327
1::5042::5.379
1::5043::5.482
1::5044::5.775
1::5045::5.39
1::5046::0.439
1::5047::5.3
1::5048::0.991
1::5050::5.365
1::5051::5.595
1::5053::5.506
1::5054::5.279
1::5055::0.769
1::5056::5.544
1::5057::5.584
1::5058::0.338
1::5059::5.382
1::5060::5.328
1::5061::5.265
1::5062::5.296
1::5063::5.226
1::5065::5.342
1::5066::5.228
1::5067::5.351
1::5068::0.316
1::5069::5.444
1::5070::5.447
1::5071::5.314
1::5072::5.842
1::5073::5.555
1::5074::0.365
1::5075::5.498
1::5076::0.198
1::5077::5.416
1::5078::5.395
1::5080::5.217
1::5081::0.25
1::5082::5.339
1::5083::0.264
1::5084::5.224
1::5085::0.298
1::5086::5.481
1::5087::5.471
1::5088::5.695
1::5089::5.339
1::5090::5.349
1::5091::5.274
1::5092::5.603
1::5093::5.541
1::5095::7.936
1::5096::11.996
1::5097::5.242
1::5099::5.259
1::5100::5.399
1::5101::5.581
1::5102::5.423
1::5103::5.278
1::5104::5.302
1::5105::5.441
1::5106::5.192
1::5107::5.208
1::5108::0.442
1::5109::5.338
1::5110::5.293
1::5111::0.475
1::5112::5.784
1::5113::5.452
1::5114::5.613
1::5115::0.841
1::5116::5.392
1::5117::0.3
1::5118::0.886
1::5119::0.595
1::5121::5.573
1::5122::9.053
1::5123::0.929
1::5125::0.578
1::5126::6.148
1::5127::6.726
1::5128::1.396
1::5129::6.113
1::5130::6.094
1::5131::0.96
1::5132::5.9
1::5133::5.935
1::5134::6.185
1::5136::5.756
1::5138::8.069
1::5139::5.317
1::5140::5.345
1::5141::5.639
1::5142::8.61
1::5143::5.9
1::5144::6.508
1::5145::6.182
1::5146::0.637
1::5147::5.871
1::5148::6.356
1::5149::0.18
1::5150::5.634
1::5151::0.199
1::5152::5.877
1::5153::5.437
1::5154::5.433
1::5155::5.306
1::5156::6.046
1::5157::5.934
1::5158::5.816
1::5159::6.439
1::5160::5.62
1::5161::3.071
1::5162::0.671
1::5163::7.112
1::5164::6.399
1::5165::5.736
1::5166::5.736
1::5167::6.163
1::5168::0.68
1::5169::5.546
1::5170::5.499
1::5171::5.445
1::5172::5.574
1::5173::5.51
1::5174::6.908
1::5175::5.843
1::5176::6.342
1::5178::6.691
1::5179::5.493
1::5180::5.742
1::5181::5.631
1::5182::5.694
1::5183::0.725
1::5184::8.538
1::5185::0.506
1::5186::2.884
1::5187::6.019
1::5188::8.266
1::5190::5.8
1::5191::0.433
1::5192::5.463
1::5193::5.532
1::5194::5.92
1::5195::5.349
1::5196::0.685
1::5197::5.73
1::5198::1.663
1::5199::5.633
1::5200::5.943
1::5201::1.594
1::5202::5.793
1::5203::5.411
1::5204::5.623
1::5205::5.541
1::5206::6.886
1::5207::0.87
1::5208::6.828
1::5209::5.341
1::5210::5.689
1::5211::5.893
1::5212::5.534
1::5213::5.359
1::5214::6.838
1::5215::5.435
1::5216::0.688
1::5217::5.906
1::5218::6.549
1::5219::5.578
1::5220::0.423
1::5221::0.129
1::5222::11.838
1::5223::1.307
1::5224::0.146
1::5225::5.637
1::5226::5.587
1::5227::6.154
1::5228::10.229
1::5229::5.306
1::5230::0.114
1::5231::5.653
1::5232::6.169
1::5233::6.251
1::5234::5.502
1::5235::5.506
1::5236::5.852
1::5237::5.824
1::5238::6.008
1::5239::0.91
1::5240::5.464
1::5241::5.799
1::5244::5.646
1::5245::1.482
1::5246::9.726
1::5247::1.031
1::5249::5.297
1::5250::5.272
1::5251::3.413
1::5252::5.546
1::5254::6.479
1::5255::6.022
1::5256::7.45
1::5257::0.438
1::5258::5.176
1::5260::5.255
1::5261::5.509
1::5262::5.53
1::5263::5.815
1::5264::5.122
1::5266::0.042
1::5267::5.309
1::5269::0.069
1::5270::5.196
1::5271::5.402
1::5272::5.323
1::5273::0.445
1::5274::5.199
1::5275::5.293
1::5276::5.258
1::5277::5.482
1::5278::6.022
1::5279::5.289
1::5284::5.772
1::5285::5.255
1::5287::0.301
1::5288::5.298
1::5289::6.58
1::5290::0.305
1::5291::5.72
1::5292::5.703
1::5295::0.332
1::5296::5.206
1::5298::5.238
1::5299::0.077
1::5300::0.315
1::5301::5.313
1::5302::0.255
1::5303::5.447
1::5304::5.248
1::5305::5.456
1::5306::5.276
1::5307::7.301
1::5308::5.325
1::5309::5.286
1::5310::0.069
1::5311::0.075
1::5312::5.185
1::5313::0.037
1::5314::5.283
1::5315::5.654
1::5316::10.528
1::5317::1.91
1::5318::0.283
1::5319::5.299
1::5320::5.327
1::5321::5.247
1::5322::5.289
1::5323::0.246
1::5324::0.206
1::5325::5.241
1::5326::0.082
1::5327::5.726
1::5328::5.249
1::5329::0.225
1::5331::0.588
1::5332::0.209
1::5333::5.26
1::5334::5.386
1::5335::5.27
1::5336::5.239
1::5337::5.411
1::5338::0.327
1::5339::0.072
1::5340::5.447
1::5341::5.244
1::5342::5.314
1::5343::0.172
1::5344::5.48
1::5345::5.238
1::5346::0.314
1::5347::7.381
1::5348::5.301
1::5349::0.272
1::5350::7.277
1::5351::5.354
1::5352::0.48
1::5353::5.28
1::5354::0.353
1::5355::0.073
1::5356::0.039
1::5357::6.06
1::5358::5.341
1::5359::5.235
1::5360::6.021
1::5361::0.635
1::5362::0.706
1::5363::0.619
1::5365::5.586
1::5366::0.083
1::5367::6.172
1::5368::0.245
1::5369::5.325
1::5370::5.206
1::5371::5.302
1::5372::5.293
1::5373::5.341
1::5374::0.063
1::5375::5.29
1::5376::5.38
1::5377::6.676
1::5378::5.231
1::5380::5.26
1::5381::5.326
1::5382::5.404
1::5383::0.106
1::5384::6.587
1::5385::1.299
1::5386::7.488
1::5387::0.768
1::5389::5.133
1::5390::6.44
1::5391::0.885
1::5392::5.261
1::5394::5.329
1::5395::5.259
1::5397::6.007
1::5398::10.191
1::5399::5.177
1::5400::5.398
1::5401::5.306
1::5402::0.138
1::5403::5.268
1::5404::0.137
1::5405::5.924
1::5406::6.366
1::5407::0.788
1::5408::5.323
1::5409::13.014
1::5410::1.115
1::5411::5.478
1::5412::0.045
1::5413::5.61
1::5414::0.444
1::5415::0.576
1::5416::5.282
1::5417::0.133
1::5418::0.327
1::5419::5.377
1::5420::5.277
1::5421::0.239
1::5422::5.273
1::5424::0.212
1::5425::0.199
1::5426::5.419
1::5427::5.286
1::5428::6.643
1::5429::5.956
1::5430::5.387
1::5431::6.472
1::5434::5.277
1::5435::5.399
1::5436::8.245
1::5437::5.364
1::5438::7.503
1::5439::5.449
1::5440::5.292
1::5441::0.304
1::5442::5.43
1::5443::5.981
1::5444::6.003
1::5445::0.254
1::5446::0.255
1::5447::5.667
1::5448::0.239
1::5449::0.89
1::5450::0.144
1::5451::0.133
1::5452::0.132
1::5453::15.34
1::5454::0.183
1::5455::0.145
1::5457::0.63
1::5458::0.941
1::5459::6.059
1::5460::8.295
1::5461::0.098
1::5462::5.269
1::5463::0.097
1::5464::0.097
1::5465::0.097
1::5466::0.097
1::5467::0.113
1::5468::0.097
1::5469::0.097
1::5470::0.097
1::5471::0.097
1::5472::0.097
1::5473::0.101
1::5474::0.097
1::5475::0.097
1::5476::0.097
1::5477::0.097
1::5478::0.097
1::5479::0.097
1::5480::0.097
1::5481::0.097
1::5482::0.099
1::5483::0.098
1::5484::0.097
1::5486::0.139
1::5487::0.952
1::5488::0.072
1::5489::0.429
1::5490::5.322
1::5491::0.218
1::5492::5.41
1::5493::0.056
1::5494::0.042
1::5495::7.392
1::5496::0.048
1::5498::5.315
1::5499::0.265
1::5500::5.206
1::5501::8.048
1::5502::0.212
1::5503::0.223
1::5504::0.21
1::5505::0.215
1::5506::0.222
1::5507::0.211
1::5508::0.211
1::5509::0.212
1::5510::0.232
1::5511::0.24
1::5512::0.211
1::5513::0.213
1::5514::0.215
1::5515::0.214
1::5516::0.215
1::5517::1.009
1::5518::0.274
1::5519::0.274
1::5520::0.277
1::5521::0.438
1::5522::4.028
1::5523::0.734
1::5524::6.164
1::5525::5.889
1::5526::5.296
1::5527::5.625
1::5528::1.022
1::5529::0.121
1::5530::1.013
1::5531::0.121
1::5532::0.11
1::5533::0.108
1::5534::1.027
1::5535::0.111
1::5536::0.108
1::5537::0.109
1::5538::5.971
1::5539::0.215
1::5540::0.108
1::5542::0.11
1::5543::1.019
1::5545::0.11
1::5546::0.108
1::5547::0.109
1::5549::5.935
1::5551::5.491
1::5552::0.122
1::5553::0.123
1::5554::5.728
1::5555::5.893
1::5556::0.355
1::5557::0.187
1::5558::0.956
1::5559::0.369
1::5560::0.35
1::5561::5.521
1::5562::5.53
1::5563::5.885
1::5564::5.461
1::5565::0.783
1::5566::0.415
1::5567::0.315
1::5568::0.388
1::5569::6.508
1::5570::0.204
1::5571::0.242
1::5572::0.201
1::5573::0.181
1::5574::5.35
1::5575::6.603
1::5576::0.785
1::5577::0.828
1::5578::0.789
1::5579::0.841
1::5580::0.277
1::5581::5.628
1::5582::0.898
1::5583::6.228
1::5584::1.024
1::5585::5.752
1::5586::4.218
1::5587::0.762
1::5588::5.756
1::5589::8.491
1::5590::5.374
1::5591::0.134
1::5592::5.337
1::5594::1.076
1::5596::0.161
1::5597::5.472
1::5598::0.103
1::5599::0.513
1::5600::0.327
1::5601::0.111
1::5602::0.119
1::5603::0.114
1::5604::0.115
1::5605::0.157
1::5607::0.684
1::5608::0.561
1::5609::2.572
1::5610::5.503
1::5611::6.286
1::5612::0.491
1::5614::5.206
1::5615::5.364
1::5616::5.467
1::5617::5.526
1::5618::0.503
1::5619::0.142
1::5620::0.122
1::5621::0.118
1::5622::0.119
1::5623::0.118
1::5624::0.118
1::5625::0.121
1::5626::0.115
1::5627::0.396
1::5628::0.141
1::5629::0.201
1::5630::0.134
1::5631::0.135
1::5632::0.15
1::5633::0.125
1::5634::0.128
1::5635::0.121
1::5636::0.129
1::5637::0.752
1::5638::5.267
1::5639::0.084
1::5640::0.06
1::5641::0.063
1::5642::0.068
1::5643::0.062
1::5644::0.053
1::5645::0.053
1::5646::0.052
1::5647::7.815
1::5648::0.303
1::5649::5.322
1::5650::0.093
1::5651::0.162
1::5652::0.202
1::5653::0.023
1::5654::0.021
1::5655::0.015
1::5656::5.467
1::5657::0.08
1::5658::0.081
1::5659::0.081
1::5660::0.088
1::5661::0.089
1::5662::0.279
1::5663::0.081
1::5664::0.081
1::5665::0.081
1::5666::0.081
1::5667::0.081
1::5668::0.238
1::5669::5.485
1::5670::0.381
1::5671::0.09
1::5672::0.094
1::5673::0.089
1::5674::0.1
1::5675::0.09
1::5676::5.921
1::5677::0.108
1::5678::5.312
1::5679::0.194
1::5680::0.059
1::5681::0.068
1::5682::7.904
1::5683::0.572
1::5684::0.34
1::5685::0.423
1::5686::2.815
1::5687::0.478
1::5688::0.412
1::5689::0.413
1::5690::2.716
1::5691::0.514
1::5692::0.32
1::5693::0.325
1::5694::8.356
1::5695::0.458
1::5696::0.369
1::5697::0.367
1::5698::8.026
1::5700::0.322
1::5701::0.417
1::5702::5.418
1::5703::0.156
1::5704::0.129
1::5705::0.056
1::5706::5.3
1::5707::0.148
1::5708::0.056
1::5709::0.118
1::5710::5.3
1::5711::0.055
1::5712::0.141
1::5713::0.061
1::5714::7.926
1::5715::0.511
1::5716::0.404
1::5717::0.383
1::5718::10.033
1::5719::0.574
1::5720::0.329
1::5721::0.447
1::5722::5.303
1::5723::0.054
1::5724::0.119
1::5726::6.075
1::5727::5.431
1::5728::0.19
1::5729::5.719
1::5730::0.543
1::5731::0.364
1::5732::0.093
1::5733::5.223
1::5734::0.051
1::5735::5.59
1::5736::5.331
1::5737::0.081
1::5738::5.402
1::5739::0.078
1::5740::0.386
1::5742::5.243
1::5743::0.038
1::5744::5.676
1::5745::5.333
1::5746::0.057
1::5747::0.285
1::5748::0.653
1::5749::5.484
1::5750::5.369
1::5751::0.085
1::5752::5.479
1::5753::0.203
1::5754::5.416
1::5755::5.356
1::5756::0.062
1::5757::5.335
1::5758::0.323
1::5759::5.468
1::5760::5.229
1::5761::5.706
1::5762::0.278
1::5763::0.248
1::5764::5.423
1::5765::5.289
1::5766::5.28
1::5767::6.607
1::5768::3.736
1::5769::6.915
1::5770::5.307
1::5771::5.238
1::5772::5.287
1::5773::8.224
1::5774::5.634
1::5775::8.85
1::5776::5.271
1::5777::5.269
1::5778::5.605
1::5779::5.409
1::5780::2.709
1::5781::3.657
1::5782::5.315
1::5783::6.221
1::5784::5.391
1::5786::0.249
1::5787::5.285
1::5788::5.628
1::5789::5.485
1::5790::0.317
1::5791::8.45
1::5792::9.098
1::5793::5.262
1::5794::8.747
1::5795::8.233
1::5796::0.255
1::5797::5.248
1::5798::2.029
1::5799::5.368
1::5800::8.644
1::5801::6.317
1::5802::5.347
1::5803::5.265
1::5804::6.423
1::5805::5.85
1::5806::0.411
1::5807::5.566
1::5808::5.505
1::5809::5.397
1::5810::5.44
1::5811::5.328
1::5812::6.135
1::5813::5.634
1::5814::0.641
1::5815::5.649
1::5817::7.948
1::5818::5.673
1::5819::9.6
1::5820::2.172
1::5821::5.402
1::5822::6.486
1::5823::5.245
1::5824::6.709
1::5825::6.777
2::1::2.13
2::2::0.262
2::3::0.273
2::4::0.251
2::5::0.254
2::6::0.427
2::7::0.652
2::8::0.642
2::9::0.439
2::10::0.72
2::11::0.425
2::13::1.95
2::14::1.363
2::15::0.708
2::16::0.821
2::17::0.859
2::18::0.74
2::19::0.369
2::20::0.197
2::21::0.183
2::22::0.741
2::23::0.173
2::24::0.173
2::25::0.35
2::26::0.172
2::27::0.171
2::28::0.17
2::29::0.717
2::30::0.258
2::31::0.244
2::32::1.329
2::33::0.344
2::34::0.319
2::35::7.657
2::36::1.428
2::37::0.573
2::38::0.615
2::39::0.524
2::40::0.554
2::41::1.569
2::42::3.833
2::43::0.554
2::44::0.516
2::45::0.996
2::46::0.208
2::47::0.2
2::48::0.204
2::49::0.704
2::50::0.394
2::51::0.215
2::52::0.185
2::53::0.747
2::54::0.379
2::55::0.479
2::56::0.176
2::57::0.37
2::58::0.18
2::59::0.421
2::60::0.195
2::61::1.034
2::62::2.562
2::63::0.556
2::64::0.541
2::65::0.424
2::67::5.434
2::68::1.626
2::69::0.579
2::70::0.983
2::71::0.459
2::72::0.324
2::73::0.54
2::74::0.816
2::75::0.724
2::76::0.567
2::77::0.88
2::78::0.501
2::79::0.365
2::81::0.87
2::82::0.657
2::83::0.797
2::86::0.317
2::87::1.204
2::88::0.182
2::89::0.18
2::90::0.178
2::91::0.37
2::92::0.182
2::94::0.912
2::95::1.942
2::96::4.74
2::97::0.203
2::98::1.976
2::100::0.19
2::101::0.197
2::104::0.603
2::105::0.42
2::106::0.382
2::108::0.328
2::109::0.393
2::111::0.199
2::112::0.196
2::113::0.437
2::114::0.364
2::115::0.707
2::116::0.363
2::117::0.787
2::119::0.52
2::120::0.536
2::122::2.035
2::123::0.488
2::124::0.163
2::125::0.163
2::126::0.357
2::127::0.177
2::128::0.176
2::130::0.883
2::131::0.204
2::132::0.202
2::133::0.659
2::135::0.166
2::137::0.488
2::138::0.68
2::139::0.299
2::140::0.762
2::141::1.655
2::142::0.422
2::143::0.177
2::144::0.177
2::145::0.312
2::146::0.438
2::147::0.181
2::148::0.177
2::149::0.643
2::150::0.486
2::151::0.468
2::153::0.324
2::154::0.519
2::155::0.485
2::156::0.496
2::157::0.809
2::158::9.194
2::159::0.502
2::160::2.413
2::161::0.653
2::162::0.649
2::164::0.675
2::165::0.211
2::166::0.211
2::167::0.684
2::168::0.571
2::169::0.209
2::170::0.212
2::171::0.417
2::172::0.677
2::173::0.281
2::174::0.449
2::175::0.513
2::176::1.134
2::177::0.596
2::178::1.064
2::179::0.68
2::180::1.013
2::181::0.445
2::182::0.636
2::183::1.326
2::184::0.38
2::185::1.176
2::187::0.404
2::188::0.907
2::189::0.886
2::190::0.845
2::191::0.594
2::192::0.592
2::193::0.592
2::194::0.704
2::195::0.864
2::196::0.669
2::197::0.575
2::198::0.783
2::200::0.749
2::201::0.488
2::203::0.574
2::204::0.432
2::205::0.589
2::206::0.868
2::207::0.384
2::209::0.59
2::211::0.932
2::212::0.2
2::213::0.202
2::214::0.418
2::215::0.211
2::216::1.212
2::217::0.818
2::218::1.026
2::230::18.862
2::232::0.065
2::233::0.033
2::234::12.04
2::236::0.111
2::237::0.072
2::238::11.693
2::239::0.74
2::240::0.034
2::241::0.034
2::242::12.313
2::243::0.034
2::244::0.048
2::245::0.053
2::246::0.081
2::247::0.034
2::248::0.036
2::249::0.081
2::250::0.033
2::251::0.079
2::252::0.053
2::253::0.033
2::254::0.034
2::255::12.41
2::256::0.367
2::257::0.035
2::258::0.059
2::259::0.033
2::260::0.049
2::261::0.034
2::262::0.034
2::263::0.13
2::264::0.096
2::265::0.036
2::266::0.133
2::267::0.033
2::268::0.042
2::269::0.034
2::270::0.035
2::271::0.071
2::272::0.058
2::273::0.052
2::274::12.174
2::275::0.052
2::276::0.035
2::277::0.034
2::278::11.784
2::279::0.992
2::280::0.034
2::281::0.039
2::282::0.034
2::283::0.034
2::284::0.034
2::285::0.037
2::286::0.033
2::287::0.033
2::288::0.034
2::289::0.034
2::290::0.034
2::291::0.033
2::292::0.034
2::293::0.034
2::295::0.808
2::296::0.036
2::297::0.035
2::298::0.039
2::299::0.034
2::300::11.988
2::302::0.034
2::303::0.035
2::304::0.049
2::305::0.067
2::306::0.095
2::307::0.034
2::308::0.034
2::309::0.145
2::310::0.091
2::312::0.092
2::313::0.034
2::314::0.034
2::315::0.034
2::316::0.034
2::317::0.078
2::318::12.456
2::319::12.721
2::320::13.419
2::321::12.741
2::322::12.268
2::323::0.742
2::324::0.08
2::325::0.034
2::326::10.74
2::328::0.034
2::329::0.034
2::330::19.818
2::331::0.037
2::332::0.05
2::333::0.055
2::334::0.035
2::335::0.072
2::336::0.132
2::337::0.048
2::338::11.299
2::339::0.705
2::340::0.085
2::341::0.083
2::342::0.035
2::343::0.081
2::344::0.098
2::345::0.047
2::346::0.033
2::348::0.034
2::349::0.055
2::350::0.033
2::351::0.118
2::352::0.042
2::353::0.071
2::354::0.036
2::355::0.034
2::356::0.035
2::357::0.034
2::358::0.034
2::359::0.034
2::360::0.034
2::361::0.113
2::362::0.062
2::363::0.036
2::364::0.034
2::365::0.049
2::366::0.05
2::367::0.12
2::368::0.033
2::369::0.139
2::370::0.034
2::371::0.036
2::372::0.033
2::373::0.22
2::374::0.034
2::375::0.035
2::376::0.034
2::377::0.035
2::378::0.034
2::379::0.076
2::380::0.036
2::381::0.052
2::382::0.095
2::383::0.131
2::384::0.035
2::385::11.891
2::386::0.288
2::387::0.043
2::388::0.077
2::389::0.09
2::390::0.033
2::391::0.1
2::392::0.158
2::393::0.044
2::394::0.034
2::395::0.033
2::396::0.034
2::397::12.146
2::398::0.469
2::399::0.033
2::400::0.033
2::401::0.034
2::402::12.426
2::403::12.15
2::405::11.976
2::406::1.251
2::407::0.04
2::408::0.034
2::409::12.202
2::410::0.93
2::411::11.471
2::412::1.082
2::413::11.99
2::414::12.405
2::415::0.841
2::416::0.034
2::417::11.621
2::418::13.591
2::419::13.068
2::420::0.035
2::421::12.157
2::422::0.585
2::423::0.036
2::424::0.129
2::425::11.607
2::426::12.692
2::427::0.688
2::428::0.034
2::429::0.033
2::431::14.843
2::432::0.446
2::433::0.034
2::434::0.034
2::435::10.96
2::436::12.545
2::437::12.308
2::438::9.89
2::439::0.7
2::440::0.034
2::441::10.172
2::442::9.938
2::443::0.257
2::444::8.262
2::445::8.911
2::446::8.257
2::447::0.037
2::448::0.034
2::449::0.061
2::450::0.034
2::451::7.227
2::453::6.691
2::454::6.835
2::455::0.307
2::456::6.296
2::458::0.185
2::459::0.097
2::462::0.183
2::464::0.186
2::467::0.184
2::470::0.184
2::471::0.105
2::473::0.184
2::474::0.097
2::476::0.211
2::477::0.098
2::481::0.19
2::483::0.096
2::485::0.185
2::486::0.097
2::487::0.096
2::489::0.2
2::490::0.103
2::491::0.102
2::493::0.2
2::495::0.272
2::497::0.184
2::499::0.187
2::500::0.098
2::502::0.215
2::505::0.271
2::506::0.404
2::507::0.642
2::508::0.236
2::509::0.072
2::511::0.316
2::512::0.119
2::513::0.098
2::514::0.098
2::515::0.1
2::516::0.06
2::517::0.098
2::518::0.098
2::519::0.098
2::520::0.098
2::521::0.099
2::522::0.098
2::523::0.098
2::524::0.098
2::525::0.098
2::526::0.098
2::527::0.099
2::528::0.098
2::529::0.408
2::530::0.239
2::531::0.102
2::532::0.097
2::533::0.094
2::535::0.103
2::536::0.101
2::537::0.302
2::538::0.076
2::539::0.075
2::540::0.268
2::541::0.066
2::542::0.067
2::543::0.383
2::544::0.069
2::545::0.313
2::546::0.091
2::547::0.09
2::548::4.149
2::549::1.363
2::550::0.244
2::551::0.207
2::552::0.3
2::553::0.073
2::554::0.226
2::555::0.438
2::556::0.178
2::557::0.446
2::558::0.102
2::559::0.24
2::560::0.115
2::561::0.073
2::562::0.22
2::563::0.126
2::564::0.126
2::565::0.126
2::566::0.606
2::567::0.111
2::568::0.031
2::570::0.272
2::571::0.222
2::572::0.446
2::573::0.748
2::574::4.73
2::575::0.424
2::577::0.163
2::578::0.102
2::579::0.317
2::580::0.365
2::581::0.181
2::582::0.19
2::583::0.281
2::584::0.218
2::585::0.313
2::586::0.314
2::587::0.69
2::588::0.161
2::589::0.351
2::591::0.436
2::592::0.437
2::593::0.541
2::596::19.119
2::598::0.327
2::599::0.304
2::600::0.621
2::601::0.402
2::602::0.636
2::603::0.206
2::604::0.205
2::605::0.2
2::606::0.202
2::607::0.201
2::608::0.668
2::609::0.271
2::612::0.58
2::613::0.828
2::614::0.488
2::615::0.428
2::616::0.747
2::617::0.399
2::618::2.624
2::619::0.578
2::620::0.567
2::621::2.682
2::622::0.147
2::623::0.146
2::624::0.146
2::625::0.15
2::626::5.101
2::627::0.295
2::628::0.303
2::629::0.476
2::630::0.151
2::631::0.157
2::632::0.158
2::633::0.153
2::634::0.152
2::635::0.161
2::636::0.303
2::637::0.191
2::638::0.573
2::639::0.158
2::640::0.157
2::641::0.16
2::642::0.154
2::643::0.161
2::644::0.147
2::645::1.298
2::646::0.48
2::648::0.171
2::649::5.183
2::650::0.151
2::651::0.145
2::652::0.145
2::653::0.161
2::654::0.177
2::655::0.155
2::656::0.151
2::657::0.149
2::658::0.145
2::659::0.15
2::661::0.859
2::662::0.2
2::663::0.4
2::664::0.23
2::665::0.2
2::666::0.199
2::667::0.199
2::668::0.214
2::669::0.2
2::670::0.199
2::671::3.107
2::672::0.674
2::673::1.312
2::674::0.207
2::675::0.594
2::676::0.217
2::677::0.196
2::678::2.69
2::679::0.511
2::680::0.551
2::681::0.475
2::682::0.27
2::683::0.286
2::684::0.287
2::685::0.274
2::686::0.471
2::687::0.197
2::688::0.281
2::689::0.278
2::690::0.277
2::691::0.634
2::692::0.197
2::693::0.287
2::694::0.207
2::695::0.214
2::696::0.836
2::697::2.648
2::698::0.203
2::699::2.792
2::700::0.188
2::701::7.292
2::702::0.25
2::703::0.215
2::704::0.271
2::705::0.276
2::706::2.74
2::707::0.165
2::708::3.129
2::709::0.224
2::710::2.171
2::711::0.368
2::712::0.638
2::713::0.408
2::714::0.4
2::715::0.387
2::716::0.201
2::718::4.948
2::719::0.727
2::720::0.198
2::721::3.195
2::723::0.511
2::724::0.181
2::725::0.181
2::726::0.181
2::727::2.525
2::728::1.068
2::729::0.591
2::731::2.754
2::732::0.169
2::733::0.175
2::734::2.697
2::735::0.363
2::736::0.598
2::737::0.623
2::738::3.011
2::739::0.833
2::740::2.63
2::741::2.966
2::743::2.838
2::744::0.375
2::745::0.925
2::746::0.527
2::747::0.598
2::748::0.202
2::749::0.909
2::750::0.49
2::751::0.164
2::752::0.483
2::753::0.756
2::754::0.996
2::755::0.531
2::756::3.048
2::757::0.619
2::758::2.512
2::759::0.171
2::760::0.677
2::761::2.778
2::762::5.199
2::764::1.075
2::765::2.853
2::766::0.224
2::767::2.546
2::768::3.043
2::769::3.307
2::770::0.19
2::771::0.735
2::772::0.863
2::774::15.662
2::775::0.228
2::776::0.875
2::777::3.018
2::778::0.206
2::779::0.969
2::780::1.368
2::781::0.629
2::782::0.653
2::784::0.222
2::785::0.596
2::786::0.213
2::787::3.036
2::788::0.248
2::789::2.832
2::790::0.731
2::791::0.194
2::792::2.842
2::793::2.842
2::795::1.146
2::797::0.829
2::798::0.442
2::799::2.541
2::800::0.839
2::801::2.916
2::802::10.281
2::803::0.323
2::804::0.713
2::805::2.786
2::806::0.575
2::807::5.225
2::808::3.306
2::809::0.572
2::810::2.802
2::811::0.607
2::812::2.702
2::813::1.013
2::814::2.915
2::815::2.923
2::816::0.534
2::817::3.787
2::818::10.13
2::819::6.801
2::820::2.786
2::821::2.774
2::822::0.648
2::823::0.846
2::825::0.611
2::826::0.573
2::827::0.571
2::828::2.983
2::829::7.301
2::830::2.804
2::831::0.741
2::832::2.938
2::833::3.941
2::834::0.595
2::835::2.763
2::836::2.811
2::837::2.705
2::838::0.563
2::839::0.666
2::840::0.46
2::841::2.716
2::844::1.56
2::845::0.776
2::846::1.682
2::847::0.57
2::848::0.819
2::849::3.093
2::850::0.838
2::853::0.64
2::854::0.617
2::855::1.705
2::856::2.758
2::857::0.782
2::858::0.716
2::860::2.828
2::861::5.132
2::863::1.097
2::894::0.9
2::895::0.595
2::896::0.134
2::897::0.137
2::898::0.339
2::899::0.142
2::900::0.137
2::901::0.272
2::902::0.362
2::903::0.812
2::904::0.301
2::905::0.716
2::906::0.224
2::907::0.227
2::908::0.748
2::909::0.885
2::910::3.949
2::911::0.617
2::912::1.034
2::914::0.724
2::915::0.188
2::916::0.187
2::917::0.738
2::918::0.186
2::919::0.936
2::920::1.171
2::921::0.906
2::923::2.533
2::924::0.384
2::925::0.445
2::926::0.435
2::927::0.435
2::928::1.74
2::929::0.207
2::930::0.206
2::931::0.77
2::932::1.183
2::933::0.208
2::934::0.915
2::935::1.193
2::936::0.208
2::937::0.938
2::938::0.593
2::939::1.397
2::940::1.104
2::941::0.557
2::942::0.872
2::943::0.827
2::944::0.955
2::945::1.248
2::946::0.753
2::947::1.188
2::948::0.481
2::949::0.66
2::951::0.376
2::952::1.294
2::953::0.753
2::954::0.696
2::955::0.718
2::956::0.58
2::957::0.189
2::958::0.727
2::959::0.207
2::960::0.884
2::961::0.519
2::962::0.846
2::963::0.258
2::964::0.169
2::965::0.713
2::967::0.708
2::968::0.511
2::969::0.75
2::970::0.665
2::971::0.717
2::972::0.425
2::973::1.204
2::974::0.542
2::975::1.04
2::976::0.571
2::977::6.69
2::978::0.393
2::979::0.81
2::980::0.683
2::981::0.487
2::982::0.496
2::983::0.784
2::984::0.432
2::985::0.42
2::986::1.222
2::987::0.208
2::988::0.733
2::990::0.432
2::991::0.947
2::992::3.372
2::993::3.047
2::994::3.166
2::995::3.088
2::996::6.108
2::997::2.031
2::998::0.619
2::999::0.856
2::1000::0.687
2::1001::0.689
2::1002::6.777
2::1003::0.692
2::1004::0.667
2::1005::0.755
2::1006::0.718
2::1007::0.521
2::1008::1.25
2::1009::0.535
2::1010::0.56
2::1012::1.173
2::1013::0.582
2::1014::1.23
2::1015::0.704
2::1016::0.515
2::1017::0.853
2::1018::0.693
2::1019::0.651
2::1020::0.546
2::1021::0.637
2::1022::1.109
2::1023::0.667
2::1024::0.54
2::1025::0.553
2::1026::0.727
2::1027::0.831
2::1028::1.585
2::1029::0.479
2::1030::0.729
2::1031::0.442
2::1032::1.127
2::1033::0.115
2::1034::0.115
2::1035::0.708
2::1036::0.714
2::1037::0.628
2::1038::0.208
2::1039::0.208
2::1040::0.624
2::1041::0.207
2::1044::0.52
2::1045::0.504
2::1046::0.664
2::1047::1.155
2::1048::0.736
2::1049::0.684
2::1050::1.791
2::1051::0.442
2::1052::0.526
2::1053::0.442
2::1054::0.437
2::1055::0.479
2::1082::0.764
2::1083::0.166
2::1084::0.167
2::1085::0.172
2::1086::0.677
2::1087::0.167
2::1089::0.642
2::1090::0.161
2::1091::0.159
2::1092::0.299
2::1093::0.351
2::1094::0.166
2::1095::0.165
2::1096::0.367
2::1097::0.168
2::1098::0.172
2::1099::0.357
2::1100::0.166
2::1101::0.166
2::1102::0.379
2::1103::0.206
2::1104::0.172
2::1106::0.164
2::1107::0.31
2::1108::1.212
2::1109::0.405
2::1110::0.419
2::1111::0.579
2::1112::0.424
2::1113::0.417
2::1114::0.442
2::1115::0.471
2::1116::0.514
2::1117::0.479
2::1118::0.449
2::1119::0.437
2::1120::0.423
2::1121::0.426
2::1122::0.835
2::1124::0.714
2::1125::1.232
2::1126::0.17
2::1127::0.169
2::1128::0.502
2::1129::0.183
2::1130::0.176
2::1131::0.495
2::1132::0.979
2::1133::0.529
2::1134::0.172
2::1135::0.17
2::1136::0.172
2::1137::0.171
2::1138::0.482
2::1139::0.926
2::1140::0.388
2::1141::0.387
2::1142::0.554
2::1144::0.202
2::1145::0.785
2::1146::0.309
2::1147::0.305
2::1148::0.463
2::1149::0.674
2::1150::0.339
2::1151::0.75
2::1152::0.393
2::1153::0.392
2::1154::0.39
2::1155::0.479
2::1156::0.167
2::1157::0.152
2::1158::0.209
2::1159::0.457
2::1160::0.21
2::1161::0.167
2::1162::0.151
2::1163::0.965
2::1164::0.784
2::1165::0.224
2::1166::0.663
2::1167::0.176
2::1168::0.186
2::1169::0.186
2::1170::0.177
2::1171::1.253
2::1172::0.467
2::1173::0.544
2::1174::0.309
2::1175::0.36
2::1177::0.659
2::1178::0.766
2::1179::0.52
2::1180::2.209
2::1181::0.155
2::1182::0.479
2::1183::0.463
2::1184::0.56
2::1185::0.443
2::1186::0.576
2::1187::0.666
2::1189::0.476
2::1190::0.556
2::1191::7.815
2::1192::0.657
2::1193::0.703
2::1194::1.578
2::1195::0.928
2::1196::2.672
2::1197::0.57
2::1198::0.994
2::1199::0.545
2::1200::0.683
2::1202::0.852
2::1203::0.468
2::1205::0.544
2::1206::0.414
2::1207::0.683
2::1208::0.429
2::1209::0.722
2::1210::0.679
2::1211::0.659
2::1212::0.515
2::1213::0.738
2::1214::0.492
2::1215::0.557
2::1216::0.71
2::1217::0.854
2::1218::0.579
2::1219::1.051
2::1220::0.342
2::1221::0.746
2::1222::0.468
2::1223::0.71
2::1224::0.248
2::1225::0.25
2::1226::0.25
2::1227::0.25
2::1228::0.251
2::1229::0.25
2::1230::0.249
2::1231::0.25
2::1232::0.249
2::1233::0.249
2::1234::0.25
2::1235::0.25
2::1236::0.251
2::1237::0.25
2::1238::0.249
2::1239::0.77
2::1240::0.432
2::1241::0.174
2::1242::0.174
2::1243::0.566
2::1244::0.193
2::1245::0.565
2::1246::0.192
2::1248::0.187
2::1249::0.574
2::1250::0.193
2::1251::0.719
2::1252::0.184
2::1253::0.181
2::1254::0.745
2::1255::0.265
2::1256::0.078
2::1257::0.932
2::1258::0.242
2::1259::0.213
2::1260::0.754
2::1261::0.197
2::1262::0.202
2::1263::0.502
2::1264::0.171
2::1265::0.493
2::1266::0.175
2::1268::0.179
2::1269::0.492
2::1270::0.16
2::1272::0.75
2::1273::0.188
2::1274::0.204
2::1275::0.865
2::1276::0.35
2::1277::0.184
2::1278::0.188
2::1279::0.179
2::1280::0.348
2::1281::0.176
2::1282::0.185
2::1283::0.18
2::1284::0.179
2::1285::0.189
2::1286::0.182
2::1287::0.185
2::1288::0.877
2::1289::0.18
2::1290::0.184
2::1291::0.181
2::1292::0.187
2::1293::0.348
2::1294::0.179
2::1295::0.179
2::1296::0.188
2::1297::0.188
2::1298::0.184
2::1299::0.176
2::1301::0.566
2::1302::0.219
2::1303::0.219
2::1304::0.569
2::1305::0.237
2::1306::0.22
2::1307::0.22
2::1308::1.701
2::1309::0.563
2::1310::0.735
2::1311::0.226
2::1312::0.23
2::1313::0.19
2::1314::0.191
2::1315::0.754
2::1316::2.952
2::1317::0.884
2::1318::0.584
2::1319::0.597
2::1320::0.624
2::1321::0.536
2::1322::0.21
2::1325::0.185
2::1326::0.558
2::1327::0.604
2::1328::0.193
2::1329::0.192
2::1334::5.728
2::1335::0.59
2::1336::0.555
2::1337::0.545
2::1338::0.586
2::1339::0.767
2::1340::0.536
2::1341::0.509
2::1342::0.325
2::1343::0.333
2::1344::0.529
2::1345::0.346
2::1346::0.845
2::1347::0.536
2::1348::0.213
2::1349::0.71
2::1350::0.178
2::1351::0.177
2::1352::0.964
2::1353::0.533
2::1354::0.172
2::1355::0.172
2::1356::0.512
2::1357::0.756
2::1358::0.597
2::1359::0.557
2::1360::0.205
2::1361::0.514
2::1362::0.545
2::1363::0.56
2::1364::0.57
2::1365::0.196
2::1366::1.574
2::1367::0.563
2::1368::0.399
2::1369::0.417
2::1370::1.5
2::1371::0.184
2::1372::0.519
2::1373::0.174
2::1374::0.174
2::1375::0.174
2::1376::0.934
2::1377::0.196
2::1378::0.555
2::1379::0.577
2::1380::0.743
2::1381::0.711
2::1382::0.556
2::1383::0.523
2::1384::0.175
2::1385::0.175
2::1386::0.886
2::1387::0.399
2::1388::0.395
2::1390::18.722
2::1391::0.551
2::1392::0.185
2::1393::0.743
2::1394::1.091
2::1395::0.551
2::1396::0.895
2::1397::0.392
2::1398::0.235
2::1399::2.723
2::1400::0.832
2::1401::0.529
2::1402::0.361
2::1403::0.195
2::1404::0.539
2::1405::1.054
2::1406::0.362
2::1407::0.611
2::1408::0.271
2::1409::0.601
2::1410::0.25
2::1411::0.607
2::1412::0.301
2::1413::0.788
2::1414::0.246
2::1416::0.37
2::1417::0.435
2::1418::0.565
2::1419::0.985
2::1420::0.173
2::1421::0.592
2::1422::0.745
2::1423::1.033
2::1424::0.69
2::1425::0.572
2::1429::0.545
2::1430::0.772
2::1431::0.458
2::1432::0.891
2::1433::0.514
2::1434::0.17
2::1435::0.523
2::1436::0.364
2::1437::0.683
2::1438::7.165
2::1439::0.583
2::1440::0.184
2::1441::1.063
2::1442::0.527
2::1443::0.586
2::1444::0.183
2::1445::0.569
2::1446::0.189
2::1448::0.689
2::1450::0.358
2::1451::0.355
2::1452::0.39
2::1453::0.604
2::1454::0.628
2::1455::0.516
2::1456::0.802
2::1457::1.612
2::1458::1.872
2::1459::0.751
2::1460::0.572
2::1461::0.596
2::1462::1.285
2::1463::0.498
2::1464::0.411
2::1465::0.722
2::1466::0.513
2::1467::1.432
2::1468::0.663
2::1469::0.587
2::1470::0.549
2::1471::0.687
2::1472::1.034
2::1473::2.844
2::1474::0.607
2::1475::0.589
2::1476::3.134
2::1477::0.612
2::1478::0.546
2::1479::0.607
2::1480::0.59
2::1481::1.739
2::1482::1.259
2::1483::0.682
2::1484::0.913
2::1485::1.401
2::1486::0.552
2::1487::0.683
2::1488::0.628
2::1489::0.545
2::1490::0.917
2::1491::0.534
2::1492::0.558
2::1493::0.51
2::1494::0.655
2::1495::1.403
2::1496::0.547
2::1497::0.573
2::1498::0.87
2::1499::0.611
2::1500::1.056
2::1501::0.209
2::1502::1.333
2::1503::0.968
2::1504::0.602
2::1506::0.715
2::1507::0.562
2::1508::0.382
2::1509::1.302
2::1510::1.896
2::1512::1.098
2::1513::0.758
2::1514::0.192
2::1515::0.192
2::1516::0.759
2::1517::0.601
2::1518::0.186
2::1520::2.897
2::1521::1.192
2::1522::0.729
2::1523::0.746
2::1524::0.747
2::1525::1.467
2::1526::0.717
2::1527::0.731
2::1528::2.746
2::1529::0.913
2::1530::0.776
2::1531::0.168
2::1532::0.662
2::1533::1.494
2::1534::1.487
2::1535::0.872
2::1548::0.681
2::1549::0.525
2::1550::0.49
2::1551::0.49
2::1552::0.491
2::1553::0.481
2::1554::0.49
2::1555::0.493
2::1556::0.996
2::1558::2.319
2::1559::0.871
2::1560::1.587
2::1561::0.859
2::1562::0.93
2::1563::1.507
2::1564::1.044
2::1565::0.541
2::1566::0.82
2::1567::5.448
2::1568::0.179
2::1569::0.192
2::1572::0.174
2::1573::0.315
2::1574::0.16
2::1575::2.355
2::1576::0.804
2::1577::0.249
2::1578::0.653
2::1579::0.211
2::1580::0.522
2::1581::0.466
2::1582::0.867
2::1583::0.585
2::1584::0.491
2::1586::0.491
2::1587::1.26
2::1588::0.507
2::1589::0.76
2::1590::0.312
2::1591::0.308
2::1592::0.668
2::1593::0.31
2::1594::0.576
2::1595::0.287
2::1596::4.063
2::1597::1.651
2::1598::0.853
2::1599::0.396
2::1600::0.402
2::1601::0.693
2::1602::0.231
2::1603::0.224
2::1604::0.226
2::1606::0.449
2::1607::0.444
2::1608::0.449
2::1609::0.48
2::1610::0.446
2::1611::0.449
2::1612::0.487
2::1613::0.951
2::1614::0.726
2::1615::0.226
2::1616::1.19
2::1617::0.69
2::1618::0.227
2::1619::0.701
2::1620::0.225
2::1621::0.499
2::1622::0.222
2::1623::1.234
2::1624::0.227
2::1625::0.65
2::1626::0.684
2::1627::0.729
2::1628::0.891
2::1629::1.053
2::1630::0.844
2::1631::0.673
2::1633::1.218
2::1634::0.722
2::1635::0.668
2::1636::0.712
2::1637::0.593
2::1638::0.21
2::1639::0.206
2::1640::0.205
2::1641::0.207
2::1642::0.205
2::1644::0.205
2::1645::0.205
2::1646::0.205
2::1647::0.205
2::1648::0.206
2::1649::0.206
2::1650::0.206
2::1651::0.206
2::1652::0.253
2::1653::0.214
2::1654::0.205
2::1655::0.206
2::1656::0.205
2::1657::0.205
2::1658::0.208
2::1659::0.206
2::1660::0.205
2::1661::0.206
2::1662::0.205
2::1663::0.206
2::1664::0.205
2::1665::0.205
2::1666::0.205
2::1667::0.205
2::1668::0.206
2::1669::0.208
2::1670::0.205
2::1671::0.205
2::1672::0.209
2::1674::0.205
2::1675::0.209
2::1676::0.203
2::1677::0.254
2::1678::0.206
2::1679::0.205
2::1680::0.205
2::1681::0.206
2::1682::0.205
2::1683::0.204
2::1684::0.206
2::1685::0.205
2::1686::0.205
2::1687::0.208
2::1688::0.205
2::1689::0.205
2::1690::0.206
2::1691::0.205
2::1692::0.206
2::1693::0.205
2::1694::0.206
2::1695::0.205
2::1696::0.206
2::1697::0.205
2::1698::0.205
2::1699::0.206
2::1700::0.205
2::1701::0.752
2::1702::0.567
2::1703::0.193
2::1704::0.193
2::1705::0.193
2::1706::0.198
2::1707::0.201
2::1708::0.225
2::1710::0.202
2::1711::0.191
2::1712::0.195
2::1713::0.193
2::1715::0.195
2::1716::0.202
2::1717::1.129
2::1718::0.193
2::1719::0.192
2::1720::0.198
2::1721::0.191
2::1722::0.223
2::1723::0.191
2::1724::0.194
2::1725::0.196
2::1726::0.197
2::1727::0.192
2::1728::0.201
2::1729::0.201
2::1730::0.192
2::1731::0.199
2::1732::0.937
2::1733::0.561
2::1734::0.196
2::1735::0.2
2::1736::0.191
2::1737::0.191
2::1738::0.189
2::1739::0.224
2::1741::0.192
2::1742::0.197
2::1743::0.192
2::1744::0.199
2::1745::0.193
2::1746::0.191
2::1747::0.203
2::1748::0.767
2::1749::0.194
2::1750::3.587
2::1751::5.191
2::1752::0.201
2::1753::2.997
2::1754::3.123
2::1755::0.181
2::1756::0.187
2::1757::0.184
2::1758::2.764
2::1759::0.336
2::1760::0.378
2::1761::0.175
2::1762::0.384
2::1763::0.376
2::1765::0.57
2::1766::3.826
2::1767::0.449
2::1769::1.375
2::1770::0.567
2::1771::0.193
2::1772::0.188
2::1773::0.192
2::1774::15.562
2::1775::0.38
2::1776::0.236
2::1777::0.588
2::1778::0.391
2::1779::0.771
2::1780::0.601
2::1781::0.201
2::1782::0.563
2::1783::0.19
2::1784::0.789
2::1785::0.378
2::1786::0.198
2::1787::0.193
2::1788::0.787
2::1789::0.996
2::1790::0.959
2::1791::0.774
2::1792::0.793
2::1793::0.459
2::1794::0.189
2::1795::0.19
2::1796::0.38
2::1797::0.199
2::1798::0.718
2::1800::0.766
2::1801::0.692
2::1802::0.57
2::1804::0.583
2::1805::0.61
2::1806::0.725
2::1807::0.61
2::1808::0.568
2::1809::1.233
2::1810::0.576
2::1811::0.57
2::1812::0.633
2::1813::0.582
2::1814::0.612
2::1815::0.587
2::1817::0.57
2::1818::2.539
2::1819::0.619
2::1820::4.752
2::1821::0.6
2::1822::0.743
2::1823::0.713
2::1824::0.752
2::1825::0.799
2::1826::0.599
2::1827::0.934
2::1828::0.624
2::1829::0.713
2::1830::0.647
2::1831::0.568
2::1832::0.876
2::1833::0.468
2::1834::0.605
2::1835::0.568
2::1836::0.682
2::1837::0.572
2::1838::0.563
2::1839::0.915
2::1840::0.569
2::1841::0.426
2::1842::1.276
2::1843::0.567
2::1844::1.314
2::1846::0.171
2::1847::0.373
2::1848::0.319
2::1849::0.519
2::1851::1.159
2::1852::0.172
2::1853::0.656
2::1854::0.116
2::1855::0.179
2::1856::0.235
2::1857::0.116
2::1858::0.25
2::1860::0.263
2::1861::0.25
2::1862::0.488
2::1863::0.149
2::1864::0.14
2::1865::0.198
2::1866::4.606
2::1868::0.308
2::1869::0.31
2::1870::1.105
2::1871::0.977
2::1872::0.971
2::1873::0.946
2::1874::0.976
2::1875::1.468
2::1876::1.124
2::1877::0.166
2::1878::0.591
2::1879::0.371
2::1880::0.135
2::1881::0.42
2::1882::0.66
2::1883::0.118
2::1884::3.723
2::1885::0.449
2::1886::0.534
2::1887::0.936
2::1888::0.513
2::1889::3.103
2::1890::0.437
2::1891::0.589
2::1892::0.441
2::1893::0.389
2::1894::0.606
2::1895::8.718
2::1896::0.59
2::1897::0.603
2::1898::0.782
2::1899::0.728
2::1900::1.202
2::1903::0.421
2::1904::0.695
2::1905::0.512
2::1906::0.128
2::1907::0.117
2::1908::0.117
2::1909::1.904
2::1910::4.469
2::1911::2.838
2::1912::0.3
2::1913::0.311
2::1914::0.23
2::1915::1.965
2::1916::0.253
2::1917::0.121
2::1918::0.231
2::1919::0.196
2::1920::0.191
2::1921::0.281
2::1922::0.556
2::1923::0.366
2::1924::0.447
2::1925::0.389
2::1931::0.66
2::1932::0.167
2::1933::0.817
2::1934::0.319
2::1935::0.474
2::1936::0.319
2::1937::0.319
2::1938::0.339
2::1939::0.337
2::1940::0.337
2::1941::0.343
2::1942::1.853
2::1943::0.324
2::1944::0.32
2::1945::0.357
2::1946::0.484
2::1947::0.164
2::1948::0.164
2::1949::0.493
2::1950::0.177
2::1951::0.17
2::1952::0.168
2::1953::0.167
2::1954::0.493
2::1955::0.167
2::1956::0.166
2::1957::0.497
2::1959::0.165
2::1960::0.504
2::1961::0.161
2::1962::0.49
2::1963::0.166
2::1964::0.905
2::1965::0.481
2::1966::0.166
2::1967::0.162
2::1969::0.162
2::1970::0.994
2::1971::0.463
2::1972::0.252
2::1973::0.259
2::1974::0.476
2::1975::0.498
2::1976::0.323
2::1977::0.497
2::1978::0.322
2::1979::0.495
2::1980::0.325
2::1981::0.794
2::1982::0.324
2::1983::0.596
2::1984::0.412
2::1985::0.269
2::1986::0.693
2::1987::1.381
2::1988::1.199
2::1989::1.222
2::1990::0.669
2::1991::0.507
2::1992::0.498
2::1993::0.493
2::1994::0.164
2::1995::0.484
2::1996::0.159
2::1997::0.399
2::1998::0.287
2::1999::0.51
2::2001::0.171
2::2002::0.668
2::2003::0.278
2::2004::1.232
2::2005::0.451
2::2006::0.551
2::2007::0.531
2::2008::0.755
2::2009::0.491
2::2010::0.727
2::2011::0.509
2::2012::0.515
2::2013::0.51
2::2014::0.648
2::2015::0.505
2::2017::7.047
2::2018::0.803
2::2019::0.504
2::2020::0.489
2::2021::0.5
2::2022::0.489
2::2023::0.49
2::2024::0.657
2::2025::0.65
2::2026::2.146
2::2028::0.511
2::2029::0.641
2::2030::0.503
2::2031::0.561
2::2033::0.141
2::2034::0.14
2::2035::0.837
2::2036::0.312
2::2037::0.16
2::2038::0.16
2::2039::3.059
2::2040::0.149
2::2041::1.023
2::2042::0.559
2::2043::0.565
2::2044::0.614
2::2045::0.605
2::2046::0.544
2::2047::0.557
2::2048::0.157
2::2049::0.578
2::2050::2.559
2::2051::0.473
2::2053::0.031
2::2054::0.812
2::2055::0.359
2::2056::0.523
2::2057::0.875
2::2058::2.05
2::2059::0.503
2::2060::1.961
2::2061::0.544
2::2063::2.152
2::2064::2.987
2::2065::0.607
2::2066::0.505
2::2067::0.167
2::2068::0.717
2::2069::0.166
2::2070::0.701
2::2071::0.167
2::2073::0.215
2::2074::0.215
2::2075::0.786
2::2076::0.606
2::2077::0.365
2::2078::0.008
2::2079::0.009
2::2080::0.008
2::2081::0.01
2::2082::0.694
2::2083::0.245
2::2084::1.296
2::2087::0.864
2::2088::0.812
2::2089::0.175
2::2090::0.175
2::2091::0.553
2::2092::0.56
2::2093::2.725
2::2094::0.831
2::2095::0.527
2::2096::0.688
2::2097::0.811
2::2098::6.926
2::2099::2.261
2::2100::0.162
2::2101::0.524
2::2102::0.521
2::2103::0.943
2::2104::0.559
2::2105::0.757
2::2106::1.09
2::2107::0.591
2::2108::0.439
2::2109::0.793
2::2110::1.313
2::2111::1.065
2::2112::0.705
2::2113::0.525
2::2114::0.522
2::2115::0.718
2::2116::0.902
2::2118::1.004
2::2119::0.563
2::2120::0.426
2::2121::0.53
2::2122::1.348
2::2123::0.511
2::2124::0.866
2::2125::1.136
2::2126::0.29
2::2127::0.468
2::2128::0.912
2::2129::0.593
2::2130::0.513
2::2131::0.263
2::2132::0.262
2::2133::0.264
2::2134::0.261
2::2135::0.263
2::2136::0.265
2::2137::0.269
2::2138::0.263
2::2139::0.281
2::2140::0.278
2::2141::0.265
2::2142::0.262
2::2143::0.262
2::2144::0.263
2::2145::0.262
2::2146::0.262
2::2147::0.262
2::2148::0.263
2::2149::0.262
2::2150::0.264
2::2151::0.263
2::2152::0.263
2::2153::0.263
2::2154::0.263
2::2155::0.263
2::2156::0.27
2::2157::0.264
2::2158::0.514
2::2159::0.266
2::2160::0.511
2::2161::0.241
2::2162::0.242
2::2163::0.242
2::2164::0.242
2::2165::0.667
2::2167::0.196
2::2168::0.193
2::2169::1.227
2::2170::0.605
2::2172::0.905
2::2173::0.179
2::2174::0.182
2::2175::0.179
2::2177::0.185
2::2178::0.177
2::2179::0.178
2::2181::0.177
2::2182::0.334
2::2183::0.218
2::2184::0.735
2::2185::0.817
2::2186::2.814
2::2187::0.602
2::2188::0.738
2::2189::1.009
2::2190::0.624
2::2191::0.623
2::2192::0.343
2::2193::0.422
2::2195::0.57
2::2196::0.584
2::2197::0.551
2::2199::0.733
2::2200::0.189
2::2201::0.74
2::2202::0.758
2::2203::0.689
2::2204::0.58
2::2205::0.498
2::2206::0.819
2::2208::0.62
2::2209::0.879
2::2210::0.628
2::2211::0.565
2::2213::0.443
2::2214::0.114
2::2215::0.113
2::2216::0.471
2::2218::0.178
2::2220::0.202
2::2221::1.937
2::2222::1.934
2::2223::0.203
2::2224::0.202
2::2225::0.19
2::2226::0.624
2::2227::0.683
2::2228::0.691
2::2229::0.331
2::2230::0.587
2::2231::0.172
2::2232::0.266
2::2233::3.544
2::2234::0.141
2::2235::0.607
2::2236::1.297
2::2237::0.159
2::2238::0.666
2::2239::0.17
2::2240::0.723
2::2241::0.504
2::2242::0.736
2::2243::0.692
2::2244::2.806
2::2245::4.616
2::2246::0.724
2::2247::0.502
2::2248::0.56
2::2249::0.612
2::2250::0.621
2::2253::0.203
2::2254::2.424
2::2255::0.163
2::2256::1.045
2::2257::0.435
2::2258::1.427
2::2259::0.662
2::2260::1.247
2::2261::0.8
2::2263::0.646
2::2264::0.211
2::2265::1.045
2::2266::1.84
2::2267::0.732
2::2268::0.223
2::2269::0.233
2::2270::0.765
2::2271::0.405
2::2272::0.809
2::2273::0.221
2::2274::0.222
2::2275::1.053
2::2276::1.285
2::2277::0.228
2::2278::1.299
2::2279::1.076
2::2280::0.824
2::2281::0.821
2::2283::0.202
2::2284::0.927
2::2285::1.13
2::2286::0.737
2::2287::1.058
2::2288::1.742
2::2289::0.798
2::2291::1.283
2::2292::0.719
2::2293::0.852
2::2294::0.905
2::2295::0.872
2::2297::1.511
2::2298::1.183
2::2299::0.793
2::2300::0.7
2::2301::1.157
2::2302::0.969
2::2304::0.985
2::2305::0.797
2::2306::0.252
2::2307::0.252
2::2308::1.138
2::2309::1.065
2::2310::1.578
2::2311::0.752
2::2312::0.381
2::2313::0.563
2::2314::0.561
2::2315::3.364
2::2316::0.924
2::2317::2.571
2::2318::0.23
2::2319::0.655
2::2320::0.246
2::2321::0.206
2::2322::0.87
2::2324::1.31
2::2325::0.428
2::2326::0.692
2::2328::1.65
2::2329::1.597
2::2330::0.669
2::2332::1.15
2::2333::0.408
2::2334::0.2
2::2335::0.19
2::2336::0.403
2::2337::0.191
2::2338::0.388
2::2339::0.19
2::2340::0.935
2::2341::0.195
2::2342::0.196
2::2343::1.639
2::2344::0.58
2::2345::0.204
2::2346::0.592
2::2347::0.969
2::2348::0.583
2::2349::0.811
2::2350::0.713
2::2351::0.666
2::2352::1.102
2::2353::0.343
2::2354::0.343
2::2355::1.33
2::2356::1.154
2::2357::0.438
2::2358::0.645
2::2359::1.607
2::2360::1.889
2::2361::1.054
2::2362::1.012
2::2363::1.034
2::2364::1.032
2::2365::1.317
2::2366::1.562
2::2367::2.408
2::2368::1.283
2::2369::2.805
2::2370::0.23
2::2371::0.23
2::2372::0.23
2::2373::0.23
2::2374::0.231
2::2375::0.229
2::2376::0.229
2::2377::0.229
2::2378::0.23
2::2379::0.231
2::2380::0.233
2::2381::0.23
2::2382::0.23
2::2383::0.236
2::2384::0.23
2::2385::0.23
2::2386::0.23
2::2387::0.23
2::2388::0.23
2::2389::0.233
2::2390::0.23
2::2391::0.23
2::2392::0.23
2::2393::2.518
2::2394::0.176
2::2395::0.172
2::2396::0.172
2::2397::0.785
2::2398::0.192
2::2400::0.667
2::2402::1.281
2::2403::1.399
2::2404::0.209
2::2405::0.234
2::2406::0.209
2::2407::0.565
2::2408::0.405
2::2410::0.372
2::2411::0.529
2::2412::0.528
2::2413::0.181
2::2414::0.18
2::2415::0.569
2::2416::0.411
2::2417::0.448
2::2418::0.549
2::2419::0.79
2::2422::2.821
2::2423::1.231
2::2424::0.535
2::2425::0.178
2::2426::0.498
2::2428::0.557
2::2429::0.632
2::2430::0.466
2::2431::0.528
2::2432::1.612
2::2433::0.774
2::2435::0.604
2::2436::0.743
2::2437::0.806
2::2438::0.551
2::2439::0.737
2::2440::1.012
2::2441::4.399
2::2442::1.008
2::2443::0.931
2::2444::0.94
2::2445::0.793
2::2446::0.699
2::2447::3.317
2::2448::0.586
2::2449::0.684
2::2450::0.848
2::2451::0.672
2::2452::1.394
2::2453::1.057
2::2454::1.341
2::2455::0.199
2::2456::0.198
2::2457::0.198
2::2458::0.458
2::2459::0.183
2::2460::0.186
2::2461::0.872
2::2462::0.226
2::2463::0.227
2::2464::0.696
2::2466::0.424
2::2467::0.214
2::2468::0.696
2::2470::0.175
2::2471::0.732
2::2472::0.182
2::2473::0.497
2::2474::0.184
2::2475::0.197
2::2476::0.183
2::2477::0.558
2::2478::0.598
2::2479::0.188
2::2480::0.209
2::2481::0.19
2::2482::0.189
2::2483::0.188
2::2484::0.19
2::2485::0.554
2::2486::0.787
2::2487::1.099
2::2488::0.187
2::2489::0.187
2::2490::0.381
2::2491::0.376
2::2492::0.185
2::2494::0.281
2::2495::0.981
2::2496::0.73
2::2497::8.072
2::2498::0.685
2::2499::0.871
2::2500::0.22
2::2501::0.217
2::2502::0.491
2::2503::0.197
2::2504::0.524
2::2505::0.524
2::2507::0.722
2::2508::0.195
2::2509::0.516
2::2510::0.174
2::2511::1.012
2::2512::0.987
2::2513::0.839
2::2514::0.492
2::2515::0.773
2::2516::1.106
2::2517::0.709
2::2518::0.748
2::2519::0.515
2::2520::0.839
2::2521::1.154
2::2522::0.42
2::2523::0.916
2::2524::0.581
2::2525::0.549
2::2526::0.499
2::2527::0.569
2::2528::0.499
2::2529::0.698
2::2530::0.801
2::2531::0.685
2::2532::0.672
2::2533::3.032
2::2535::0.634
2::2536::0.526
2::2537::0.183
2::2538::0.181
2::2539::2.58
2::2540::0.726
2::2541::0.58
2::2542::0.692
2::2543::0.175
2::2544::0.695
2::2545::0.184
2::2546::0.181
2::2547::0.18
2::2548::0.508
2::2549::0.509
2::2550::0.172
2::2551::0.172
2::2552::3.964
2::2554::0.218
2::2555::0.697
2::2556::0.323
2::2557::0.326
2::2558::0.771
2::2559::3.006
2::2560::0.171
2::2561::0.632
2::2562::0.171
2::2563::0.329
2::2564::1.735
2::2565::0.697
2::2566::0.712
2::2567::0.2
2::2568::0.204
2::2569::0.544
2::2570::4.244
2::2571::0.524
2::2572::0.602
2::2573::0.94
2::2574::0.934
2::2575::0.518
2::2576::0.9
2::2577::0.751
2::2579::0.707
2::2580::3.194
2::2581::0.811
2::2582::0.154
2::2583::0.155
2::2584::0.154
2::2585::0.157
2::2586::0.61
2::2587::0.849
2::2588::0.16
2::2589::0.984
2::2590::0.252
2::2591::0.54
2::2592::1.035
2::2593::0.712
2::2594::1.005
2::2595::0.915
2::2596::0.967
2::2597::0.882
2::2599::1.094
2::2600::1.228
2::2601::0.728
2::2602::0.65
2::2603::0.867
2::2604::16.218
2::2605::0.683
2::2606::0.663
2::2607::0.607
2::2609::2.576
2::2610::0.371
2::2611::0.384
2::2612::0.359
2::2613::0.352
2::2618::0.614
2::2619::0.943
2::2620::0.941
2::2621::0.317
2::2623::0.737
2::2624::1.041
2::2626::3.508
2::2627::1.145
2::2628::0.931
2::2629::0.957
2::2630::1.065
2::2631::1.455
2::2632::0.502
2::2633::0.263
2::2634::0.264
2::2635::0.254
2::2636::0.257
2::2637::0.257
2::2638::0.254
2::2639::0.257
2::2640::0.261
2::2641::0.255
2::2642::0.288
2::2643::0.278
2::2644::1.935
2::2645::1.038
2::2646::3.956
2::2647::3.5
2::2649::0.446
2::2650::0.219
2::2651::1.082
2::2652::0.888
2::2653::0.223
2::2654::2.598
2::2655::0.257
2::2656::1.365
2::2657::3.475
2::2658::0.713
2::2659::0.898
2::2660::0.895
2::2661::1.042
2::2662::3.147
2::2663::0.733
2::2664::1.946
2::2665::1.517
2::2666::1.087
2::2667::1.82
2::2668::0.228
2::2669::0.602
2::2670::0.212
2::2671::0.803
2::2672::0.451
2::2673::0.882
2::2674::0.866
2::2676::0.282
2::2677::0.28
2::2678::0.848
2::2679::0.287
2::2680::1.751
2::2681::1.428
2::2682::0.29
2::2683::1.191
2::2684::1.135
2::2685::0.937
2::2686::0.9
2::2687::4.314
2::2688::0.476
2::2689::0.166
2::2690::0.167
2::2691::0.167
2::2692::0.167
2::2693::0.187
2::2694::0.167
2::2695::0.166
2::2696::0.167
2::2697::0.167
2::2698::0.166
2::2699::0.167
2::2700::0.167
2::2701::0.168
2::2702::0.166
2::2703::0.17
2::2704::0.169
2::2705::0.167
2::2706::0.166
2::2707::0.167
2::2708::0.167
2::2709::0.166
2::2710::0.167
2::2711::0.167
2::2712::0.172
2::2713::0.169
2::2714::0.168
2::2715::0.166
2::2716::0.167
2::2718::0.167
2::2719::0.166
2::2720::0.167
2::2721::0.166
2::2722::0.166
2::2723::0.169
2::2725::0.167
2::2726::0.167
2::2727::0.16
2::2728::0.166
2::2729::0.161
2::2730::0.441
2::2731::0.167
2::2732::0.164
2::2733::0.162
2::2734::0.169
2::2735::0.168
2::2736::0.166
2::2737::0.168
2::2738::0.167
2::2739::0.161
2::2740::0.166
2::2741::0.161
2::2742::0.166
2::2743::0.167
2::2745::0.166
2::2746::0.167
2::2747::0.167
2::2748::0.167
2::2749::0.17
2::2750::0.167
2::2751::0.17
2::2752::0.161
2::2753::0.167
2::2754::0.168
2::2755::0.16
2::2756::0.167
2::2757::0.167
2::2758::0.167
2::2759::0.167
2::2760::0.166
2::2761::0.167
2::2762::0.167
2::2763::0.167
2::2764::0.16
2::2765::0.169
2::2766::0.167
2::2767::0.166
2::2768::0.167
2::2769::0.168
2::2770::0.166
2::2771::0.167
2::2772::0.168
2::2774::0.168
2::2775::0.17
2::2776::0.168
2::2777::0.17
2::2778::0.167
2::2779::0.167
2::2780::0.413
2::2782::0.167
2::2783::0.167
2::2785::0.172
2::2786::0.17
2::2787::0.167
2::2788::0.32
2::2789::0.167
2::2790::0.167
2::2791::0.168
2::2792::0.168
2::2793::0.166
2::2794::0.166
2::2795::0.167
2::2796::0.167
2::2798::0.168
2::2799::0.168
2::2800::0.171
2::2801::0.174
2::2802::0.168
2::2803::0.167
2::2804::0.167
2::2805::0.167
2::2806::0.166
2::2807::0.166
2::2808::0.167
2::2809::0.166
2::2810::0.166
2::2811::0.167
2::2812::0.17
2::2813::0.167
2::2814::0.167
2::2816::0.17
2::2817::0.168
2::2818::0.168
2::2819::0.167
2::2820::0.167
2::2821::0.161
2::2822::0.167
2::2823::0.168
2::2824::0.167
2::2825::0.167
2::2826::0.168
2::2827::0.167
2::2828::0.167
2::2830::0.173
2::2831::0.167
2::2832::0.168
2::2834::0.166
2::2835::0.167
2::2836::0.167
2::2837::0.168
2::2838::0.17
2::2839::0.167
2::2841::0.168
2::2842::0.169
2::2844::0.169
2::2845::0.167
2::2846::0.17
2::2847::0.168
2::2848::0.167
2::2850::0.167
2::2851::0.167
2::2852::0.168
2::2853::0.167
2::2854::0.167
2::2855::0.167
2::2856::0.167
2::2857::0.167
2::2858::0.167
2::2859::0.167
2::2860::0.32
2::2861::0.167
2::2862::0.167
2::2863::0.167
2::2864::0.167
2::2865::0.167
2::2866::0.17
2::2867::0.166
2::2868::0.166
2::2869::0.169
2::2870::0.169
2::2871::0.167
2::2872::0.167
2::2873::0.167
2::2874::0.167
2::2875::0.168
2::2876::0.161
2::2877::0.168
2::2878::0.524
2::2879::0.154
2::2880::0.293
2::2881::0.151
2::2883::0.148
2::2884::0.724
2::2885::0.342
2::2886::0.173
2::2887::0.187
2::2888::0.17
2::2889::0.445
2::2890::0.337
2::2891::0.174
2::2892::0.172
2::2893::0.172
2::2894::0.196
2::2895::0.18
2::2896::0.209
2::2897::0.172
2::2898::0.353
2::2899::0.19
2::2900::0.171
2::2901::0.185
2::2902::0.175
2::2904::0.186
2::2905::0.261
2::2906::0.232
2::2907::0.208
2::2908::0.19
2::2909::0.219
2::2910::0.193
2::2911::0.466
2::2912::0.157
2::2913::0.157
2::2914::0.438
2::2915::0.145
2::2916::0.145
2::2917::0.645
2::2918::0.162
2::2919::0.168
2::2920::0.685
2::2921::0.172
2::2922::0.173
2::2924::0.215
2::2925::0.24
2::2926::0.478
2::2927::0.159
2::2928::0.536
2::2929::0.176
2::2930::0.469
2::2931::0.151
2::2932::0.603
2::2934::0.154
2::2935::0.179
2::2936::0.154
2::2937::0.153
2::2938::0.154
2::2939::0.154
2::2941::0.173
2::2942::0.153
2::2943::0.543
2::2944::0.162
2::2945::0.163
2::2947::0.92
2::2948::0.78
2::2949::0.161
2::2950::0.163
2::2951::0.675
2::2952::0.636
2::2953::0.326
2::2954::0.18
2::2955::0.165
2::2956::0.161
2::2957::0.499
2::2958::0.172
2::2959::0.564
2::2960::0.165
2::2961::0.221
2::2962::0.228
2::2963::0.167
2::2964::0.165
2::2965::0.166
2::2966::0.234
2::2967::0.169
2::2968::0.214
2::2969::2.541
2::2970::0.383
2::2971::0.378
2::2972::0.402
2::2973::0.303
2::2974::0.069
2::2975::0.068
2::2976::0.713
2::2977::0.305
2::2978::0.486
2::2979::0.486
2::2981::0.159
2::2982::0.833
2::2983::0.322
2::2984::15.008
2::2985::0.374
2::2986::0.361
2::2987::0.359
2::2988::0.7
2::2989::0.151
2::2990::0.153
2::2991::6.534
2::2992::0.165
2::2993::0.165
2::2994::0.169
2::2995::1.095
2::2996::0.326
2::2997::0.324
2::2998::1.36
2::2999::0.166
2::3000::1.988
2::3001::1.484
2::3002::0.166
2::3003::0.457
2::3004::0.206
2::3005::0.457
2::3006::1.269
2::3007::1.771
2::3008::0.38
2::3009::0.434
2::3010::0.158
2::3011::0.349
2::3012::0.629
2::3013::0.158
2::3014::0.541
2::3015::0.449
2::3016::0.148
2::3017::0.369
2::3018::0.173
2::3019::0.648
2::3020::0.169
2::3021::0.181
2::3022::0.459
2::3023::0.162
2::3024::0.817
2::3027::0.611
2::3028::2.495
2::3029::12.723
2::3030::0.048
2::3031::7.325
2::3032::0.344
2::3033::0.498
2::3034::0.51
2::3035::0.578
2::3036::2.878
2::3037::0.636
2::3038::0.63
2::3039::0.874
2::3040::0.232
2::3041::0.552
2::3042::0.147
2::3043::9.089
2::3044::0.284
2::3045::0.73
2::3046::0.427
2::3047::0.391
2::3048::0.395
2::3049::0.386
2::3051::0.688
2::3052::0.334
2::3054::0.694
2::3055::0.535
2::3057::0.482
2::3058::0.341
2::3059::0.477
2::3060::0.347
2::3061::1.939
2::3062::0.444
2::3064::0.571
2::3065::0.546
2::3066::0.774
2::3067::1.178
2::3069::0.779
2::3070::0.479
2::3071::0.85
2::3072::0.69
2::3073::0.557
2::3074::0.397
2::3075::0.48
2::3076::0.945
2::3077::0.718
2::3078::0.452
2::3079::0.15
2::3080::0.572
2::3081::0.488
2::3082::0.701
2::3083::0.473
2::3084::0.574
2::3085::0.556
2::3086::2.436
2::3087::0.502
2::3088::0.472
2::3089::0.628
2::3090::0.486
2::3091::0.394
2::3092::0.728
2::3093::1.162
2::3094::0.519
2::3095::0.495
2::3096::0.439
2::3097::0.673
2::3098::15.611
2::3099::0.703
2::3100::0.573
2::3101::0.652
2::3102::0.36
2::3103::0.396
2::3105::0.51
2::3106::0.52
2::3107::0.961
2::3108::0.765
2::3110::0.476
2::3111::0.761
2::3112::0.515
2::3113::0.701
2::3114::0.465
2::3115::0.93
2::3116::1.105
2::3117::0.838
2::3118::0.56
2::3119::0.463
2::3120::0.842
2::3121::0.782
2::3122::0.55
2::3123::0.175
2::3124::0.277
2::3125::0.614
2::3126::0.341
2::3127::0.913
2::3128::0.946
2::3129::0.871
2::3130::0.387
2::3131::0.564
2::3132::0.433
2::3133::0.331
2::3134::0.373
2::3135::0.696
2::3136::0.564
2::3137::1.091
2::3138::1.828
2::3139::0.649
2::3140::0.946
2::3141::0.781
2::3142::0.516
2::3143::0.68
2::3144::0.648
2::3145::0.859
2::3146::0.283
2::3147::0.265
2::3148::0.302
2::3149::0.259
2::3150::0.238
2::3151::0.269
2::3152::0.233
2::3153::0.288
2::3154::0.256
2::3155::0.244
2::3156::0.22
2::3157::0.257
2::3158::0.228
2::3159::0.255
2::3160::0.284
2::3161::0.249
2::3162::0.243
2::3163::0.237
2::3164::0.237
2::3165::0.257
2::3168::0.288
2::3169::0.233
2::3170::0.238
2::3171::0.229
2::3172::0.243
2::3173::0.266
2::3174::0.217
2::3175::0.9
2::3176::0.239
2::3177::0.23
2::3178::0.283
2::3179::0.226
2::3180::0.227
2::3181::0.252
2::3182::0.231
2::3183::0.24
2::3184::0.226
2::3185::0.235
2::3186::0.26
2::3187::0.266
2::3188::0.25
2::3189::0.29
2::3190::0.282
2::3191::0.742
2::3192::0.221
2::3193::0.24
2::3194::0.249
2::3195::0.228
2::3196::0.283
2::3197::0.22
2::3198::0.242
2::3199::0.234
2::3200::0.254
2::3202::0.217
2::3203::0.234
2::3204::0.234
2::3205::0.253
2::3206::0.255
2::3207::0.231
2::3208::0.219
2::3209::0.239
2::3210::0.243
2::3211::0.249
2::3212::0.234
2::3213::0.22
2::3214::0.227
2::3215::0.251
2::3216::0.249
2::3217::0.233
2::3218::0.227
2::3219::0.218
2::3220::0.247
2::3221::0.246
2::3222::0.278
2::3223::0.238
2::3224::0.25
2::3225::0.266
2::3226::0.24
2::3227::0.288
2::3228::0.26
2::3229::0.252
2::3230::0.261
2::3232::0.226
2::3233::0.241
2::3234::0.229
2::3235::0.234
2::3236::0.218
2::3237::0.265
2::3238::0.261
2::3239::0.225
2::3240::0.227
2::3241::0.23
2::3242::0.8
2::3243::0.237
2::3244::0.929
2::3245::0.204
2::3246::0.098
2::3247::0.356
2::3248::18.835
2::3249::0.349
2::3250::2.42
2::3251::1.192
2::3252::1.144
2::3253::1.176
2::3254::0.09
2::3255::0.091
2::3256::0.492
2::3257::1.677
2::3258::0.175
2::3259::0.937
2::3260::1.003
2::3310::0.03
2::3311::0.016
2::3312::0.016
2::3313::0.064
2::3314::0.024
2::3315::0.725
2::3316::0.023
2::3317::0.06
2::3318::0.033
2::3319::0.016
2::3320::0.27
2::3321::0.018
2::3322::0.025
2::3324::0.069
2::3325::0.034
2::3326::0.019
2::3327::0.019
2::3328::0.107
2::3329::0.105
2::3330::0.054
2::3331::0.029
2::3332::0.26
2::3333::0.017
2::3334::0.017
2::3335::0.121
2::3336::0.041
2::3337::0.021
2::3338::0.017
2::3339::0.02
2::3340::0.077
2::3341::0.052
2::3342::0.034
2::3343::0.016
2::3344::0.06
2::3345::0.072
2::3346::0.013
2::3347::0.014
2::3348::0.015
2::3349::0.086
2::3350::0.014
2::3351::0.028
2::3352::0.017
2::3353::0.264
2::3354::0.081
2::3355::0.404
2::3356::0.089
2::3357::0.091
2::3358::0.094
2::3359::0.085
2::3360::0.246
2::3361::0.086
2::3362::0.337
2::3363::0.17
2::3364::0.096
2::3365::0.49
2::3366::0.096
2::3367::0.093
2::3368::0.091
2::3369::0.085
2::3370::0.088
2::3371::0.084
2::3372::0.083
2::3373::0.085
2::3374::0.178
2::3375::0.099
2::3376::0.335
2::3377::0.086
2::3378::0.089
2::3379::0.33
2::3380::0.841
2::3381::0.327
2::3382::0.087
2::3383::0.088
2::3384::0.252
2::3385::0.088
2::3386::1.473
2::3387::1.243
2::3388::0.75
2::3389::1.09
2::3390::0.884
2::3391::0.708
2::3392::1.539
2::3393::1.13
2::3394::1.264
2::3395::1.138
2::3397::0.769
2::3398::1.191
2::3399::1.453
2::3400::0.716
2::3401::1.59
2::3402::0.244
2::3403::0.106
2::3404::0.041
2::3405::0.113
2::3406::0.054
2::3407::0.099
2::3408::0.244
2::3409::0.054
2::3410::0.053
2::3411::0.053
2::3412::0.052
2::3413::0.053
2::3414::0.052
2::3415::0.055
2::3416::0.055
2::3417::0.053
2::3418::0.052
2::3419::0.054
2::3420::0.052
2::3423::0.053
2::3424::0.053
2::3425::0.053
2::3426::0.053
2::3427::0.052
2::3428::0.053
2::3429::0.052
2::3430::0.224
2::3431::0.113
2::3432::0.013
2::3433::0.052
2::3434::0.04
2::3435::0.124
2::3436::0.065
2::3437::0.062
2::3438::0.062
2::3439::0.062
2::3440::0.063
2::3441::0.062
2::3442::0.062
2::3443::0.062
2::3444::0.063
2::3445::0.062
2::3446::0.062
2::3447::0.062
2::3448::0.063
2::3449::0.062
2::3451::0.064
2::3452::0.062
2::3453::0.065
2::3454::0.062
2::3455::0.062
2::3456::0.062
2::3457::0.062
2::3458::0.062
2::3459::0.062
2::3460::0.062
2::3461::0.036
2::3462::0.016
2::3463::0.012
2::3464::0.012
2::3488::0.1
2::3489::0.081
2::3490::0.052
2::3491::0.091
2::3492::0.077
2::3493::0.051
2::3494::0.052
2::3495::0.051
2::3496::0.075
2::3497::0.09
2::3498::0.052
2::3499::0.051
2::3500::0.051
2::3501::0.05
2::3502::0.091
2::3503::0.09
2::3504::0.09
2::3505::0.09
2::3506::0.09
2::3507::0.155
2::3508::0.049
2::3509::0.049
2::3510::0.723
2::3511::0.061
2::3512::0.055
2::3513::0.049
2::3514::0.065
2::3515::0.021
2::3516::0.022
2::3517::0.021
2::3518::0.021
2::3519::0.022
2::3520::0.023
2::3521::0.022
2::3522::0.201
2::3523::0.062
2::3524::0.063
2::3525::0.131
2::3526::0.025
2::3528::0.023
2::3529::0.087
2::3530::0.029
2::3531::0.267
2::3532::0.108
2::3533::0.112
2::3534::0.066
2::3535::0.022
2::3537::0.253
2::3538::0.595
2::3539::0.081
2::3540::0.275
2::3541::0.058
2::3542::0.056
2::3543::0.056
2::3544::0.24
2::3545::0.092
2::3546::0.085
2::3547::0.085
2::3549::0.099
2::3550::0.097
2::3551::0.098
2::3552::0.099
2::3553::0.097
2::3554::0.1
2::3555::0.098
2::3556::0.1
2::3557::0.096
2::3558::0.097
2::3559::0.096
2::3560::0.097
2::3561::0.095
2::3562::0.096
2::3563::0.108
2::3564::0.097
2::3565::0.096
2::3566::0.096
2::3567::0.099
2::3568::0.199
2::3569::0.062
2::3570::0.058
2::3571::0.164
2::3572::0.432
2::3573::0.022
2::3574::0.022
2::3575::0.205
2::3576::0.084
2::3577::0.074
2::3578::0.073
2::3579::0.162
2::3580::0.007
2::3581::0.007
2::3582::0.095
2::3583::0.104
2::3584::0.009
2::3585::0.303
2::3586::0.095
2::3587::0.094
2::3588::0.095
2::3589::0.206
2::3590::0.068
2::3591::0.075
2::3592::0.281
2::3593::0.089
2::3594::0.086
2::3595::0.088
2::3596::0.088
2::3597::2.413
2::3598::0.084
2::3599::0.259
2::3600::0.083
2::3601::0.088
2::3602::0.084
2::3603::0.083
2::3604::0.228
2::3605::0.09
2::3606::0.085
2::3607::0.084
2::3608::0.218
2::3609::0.2
2::3611::0.065
2::3612::0.087
2::3613::0.032
2::3614::0.03
2::3615::0.03
2::3616::0.242
2::3617::0.1
2::3618::0.1
2::3619::0.1
2::3620::0.088
2::3621::0.023
2::3622::0.022
2::3623::0.023
2::3625::0.059
2::3626::0.038
2::3627::0.244
2::3628::0.085
2::3629::0.081
2::3630::0.082
2::3631::0.081
2::3633::0.439
2::3634::0.14
2::3635::0.138
2::3637::0.479
2::3638::0.101
2::3639::0.093
2::3640::0.095
2::3641::0.093
2::3642::0.121
2::3643::0.027
2::3644::0.303
2::3645::0.086
2::3646::0.247
2::3647::0.082
2::3648::0.082
2::3649::0.096
2::3650::0.04
2::3651::0.053
2::3652::0.051
2::3653::0.347
2::3654::0.085
2::3655::0.085
2::3656::0.265
2::3657::0.086
2::3658::0.085
2::3659::0.085
2::3660::0.14
2::3661::0.029
2::3662::0.143
2::3663::0.065
2::3664::0.104
2::3665::0.206
2::3666::0.022
2::3667::0.024
2::3668::0.161
2::3669::0.055
2::3670::0.056
2::3671::3.321
2::3672::1.106
2::3674::0.399
2::3675::0.064
2::3676::0.098
2::3677::0.017
2::3678::0.053
2::3679::0.017
2::3680::0.307
2::3682::0.282
2::3683::0.118
2::3684::0.14
2::3685::0.104
2::3686::0.009
2::3687::0.29
2::3689::0.326
2::3690::0.081
2::3691::0.302
2::3692::0.073
2::3693::0.277
2::3694::0.192
2::3695::0.163
2::3696::0.056
2::3697::0.146
2::3698::0.048
2::3699::0.222
2::3700::0.062
2::3701::0.449
2::3702::0.28
2::3703::14.531
2::3705::0.445
2::3706::0.462
2::3707::0.749
2::3708::2.042
2::3709::0.271
2::3710::0.145
2::3711::0.107
2::3712::0.032
2::3714::0.035
2::3715::0.085
2::3716::0.039
2::3717::0.043
2::3718::0.056
2::3719::0.068
2::3720::0.032
2::3721::0.038
2::3722::0.029
2::3723::0.042
2::3724::0.205
2::3725::0.067
2::3726::0.067
2::3727::0.265
2::3728::0.088
2::3729::0.144
2::3730::0.048
2::3731::0.048
2::3732::0.249
2::3733::0.078
2::3734::0.078
2::3735::0.09
2::3736::0.03
2::3737::0.181
2::3738::0.056
2::3739::0.196
2::3740::0.09
2::3741::0.243
2::3742::0.062
2::3743::4.339
2::3744::0.035
2::3745::0.062
2::3746::0.019
2::3747::0.02
2::3748::0.233
2::3749::0.078
2::3750::0.211
2::3751::0.099
2::3752::0.098
2::3753::0.05
2::3755::0.248
2::3756::0.078
2::3757::0.078
2::3758::0.271
2::3759::0.078
2::3760::0.109
2::3761::0.049
2::3762::0.049
2::3763::0.237
2::3764::0.061
2::3766::0.117
2::3767::0.179
2::3768::0.061
2::3769::0.218
2::3770::0.028
2::3772::0.205
2::3773::0.066
2::3774::0.275
2::3775::0.115
2::3776::0.115
2::3777::0.202
2::3778::0.016
2::3779::0.263
2::3780::0.203
2::3781::0.151
2::3782::0.191
2::3783::0.083
2::3784::0.051
2::3785::0.017
2::3786::0.153
2::3787::0.076
2::3788::0.348
2::3789::0.08
2::3790::0.272
2::3791::0.316
2::3792::0.23
2::3793::0.23
2::3795::0.23
2::3796::0.23
2::3797::0.23
2::3798::0.23
2::3799::0.23
2::3800::0.23
2::3801::0.23
2::3802::0.229
2::3803::0.234
2::3804::0.23
2::3805::0.23
2::3806::0.23
2::3807::0.241
2::3808::0.081
2::3809::0.088
2::3810::0.082
2::3811::0.086
2::3812::0.091
2::3813::0.082
2::3814::0.08
2::3815::0.082
2::3816::0.084
2::3817::0.117
2::3818::0.232
2::3819::0.343
2::3820::0.134
2::3821::0.135
2::3822::0.133
2::3823::0.133
2::3824::0.135
2::3825::0.134
2::3826::0.134
2::3827::0.133
2::3828::0.135
2::3829::0.143
2::3830::0.148
2::3831::0.024
2::3832::0.007
2::3833::0.258
2::3834::0.083
2::3835::0.347
2::3836::0.206
2::3837::0.206
2::3838::0.205
2::3839::0.206
2::3840::0.207
2::3841::0.262
2::3842::0.232
2::3843::1.243
2::3844::0.09
2::3845::0.22
2::3846::0.077
2::3848::0.089
2::3849::0.244
2::3850::0.083
2::3851::0.086
2::3853::0.313
2::3854::0.077
2::3855::0.058
2::3856::0.285
2::3857::2.267
2::3858::0.017
2::3859::0.016
2::3861::0.029
2::3862::0.018
2::3863::0.017
2::3864::0.05
2::3865::0.195
2::3866::0.019
2::3867::0.02
2::3868::0.019
2::3869::0.018
2::3871::0.424
2::3872::0.078
2::3873::0.085
2::3874::0.083
2::3875::0.083
2::3876::0.083
2::3877::0.084
2::3878::0.082
2::3879::0.459
2::3880::0.194
2::3881::0.192
2::3882::0.206
2::3883::0.235
2::3884::0.322
2::3885::0.225
2::3886::0.2
2::3887::0.142
2::3888::0.319
2::3889::0.268
2::3890::0.183
2::3891::0.273
2::3892::0.141
2::3893::0.14
2::3894::0.14
2::3895::0.321
2::3896::0.197
2::3897::0.237
2::3899::0.268
2::3900::0.126
2::3901::0.101
2::3902::0.093
2::3903::0.395
2::3904::0.114
2::3905::0.101
2::3906::0.105
2::3907::0.107
2::3909::0.764
2::3910::0.019
2::3911::0.379
2::3912::0.165
2::3913::0.089
2::3914::0.155
2::3915::0.047
2::3916::0.124
2::3917::0.068
2::3918::0.076
2::3919::0.06
2::3920::0.058
2::3921::0.066
2::3922::0.067
2::3923::0.102
2::3924::0.201
2::3925::0.196
2::3926::0.116
2::3927::0.119
2::3928::0.118
2::3930::0.132
2::3932::0.278
2::3933::0.095
2::3935::0.069
2::3936::0.069
2::3937::1.755
2::3938::0.069
2::3939::0.213
2::3940::0.11
2::3941::0.108
2::3942::0.127
2::3943::0.111
2::3944::0.082
2::3945::0.081
2::3946::0.111
2::3947::0.262
2::3948::0.187
2::3949::0.792
2::3950::0.259
2::3951::0.095
2::3952::0.293
2::3953::0.152
2::3954::0.086
2::3956::0.083
2::3957::0.128
2::3958::0.117
2::3959::0.115
2::3960::0.058
2::3961::0.021
2::3962::0.021
2::3963::0.02
2::3964::0.018
2::3965::0.017
2::3966::0.029
2::3967::0.015
2::3968::0.015
2::3969::0.015
2::3970::0.015
2::3971::0.029
2::3972::0.015
2::3974::0.027
2::3976::0.026
2::3977::0.027
2::3978::0.041
2::3979::0.016
2::3980::10.243
2::3981::0.936
2::3982::0.326
2::3983::0.249
2::3984::0.051
2::3985::0.179
2::3986::0.05
2::3987::0.05
2::3988::0.056
2::3989::0.05
2::3990::0.051
2::3991::0.05
2::3992::0.085
2::3993::0.03
2::3994::0.028
2::3995::0.031
2::3996::0.034
2::3997::0.186
2::3998::0.091
2::3999::0.089
2::4000::0.043
2::4001::0.042
2::4002::0.028
2::4003::0.043
2::4004::0.407
2::4005::0.152
2::4006::0.162
2::4007::0.076
2::4008::0.081
2::4009::0.153
2::4010::0.077
2::4011::0.049
2::4012::0.016
2::4013::0.022
2::4014::0.27
2::4015::0.069
2::4016::0.069
2::4017::0.07
2::4018::0.137
2::4020::0.044
2::4021::0.018
2::4022::0.019
2::4023::0.023
2::4024::0.646
2::4025::0.044
2::4026::0.023
2::4027::0.019
2::4028::0.018
2::4029::0.325
2::4030::0.212
2::4031::0.211
2::4032::0.213
2::4033::0.213
2::4034::0.311
2::4035::0.211
2::4036::0.29
2::4037::2.353
2::4038::0.208
2::4039::0.039
2::4040::0.04
2::4041::0.036
2::4042::0.037
2::4043::0.328
2::4044::0.04
2::4045::0.177
2::4046::0.563
2::4047::0.411
2::4048::0.03
2::4049::0.023
2::4050::0.022
2::4051::0.025
2::4052::0.01
2::4053::0.009
2::4054::0.88
2::4055::0.028
2::4056::0.578
2::4057::0.082
2::4058::0.319
2::4059::0.024
2::4060::0.014
2::4061::0.095
2::4062::0.87
2::4063::0.258
2::4064::0.347
2::4065::0.096
2::4066::0.094
2::4067::0.218
2::4068::0.824
2::4069::0.193
2::4070::0.169
2::4074::0.396
2::4075::0.194
2::4076::0.194
2::4077::0.196
2::4078::0.195
2::4079::0.194
2::4080::0.286
2::4081::0.244
2::4082::0.06
2::4083::0.027
2::4084::0.027
2::4085::0.269
2::4086::0.099
2::4087::0.119
2::4088::0.089
2::4089::0.535
2::4090::0.31
2::4091::0.064
2::4092::0.109
2::4093::0.063
2::4094::0.106
2::4095::0.33
2::4096::0.148
2::4097::0.083
2::4098::0.03
2::4099::0.246
2::4100::0.213
2::4101::0.314
2::4102::0.455
2::4104::0.082
2::4105::0.352
2::4106::0.04
2::4107::0.307
2::4108::0.109
2::4109::0.08
2::4110::0.084
2::4111::0.721
2::4112::0.403
2::4113::0.471
2::4114::0.5
2::4115::0.429
2::4116::0.121
2::4117::0.091
2::4118::0.4
2::4119::0.287
2::4120::0.023
2::4121::0.019
2::4122::0.21
2::4123::0.07
2::4124::0.28
2::4125::0.095
2::4126::0.382
2::4127::0.127
2::4128::0.108
2::4129::0.008
2::4130::0.01
2::4131::0.043
2::4132::0.228
2::4133::0.145
2::4134::0.286
2::4135::0.087
2::4136::0.55
2::4137::0.358
2::4138::0.223
2::4143::0.319
2::4145::0.076
2::4146::0.339
2::4147::0.491
2::4148::0.329
2::4149::0.091
2::4150::0.082
2::4151::0.332
2::4152::0.285
2::4153::0.17
2::4154::0.262
2::4155::0.089
2::4156::0.927
2::4157::0.284
2::4158::0.094
2::4159::0.417
2::4160::0.35
2::4161::0.286
2::4162::0.606
2::4164::0.465
2::4165::1.14
2::4166::0.771
2::4167::0.273
2::4168::0.609
2::4169::0.347
2::4170::0.312
2::4171::0.095
2::4172::0.023
2::4173::0.023
2::4174::0.306
2::4175::0.42
2::4176::0.06
2::4177::0.052
2::4178::0.345
2::4179::0.239
2::4180::0.39
2::4181::0.08
2::4182::3.574
2::4183::0.248
2::4184::1.403
2::4185::0.218
2::4186::0.157
2::4187::0.112
2::4191::0.143
2::4192::0.043
2::4193::0.028
2::4194::0.445
2::4195::0.429
2::4196::0.05
2::4197::0.281
2::4198::0.132
2::4199::0.244
2::4200::0.06
2::4201::0.068
2::4202::0.066
2::4203::0.317
2::4204::0.076
2::4205::0.354
2::4206::0.141
2::4208::0.017
2::4209::0.016
2::4210::0.065
2::4211::0.024
2::4212::0.024
2::4213::0.196
2::4214::0.408
2::4215::0.229
2::4216::0.561
2::4217::0.114
2::4218::0.017
2::4219::0.016
2::4220::0.896
2::4221::0.162
2::4222::0.084
2::4223::0.027
2::4224::0.261
2::4225::0.016
2::4226::0.017
2::4227::0.317
2::4228::0.178
2::4230::0.201
2::4231::0.33
2::4232::0.017
2::4233::0.217
2::4234::0.32
2::4235::0.092
2::4236::0.099
2::4237::0.051
2::4238::0.016
2::4239::0.017
2::4240::0.496
2::4241::0.11
2::4242::0.017
2::4243::0.016
2::4244::0.055
2::4245::0.016
2::4246::0.017
2::4247::0.307
2::4248::0.022
2::4249::0.017
2::4250::0.062
2::4251::0.047
2::4252::0.053
2::4253::0.049
2::4254::0.017
2::4255::0.021
2::4256::0.129
2::4257::0.016
2::4258::0.134
2::4259::0.02
2::4260::0.017
2::4261::2.161
2::4262::0.128
2::4263::0.246
2::4264::0.016
2::4265::0.016
2::4266::0.117
2::4267::0.019
2::4268::0.016
2::4269::0.288
2::4270::0.035
2::4271::0.263
2::4272::0.02
2::4273::0.016
2::4274::0.25
2::4275::0.11
2::4276::0.016
2::4277::0.019
2::4278::0.038
2::4279::0.016
2::4280::0.017
2::4281::0.342
2::4282::0.152
2::4283::0.017
2::4284::0.017
2::4285::0.05
2::4286::0.02
2::4287::0.016
2::4288::0.212
2::4289::0.019
2::4290::0.017
2::4291::0.243
2::4292::0.096
2::4293::0.017
2::4294::0.257
2::4295::0.396
2::4296::0.269
2::4297::0.344
2::4298::0.506
2::4299::0.361
2::4300::0.366
2::4301::0.377
2::4302::0.662
2::4303::0.356
2::4304::0.346
2::4305::0.814
2::4306::0.418
2::4308::0.695
2::4309::0.348
2::4310::0.256
2::4311::0.764
2::4312::0.345
2::4313::0.339
2::4314::0.307
2::4315::0.341
2::4316::0.29
2::4317::0.714
2::4318::0.326
2::4319::0.361
2::4320::0.333
2::4321::0.432
2::4322::0.327
2::4323::0.332
2::4324::0.332
2::4325::0.799
2::4326::0.274
2::4327::0.122
2::4328::0.02
2::4329::0.016
2::4330::0.052
2::4331::0.018
2::4332::0.016
2::4333::0.225
2::4334::0.016
2::4335::0.017
2::4336::0.369
2::4337::0.176
2::4338::0.02
2::4339::0.015
2::4340::0.085
2::4341::0.027
2::4342::0.32
2::4343::0.097
2::4344::0.082
2::4345::0.051
2::4346::0.016
2::4347::0.637
2::4348::0.394
2::4349::0.268
2::4350::0.131
2::4351::0.27
2::4352::0.092
2::4354::0.102
2::4355::0.288
2::4356::0.322
2::4357::0.04
2::4358::0.019
2::4359::0.018
2::4360::0.573
2::4362::0.017
2::4363::0.017
2::4364::0.111
2::4365::0.017
2::4366::0.016
2::4368::0.09
2::4369::0.089
2::4370::0.291
2::4371::0.088
2::4372::0.017
2::4373::0.204
2::4374::0.019
2::4375::0.016
2::4376::0.089
2::4377::0.051
2::4378::0.044
2::4379::4.129
2::4380::0.221
2::4381::0.386
2::4382::0.193
2::4383::0.174
2::4384::0.184
2::4385::0.255
2::4386::0.018
2::4387::0.016
2::4388::1.301
2::4389::0.03
2::4390::0.117
2::4391::0.257
2::4392::0.016
2::4393::0.017
2::4395::2.835
2::4396::10.199
2::4397::2.166
2::4398::0.016
2::4399::0.017
2::4400::2.269
2::4401::1.39
2::4402::0.167
2::4403::0.048
2::4404::0.023
2::4405::0.017
2::4406::0.048
2::4407::0.017
2::4408::0.016
2::4409::2.393
2::4410::0.082
2::4411::3.379
2::4412::0.285
2::4413::0.173
2::4414::0.016
2::4415::0.019
2::4416::0.771
2::4417::0.764
2::4418::0.347
2::4419::0.041
2::4420::0.016
2::4421::0.029
2::4422::0.2
2::4423::0.035
2::4424::0.035
2::4425::2.259
2::4426::0.164
2::4428::0.016
2::4429::0.017
2::4430::0.372
2::4431::0.117
2::4432::0.018
2::4433::0.017
2::4434::0.038
2::4435::0.017
2::4436::0.017
2::4437::0.116
2::4438::0.016
2::4439::0.022
2::4440::0.044
2::4441::0.017
2::4442::0.017
2::4443::0.091
2::4444::0.034
2::4445::0.02
2::4446::0.111
2::4447::0.017
2::4448::0.017
2::4449::0.087
2::4450::0.017
2::4451::0.016
2::4452::0.06
2::4453::0.016
2::4454::0.017
2::4455::0.145
2::4456::0.018
2::4457::0.016
2::4458::0.106
2::4459::0.059
2::4460::0.051
2::4461::0.257
2::4462::0.05
2::4463::0.016
2::4464::0.016
2::4465::2.128
2::4466::0.646
2::4467::0.687
2::4471::0.046
2::4472::0.015
2::4473::0.017
2::4474::0.041
2::4475::0.018
2::4477::0.311
2::4478::0.215
2::4479::0.095
2::4480::0.095
2::4481::0.086
2::4482::0.016
2::4483::0.017
2::4484::0.439
2::4485::0.085
2::4486::0.016
2::4487::0.018
2::4488::0.342
2::4489::0.082
2::4490::0.219
2::4491::0.265
2::4492::0.155
2::4493::0.082
2::4494::0.163
2::4495::0.066
2::4496::0.279
2::4497::0.169
2::4498::0.125
2::4499::0.151
2::4500::0.087
2::4501::0.04
2::4502::0.224
2::4503::0.257
2::4504::0.16
2::4505::0.054
2::4506::0.194
2::4507::0.085
2::4508::4.798
2::4509::0.229
2::4510::0.228
2::4511::0.234
2::4512::0.273
2::4513::0.286
2::4514::4.303
2::4515::0.089
2::4516::0.235
2::4517::0.169
2::4518::0.321
2::4519::0.278
2::4520::0.121
2::4521::0.092
2::4522::0.315
2::4523::0.186
2::4524::0.057
2::4525::0.415
2::4526::0.645
2::4527::0.194
2::4528::0.069
2::4529::0.205
2::4530::0.032
2::4531::0.272
2::4532::0.033
2::4533::0.254
2::4534::0.1
2::4535::0.056
2::4536::0.017
2::4537::0.05
2::4538::0.954
2::4539::3.322
2::4540::0.493
2::4541::0.209
2::4542::0.257
2::4543::2.184
2::4544::0.073
2::4545::0.007
2::4546::0.172
2::4547::0.346
2::4548::0.759
2::4549::0.694
2::4551::0.801
2::4552::0.653
2::4553::0.692
2::4555::0.339
2::4556::0.702
2::4557::0.327
2::4558::0.333
2::4559::0.344
2::4560::0.419
2::4561::8.783
2::4562::0.241
2::4563::0.215
2::4564::0.131
2::4565::0.112
2::4566::0.129
2::4567::0.393
2::4568::0.525
2::4569::0.097
2::4570::0.152
2::4571::0.066
2::4572::0.307
2::4573::0.188
2::4574::0.24
2::4575::0.14
2::4576::0.208
2::4577::0.302
2::4578::0.281
2::4579::0.331
2::4580::0.386
2::4581::0.113
2::4583::0.11
2::4584::0.1
2::4585::0.348
2::4586::0.051
2::4587::0.024
2::4588::1.743
2::4589::0.054
2::4590::0.204
2::4591::0.359
2::4593::0.235
2::4594::0.218
2::4595::0.135
2::4596::0.013
2::4597::0.332
2::4598::0.103
2::4599::1.39
2::4600::0.254
2::4601::0.32
2::4602::0.07
2::4603::0.081
2::4604::0.38
2::4605::1.243
2::4606::0.06
2::4607::0.283
2::4608::0.08
2::4610::0.192
2::4611::0.179
2::4612::0.085
2::4613::0.054
2::4614::0.03
2::4615::0.087
2::4616::0.058
2::4617::0.082
2::4618::0.031
2::4619::0.195
2::4620::0.193
2::4621::0.49
2::4623::0.592
2::4624::0.217
2::4625::0.36
2::4627::0.109
2::4628::0.416
2::4629::0.728
2::4630::0.415
2::4633::0.072
2::4634::0.526
2::4635::0.153
2::4636::0.229
2::4637::0.03
2::4638::0.195
2::4639::0.051
2::4640::0.425
2::4641::0.344
2::4643::0.092
2::4644::0.501
2::4645::0.185
2::4646::0.284
2::4647::0.165
2::4648::0.464
2::4649::0.414
2::4650::0.532
2::4651::0.473
2::4653::0.222
2::4654::0.156
2::4655::1.036
2::4656::0.383
2::4658::0.628
2::4659::0.343
2::4660::0.189
2::4661::0.099
2::4664::0.447
2::4665::0.262
2::4666::3.431
2::4667::0.513
2::4668::0.2
2::4669::0.626
2::4670::0.222
2::4671::2.049
2::4672::0.267
2::4673::0.024
2::4674::0.157
2::4675::0.12
2::4677::0.312
2::4678::0.122
2::4679::0.314
2::4680::0.197
2::4682::0.121
2::4683::0.266
2::4684::1.321
2::4685::0.345
2::4686::0.035
2::4687::0.244
2::4688::0.565
2::4690::1.247
2::4691::6.634
2::4692::0.464
2::4694::0.36
2::4695::0.029
2::4696::0.275
2::4697::0.299
2::4698::0.313
2::4699::0.344
2::4700::0.176
2::4701::0.53
2::4702::0.352
2::4703::0.201
2::4704::0.169
2::4705::0.171
2::4706::0.117
2::4707::0.529
2::4708::1.014
2::4709::0.257
2::4710::0.222
2::4711::0.08
2::4712::0.444
2::4714::0.94
2::4716::0.293
2::4717::0.219
2::4718::0.204
2::4719::0.217
2::4720::0.23
2::4721::0.231
2::4722::0.345
2::4723::0.566
2::4724::0.238
2::4725::0.215
2::4726::0.28
2::4727::0.5
2::4728::2.274
2::4730::0.59
2::4732::0.892
2::4733::0.532
2::4734::0.415
2::4735::0.23
2::4736::0.336
2::4737::0.499
2::4738::0.23
2::4739::0.267
2::4740::0.365
2::4741::0.608
2::4742::2.574
2::4743::0.121
2::4744::3.466
2::4745::0.493
2::4746::0.054
2::4747::0.153
2::4748::0.074
2::4749::0.192
2::4750::0.606
2::4751::0.156
2::4752::0.072
2::4753::0.684
2::4754::0.217
2::4755::0.534
2::4756::1.233
2::4757::0.307
2::4758::0.384
2::4759::0.079
2::4760::0.436
2::4761::0.379
2::4762::0.292
2::4763::0.294
2::4764::0.111
2::4765::0.397
2::4766::0.131
2::4767::0.26
2::4768::0.469
2::4769::0.177
2::4770::0.171
2::4771::0.156
2::4772::0.262
2::4773::0.23
2::4774::0.091
2::4775::0.271
2::4776::0.599
2::4777::0.08
2::4778::0.147
2::4779::0.171
2::4780::0.162
2::4781::0.257
2::4782::0.353
2::4783::0.197
2::4785::0.471
2::4786::0.071
2::4787::0.426
2::4788::0.806
2::4789::0.308
2::4790::0.077
2::4791::0.071
2::4792::0.301
2::4793::0.383
2::4794::0.302
2::4795::0.37
2::4796::0.147
2::4797::0.217
2::4798::0.05
2::4799::0.265
2::4800::0.228
2::4801::0.078
2::4802::0.195
2::4803::0.05
2::4804::6.687
2::4805::0.256
2::4806::0.201
2::4807::0.206
2::4808::0.16
2::4810::0.497
2::4811::0.055
2::4812::0.268
2::4813::0.216
2::4814::0.29
2::4815::0.505
2::4816::0.22
2::4817::0.384
2::4818::0.089
2::4819::0.185
2::4820::0.22
2::4821::0.256
2::4822::0.057
2::4824::1.304
2::4825::1.69
2::4826::0.219
2::4827::0.735
2::4829::1.519
2::4830::0.273
2::4831::0.26
2::4832::0.12
2::4833::0.232
2::4834::0.149
2::4836::0.346
2::4837::0.082
2::4838::0.317
2::4839::0.283
2::4840::0.276
2::4841::0.312
2::4842::0.102
2::4843::0.224
2::4844::0.098
2::4845::0.173
2::4846::0.233
2::4847::0.128
2::4848::0.415
2::4849::0.313
2::4850::0.153
2::4851::0.225
2::4852::0.246
2::4854::0.079
2::4855::0.193
2::4856::0.281
2::4857::0.151
2::4858::4.172
2::4859::1.774
2::4860::0.29
2::4861::0.152
2::4862::0.241
2::4863::0.058
2::4864::0.251
2::4865::0.157
2::4866::0.146
2::4867::0.43
2::4868::0.239
2::4869::0.376
2::4870::0.51
2::4871::0.08
2::4872::0.151
2::4873::0.313
2::4874::0.235
2::4875::0.255
2::4876::0.162
2::4877::0.201
2::4878::0.173
2::4879::0.316
2::4880::0.228
2::4881::0.08
2::4882::0.247
2::4883::0.314
2::4884::0.195
2::4885::2.358
2::4886::0.244
2::4887::0.063
2::4888::0.116
2::4890::1.463
2::4891::0.144
2::4892::0.242
2::4893::0.203
2::4894::0.326
2::4895::0.403
2::4897::0.533
2::4898::0.328
2::4899::0.467
2::4900::0.289
2::4901::0.046
2::4902::0.288
2::4905::14.27
2::4906::0.342
2::4907::1.019
2::4908::0.156
2::4909::0.466
2::4911::0.295
2::4912::0.307
2::4913::0.118
2::4914::0.206
2::4915::0.206
2::4916::0.277
2::4917::0.273
2::4918::0.201
2::4919::0.278
2::4920::0.061
2::4921::0.216
2::4922::0.067
2::4923::0.495
2::4924::0.109
2::4925::0.234
2::4926::0.261
2::4927::0.099
2::4928::0.144
2::4929::0.049
2::4931::0.236
2::4932::0.427
2::4933::0.121
2::4934::0.446
2::4935::0.58
2::4936::0.339
2::4937::0.386
2::4938::0.297
2::4939::0.268
2::4940::0.184
2::4941::0.167
2::4942::0.135
2::4943::0.319
2::4944::0.309
2::4945::0.059
2::4946::0.426
2::4947::0.57
2::4948::0.285
2::4949::0.313
2::4950::0.743
2::4951::0.454
2::4952::0.057
2::4953::0.314
2::4954::0.254
2::4955::0.287
2::4956::0.081
2::4957::0.166
2::4958::0.11
2::4959::0.068
2::4960::0.067
2::4961::0.714
2::4962::0.233
2::4963::0.267
2::4964::0.19
2::4965::0.63
2::4966::0.467
2::4967::0.312
2::4968::0.594
2::4969::0.409
2::4970::0.372
2::4971::0.508
2::4973::0.29
2::4974::0.339
2::4975::0.255
2::4976::0.165
2::4977::0.467
2::4978::0.145
2::4979::0.204
2::4980::0.084
2::4981::0.225
2::4982::0.387
2::4983::0.156
2::4984::0.212
2::4986::0.141
2::4987::0.234
2::4988::0.23
2::4989::0.064
2::4990::0.249
2::4991::0.275
2::4992::0.093
2::4994::0.458
2::4995::0.461
2::4996::0.47
2::4997::0.291
2::4998::1.228
2::4999::0.354
2::5000::0.211
2::5001::0.18
2::5002::0.157
2::5003::0.205
2::5004::0.103
2::5005::0.217
2::5007::0.156
2::5008::0.245
2::5009::0.21
2::5010::0.217
2::5011::0.239
2::5012::0.195
2::5013::0.225
2::5015::0.767
2::5016::0.109
2::5017::0.054
2::5018::0.254
2::5019::0.771
2::5022::0.049
2::5023::3.239
2::5024::0.109
2::5025::0.157
2::5027::0.377
2::5028::0.286
2::5029::0.053
2::5030::0.147
2::5031::0.365
2::5032::0.353
2::5033::2.081
2::5034::0.064
2::5035::0.041
2::5036::0.135
2::5037::0.106
2::5038::0.159
2::5039::0.253
2::5040::0.02
2::5041::0.079
2::5042::0.348
2::5043::0.168
2::5044::0.637
2::5045::0.299
2::5046::0.201
2::5047::0.302
2::5048::0.801
2::5049::10.516
2::5050::0.14
2::5051::0.441
2::5052::0.155
2::5053::0.472
2::5054::0.206
2::5055::0.281
2::5056::0.325
2::5057::0.051
2::5058::0.335
2::5059::0.399
2::5060::0.149
2::5061::0.2
2::5063::0.184
2::5064::0.284
2::5066::0.24
2::5067::0.099
2::5068::0.255
2::5069::0.077
2::5070::0.53
2::5071::0.347
2::5072::0.358
2::5073::0.078
2::5074::0.287
2::5075::0.238
2::5076::0.16
2::5077::0.2
2::5078::0.438
2::5079::0.173
2::5080::0.195
2::5081::0.241
2::5082::0.125
2::5083::0.236
2::5084::0.162
2::5085::0.361
2::5087::0.542
2::5088::0.43
2::5089::0.094
2::5090::0.23
2::5091::0.147
2::5093::0.307
2::5094::0.198
2::5095::0.51
2::5096::0.066
2::5097::0.27
2::5099::0.246
2::5100::0.349
2::5101::0.315
2::5102::0.283
2::5103::0.129
2::5105::0.241
2::5106::0.207
2::5107::0.249
2::5108::0.23
2::5109::0.194
2::5110::0.103
2::5111::0.315
2::5112::0.401
2::5114::0.081
2::5115::0.13
2::5116::0.302
2::5117::0.149
2::5118::1.171
2::5119::0.738
2::5121::0.579
2::5122::3.833
2::5123::0.661
2::5125::0.418
2::5126::1.31
2::5127::1.346
2::5128::1.111
2::5129::0.769
2::5130::0.791
2::5131::1.299
2::5132::0.646
2::5133::0.81
2::5134::0.887
2::5135::1.039
2::5137::0.847
2::5138::2.687
2::5139::0.379
2::5140::0.395
2::5141::0.542
2::5142::0.65
2::5143::0.888
2::5144::2.197
2::5145::2.89
2::5146::0.489
2::5147::0.882
2::5148::0.958
2::5149::0.138
2::5150::0.613
2::5151::0.252
2::5152::3.583
2::5153::0.282
2::5154::0.328
2::5155::0.109
2::5156::2.226
2::5157::0.755
2::5158::0.509
2::5159::1.006
2::5160::0.544
2::5161::0.976
2::5163::0.966
2::5164::1.165
2::5165::0.378
2::5166::0.575
2::5167::0.873
2::5168::0.715
2::5169::0.503
2::5170::0.505
2::5171::0.516
2::5172::0.638
2::5173::0.58
2::5174::2.917
2::5175::1.232
2::5176::0.569
2::5177::2.097
2::5178::1.585
2::5179::0.553
2::5180::0.729
2::5181::0.593
2::5182::0.709
2::5183::0.542
2::5184::3.796
2::5185::0.512
2::5186::0.967
2::5187::1.043
2::5188::2.628
2::5189::0.489
2::5190::0.875
2::5191::0.486
2::5192::0.568
2::5193::0.372
2::5195::0.376
2::5196::0.652
2::5197::0.557
2::5198::0.383
2::5199::0.63
2::5200::0.58
2::5201::0.646
2::5202::0.706
2::5203::0.481
2::5204::0.64
2::5206::1.502
2::5207::0.433
2::5208::2.697
2::5209::0.373
2::5210::0.345
2::5211::0.364
2::5212::0.361
2::5213::0.393
2::5214::0.29
2::5215::0.417
2::5217::1.271
2::5218::0.693
2::5219::0.595
2::5220::1.326
2::5221::0.179
2::5222::0.678
2::5223::0.708
2::5225::0.609
2::5226::0.728
2::5228::0.659
2::5229::0.329
2::5230::0.412
2::5231::0.73
2::5232::1.229
2::5233::1.259
2::5234::0.301
2::5235::0.556
2::5236::0.791
2::5237::0.735
2::5238::1.032
2::5239::0.701
2::5240::0.505
2::5241::0.536
2::5242::3.718
2::5243::0.439
2::5244::4.597
2::5245::1.279
2::5246::0.912
2::5248::0.632
2::5249::0.322
2::5250::0.294
2::5251::0.538
2::5252::0.622
2::5253::0.349
2::5254::1.795
2::5255::0.481
2::5256::2.096
2::5257::0.618
2::5258::0.28
2::5259::0.245
2::5260::0.269
2::5261::0.02
2::5262::0.408
2::5263::0.097
2::5264::0.239
2::5265::0.182
2::5266::0.099
2::5267::0.054
2::5268::0.184
2::5269::0.099
2::5270::0.201
2::5271::0.19
2::5272::0.205
2::5273::0.34
2::5274::0.253
2::5275::0.221
2::5276::0.077
2::5277::0.449
2::5278::0.242
2::5279::0.206
2::5280::0.135
2::5281::0.069
2::5282::0.264
2::5283::0.3
2::5284::0.4
2::5285::0.06
2::5287::0.054
2::5288::0.104
2::5289::0.221
2::5290::0.07
2::5291::0.117
2::5292::0.468
2::5293::0.271
2::5294::0.357
2::5295::0.038
2::5296::0.167
2::5298::0.053
2::5299::0.028
2::5300::0.421
2::5301::0.058
2::5302::0.146
2::5303::0.368
2::5304::0.248
2::5305::0.103
2::5306::0.294
2::5307::0.224
2::5308::0.241
2::5309::0.129
2::5310::0.069
2::5311::0.063
2::5312::0.171
2::5313::0.167
2::5314::0.187
2::5315::0.453
2::5316::3.663
2::5317::1.365
2::5318::0.285
2::5319::0.049
2::5320::0.384
2::5321::0.078
2::5322::0.318
2::5323::0.076
2::5324::0.089
2::5325::0.032
2::5326::0.017
2::5327::0.129
2::5328::0.616
2::5329::0.319
2::5331::0.381
2::5332::0.129
2::5333::0.035
2::5334::0.035
2::5335::0.164
2::5336::0.032
2::5337::0.138
2::5338::0.197
2::5339::0.051
2::5340::0.052
2::5341::0.035
2::5342::0.276
2::5343::0.126
2::5344::0.275
2::5345::0.032
2::5346::0.135
2::5347::0.227
2::5348::0.113
2::5349::0.108
2::5350::0.171
2::5352::0.368
2::5353::0.053
2::5354::0.045
2::5355::0.149
2::5356::0.077
2::5357::0.334
2::5358::0.514
2::5359::0.15
2::5360::0.111
2::5361::0.076
2::5362::0.123
2::5363::0.274
2::5364::0.087
2::5365::0.061
2::5366::0.018
2::5368::0.437
2::5369::0.444
2::5370::0.212
2::5371::0.231
2::5372::0.236
2::5373::0.239
2::5374::0.051
2::5375::0.221
2::5376::0.247
2::5377::0.432
2::5379::0.097
2::5380::0.225
2::5381::0.023
2::5382::0.131
2::5383::0.05
2::5384::0.107
2::5386::1.409
2::5387::0.692
2::5388::0.557
2::5389::0.165
2::5390::0.278
2::5391::0.065
2::5392::0.264
2::5393::0.267
2::5394::0.252
2::5395::0.17
2::5396::0.281
2::5397::0.446
2::5398::0.079
2::5399::0.122
2::5400::0.478
2::5401::0.168
2::5402::0.109
2::5403::0.178
2::5404::0.11
2::5405::0.145
2::5406::0.248
2::5407::0.032
2::5408::0.071
2::5409::0.237
2::5410::0.069
2::5411::0.268
2::5412::0.068
2::5413::0.069
2::5414::0.035
2::5415::0.696
2::5416::0.213
2::5417::0.126
2::5418::0.044
2::5420::0.065
2::5421::0.151
2::5422::0.479
2::5423::0.814
2::5424::0.172
2::5425::0.15
2::5426::0.232
2::5427::0.257
2::5428::0.207
2::5429::0.894
2::5430::0.165
2::5431::0.057
2::5432::5.294
2::5434::0.198
2::5435::0.237
2::5436::0.505
2::5437::0.083
2::5438::0.815
2::5439::0.218
2::5440::0.125
2::5441::0.054
2::5442::0.286
2::5443::0.822
2::5444::0.808
2::5445::0.181
2::5446::0.181
2::5447::0.668
2::5448::0.336
2::5449::0.665
2::5450::0.164
2::5451::0.161
2::5452::0.162
2::5453::5.181
2::5454::0.179
2::5455::0.176
2::5456::0.175
2::5457::0.661
2::5458::1.146
2::5459::1.008
2::5460::0.067
2::5461::0.033
2::5462::0.063
2::5463::0.034
2::5464::0.033
2::5465::0.034
2::5466::0.033
2::5467::0.04
2::5468::0.033
2::5469::0.034
2::5470::0.034
2::5471::0.033
2::5472::0.033
2::5473::0.033
2::5474::0.034
2::5476::0.033
2::5477::0.033
2::5478::0.034
2::5479::0.034
2::5480::0.033
2::5481::0.034
2::5482::0.033
2::5483::0.033
2::5484::0.033
2::5485::2.029
2::5486::0.193
2::5487::1.521
2::5488::0.104
2::5489::0.366
2::5490::0.32
2::5491::0.27
2::5493::0.093
2::5494::0.083
2::5495::2.335
2::5496::0.077
2::5497::0.449
2::5498::0.218
2::5499::0.24
2::5500::0.189
2::5501::0.684
2::5502::0.146
2::5503::0.15
2::5504::0.145
2::5505::0.144
2::5506::0.156
2::5508::0.144
2::5509::0.145
2::5510::0.162
2::5511::0.18
2::5512::0.145
2::5513::0.148
2::5514::0.147
2::5515::0.15
2::5516::0.148
2::5517::0.765
2::5518::0.214
2::5519::0.213
2::5520::0.217
2::5521::0.213
2::5522::1.381
2::5523::0.228
2::5524::0.778
2::5525::0.619
2::5526::0.34
2::5527::0.696
2::5528::1.114
2::5529::0.173
2::5530::1.108
2::5531::0.188
2::5532::0.175
2::5533::0.175
2::5534::1.099
2::5535::0.175
2::5536::0.175
2::5537::0.174
2::5539::0.338
2::5540::0.174
2::5541::1.083
2::5542::0.174
2::5543::3.825
2::5544::1.2
2::5545::0.176
2::5546::0.174
2::5547::0.174
2::5548::0.175
2::5549::1.201
2::5550::0.67
2::5551::0.587
2::5552::0.2
2::5553::0.198
2::5554::0.751
2::5555::0.564
2::5556::0.206
2::5557::0.224
2::5558::0.214
2::5559::0.228
2::5560::0.206
2::5561::0.617
2::5562::0.557
2::5563::0.848
2::5564::0.461
2::5569::0.788
2::5570::0.204
2::5571::0.204
2::5572::0.206
2::5573::0.205
2::5574::0.419
2::5575::1.715
2::5576::0.337
2::5577::0.34
2::5578::0.764
2::5579::0.547
2::5580::0.548
2::5581::0.579
2::5582::0.78
2::5583::1.248
2::5584::0.78
2::5585::0.579
2::5587::0.482
2::5588::0.8
2::5589::0.838
2::5590::0.417
2::5591::0.193
2::5592::0.36
2::5593::2.515
2::5594::0.937
2::5595::0.174
2::5596::0.176
2::5597::0.476
2::5598::0.153
2::5599::0.479
2::5600::0.326
2::5601::0.168
2::5602::0.166
2::5603::0.168
2::5604::0.167
2::5605::0.167
2::5606::0.168
2::5607::0.349
2::5608::0.538
2::5609::0.435
2::5610::0.467
2::5611::1.131
2::5612::0.511
2::5613::0.49
2::5614::0.258
2::5615::0.366
2::5616::0.491
2::5617::0.57
2::5618::2.254
2::5619::0.242
2::5620::0.245
2::5621::0.25
2::5622::0.248
2::5623::0.246
2::5624::0.243
2::5625::0.255
2::5626::0.27
2::5627::0.576
2::5628::0.244
2::5629::0.863
2::5631::0.245
2::5632::0.253
2::5633::0.265
2::5634::0.268
2::5635::0.263
2::5636::0.25
2::5637::0.272
2::5638::0.161
2::5639::0.062
2::5640::0.058
2::5641::0.049
2::5643::0.05
2::5644::0.049
2::5645::0.05
2::5646::0.049
2::5647::6.826
2::5649::0.057
2::5650::0.018
2::5651::0.028
2::5652::0.172
2::5653::0.088
2::5654::0.089
2::5655::0.081
2::5656::0.034
2::5657::0.017
2::5659::0.016
2::5660::0.017
2::5661::0.017
2::5662::0.018
2::5663::0.017
2::5664::0.017
2::5665::0.016
2::5666::0.016
2::5667::0.016
2::5668::0.016
2::5669::0.153
2::5670::0.222
2::5671::0.111
2::5672::0.112
2::5673::0.112
2::5675::0.111
2::5676::2.654
2::5677::0.153
2::5678::0.406
2::5679::0.271
2::5680::0.083
2::5681::0.09
2::5682::0.357
2::5683::0.264
2::5684::0.091
2::5685::0.082
2::5686::0.248
2::5687::0.204
2::5689::0.081
2::5690::0.24
2::5691::0.258
2::5692::0.089
2::5693::0.082
2::5694::0.424
2::5695::0.082
2::5696::0.082
2::5697::0.097
2::5698::0.441
2::5699::0.082
2::5700::0.091
2::5701::0.08
2::5702::0.241
2::5703::0.204
2::5704::0.115
2::5705::0.081
2::5706::0.241
2::5707::0.205
2::5709::0.112
2::5710::0.24
2::5711::0.081
2::5712::0.183
2::5713::0.09
2::5714::0.241
2::5715::0.263
2::5716::0.081
2::5717::0.09
2::5718::0.396
2::5719::0.259
2::5720::0.091
2::5721::0.082
2::5722::0.296
2::5723::0.082
2::5724::0.165
2::5725::0.107
2::5726::0.326
2::5727::0.455
2::5728::0.173
2::5730::0.067
2::5731::0.261
2::5732::0.088
2::5733::0.267
2::5734::0.082
2::5735::0.352
2::5736::0.032
2::5737::0.016
2::5738::0.282
2::5739::0.057
2::5740::0.241
2::5741::0.081
2::5742::0.438
2::5745::0.149
2::5746::0.051
2::5747::0.293
2::5748::0.447
2::5749::0.064
2::5750::0.113
2::5751::0.016
2::5752::0.287
2::5753::0.083
2::5754::0.268
2::5755::2.233
2::5756::0.087
2::5757::0.3
2::5758::0.274
2::5759::2.221
2::5761::2.455
2::5762::0.327
2::5763::0.278
2::5764::0.212
2::5765::0.28
2::5766::0.262
2::5767::0.272
2::5768::0.278
2::5769::2.272
2::5770::0.087
2::5771::2.272
2::5772::0.422
2::5773::0.267
2::5774::2.342
2::5775::0.25
2::5776::2.293
2::5777::0.238
2::5778::0.265
2::5779::0.285
2::5780::4.649
2::5781::2.274
2::5782::0.286
2::5783::0.189
2::5784::0.221
2::5785::2.333
2::5786::2.284
2::5787::0.2
2::5788::2.319
2::5789::0.432
2::5790::0.153
2::5791::0.257
2::5793::0.176
2::5794::0.262
2::5795::2.278
2::5797::2.337
2::5798::0.158
2::5799::0.108
2::5800::2.283
2::5801::0.425
2::5802::0.264
2::5803::2.294
2::5804::0.337
2::5805::0.73
2::5806::0.269
2::5807::0.392
2::5808::0.606
2::5809::0.209
2::5810::0.232
2::5811::0.351
2::5812::3.274
2::5814::0.261
2::5815::2.298
2::5817::0.499
2::5818::0.164
2::5819::0.457
2::5820::0.28
2::5821::0.27
2::5822::0.287
2::5823::2.308
2::5824::0.254
2::5825::0.263
3::1::0.854
3::2::0.366
3::4::0.357
3::5::0.358
3::6::0.115
3::7::0.649
3::8::0.98
3::9::0.642
3::10::1.213
3::11::0.664
3::12::0.925
3::13::2.271
3::15::3.278
3::16::1.289
3::17::1.363
3::18::1.271
3::19::0.424
3::20::0.218
3::21::0.212
3::22::1.484
3::23::0.215
3::24::0.218
3::25::0.417
3::26::0.204
3::27::0.205
3::28::0.204
3::29::2.912
3::30::0.206
3::31::0.211
3::32::0.579
3::33::0.23
3::34::0.227
3::35::3.15
3::36::0.289
3::37::0.73
3::38::0.502
3::39::3.564
3::40::0.784
3::41::0.655
3::42::0.641
3::43::0.644
3::44::0.49
3::45::0.798
3::46::0.265
3::47::0.261
3::48::0.266
3::50::0.128
3::51::0.13
3::52::0.13
3::53::0.803
3::54::0.436
3::55::0.779
3::56::0.298
3::57::0.588
3::58::0.286
3::59::0.453
3::60::0.223
3::61::1.322
3::62::0.85
3::63::0.923
3::64::0.598
3::66::0.523
3::67::1.841
3::68::3.368
3::69::0.578
3::70::0.97
3::71::0.479
3::72::0.567
3::73::9.285
3::74::0.854
3::75::1.12
3::76::0.459
3::77::1.198
3::78::0.41
3::79::0.579
3::80::0.678
3::81::0.776
3::82::0.573
3::83::1.122
3::84::0.461
3::85::0.811
3::86::0.725
3::87::1.902
3::88::0.324
3::89::0.32
3::90::0.319
3::91::0.667
3::92::0.322
3::94::4.43
3::95::5.125
3::96::3.923
3::97::3.32
3::98::3.419
3::99::2.917
3::100::1.612
3::101::1.607
3::104::1.007
3::105::0.715
3::106::0.616
3::107::0.527
3::108::0.263
3::109::0.581
3::110::0.293
3::111::0.294
3::112::0.293
3::113::0.631
3::114::0.577
3::115::1.535
3::116::0.659
3::117::1.34
3::118::0.931
3::119::0.769
3::120::0.93
3::121::0.603
3::122::2.595
3::123::2.848
3::124::0.288
3::125::0.288
3::126::0.545
3::127::0.269
3::128::0.271
3::129::0.273
3::130::1.485
3::131::0.306
3::132::0.304
3::133::1.423
3::135::0.282
3::137::0.847
3::138::1.154
3::139::0.593
3::140::1.83
3::141::2.815
3::142::0.851
3::143::0.298
3::145::0.584
3::146::0.873
3::147::0.297
3::148::0.299
3::149::1.307
3::150::1.062
3::151::1.055
3::153::0.581
3::154::0.804
3::155::1.155
3::156::1.72
3::157::1.34
3::158::4.98
3::159::1.076
3::161::1.175
3::162::1.551
3::163::0.755
3::165::0.315
3::166::0.316
3::167::0.994
3::169::0.303
3::170::0.307
3::172::4.563
3::173::0.76
3::174::0.694
3::176::4.514
3::177::1.782
3::178::2.002
3::179::4.454
3::180::1.758
3::181::0.804
3::183::2.086
3::184::0.636
3::185::4.367
3::186::3.895
3::187::0.715
3::188::3.637
3::189::3.474
3::190::1.326
3::192::0.969
3::193::0.995
3::194::0.999
3::195::1.568
3::196::3.057
3::197::0.971
3::198::1.338
3::200::3.175
3::201::0.761
3::202::11.046
3::203::0.983
3::204::1.0
3::205::0.94
3::206::5.702
3::207::0.668
3::208::0.995
3::209::0.977
3::210::1.008
3::211::1.274
3::212::0.34
3::214::0.586
3::215::0.294
3::216::1.544
3::217::0.918
3::218::1.678
3::220::0.179
3::221::0.161
3::222::0.161
3::223::0.161
3::225::0.161
3::226::11.841
3::227::0.824
3::228::0.16
3::229::0.162
3::230::0.261
3::231::0.161
3::232::0.229
3::233::0.191
3::234::12.499
3::235::0.478
3::236::0.162
3::237::0.161
3::239::0.44
3::240::0.164
3::241::0.161
3::242::12.128
3::243::1.013
3::244::0.164
3::245::0.161
3::246::0.162
3::247::0.161
3::248::0.163
3::249::0.175
3::250::0.162
3::251::0.276
3::252::0.161
3::253::0.161
3::254::0.161
3::255::11.848
3::256::1.441
3::257::0.178
3::258::0.164
3::259::0.191
3::260::0.166
3::261::0.201
3::262::0.206
3::263::0.16
3::264::0.161
3::265::0.161
3::266::0.168
3::267::0.173
3::268::0.161
3::269::0.16
3::270::0.161
3::271::0.17
3::272::0.252
3::273::0.185
3::274::12.057
3::275::0.6
3::276::0.209
3::277::0.163
3::278::11.983
3::279::0.977
3::280::0.18
3::281::0.161
3::282::0.207
3::283::0.161
3::284::0.161
3::285::0.268
3::286::0.207
3::287::0.163
3::288::0.161
3::289::0.182
3::291::0.16
3::292::0.16
3::293::0.161
3::294::12.146
3::295::0.368
3::296::0.162
3::297::0.161
3::298::0.16
3::300::12.414
3::301::0.477
3::302::0.166
3::303::0.161
3::304::0.161
3::305::0.161
3::306::0.161
3::307::0.16
3::308::0.161
3::309::0.182
3::310::0.161
3::311::0.161
3::312::0.161
3::313::0.161
3::314::0.161
3::315::0.162
3::316::0.161
3::317::0.161
3::318::11.996
3::324::0.153
3::325::0.152
3::326::10.787
3::327::0.859
3::328::0.152
3::329::0.152
3::330::0.153
3::331::0.152
3::332::0.166
3::333::0.153
3::334::0.153
3::335::0.153
3::336::0.258
3::337::0.187
3::338::11.252
3::339::0.597
3::340::0.153
3::341::0.179
3::342::0.155
3::343::0.152
3::345::0.155
3::346::0.171
3::347::0.161
3::348::0.157
3::349::0.161
3::350::0.161
3::351::0.157
3::352::0.152
3::353::0.155
3::354::0.152
3::355::0.154
3::356::0.178
3::357::0.156
3::358::0.219
3::359::0.152
3::360::0.152
3::361::0.152
3::362::0.152
3::363::0.153
3::364::0.152
3::365::0.172
3::366::0.152
3::367::0.152
3::368::0.167
3::369::0.161
3::370::0.153
3::371::0.153
3::372::0.152
3::373::0.152
3::374::0.154
3::375::0.152
3::376::0.153
3::377::0.152
3::378::0.153
3::379::0.152
3::380::0.152
3::381::0.152
3::382::0.153
3::383::0.153
3::385::12.396
3::386::0.33
3::387::0.152
3::388::0.152
3::390::0.152
3::391::0.151
3::392::0.151
3::393::0.153
3::394::0.155
3::395::0.154
3::396::0.153
3::397::12.337
3::398::0.467
3::399::0.17
3::400::0.152
3::401::0.197
3::402::12.575
3::403::12.432
3::404::12.332
3::405::12.714
3::406::0.456
3::407::0.152
3::409::12.209
3::410::0.324
3::411::12.068
3::412::0.933
3::413::11.98
3::414::13.308
3::415::0.744
3::416::0.182
3::417::12.646
3::418::13.06
3::419::12.075
3::420::1.232
3::421::11.879
3::422::0.847
3::425::12.314
3::426::12.872
3::427::0.414
3::428::0.207
3::429::0.137
3::430::11.841
3::431::12.212
3::432::0.258
3::433::0.137
3::434::0.137
3::435::11.469
3::436::12.981
3::437::11.612
3::438::11.882
3::439::0.372
3::440::0.138
3::441::11.682
3::442::11.153
3::443::0.582
3::444::10.805
3::445::10.12
3::446::9.909
3::447::0.706
3::448::0.138
3::449::0.154
3::450::0.138
3::451::7.831
3::452::8.248
3::453::7.954
3::454::7.728
3::455::0.428
3::456::7.026
3::458::0.363
3::459::0.184
3::462::0.348
3::464::0.356
3::467::0.367
3::470::0.384
3::471::0.191
3::473::0.415
3::474::0.214
3::476::0.409
3::477::0.207
3::481::0.444
3::482::0.23
3::483::0.231
3::485::0.508
3::486::0.218
3::487::0.22
3::489::0.47
3::490::0.243
3::491::0.247
3::493::0.484
3::495::0.453
3::497::0.426
3::499::0.433
3::500::0.219
3::502::0.439
3::505::0.486
3::506::0.814
3::507::0.934
3::508::0.557
3::509::0.204
3::510::0.342
3::511::0.338
3::512::0.538
3::513::0.311
3::514::0.31
3::515::0.139
3::516::0.165
3::517::0.315
3::518::0.31
3::519::0.31
3::521::0.311
3::522::0.313
3::523::0.31
3::524::0.316
3::525::0.311
3::526::0.311
3::527::0.14
3::528::0.31
3::529::0.705
3::530::0.568
3::531::0.198
3::532::0.189
3::533::0.188
3::534::0.71
3::535::0.248
3::536::0.25
3::537::1.034
3::538::0.262
3::539::0.262
3::540::0.908
3::541::0.251
3::542::0.257
3::543::0.765
3::544::0.175
3::545::0.677
3::546::0.23
3::547::0.224
3::548::0.451
3::550::0.141
3::551::0.141
3::552::0.504
3::553::0.18
3::554::0.682
3::555::0.673
3::556::0.407
3::557::0.937
3::558::0.211
3::559::0.769
3::560::0.655
3::561::0.202
3::562::0.839
3::564::0.317
3::565::0.317
3::566::1.137
3::567::0.649
3::568::0.122
3::571::0.469
3::572::0.863
3::573::1.68
3::574::13.983
3::575::0.99
3::577::0.524
3::579::0.758
3::580::0.698
3::581::0.415
3::583::0.595
3::584::0.513
3::585::0.848
3::586::0.749
3::587::0.979
3::588::0.619
3::589::0.598
3::590::0.655
3::591::0.777
3::592::1.366
3::593::1.164
3::597::0.786
3::598::0.599
3::599::0.84
3::600::16.289
3::601::9.532
3::602::0.968
3::603::0.326
3::604::0.676
3::605::0.318
3::606::0.324
3::607::0.315
3::608::1.358
3::609::0.404
3::610::0.597
3::611::0.407
3::612::1.008
3::613::1.072
3::614::0.698
3::615::0.689
3::616::0.955
3::617::0.622
3::618::2.975
3::619::0.998
3::620::0.936
3::621::7.403
3::622::0.881
3::623::0.091
3::624::0.61
3::625::0.095
3::626::0.816
3::627::0.185
3::628::0.191
3::629::1.471
3::630::0.121
3::631::0.101
3::632::0.097
3::633::0.1
3::634::0.093
3::635::0.101
3::637::0.404
3::638::0.678
3::639::0.442
3::641::1.025
3::642::0.092
3::643::0.117
3::644::0.091
3::645::0.795
3::646::2.477
3::647::1.537
3::648::0.527
3::649::7.591
3::650::0.094
3::651::0.09
3::652::0.091
3::653::1.292
3::654::0.1
3::655::0.091
3::656::0.091
3::657::0.094
3::658::0.091
3::659::0.853
3::660::0.09
3::661::0.396
3::662::0.093
3::663::1.042
3::664::0.539
3::665::0.519
3::666::0.525
3::667::0.522
3::669::0.524
3::670::0.521
3::671::18.31
3::672::1.342
3::673::1.948
3::674::3.433
3::675::1.205
3::676::0.416
3::677::1.464
3::678::0.953
3::679::0.991
3::680::4.358
3::681::0.319
3::683::0.177
3::684::0.193
3::685::0.189
3::686::0.322
3::687::0.195
3::688::0.21
3::689::0.206
3::690::0.206
3::691::0.57
3::692::0.185
3::693::0.203
3::694::0.127
3::695::0.203
3::696::2.767
3::697::0.594
3::698::0.194
3::699::5.143
3::700::0.405
3::701::10.325
3::702::0.191
3::703::0.209
3::704::0.213
3::705::0.21
3::707::0.513
3::708::4.591
3::709::0.391
3::710::5.091
3::711::0.588
3::712::3.291
3::715::0.238
3::716::0.124
3::717::0.501
3::718::10.863
3::719::1.422
3::720::0.39
3::721::4.42
3::722::0.7
3::723::1.628
3::724::0.504
3::725::0.503
3::726::0.503
3::727::3.57
3::728::0.631
3::729::0.433
3::730::0.269
3::731::5.453
3::732::0.506
3::733::0.513
3::734::5.123
3::735::0.946
3::736::1.859
3::737::0.693
3::738::5.353
3::739::1.555
3::740::0.418
3::741::13.277
3::742::4.592
3::743::7.773
3::744::0.815
3::746::1.214
3::747::1.383
3::748::0.487
3::749::1.228
3::750::5.255
3::751::0.513
3::752::0.381
3::753::2.509
3::754::0.57
3::755::4.245
3::756::1.295
3::757::4.316
3::758::4.842
3::759::0.407
3::760::4.113
3::762::8.039
3::763::2.951
3::764::4.806
3::766::0.459
3::767::1.374
3::768::4.56
3::769::6.554
3::770::0.411
3::771::3.352
3::772::1.057
3::773::0.838
3::774::6.419
3::775::0.479
3::777::5.774
3::778::0.428
3::779::3.216
3::780::0.739
3::781::0.681
3::782::2.63
3::783::8.043
3::784::0.431
3::785::1.224
3::786::0.415
3::787::4.996
3::788::0.139
3::789::4.95
3::790::11.071
3::791::0.404
3::793::4.615
3::795::1.56
3::796::0.774
3::797::0.695
3::799::1.365
3::800::0.746
3::801::11.259
3::802::12.049
3::803::1.019
3::804::1.735
3::805::5.352
3::806::4.185
3::807::10.83
3::808::5.225
3::809::10.868
3::811::1.202
3::812::8.046
3::813::1.993
3::814::4.795
3::815::4.394
3::816::4.7
3::817::1.308
3::819::5.021
3::820::4.997
3::821::5.237
3::822::0.319
3::823::1.401
3::825::1.196
3::826::0.715
3::827::1.066
3::828::11.467
3::830::6.515
3::831::0.797
3::832::4.893
3::833::5.842
3::834::1.521
3::835::10.671
3::836::8.278
3::837::5.424
3::838::6.344
3::839::12.668
3::840::0.54
3::841::5.336
3::842::1.633
3::844::1.212
3::845::0.464
3::846::2.631
3::847::1.173
3::848::1.564
3::849::1.627
3::850::5.53
3::852::12.381
3::853::2.668
3::854::0.925
3::855::3.067
3::856::10.778
3::857::0.744
3::858::0.325
3::860::4.975
3::861::10.845
3::862::1.285
3::863::2.268
3::895::1.121
3::896::0.265
3::897::0.264
3::898::0.681
3::899::0.241
3::901::0.466
3::902::0.693
3::903::1.522
3::904::1.361
3::905::1.296
3::906::0.334
3::907::0.335
3::908::0.983
3::909::1.303
3::910::5.126
3::911::1.063
3::912::1.692
3::913::1.082
3::914::1.168
3::915::0.286
3::916::0.287
3::917::1.27
3::918::0.314
3::919::1.477
3::920::1.758
3::921::1.339
3::922::1.717
3::923::6.838
3::924::0.656
3::925::0.691
3::926::0.658
3::927::0.621
3::929::0.308
3::930::0.308
3::931::1.202
3::932::1.294
3::933::0.313
3::934::1.304
3::935::1.285
3::936::0.307
3::938::0.842
3::939::1.806
3::940::1.452
3::942::1.506
3::943::1.391
3::944::1.429
3::945::1.576
3::946::1.198
3::947::1.916
3::948::0.84
3::950::1.497
3::951::0.891
3::952::1.726
3::953::3.221
3::954::0.982
3::955::1.138
3::956::1.141
3::957::0.293
3::958::1.198
3::959::0.308
3::960::1.43
3::961::0.944
3::962::1.533
3::963::0.451
3::964::0.308
3::965::1.183
3::966::17.027
3::967::1.193
3::968::0.94
3::969::1.186
3::970::1.212
3::971::0.929
3::972::0.833
3::973::1.971
3::974::0.924
3::975::1.232
3::976::0.984
3::977::10.253
3::978::0.619
3::979::1.07
3::980::0.771
3::981::0.833
3::982::0.841
3::983::1.55
3::984::0.544
3::985::1.287
3::986::4.864
3::987::0.3
3::988::1.187
3::989::1.58
3::990::0.875
3::991::1.818
3::992::8.194
3::993::3.857
3::994::4.17
3::995::3.91
3::996::4.183
3::997::2.97
3::998::0.842
3::999::1.209
3::1000::1.205
3::1001::0.875
3::1002::5.212
3::1003::1.244
3::1004::1.209
3::1005::1.172
3::1006::0.89
3::1007::0.91
3::1008::3.451
3::1009::3.308
3::1010::1.074
3::1011::0.878
3::1013::0.895
3::1014::1.822
3::1015::1.167
3::1016::0.859
3::1017::1.157
3::1019::1.633
3::1020::0.761
3::1021::1.155
3::1023::0.87
3::1024::0.885
3::1025::0.876
3::1028::2.769
3::1029::0.976
3::1030::1.118
3::1031::0.936
3::1032::1.934
3::1033::0.245
3::1034::0.243
3::1036::1.228
3::1037::1.275
3::1038::0.34
3::1039::0.339
3::1040::1.238
3::1041::0.32
3::1042::0.319
3::1044::0.96
3::1045::0.873
3::1046::0.834
3::1047::2.65
3::1048::0.866
3::1049::1.283
3::1051::0.642
3::1052::0.656
3::1053::0.653
3::1054::0.649
3::1055::0.689
3::1082::1.637
3::1083::0.402
3::1084::0.406
3::1085::0.407
3::1086::1.383
3::1087::1.988
3::1088::0.366
3::1089::0.853
3::1090::0.279
3::1091::0.276
3::1092::0.427
3::1093::1.329
3::1094::0.283
3::1095::0.283
3::1096::1.345
3::1097::0.278
3::1098::0.277
3::1099::0.973
3::1100::0.283
3::1101::0.282
3::1102::1.222
3::1103::0.281
3::1104::0.279
3::1105::1.038
3::1106::0.416
3::1107::0.613
3::1108::4.884
3::1109::0.941
3::1110::0.883
3::1111::0.881
3::1112::0.818
3::1113::0.815
3::1114::0.819
3::1115::0.819
3::1116::0.823
3::1117::0.836
3::1118::0.817
3::1119::0.846
3::1120::0.819
3::1121::0.828
3::1124::1.594
3::1125::1.44
3::1126::0.394
3::1127::0.391
3::1129::0.421
3::1130::0.413
3::1131::0.824
3::1132::2.192
3::1133::1.128
3::1134::0.372
3::1135::0.373
3::1136::0.373
3::1137::0.371
3::1138::0.844
3::1139::1.819
3::1140::0.614
3::1141::0.613
3::1142::1.336
3::1143::0.41
3::1144::0.4
3::1145::3.113
3::1146::0.533
3::1147::0.521
3::1148::0.793
3::1149::1.902
3::1150::0.743
3::1151::1.369
3::1152::0.608
3::1153::0.607
3::1154::0.607
3::1155::1.018
3::1156::0.387
3::1157::0.37
3::1158::0.431
3::1159::1.023
3::1160::0.437
3::1161::0.391
3::1162::0.376
3::1163::1.7
3::1164::1.435
3::1165::0.368
3::1166::1.174
3::1167::0.304
3::1168::0.307
3::1169::0.307
3::1170::0.301
3::1171::2.571
3::1172::0.817
3::1173::0.902
3::1174::0.548
3::1175::0.616
3::1176::0.793
3::1177::1.095
3::1178::1.114
3::1179::1.103
3::1180::3.181
3::1181::0.264
3::1183::0.817
3::1184::1.208
3::1185::0.838
3::1186::0.938
3::1187::1.723
3::1188::2.716
3::1189::0.927
3::1190::0.904
3::1191::14.701
3::1192::1.52
3::1193::1.44
3::1194::3.676
3::1195::1.721
3::1196::1.528
3::1197::1.221
3::1198::1.234
3::1199::0.806
3::1200::1.553
3::1201::8.838
3::1202::1.923
3::1203::0.793
3::1204::1.613
3::1205::1.223
3::1206::0.841
3::1207::0.861
3::1208::0.954
3::1209::1.559
3::1210::1.332
3::1211::1.511
3::1212::1.131
3::1215::1.093
3::1216::1.226
3::1217::1.9
3::1218::1.357
3::1219::1.916
3::1220::0.728
3::1221::1.42
3::1222::0.84
3::1223::1.187
3::1224::0.367
3::1225::0.37
3::1226::0.37
3::1227::0.37
3::1228::0.369
3::1229::0.372
3::1230::0.371
3::1232::0.369
3::1233::0.37
3::1234::0.37
3::1235::0.369
3::1236::0.36
3::1237::0.369
3::1238::0.361
3::1239::1.293
3::1241::0.272
3::1242::0.271
3::1243::0.961
3::1244::0.294
3::1245::0.915
3::1246::0.307
3::1247::0.298
3::1249::0.86
3::1250::0.286
3::1252::0.31
3::1253::0.31
3::1254::1.148
3::1255::0.492
3::1256::0.208
3::1257::1.151
3::1258::0.365
3::1259::0.339
3::1260::1.199
3::1261::0.306
3::1262::0.305
3::1263::0.852
3::1264::0.301
3::1265::2.866
3::1266::0.316
3::1267::1.405
3::1268::0.277
3::1269::0.804
3::1270::0.263
3::1271::0.263
3::1272::1.217
3::1273::0.303
3::1274::0.305
3::1275::1.897
3::1276::0.586
3::1277::0.297
3::1278::0.295
3::1279::0.293
3::1280::0.584
3::1281::0.298
3::1282::0.295
3::1283::0.294
3::1284::0.293
3::1285::0.295
3::1286::0.294
3::1287::0.298
3::1288::1.834
3::1289::0.301
3::1290::0.302
3::1291::0.303
3::1292::0.304
3::1293::0.608
3::1294::0.302
3::1295::1.687
3::1297::0.303
3::1298::0.303
3::1299::0.301
3::1300::0.303
3::1301::0.912
3::1302::0.337
3::1303::0.357
3::1304::0.925
3::1305::0.337
3::1306::0.336
3::1307::0.338
3::1308::1.301
3::1309::0.898
3::1310::1.216
3::1311::0.339
3::1312::0.338
3::1313::0.304
3::1314::0.316
3::1315::1.281
3::1316::5.164
3::1317::1.184
3::1318::1.175
3::1319::0.989
3::1320::0.899
3::1321::0.843
3::1322::0.296
3::1323::0.288
3::1324::0.286
3::1325::0.286
3::1326::0.893
3::1327::0.878
3::1328::0.282
3::1329::0.28
3::1334::6.18
3::1335::0.908
3::1336::0.88
3::1337::0.874
3::1338::0.891
3::1339::0.815
3::1340::0.911
3::1341::0.863
3::1342::0.556
3::1343::0.57
3::1344::0.909
3::1345::0.595
3::1346::1.495
3::1347::0.899
3::1348::0.321
3::1349::1.145
3::1350::0.281
3::1351::0.282
3::1352::1.492
3::1353::3.518
3::1354::0.283
3::1355::0.282
3::1356::0.946
3::1357::1.369
3::1358::0.973
3::1359::0.896
3::1360::0.326
3::1361::1.041
3::1362::0.902
3::1363::0.934
3::1364::1.18
3::1365::0.296
3::1366::1.88
3::1367::0.869
3::1368::1.611
3::1369::0.588
3::1370::2.975
3::1371::0.306
3::1372::0.841
3::1373::0.274
3::1374::0.276
3::1375::0.274
3::1376::2.599
3::1377::0.295
3::1378::0.924
3::1380::1.476
3::1381::1.467
3::1382::0.901
3::1383::0.87
3::1384::0.287
3::1385::0.287
3::1387::0.682
3::1388::0.682
3::1389::0.868
3::1390::0.303
3::1391::0.853
3::1392::0.285
3::1393::1.478
3::1395::0.764
3::1396::1.454
3::1397::0.621
3::1398::0.336
3::1399::3.263
3::1400::1.153
3::1401::0.889
3::1402::0.631
3::1403::0.316
3::1404::0.857
3::1405::0.758
3::1406::0.211
3::1407::0.528
3::1408::0.142
3::1409::0.616
3::1410::0.14
3::1411::0.786
3::1412::0.248
3::1413::0.775
3::1414::0.136
3::1415::0.907
3::1416::0.135
3::1417::0.985
3::1418::0.942
3::1419::1.528
3::1420::0.277
3::1421::1.248
3::1422::1.179
3::1423::1.408
3::1424::0.829
3::1425::0.89
3::1429::0.906
3::1430::1.233
3::1431::0.876
3::1432::1.429
3::1433::0.901
3::1434::0.295
3::1435::0.85
3::1436::0.559
3::1437::1.174
3::1438::8.338
3::1440::0.318
3::1441::1.477
3::1442::0.785
3::1443::0.907
3::1446::0.324
3::1447::1.919
3::1448::1.163
3::1449::0.674
3::1450::0.6
3::1451::0.561
3::1452::0.58
3::1453::0.951
3::1454::4.326
3::1455::0.858
3::1456::2.401
3::1457::2.118
3::1458::3.429
3::1459::1.311
3::1460::0.947
3::1461::0.982
3::1462::1.014
3::1463::0.865
3::1465::1.253
3::1466::0.827
3::1467::1.69
3::1468::0.948
3::1469::0.833
3::1471::1.345
3::1472::4.549
3::1473::3.423
3::1474::1.197
3::1475::0.971
3::1476::2.357
3::1477::0.983
3::1478::1.889
3::1479::1.045
3::1480::0.903
3::1481::2.238
3::1482::1.93
3::1483::1.137
3::1484::1.381
3::1485::0.866
3::1486::0.852
3::1487::1.165
3::1488::0.907
3::1489::0.872
3::1490::1.613
3::1491::0.906
3::1492::0.937
3::1493::0.842
3::1494::1.141
3::1495::2.114
3::1496::0.847
3::1497::0.958
3::1498::1.377
3::1499::1.17
3::1500::2.239
3::1501::0.305
3::1502::2.505
3::1503::1.639
3::1504::1.721
3::1506::1.336
3::1507::1.831
3::1508::0.716
3::1509::1.851
3::1510::1.185
3::1511::0.816
3::1512::0.609
3::1513::5.234
3::1514::0.315
3::1515::0.316
3::1516::1.455
3::1517::0.934
3::1518::0.298
3::1520::10.617
3::1521::2.684
3::1522::5.225
3::1523::2.891
3::1524::5.167
3::1525::10.59
3::1526::2.913
3::1527::3.196
3::1528::2.92
3::1530::1.456
3::1531::0.28
3::1532::1.572
3::1533::2.599
3::1534::2.912
3::1535::1.398
3::1548::0.558
3::1549::0.324
3::1550::0.288
3::1551::0.287
3::1552::0.289
3::1553::0.288
3::1554::0.289
3::1555::0.288
3::1556::1.261
3::1558::0.397
3::1559::0.458
3::1560::3.481
3::1562::1.036
3::1563::1.499
3::1564::0.876
3::1565::0.439
3::1566::0.65
3::1567::1.406
3::1568::0.277
3::1569::0.285
3::1570::1.116
3::1571::0.285
3::1572::0.285
3::1573::0.553
3::1574::0.277
3::1575::8.305
3::1576::1.174
3::1577::0.334
3::1578::1.159
3::1579::0.331
3::1580::1.365
3::1581::0.807
3::1582::1.445
3::1583::0.943
3::1584::0.901
3::1585::0.816
3::1586::0.885
3::1587::1.919
3::1588::1.041
3::1589::1.226
3::1590::0.44
3::1591::0.44
3::1592::1.031
3::1593::0.437
3::1594::0.87
3::1595::0.435
3::1596::4.084
3::1597::2.236
3::1598::2.136
3::1599::0.494
3::1600::0.503
3::1601::2.017
3::1602::0.357
3::1603::0.351
3::1604::0.351
3::1605::1.228
3::1606::0.676
3::1607::0.732
3::1608::0.696
3::1609::0.735
3::1610::0.719
3::1611::0.733
3::1612::0.727
3::1613::2.094
3::1614::1.157
3::1615::0.353
3::1616::1.931
3::1617::1.186
3::1618::0.367
3::1619::1.447
3::1620::0.353
3::1621::1.055
3::1622::0.347
3::1623::1.805
3::1624::0.349
3::1625::1.154
3::1626::1.142
3::1627::1.058
3::1628::1.621
3::1629::1.226
3::1630::1.673
3::1631::2.952
3::1632::2.2
3::1633::2.172
3::1634::1.241
3::1635::1.152
3::1636::1.286
3::1637::1.475
3::1638::0.302
3::1639::0.302
3::1640::0.3
3::1641::0.302
3::1642::0.302
3::1643::0.301
3::1644::0.302
3::1645::0.302
3::1646::0.302
3::1647::0.304
3::1648::0.303
3::1649::0.302
3::1650::0.301
3::1651::0.301
3::1652::0.302
3::1653::0.306
3::1654::0.301
3::1655::0.302
3::1657::0.302
3::1658::0.304
3::1660::0.301
3::1661::0.302
3::1662::0.301
3::1663::0.302
3::1664::0.302
3::1665::0.301
3::1666::0.301
3::1667::0.302
3::1668::0.301
3::1669::0.302
3::1670::0.308
3::1671::0.301
3::1672::0.305
3::1673::0.301
3::1674::0.303
3::1675::0.304
3::1676::0.3
3::1677::0.301
3::1678::0.302
3::1679::0.301
3::1680::0.302
3::1681::0.302
3::1682::0.302
3::1683::0.301
3::1684::0.301
3::1685::0.302
3::1686::0.301
3::1687::0.302
3::1688::0.302
3::1689::0.302
3::1690::0.302
3::1691::0.305
3::1692::0.303
3::1693::0.302
3::1694::0.301
3::1695::0.302
3::1696::0.301
3::1697::0.303
3::1698::0.302
3::1699::0.301
3::1700::0.301
3::1701::1.482
3::1702::0.879
3::1703::0.295
3::1704::0.295
3::1705::0.297
3::1706::0.298
3::1707::0.296
3::1708::0.305
3::1709::0.301
3::1710::0.298
3::1711::0.295
3::1712::0.303
3::1713::0.296
3::1714::0.3
3::1715::0.295
3::1716::0.298
3::1717::1.905
3::1718::0.292
3::1719::0.292
3::1720::0.297
3::1721::0.292
3::1722::0.301
3::1723::0.292
3::1724::0.296
3::1725::0.294
3::1726::0.294
3::1727::0.294
3::1728::0.295
3::1729::0.295
3::1730::0.292
3::1731::0.295
3::1733::0.869
3::1734::0.293
3::1735::0.298
3::1736::0.291
3::1737::0.295
3::1738::0.292
3::1739::0.301
3::1740::0.294
3::1741::0.297
3::1742::0.294
3::1743::0.292
3::1745::0.292
3::1746::0.292
3::1748::1.513
3::1749::0.402
3::1750::4.456
3::1751::5.318
3::1752::0.319
3::1753::3.935
3::1754::10.799
3::1755::0.394
3::1756::0.397
3::1758::18.195
3::1759::0.595
3::1760::0.605
3::1761::0.287
3::1762::0.598
3::1763::0.599
3::1764::1.501
3::1765::1.051
3::1766::6.686
3::1767::0.551
3::1768::0.355
3::1769::1.683
3::1770::0.895
3::1771::0.304
3::1772::0.298
3::1773::0.299
3::1774::15.894
3::1775::0.576
3::1776::0.325
3::1777::0.92
3::1778::0.622
3::1779::1.474
3::1780::1.247
3::1781::0.318
3::1782::0.909
3::1783::0.3
3::1784::1.255
3::1785::0.618
3::1786::0.313
3::1787::0.311
3::1788::1.199
3::1789::1.332
3::1790::1.731
3::1791::1.62
3::1792::1.471
3::1793::1.069
3::1794::0.297
3::1795::0.298
3::1796::0.606
3::1797::0.306
3::1798::1.222
3::1799::0.312
3::1800::1.218
3::1801::1.105
3::1802::0.893
3::1803::0.302
3::1804::0.917
3::1805::0.942
3::1806::1.115
3::1807::0.931
3::1808::0.886
3::1809::1.683
3::1810::1.202
3::1811::0.896
3::1813::0.899
3::1814::0.921
3::1815::0.933
3::1816::1.436
3::1818::4.919
3::1820::3.23
3::1821::0.895
3::1822::1.172
3::1823::1.221
3::1824::1.178
3::1825::0.93
3::1826::0.921
3::1827::1.498
3::1828::0.91
3::1829::1.177
3::1830::0.897
3::1831::0.89
3::1832::1.394
3::1834::0.882
3::1835::0.9
3::1836::0.9
3::1837::0.888
3::1838::0.901
3::1839::1.366
3::1840::0.89
3::1841::0.631
3::1842::1.832
3::1843::0.9
3::1844::0.177
3::1845::0.033
3::1846::0.062
3::1848::0.025
3::1849::0.038
3::1850::4.939
3::1851::0.595
3::1852::0.096
3::1854::0.038
3::1855::0.085
3::1856::0.077
3::1857::0.021
3::1858::0.018
3::1859::0.029
3::1860::0.013
3::1862::0.037
3::1863::0.054
3::1864::0.014
3::1865::0.077
3::1866::0.77
3::1867::0.068
3::1868::0.065
3::1869::0.069
3::1870::0.8
3::1871::0.763
3::1872::0.758
3::1873::0.734
3::1874::3.76
3::1875::0.683
3::1876::0.158
3::1877::0.066
3::1878::0.102
3::1879::0.025
3::1880::0.019
3::1881::0.184
3::1883::0.008
3::1884::2.895
3::1885::0.065
3::1886::0.195
3::1887::0.101
3::1888::0.111
3::1889::2.415
3::1890::0.143
3::1891::0.685
3::1892::0.064
3::1893::0.056
3::1894::0.172
3::1895::5.473
3::1896::0.828
3::1897::1.031
3::1898::1.272
3::1899::0.95
3::1900::2.088
3::1902::3.693
3::1903::0.232
3::1904::4.763
3::1905::0.887
3::1906::0.24
3::1907::0.224
3::1908::0.223
3::1909::2.264
3::1910::1.546
3::1911::2.621
3::1912::1.134
3::1913::0.812
3::1914::0.586
3::1915::1.147
3::1916::0.788
3::1917::0.359
3::1918::0.469
3::1919::0.461
3::1920::0.441
3::1921::0.839
3::1922::0.971
3::1923::1.334
3::1925::0.827
3::1926::1.172
3::1928::0.32
3::1929::0.335
3::1930::0.767
3::1931::0.817
3::1932::0.272
3::1933::1.449
3::1934::0.586
3::1935::0.72
3::1936::0.581
3::1937::0.604
3::1938::0.603
3::1939::0.589
3::1940::0.578
3::1941::0.606
3::1942::2.124
3::1943::0.597
3::1944::0.605
3::1945::0.633
3::1946::0.851
3::1947::0.282
3::1948::0.28
3::1949::0.843
3::1950::0.285
3::1951::0.272
3::1952::0.274
3::1953::0.28
3::1954::1.076
3::1956::0.268
3::1957::0.854
3::1958::0.315
3::1960::0.848
3::1961::0.259
3::1962::0.86
3::1963::0.293
3::1964::1.83
3::1965::0.854
3::1967::0.283
3::1968::0.284
3::1969::0.284
3::1970::1.701
3::1971::1.124
3::1972::0.368
3::1973::0.372
3::1974::1.043
3::1975::0.996
3::1976::0.637
3::1977::1.124
3::1978::0.548
3::1979::0.88
3::1980::0.578
3::1981::1.36
3::1983::1.401
3::1984::0.843
3::1985::1.657
3::1986::1.147
3::1987::2.116
3::1988::1.396
3::1990::1.181
3::1991::0.857
3::1992::0.883
3::1993::0.913
3::1994::0.302
3::1995::0.787
3::1996::0.264
3::1997::1.251
3::1998::0.549
3::1999::1.233
3::2000::0.922
3::2001::0.265
3::2002::1.124
3::2003::0.388
3::2004::1.579
3::2005::0.835
3::2006::0.897
3::2008::1.097
3::2009::0.835
3::2011::0.822
3::2012::0.814
3::2013::0.91
3::2014::0.844
3::2015::0.847
3::2016::0.988
3::2017::16.139
3::2018::1.319
3::2019::0.791
3::2020::1.101
3::2021::0.87
3::2022::1.036
3::2023::0.897
3::2025::1.128
3::2026::3.409
3::2027::1.006
3::2028::0.838
3::2029::0.868
3::2030::0.836
3::2031::1.161
3::2032::0.962
3::2033::0.164
3::2034::0.158
3::2035::1.125
3::2036::0.344
3::2037::0.179
3::2038::0.181
3::2039::2.999
3::2040::0.172
3::2041::1.213
3::2042::0.569
3::2043::0.578
3::2044::0.688
3::2045::0.599
3::2046::0.57
3::2047::0.56
3::2048::0.166
3::2049::0.585
3::2050::2.424
3::2051::0.794
3::2052::0.134
3::2055::0.396
3::2056::0.804
3::2057::0.828
3::2058::0.894
3::2059::0.714
3::2060::1.677
3::2061::0.515
3::2062::0.754
3::2063::1.802
3::2064::1.119
3::2065::0.688
3::2066::0.92
3::2067::0.288
3::2068::0.823
3::2069::0.273
3::2070::0.839
3::2071::0.282
3::2072::0.896
3::2073::0.306
3::2074::0.306
3::2075::1.176
3::2076::0.84
3::2077::0.856
3::2079::0.134
3::2080::0.135
3::2081::0.137
3::2082::1.066
3::2083::0.446
3::2084::1.492
3::2085::0.467
3::2086::1.023
3::2087::1.044
3::2088::1.25
3::2089::0.306
3::2090::0.308
3::2091::0.921
3::2094::1.343
3::2095::0.893
3::2096::1.035
3::2097::1.309
3::2098::11.144
3::2099::3.071
3::2100::0.265
3::2101::0.947
3::2102::0.953
3::2103::1.572
3::2104::0.89
3::2105::1.033
3::2106::1.792
3::2107::1.081
3::2108::0.964
3::2109::1.287
3::2110::1.494
3::2111::1.861
3::2112::1.177
3::2113::1.003
3::2114::0.89
3::2115::1.195
3::2116::3.138
3::2117::9.629
3::2118::1.729
3::2119::0.902
3::2120::0.935
3::2121::0.879
3::2122::4.475
3::2123::0.79
3::2124::1.205
3::2125::2.006
3::2126::0.404
3::2127::0.968
3::2128::1.606
3::2129::1.075
3::2130::0.895
3::2131::0.352
3::2132::0.467
3::2133::0.296
3::2134::0.469
3::2135::0.293
3::2136::0.437
3::2137::0.335
3::2138::0.553
3::2139::0.173
3::2140::0.529
3::2141::0.163
3::2142::0.173
3::2143::0.159
3::2144::0.282
3::2145::0.196
3::2146::0.196
3::2147::0.158
3::2148::0.207
3::2149::0.176
3::2150::0.158
3::2151::0.19
3::2152::0.165
3::2153::0.159
3::2154::0.159
3::2156::0.208
3::2157::0.226
3::2158::0.457
3::2159::0.273
3::2160::0.45
3::2162::0.148
3::2163::0.149
3::2164::0.148
3::2165::0.661
3::2166::1.514
3::2167::0.303
3::2168::0.301
3::2169::1.845
3::2170::0.954
3::2172::1.756
3::2173::0.292
3::2174::0.297
3::2175::0.296
3::2176::0.293
3::2177::0.297
3::2178::0.292
3::2179::0.292
3::2180::0.293
3::2181::0.292
3::2182::0.555
3::2183::0.495
3::2184::1.147
3::2185::1.25
3::2186::3.301
3::2187::0.947
3::2188::1.213
3::2189::0.924
3::2190::0.943
3::2191::1.464
3::2192::0.422
3::2193::0.344
3::2195::1.114
3::2196::1.267
3::2198::1.527
3::2199::1.181
3::2201::1.176
3::2202::1.328
3::2203::1.414
3::2204::0.816
3::2205::0.743
3::2206::1.184
3::2207::1.144
3::2208::1.085
3::2209::1.748
3::2210::1.648
3::2211::1.262
3::2212::1.78
3::2213::0.917
3::2214::0.239
3::2215::0.238
3::2216::0.471
3::2217::0.517
3::2218::0.242
3::2219::0.405
3::2220::0.128
3::2221::1.162
3::2222::2.412
3::2223::0.12
3::2224::0.174
3::2225::0.145
3::2227::0.711
3::2228::0.309
3::2229::0.158
3::2230::0.208
3::2231::0.06
3::2232::0.152
3::2233::3.114
3::2234::0.036
3::2235::0.34
3::2236::0.154
3::2237::0.045
3::2239::0.044
3::2240::0.39
3::2241::3.261
3::2242::0.822
3::2243::0.16
3::2244::0.675
3::2245::3.671
3::2246::0.659
3::2247::0.129
3::2248::0.151
3::2249::0.887
3::2250::0.204
3::2251::1.139
3::2252::0.294
3::2253::0.295
3::2254::2.973
3::2255::0.37
3::2256::1.512
3::2257::0.604
3::2258::2.554
3::2259::1.188
3::2260::1.642
3::2261::1.284
3::2262::0.317
3::2263::0.982
3::2265::1.653
3::2266::2.76
3::2267::1.053
3::2268::0.335
3::2269::0.333
3::2270::1.222
3::2271::0.928
3::2272::1.333
3::2273::0.339
3::2274::0.338
3::2275::1.223
3::2276::1.956
3::2277::0.667
3::2278::1.957
3::2279::1.595
3::2280::1.309
3::2281::1.309
3::2282::1.31
3::2283::0.341
3::2284::1.414
3::2285::1.712
3::2286::1.305
3::2287::1.65
3::2288::2.267
3::2289::1.316
3::2290::1.602
3::2291::1.886
3::2292::3.539
3::2293::1.327
3::2294::1.386
3::2295::1.335
3::2296::1.275
3::2297::2.626
3::2299::1.077
3::2300::1.184
3::2301::1.883
3::2302::1.439
3::2303::1.672
3::2304::1.441
3::2305::1.195
3::2306::0.378
3::2307::0.377
3::2308::2.26
3::2309::1.938
3::2310::5.466
3::2311::1.236
3::2312::0.633
3::2313::0.892
3::2314::0.957
3::2315::5.152
3::2316::3.785
3::2317::2.532
3::2318::0.108
3::2319::1.129
3::2321::0.544
3::2322::2.486
3::2323::0.145
3::2324::0.586
3::2325::0.183
3::2326::0.836
3::2327::0.783
3::2328::1.583
3::2329::1.699
3::2331::0.596
3::2332::1.818
3::2333::0.95
3::2334::0.314
3::2335::0.308
3::2336::0.773
3::2337::0.307
3::2338::0.626
3::2339::0.307
3::2343::2.542
3::2344::1.177
3::2345::0.309
3::2347::1.564
3::2348::0.995
3::2349::1.184
3::2350::1.151
3::2351::1.06
3::2352::2.085
3::2353::0.454
3::2355::1.84
3::2357::1.054
3::2358::1.126
3::2360::4.0
3::2361::3.602
3::2362::3.737
3::2363::3.714
3::2364::3.446
3::2365::5.979
3::2367::7.249
3::2368::1.392
3::2369::1.268
3::2370::0.344
3::2371::0.342
3::2372::0.334
3::2373::0.333
3::2374::0.333
3::2375::0.334
3::2376::0.334
3::2377::0.344
3::2378::0.333
3::2379::0.334
3::2380::0.333
3::2381::0.333
3::2382::0.333
3::2383::0.334
3::2384::0.343
3::2385::0.334
3::2386::0.334
3::2387::0.334
3::2388::0.333
3::2389::0.341
3::2390::0.333
3::2391::0.351
3::2392::0.333
3::2393::1.105
3::2394::0.293
3::2395::0.279
3::2396::0.273
3::2397::1.241
3::2398::0.313
3::2399::0.313
3::2400::1.052
3::2401::0.335
3::2402::1.665
3::2403::1.214
3::2404::0.304
3::2405::0.492
3::2406::0.304
3::2407::1.36
3::2408::0.58
3::2410::0.579
3::2411::1.003
3::2412::0.984
3::2413::0.3
3::2414::0.304
3::2415::0.897
3::2416::0.648
3::2417::0.648
3::2418::0.886
3::2419::10.669
3::2422::3.399
3::2423::2.418
3::2424::0.905
3::2425::0.305
3::2426::0.668
3::2428::0.621
3::2429::0.953
3::2430::0.86
3::2431::0.783
3::2432::1.147
3::2433::2.142
3::2435::0.892
3::2436::1.257
3::2437::1.613
3::2438::0.941
3::2439::1.281
3::2441::1.449
3::2442::1.487
3::2443::1.352
3::2444::1.346
3::2445::1.485
3::2446::1.092
3::2447::2.01
3::2448::1.174
3::2449::1.004
3::2450::1.388
3::2451::1.084
3::2453::1.851
3::2454::1.974
3::2455::0.304
3::2456::0.304
3::2458::1.05
3::2459::0.305
3::2460::0.304
3::2461::1.568
3::2463::0.318
3::2464::4.993
3::2465::0.329
3::2466::0.638
3::2467::0.322
3::2468::10.57
3::2469::0.285
3::2470::0.286
3::2471::5.355
3::2472::0.311
3::2473::0.689
3::2474::0.309
3::2475::0.325
3::2476::0.309
3::2477::0.935
3::2478::4.925
3::2479::0.308
3::2480::0.337
3::2481::0.309
3::2482::0.314
3::2483::0.31
3::2484::0.308
3::2485::4.936
3::2486::1.214
3::2487::1.101
3::2489::0.341
3::2490::0.782
3::2491::0.719
3::2492::0.299
3::2493::2.981
3::2494::0.407
3::2495::10.883
3::2496::5.141
3::2498::1.53
3::2499::5.294
3::2500::0.313
3::2501::0.312
3::2502::4.874
3::2504::0.878
3::2505::0.895
3::2506::4.916
3::2507::5.221
3::2508::0.353
3::2509::0.872
3::2510::0.298
3::2511::5.343
3::2512::1.75
3::2513::5.307
3::2514::4.882
3::2515::5.154
3::2516::5.97
3::2517::5.122
3::2519::5.163
3::2520::5.449
3::2522::0.846
3::2523::1.23
3::2524::4.84
3::2525::4.932
3::2526::4.828
3::2527::4.884
3::2528::4.832
3::2530::1.234
3::2531::0.971
3::2532::5.147
3::2533::8.28
3::2535::4.777
3::2537::0.312
3::2538::0.447
3::2539::1.435
3::2540::0.841
3::2541::0.797
3::2542::1.139
3::2543::0.287
3::2544::10.63
3::2545::0.269
3::2546::0.271
3::2547::0.269
3::2548::0.853
3::2549::0.857
3::2550::0.283
3::2551::0.284
3::2552::1.333
3::2553::0.286
3::2554::0.288
3::2555::1.045
3::2556::0.285
3::2557::0.508
3::2558::4.76
3::2559::1.281
3::2560::1.034
3::2561::0.847
3::2562::0.282
3::2563::1.638
3::2564::4.757
3::2565::3.111
3::2566::1.215
3::2567::0.342
3::2568::0.344
3::2569::0.867
3::2570::5.013
3::2571::3.023
3::2572::0.893
3::2573::1.484
3::2574::1.496
3::2575::1.013
3::2576::5.435
3::2578::1.283
3::2579::5.48
3::2580::3.403
3::2581::0.197
3::2582::0.04
3::2583::0.047
3::2586::0.808
3::2587::5.724
3::2588::0.407
3::2589::1.637
3::2590::0.387
3::2592::3.684
3::2594::1.455
3::2595::0.207
3::2596::2.64
3::2597::0.358
3::2598::0.246
3::2599::0.243
3::2600::0.324
3::2601::1.778
3::2602::2.172
3::2603::2.251
3::2604::5.923
3::2605::0.971
3::2606::0.968
3::2607::0.525
3::2609::0.253
3::2610::0.136
3::2611::0.13
3::2612::0.133
3::2613::0.133
3::2616::10.855
3::2618::12.49
3::2619::0.373
3::2620::0.374
3::2621::0.125
3::2622::0.401
3::2623::0.445
3::2624::0.608
3::2625::2.479
3::2626::2.785
3::2627::0.387
3::2628::10.726
3::2629::3.721
3::2630::1.387
3::2632::0.745
3::2633::0.378
3::2634::0.377
3::2635::0.372
3::2636::0.377
3::2637::0.372
3::2640::0.378
3::2641::0.375
3::2642::0.381
3::2643::0.398
3::2644::11.66
3::2645::11.324
3::2646::3.338
3::2647::0.691
3::2648::0.681
3::2650::0.308
3::2651::3.677
3::2652::1.345
3::2653::0.342
3::2654::1.986
3::2655::0.346
3::2656::2.449
3::2657::2.024
3::2658::1.159
3::2659::1.344
3::2660::1.383
3::2661::1.263
3::2662::3.596
3::2663::0.992
3::2664::4.107
3::2665::2.152
3::2666::1.514
3::2667::2.35
3::2668::0.338
3::2669::0.953
3::2670::0.314
3::2671::1.287
3::2672::0.681
3::2673::2.206
3::2674::1.27
3::2675::5.384
3::2676::0.211
3::2677::0.21
3::2678::0.631
3::2679::0.213
3::2680::5.341
3::2681::4.911
3::2682::0.265
3::2683::5.197
3::2684::0.904
3::2685::1.005
3::2686::4.929
3::2687::6.854
3::2688::0.817
3::2690::0.282
3::2691::0.28
3::2692::0.283
3::2693::0.281
3::2694::0.281
3::2695::0.281
3::2696::0.281
3::2697::0.28
3::2698::0.281
3::2699::0.283
3::2700::0.282
3::2701::0.281
3::2702::0.282
3::2703::0.282
3::2704::0.282
3::2705::0.281
3::2706::0.297
3::2707::0.282
3::2708::0.281
3::2709::0.281
3::2710::0.282
3::2711::0.281
3::2712::0.281
3::2713::0.281
3::2714::0.282
3::2715::0.284
3::2716::0.282
3::2717::0.282
3::2718::0.281
3::2719::0.281
3::2720::0.283
3::2721::0.288
3::2722::0.282
3::2723::0.283
3::2724::0.282
3::2725::0.284
3::2726::0.284
3::2727::0.276
3::2728::0.282
3::2729::0.278
3::2732::0.28
3::2733::0.275
3::2734::0.281
3::2735::0.283
3::2736::0.287
3::2737::0.281
3::2738::0.282
3::2739::0.275
3::2740::0.281
3::2741::0.275
3::2742::0.286
3::2743::0.282
3::2744::0.284
3::2745::0.281
3::2746::0.29
3::2747::0.281
3::2748::0.283
3::2749::0.281
3::2750::0.281
3::2751::0.282
3::2752::0.276
3::2753::0.284
3::2754::0.284
3::2755::0.276
3::2757::0.282
3::2758::0.282
3::2759::0.294
3::2760::0.281
3::2761::0.283
3::2762::0.281
3::2763::0.282
3::2764::0.274
3::2765::0.285
3::2766::0.282
3::2767::0.281
3::2768::0.281
3::2769::0.282
3::2770::0.282
3::2771::0.281
3::2772::0.281
3::2773::0.276
3::2774::0.283
3::2775::0.281
3::2776::0.281
3::2777::0.282
3::2778::0.281
3::2779::0.282
3::2780::0.281
3::2781::0.281
3::2782::0.282
3::2783::0.281
3::2784::0.282
3::2786::0.281
3::2787::0.28
3::2788::0.573
3::2789::0.294
3::2790::0.295
3::2791::0.296
3::2792::0.295
3::2793::0.294
3::2795::0.297
3::2796::0.295
3::2797::0.301
3::2798::0.295
3::2799::0.295
3::2800::0.295
3::2802::0.294
3::2803::0.3
3::2804::0.294
3::2805::0.295
3::2806::0.295
3::2807::0.294
3::2808::0.294
3::2809::0.295
3::2810::0.294
3::2811::0.293
3::2812::0.294
3::2813::0.295
3::2815::0.295
3::2816::0.295
3::2817::0.295
3::2818::0.301
3::2819::0.295
3::2820::0.294
3::2821::0.289
3::2822::0.294
3::2823::0.294
3::2824::0.296
3::2825::0.295
3::2826::0.431
3::2827::0.296
3::2828::0.294
3::2829::0.294
3::2830::0.295
3::2831::0.294
3::2832::0.294
3::2833::0.295
3::2834::0.298
3::2835::0.295
3::2836::0.294
3::2837::0.294
3::2838::0.294
3::2839::0.294
3::2840::0.296
3::2841::0.294
3::2842::0.295
3::2843::0.298
3::2844::0.294
3::2845::0.295
3::2846::0.294
3::2847::0.295
3::2848::0.294
3::2849::0.294
3::2850::0.296
3::2851::0.294
3::2852::0.293
3::2853::0.299
3::2854::0.293
3::2855::0.296
3::2856::0.295
3::2857::0.295
3::2858::0.294
3::2859::0.295
3::2860::0.295
3::2861::0.295
3::2862::0.293
3::2863::0.296
3::2864::0.295
3::2865::0.294
3::2866::0.298
3::2867::0.294
3::2868::0.294
3::2869::0.294
3::2870::0.296
3::2871::0.295
3::2872::0.294
3::2873::0.296
3::2874::0.296
3::2875::0.295
3::2876::0.289
3::2877::0.296
3::2878::1.073
3::2879::0.272
3::2880::0.529
3::2881::0.268
3::2882::0.266
3::2883::0.264
3::2884::3.276
3::2885::0.552
3::2886::0.28
3::2887::0.287
3::2889::0.28
3::2890::0.552
3::2891::0.28
3::2892::0.28
3::2893::0.278
3::2894::0.282
3::2895::0.28
3::2897::0.288
3::2898::0.553
3::2899::0.281
3::2900::0.284
3::2901::0.283
3::2902::0.28
3::2903::0.285
3::2904::0.294
3::2905::0.3
3::2906::0.278
3::2907::0.28
3::2908::0.277
3::2909::0.28
3::2910::0.278
3::2911::1.264
3::2912::0.254
3::2913::0.254
3::2914::1.092
3::2915::0.277
3::2916::0.277
3::2917::1.166
3::2918::0.275
3::2919::0.28
3::2920::10.579
3::2921::0.287
3::2922::0.286
3::2923::1.154
3::2924::0.378
3::2925::0.329
3::2926::0.848
3::2927::0.26
3::2928::1.116
3::2929::0.297
3::2930::0.802
3::2931::0.262
3::2933::1.059
3::2934::0.286
3::2935::0.316
3::2936::0.286
3::2937::0.287
3::2938::0.285
3::2939::0.286
3::2940::0.286
3::2941::0.308
3::2942::0.289
3::2943::0.985
3::2944::0.267
3::2945::0.266
3::2946::0.295
3::2947::10.548
3::2948::3.371
3::2949::0.282
3::2950::0.283
3::2951::1.132
3::2952::1.097
3::2953::0.638
3::2954::0.297
3::2955::0.285
3::2956::0.272
3::2957::1.215
3::2958::0.561
3::2959::10.618
3::2961::0.331
3::2962::0.367
3::2963::0.274
3::2964::0.268
3::2965::0.274
3::2966::0.277
3::2967::0.276
3::2968::0.322
3::2969::0.964
3::2970::0.595
3::2972::1.111
3::2973::0.553
3::2974::0.262
3::2975::0.282
3::2976::3.072
3::2977::0.408
3::2978::0.815
3::2979::0.884
3::2980::0.707
3::2981::0.305
3::2982::1.294
3::2983::0.57
3::2985::3.818
3::2986::0.454
3::2987::0.456
3::2988::1.371
3::2989::0.284
3::2990::0.286
3::2991::12.414
3::2992::3.125
3::2993::1.646
3::2994::0.921
3::2995::5.672
3::2996::0.437
3::2997::0.431
3::2998::3.959
3::2999::0.312
3::3000::7.572
3::3001::2.446
3::3002::0.274
3::3004::0.324
3::3006::2.413
3::3007::0.819
3::3008::0.601
3::3009::0.751
3::3010::0.282
3::3011::0.761
3::3012::3.164
3::3013::0.263
3::3014::10.005
3::3015::0.815
3::3016::0.273
3::3017::0.857
3::3018::0.286
3::3019::1.175
3::3020::0.28
3::3021::0.776
3::3022::10.523
3::3023::0.264
3::3024::1.776
3::3025::0.924
3::3027::0.912
3::3028::2.97
3::3029::1.397
3::3030::0.535
3::3031::4.246
3::3032::0.9
3::3033::3.023
3::3034::0.298
3::3036::0.286
3::3037::0.946
3::3038::1.495
3::3039::1.407
3::3040::0.365
3::3041::0.816
3::3042::0.257
3::3044::0.661
3::3045::1.233
3::3046::0.704
3::3047::0.706
3::3048::0.806
3::3049::0.659
3::3051::1.686
3::3052::0.693
3::3053::0.829
3::3054::10.892
3::3055::0.816
3::3056::2.861
3::3058::1.933
3::3059::3.44
3::3060::2.663
3::3061::3.076
3::3062::1.347
3::3063::1.425
3::3064::4.813
3::3065::0.914
3::3066::1.451
3::3067::1.829
3::3069::1.046
3::3070::2.881
3::3071::2.469
3::3073::3.208
3::3074::0.907
3::3076::1.677
3::3077::1.211
3::3078::0.821
3::3079::0.274
3::3080::4.95
3::3081::1.158
3::3082::1.321
3::3083::1.025
3::3084::1.045
3::3085::1.102
3::3086::2.9
3::3087::0.77
3::3088::0.833
3::3089::1.131
3::3090::2.992
3::3091::10.539
3::3092::1.329
3::3093::1.709
3::3094::5.11
3::3095::0.896
3::3096::0.923
3::3097::1.128
3::3099::11.104
3::3100::1.635
3::3101::0.929
3::3102::1.329
3::3103::0.64
3::3105::0.876
3::3106::0.917
3::3107::10.737
3::3108::1.457
3::3109::1.131
3::3110::0.864
3::3111::1.405
3::3112::1.156
3::3113::1.111
3::3114::0.845
3::3115::1.037
3::3116::1.888
3::3117::1.369
3::3118::1.127
3::3119::1.118
3::3120::1.325
3::3121::1.46
3::3122::0.802
3::3123::0.507
3::3124::10.352
3::3125::1.398
3::3126::0.668
3::3127::1.401
3::3128::1.955
3::3129::3.531
3::3130::2.933
3::3131::1.02
3::3133::0.815
3::3135::1.117
3::3137::2.09
3::3138::3.308
3::3139::1.296
3::3140::1.332
3::3141::1.384
3::3142::3.412
3::3143::0.88
3::3144::1.291
3::3145::0.813
3::3146::0.486
3::3147::0.484
3::3148::0.444
3::3149::0.455
3::3150::0.43
3::3151::0.486
3::3152::0.464
3::3153::0.453
3::3154::0.456
3::3155::0.458
3::3156::0.432
3::3157::0.463
3::3158::0.453
3::3159::0.454
3::3160::0.436
3::3161::0.502
3::3162::0.489
3::3163::0.438
3::3164::0.446
3::3165::0.477
3::3166::0.777
3::3167::0.486
3::3168::0.476
3::3169::0.431
3::3170::0.45
3::3171::0.438
3::3172::0.432
3::3173::0.477
3::3174::0.431
3::3176::0.428
3::3177::0.419
3::3178::0.424
3::3179::0.467
3::3180::0.422
3::3181::0.473
3::3183::0.424
3::3184::0.482
3::3185::0.435
3::3186::0.496
3::3187::0.437
3::3188::0.623
3::3189::0.459
3::3190::0.536
3::3191::0.695
3::3192::0.444
3::3193::0.462
3::3194::0.451
3::3195::0.458
3::3196::0.458
3::3197::0.448
3::3198::0.461
3::3199::0.453
3::3200::0.431
3::3201::0.426
3::3202::0.5
3::3203::0.482
3::3204::0.481
3::3205::0.508
3::3206::0.485
3::3207::0.502
3::3208::0.495
3::3209::0.482
3::3210::0.483
3::3212::0.501
3::3213::0.487
3::3214::0.48
3::3215::0.5
3::3216::0.472
3::3217::0.468
3::3218::0.465
3::3219::0.484
3::3220::0.496
3::3221::0.499
3::3222::0.934
3::3223::0.489
3::3224::0.463
3::3225::0.462
3::3226::0.474
3::3227::0.51
3::3228::0.496
3::3229::0.484
3::3230::0.483
3::3231::0.484
3::3232::0.497
3::3233::0.499
3::3234::0.493
3::3235::0.461
3::3236::0.466
3::3237::0.464
3::3238::0.478
3::3239::0.471
3::3240::0.473
3::3241::0.493
3::3242::1.623
3::3243::0.505
3::3244::3.499
3::3245::0.44
3::3246::0.215
3::3247::4.77
3::3248::10.372
3::3249::0.946
3::3250::0.957
3::3251::1.753
3::3252::1.428
3::3253::1.269
3::3254::0.2
3::3255::0.199
3::3256::0.201
3::3257::1.19
3::3258::0.2
3::3259::1.017
3::3260::1.094
3::3310::5.792
3::3311::0.248
3::3312::0.254
3::3313::0.678
3::3315::1.79
3::3316::0.228
3::3317::0.841
3::3318::0.261
3::3319::0.254
3::3320::0.522
3::3321::0.223
3::3322::0.282
3::3323::0.253
3::3324::0.256
3::3325::0.222
3::3326::0.287
3::3327::0.225
3::3328::0.407
3::3329::1.856
3::3330::0.963
3::3332::2.45
3::3333::0.243
3::3334::0.287
3::3335::0.248
3::3336::0.263
3::3337::0.253
3::3338::0.226
3::3339::0.222
3::3340::0.242
3::3341::0.251
3::3342::0.446
3::3343::1.77
3::3344::0.259
3::3345::0.414
3::3346::0.249
3::3347::0.27
3::3348::0.22
3::3349::0.469
3::3350::0.221
3::3351::0.262
3::3352::0.257
3::3353::10.365
3::3354::0.183
3::3356::0.182
3::3357::0.184
3::3358::0.183
3::3359::0.181
3::3360::0.185
3::3361::0.181
3::3363::0.362
3::3364::0.398
3::3365::0.755
3::3366::0.362
3::3367::0.361
3::3368::0.182
3::3369::0.18
3::3370::0.183
3::3371::0.18
3::3372::0.181
3::3374::0.539
3::3375::0.361
3::3376::0.542
3::3377::0.182
3::3378::0.181
3::3379::0.578
3::3380::0.72
3::3381::0.183
3::3382::0.182
3::3383::0.182
3::3384::0.185
3::3385::0.182
3::3386::1.372
3::3387::0.609
3::3388::0.62
3::3389::0.609
3::3390::0.586
3::3391::0.639
3::3392::0.61
3::3393::0.619
3::3394::0.633
3::3395::0.619
3::3396::0.618
3::3397::0.598
3::3398::0.614
3::3399::0.607
3::3400::0.602
3::3401::0.58
3::3402::0.65
3::3403::0.543
3::3404::0.38
3::3405::0.509
3::3406::0.553
3::3407::0.543
3::3408::0.544
3::3409::0.543
3::3410::0.526
3::3411::0.539
3::3412::0.538
3::3413::0.53
3::3414::0.531
3::3415::0.545
3::3416::0.532
3::3417::0.525
3::3418::0.526
3::3419::0.524
3::3420::0.54
3::3421::0.537
3::3422::0.524
3::3423::0.539
3::3424::0.525
3::3425::0.253
3::3426::0.543
3::3427::0.541
3::3428::0.541
3::3429::0.552
3::3430::0.532
3::3431::0.551
3::3432::0.532
3::3433::0.531
3::3434::0.23
3::3435::0.596
3::3436::0.295
3::3437::0.292
3::3438::0.29
3::3439::0.291
3::3440::0.292
3::3441::0.292
3::3442::0.29
3::3443::0.29
3::3444::0.291
3::3445::0.291
3::3446::0.29
3::3447::0.291
3::3448::0.291
3::3449::0.29
3::3450::0.29
3::3451::0.292
3::3452::0.291
3::3453::0.292
3::3454::0.29
3::3455::0.291
3::3456::0.29
3::3457::0.291
3::3458::0.291
3::3459::0.291
3::3460::0.291
3::3462::0.145
3::3463::0.143
3::3488::10.373
3::3489::0.339
3::3490::0.247
3::3491::0.287
3::3492::0.302
3::3493::0.248
3::3494::0.202
3::3495::0.221
3::3496::0.397
3::3497::0.305
3::3498::0.201
3::3499::0.265
3::3500::0.107
3::3501::0.264
3::3502::0.304
3::3503::0.303
3::3504::0.304
3::3505::0.304
3::3506::0.304
3::3507::0.496
3::3508::0.159
3::3509::0.159
3::3510::1.243
3::3511::0.191
3::3512::0.173
3::3513::0.167
3::3514::0.407
3::3515::0.14
3::3516::0.141
3::3517::0.139
3::3518::0.13
3::3519::0.14
3::3521::0.14
3::3522::10.319
3::3523::0.16
3::3524::0.16
3::3525::0.505
3::3526::0.142
3::3527::0.141
3::3528::0.14
3::3529::0.423
3::3530::0.134
3::3531::11.664
3::3532::0.728
3::3533::0.736
3::3534::0.427
3::3535::0.14
3::3536::0.14
3::3537::0.549
3::3538::1.664
3::3539::0.173
3::3540::0.838
3::3541::0.201
3::3543::0.166
3::3545::0.174
3::3546::0.163
3::3547::0.994
3::3548::0.69
3::3549::0.216
3::3550::0.215
3::3551::0.214
3::3552::0.213
3::3553::0.219
3::3554::0.215
3::3555::0.221
3::3556::0.216
3::3557::0.216
3::3558::0.228
3::3559::0.222
3::3560::0.219
3::3561::0.213
3::3563::0.217
3::3564::0.238
3::3565::0.714
3::3566::0.215
3::3567::0.213
3::3568::0.509
3::3569::0.154
3::3570::0.153
3::3571::0.934
3::3572::1.551
3::3573::0.469
3::3574::0.201
3::3575::0.566
3::3576::0.192
3::3577::0.173
3::3578::0.172
3::3579::0.809
3::3580::0.112
3::3581::0.112
3::3582::0.698
3::3583::0.428
3::3584::0.107
3::3585::10.408
3::3586::0.202
3::3587::0.202
3::3588::0.202
3::3589::0.73
3::3590::0.18
3::3591::0.176
3::3592::0.917
3::3593::0.225
3::3594::0.216
3::3595::0.217
3::3596::0.217
3::3597::12.668
3::3598::0.198
3::3599::0.615
3::3600::0.204
3::3601::0.209
3::3602::0.205
3::3603::0.206
3::3604::0.515
3::3605::0.173
3::3607::0.164
3::3608::0.229
3::3609::1.027
3::3610::0.175
3::3611::0.175
3::3612::0.597
3::3613::0.128
3::3614::0.127
3::3615::0.133
3::3616::0.739
3::3617::0.219
3::3618::0.219
3::3619::0.22
3::3621::0.123
3::3622::0.123
3::3623::0.123
3::3624::2.822
3::3625::0.183
3::3626::0.165
3::3627::0.519
3::3628::0.174
3::3629::0.175
3::3630::0.176
3::3631::0.174
3::3632::0.175
3::3633::0.824
3::3634::0.377
3::3635::0.374
3::3636::0.374
3::3637::0.978
3::3638::0.223
3::3639::0.214
3::3640::0.224
3::3641::0.252
3::3642::10.307
3::3643::0.15
3::3644::10.468
3::3645::0.232
3::3646::0.546
3::3647::0.181
3::3648::0.181
3::3649::0.342
3::3651::0.134
3::3652::0.144
3::3653::0.815
3::3654::0.21
3::3655::0.211
3::3656::0.534
3::3657::0.175
3::3658::0.175
3::3659::0.175
3::3660::0.319
3::3661::0.151
3::3662::0.424
3::3663::0.185
3::3664::0.453
3::3665::0.507
3::3666::0.141
3::3667::0.142
3::3669::0.17
3::3670::0.169
3::3671::10.368
3::3672::0.185
3::3673::0.185
3::3674::0.864
3::3675::0.18
3::3676::0.402
3::3677::0.135
3::3678::0.417
3::3679::0.139
3::3680::0.613
3::3681::0.176
3::3682::0.607
3::3683::0.177
3::3684::0.174
3::3685::0.516
3::3686::0.11
3::3687::0.668
3::3688::0.171
3::3689::0.672
3::3690::0.173
3::3691::10.395
3::3692::0.192
3::3693::10.403
3::3694::0.201
3::3695::0.472
3::3696::0.163
3::3697::0.539
3::3698::0.178
3::3699::10.528
3::3700::0.323
3::3701::0.708
3::3702::0.265
3::3703::7.792
3::3704::0.26
3::3705::0.288
3::3706::0.255
3::3707::0.284
3::3708::0.266
3::3709::0.176
3::3710::10.618
3::3711::0.467
3::3712::0.157
3::3713::1.114
3::3714::0.313
3::3715::0.618
3::3716::0.158
3::3717::0.163
3::3718::0.311
3::3719::0.333
3::3720::0.157
3::3721::0.157
3::3722::0.157
3::3723::0.159
3::3724::2.684
3::3725::0.173
3::3726::0.173
3::3727::0.606
3::3729::0.533
3::3730::0.182
3::3731::0.181
3::3732::10.364
3::3733::0.182
3::3734::0.181
3::3735::0.559
3::3736::0.142
3::3737::2.853
3::3738::0.191
3::3739::0.506
3::3740::0.18
3::3741::0.869
3::3742::0.188
3::3745::0.436
3::3746::0.158
3::3747::0.135
3::3748::2.562
3::3749::0.186
3::3750::0.521
3::3751::0.197
3::3752::0.193
3::3753::0.427
3::3754::0.149
3::3755::10.372
3::3756::0.184
3::3757::0.183
3::3758::2.613
3::3759::0.212
3::3760::0.5
3::3762::0.181
3::3763::0.634
3::3765::0.804
3::3766::0.219
3::3767::2.477
3::3768::0.157
3::3770::0.119
3::3771::0.133
3::3772::2.637
3::3773::0.187
3::3774::2.731
3::3775::0.22
3::3776::0.221
3::3777::2.567
3::3778::0.136
3::3779::0.698
3::3780::0.464
3::3781::0.418
3::3782::0.394
3::3783::0.282
3::3784::2.409
3::3785::0.135
3::3786::0.524
3::3787::0.183
3::3788::10.354
3::3789::0.178
3::3790::0.785
3::3791::0.843
3::3792::0.431
3::3793::0.429
3::3794::0.45
3::3795::0.43
3::3796::0.452
3::3797::0.434
3::3798::0.458
3::3799::0.439
3::3800::0.47
3::3801::0.46
3::3802::0.454
3::3804::0.436
3::3805::0.46
3::3806::0.459
3::3807::0.58
3::3808::0.185
3::3809::0.202
3::3810::0.185
3::3811::0.187
3::3812::0.195
3::3813::0.185
3::3814::0.184
3::3815::0.548
3::3816::0.186
3::3817::0.595
3::3818::0.335
3::3819::0.622
3::3820::0.232
3::3821::0.231
3::3822::0.234
3::3823::0.233
3::3824::0.235
3::3825::0.232
3::3826::0.232
3::3827::0.233
3::3828::0.236
3::3829::0.233
3::3830::0.242
3::3831::0.366
3::3832::0.127
3::3833::0.604
3::3834::0.214
3::3835::0.929
3::3836::0.401
3::3837::0.405
3::3838::0.406
3::3839::0.401
3::3840::0.401
3::3841::0.4
3::3842::0.733
3::3843::3.151
3::3844::0.206
3::3845::0.586
3::3846::0.206
3::3847::0.197
3::3848::0.205
3::3849::0.586
3::3850::0.209
3::3851::0.21
3::3853::0.481
3::3854::0.157
3::3855::0.15
3::3856::0.547
3::3857::2.483
3::3858::0.122
3::3859::0.117
3::3860::0.117
3::3862::0.117
3::3863::0.117
3::3864::0.356
3::3865::2.972
3::3866::0.138
3::3867::0.138
3::3868::0.138
3::3869::0.138
3::3870::0.138
3::3871::2.605
3::3872::0.191
3::3873::0.199
3::3874::0.198
3::3875::0.197
3::3876::0.196
3::3877::0.2
3::3879::2.94
3::3880::0.295
3::3881::0.294
3::3882::0.31
3::3883::0.335
3::3884::0.449
3::3886::0.264
3::3887::0.199
3::3888::0.284
3::3889::0.481
3::3890::0.291
3::3891::0.832
3::3892::0.328
3::3893::0.36
3::3895::2.775
3::3896::0.426
3::3897::0.738
3::3898::0.203
3::3899::10.431
3::3900::0.271
3::3901::0.235
3::3902::0.208
3::3903::0.631
3::3904::0.227
3::3905::0.246
3::3906::0.226
3::3907::0.216
3::3908::0.213
3::3909::3.132
3::3910::0.137
3::3911::1.068
3::3912::0.564
3::3913::0.319
3::3914::0.429
3::3915::0.118
3::3916::0.353
3::3917::0.186
3::3918::0.185
3::3919::0.175
3::3920::0.174
3::3921::0.183
3::3922::0.183
3::3923::0.189
3::3924::2.522
3::3925::0.595
3::3928::0.35
3::3929::0.35
3::3931::0.623
3::3932::10.423
3::3939::2.543
3::3940::0.21
3::3941::0.211
3::3942::0.213
3::3943::0.215
3::3944::0.182
3::3945::0.182
3::3946::0.229
3::3947::0.75
3::3948::0.686
3::3949::2.48
3::3950::0.581
3::3951::0.238
3::3952::2.574
3::3953::0.225
3::3954::0.196
3::3955::0.234
3::3956::0.194
3::3957::0.236
3::3958::0.224
3::3959::0.308
3::3960::0.436
3::3961::0.158
3::3962::0.147
3::3963::0.148
3::3964::0.145
3::3965::0.145
3::3966::0.476
3::3967::0.122
3::3968::0.129
3::3969::0.123
3::3970::0.124
3::3971::0.541
3::3972::0.263
3::3973::0.222
3::3974::0.111
3::3975::0.112
3::3976::0.112
3::3977::0.112
3::3978::0.531
3::3979::0.149
3::3980::11.184
3::3981::1.924
3::3983::0.814
3::3984::0.175
3::3985::0.506
3::3986::0.175
3::3987::0.175
3::3988::0.179
3::3989::0.175
3::3990::0.182
3::3991::0.175
3::3992::0.389
3::3993::0.132
3::3994::0.13
3::3995::0.131
3::3996::0.132
3::3997::0.51
3::3998::0.226
3::3999::0.431
3::4000::0.145
3::4001::0.145
3::4002::0.129
3::4003::0.144
3::4004::1.027
3::4005::0.655
3::4006::0.58
3::4007::0.204
3::4008::0.208
3::4009::0.421
3::4010::0.205
3::4011::0.694
3::4012::0.137
3::4013::0.145
3::4014::0.821
3::4015::0.202
3::4016::0.201
3::4017::0.202
3::4018::10.494
3::4019::1.123
3::4020::0.145
3::4021::0.115
3::4022::0.116
3::4023::0.12
3::4024::10.978
3::4025::0.154
3::4026::0.133
3::4027::0.13
3::4028::0.129
3::4029::10.742
3::4030::0.742
3::4031::0.523
3::4032::0.452
3::4033::0.485
3::4034::0.462
3::4035::0.452
3::4036::10.381
3::4037::2.768
3::4038::0.606
3::4039::0.41
3::4040::0.404
3::4041::0.413
3::4042::0.393
3::4043::0.812
3::4044::0.401
3::4045::1.002
3::4046::0.964
3::4047::0.634
3::4048::0.372
3::4049::0.119
3::4050::0.121
3::4051::0.134
3::4052::0.126
3::4054::1.546
3::4055::0.272
3::4056::0.58
3::4057::0.21
3::4058::0.908
3::4059::0.135
3::4060::0.127
3::4061::0.274
3::4062::1.685
3::4063::0.627
3::4064::0.845
3::4065::0.231
3::4066::0.242
3::4067::0.469
3::4068::1.574
3::4069::0.302
3::4070::0.298
3::4074::0.779
3::4076::0.431
3::4077::0.435
3::4078::0.438
3::4079::0.43
3::4080::1.048
3::4081::0.399
3::4082::0.265
3::4083::0.13
3::4084::0.132
3::4085::0.623
3::4086::0.236
3::4087::0.227
3::4088::0.207
3::4089::0.55
3::4090::0.506
3::4091::0.167
3::4092::0.213
3::4093::0.168
3::4095::0.692
3::4097::0.395
3::4098::0.131
3::4099::0.584
3::4100::0.654
3::4101::0.406
3::4102::0.409
3::4103::0.712
3::4104::0.406
3::4105::0.559
3::4106::0.66
3::4107::0.6
3::4108::0.233
3::4109::0.196
3::4110::0.201
3::4111::0.99
3::4112::0.549
3::4113::0.602
3::4114::0.639
3::4115::0.653
3::4116::0.477
3::4117::0.195
3::4118::0.195
3::4119::0.793
3::4120::0.124
3::4121::0.122
3::4122::0.73
3::4123::0.183
3::4124::0.647
3::4125::0.21
3::4126::10.432
3::4127::0.237
3::4128::0.397
3::4129::0.12
3::4130::0.123
3::4131::0.148
3::4132::0.969
3::4133::0.41
3::4134::0.532
3::4135::0.19
3::4136::3.649
3::4137::0.712
3::4138::2.606
3::4139::1.729
3::4142::9.85
3::4143::1.134
3::4145::0.386
3::4146::0.751
3::4147::0.203
3::4148::0.765
3::4149::0.196
3::4150::0.19
3::4151::0.747
3::4152::1.071
3::4153::0.257
3::4154::2.34
3::4155::0.223
3::4156::1.426
3::4157::0.864
3::4158::0.208
3::4159::0.837
3::4160::0.443
3::4162::2.714
3::4163::0.164
3::4164::0.672
3::4165::12.837
3::4166::0.984
3::4167::11.073
3::4168::1.312
3::4169::12.853
3::4170::0.754
3::4171::2.933
3::4172::0.145
3::4173::0.141
3::4174::2.658
3::4175::3.391
3::4176::0.18
3::4177::0.18
3::4178::2.519
3::4179::0.274
3::4180::1.014
3::4181::0.217
3::4182::3.81
3::4183::2.418
3::4184::4.954
3::4185::0.203
3::4186::0.49
3::4187::2.543
3::4188::12.466
3::4189::0.119
3::4192::0.147
3::4193::0.144
3::4194::10.439
3::4195::0.736
3::4196::0.188
3::4197::0.775
3::4198::0.575
3::4199::0.626
3::4200::0.154
3::4201::0.154
3::4203::0.811
3::4204::0.205
3::4205::0.833
3::4206::0.403
3::4208::0.114
3::4209::0.113
3::4210::0.404
3::4213::0.677
3::4214::2.28
3::4215::0.833
3::4216::0.854
3::4217::0.432
3::4218::0.117
3::4219::0.113
3::4220::11.472
3::4221::0.541
3::4222::0.233
3::4223::0.172
3::4224::0.419
3::4225::0.113
3::4226::0.115
3::4227::0.653
3::4228::0.29
3::4229::10.369
3::4230::10.379
3::4232::0.113
3::4233::0.897
3::4234::1.073
3::4235::0.358
3::4236::0.36
3::4237::0.413
3::4238::0.114
3::4239::0.113
3::4240::0.991
3::4241::0.609
3::4242::0.116
3::4244::0.445
3::4245::0.115
3::4246::0.115
3::4247::1.029
3::4248::0.114
3::4249::0.114
3::4250::0.414
3::4251::0.403
3::4252::0.4
3::4253::0.52
3::4254::0.116
3::4255::0.116
3::4256::2.416
3::4257::0.12
3::4258::0.421
3::4259::0.117
3::4260::0.115
3::4261::2.547
3::4262::0.308
3::4263::0.367
3::4264::0.114
3::4265::0.114
3::4266::0.41
3::4267::0.114
3::4268::0.113
3::4269::0.515
3::4270::0.386
3::4271::0.442
3::4273::0.112
3::4274::0.594
3::4275::0.395
3::4276::0.115
3::4277::0.115
3::4278::2.357
3::4279::0.115
3::4280::0.115
3::4281::0.52
3::4282::0.442
3::4283::0.128
3::4284::0.115
3::4285::0.575
3::4286::0.117
3::4288::0.651
3::4289::0.118
3::4290::0.115
3::4291::0.664
3::4292::0.295
3::4293::0.113
3::4294::10.544
3::4295::10.599
3::4296::10.397
3::4297::0.748
3::4298::10.742
3::4300::10.56
3::4301::10.547
3::4302::11.313
3::4303::10.63
3::4304::10.611
3::4305::11.617
3::4306::10.721
3::4307::10.554
3::4308::11.437
3::4309::10.394
3::4310::0.618
3::4311::11.578
3::4312::10.542
3::4313::1.011
3::4314::10.545
3::4315::10.599
3::4316::10.557
3::4317::11.338
3::4318::10.546
3::4319::0.919
3::4320::10.603
3::4321::3.273
3::4322::11.311
3::4323::11.548
3::4324::11.34
3::4325::11.898
3::4326::1.759
3::4327::0.425
3::4328::0.114
3::4329::0.114
3::4330::0.245
3::4332::0.113
3::4333::0.496
3::4334::0.115
3::4335::0.118
3::4336::11.517
3::4337::0.722
3::4338::0.115
3::4339::0.116
3::4340::0.476
3::4341::0.141
3::4342::0.762
3::4343::0.213
3::4344::0.194
3::4345::0.354
3::4346::0.114
3::4347::12.114
3::4348::11.157
3::4349::0.6
3::4350::1.107
3::4351::0.918
3::4352::0.2
3::4353::0.585
3::4354::0.493
3::4355::11.447
3::4356::0.845
3::4357::0.504
3::4358::0.113
3::4359::0.114
3::4360::11.539
3::4361::0.676
3::4363::0.117
3::4364::0.368
3::4365::0.113
3::4366::0.114
3::4367::0.574
3::4368::0.187
3::4369::0.194
3::4370::0.655
3::4372::0.115
3::4373::0.504
3::4374::0.112
3::4375::0.112
3::4376::10.394
3::4377::0.579
3::4378::0.398
3::4379::0.854
3::4380::0.292
3::4381::0.508
3::4383::0.448
3::4384::0.41
3::4385::0.656
3::4386::0.113
3::4387::0.113
3::4388::10.292
3::4389::0.156
3::4390::2.657
3::4391::0.393
3::4393::0.115
3::4395::7.715
3::4396::14.767
3::4397::2.395
3::4398::0.119
3::4399::0.117
3::4400::2.344
3::4401::1.699
3::4402::0.465
3::4403::0.373
3::4405::0.117
3::4406::0.688
3::4407::0.118
3::4408::0.114
3::4409::3.073
3::4410::0.218
3::4411::0.974
3::4412::0.667
3::4413::0.425
3::4414::0.116
3::4415::0.115
3::4416::11.485
3::4417::11.621
3::4418::10.614
3::4419::0.369
3::4420::0.115
3::4421::0.115
3::4422::0.606
3::4424::0.371
3::4425::0.585
3::4426::0.377
3::4427::0.634
3::4428::0.115
3::4430::10.737
3::4431::0.455
3::4432::0.116
3::4434::0.294
3::4435::0.115
3::4436::0.114
3::4437::0.442
3::4438::0.115
3::4439::0.121
3::4440::0.427
3::4441::0.117
3::4442::0.115
3::4443::0.41
3::4444::0.116
3::4445::0.115
3::4446::0.434
3::4447::0.116
3::4448::0.116
3::4449::0.525
3::4450::0.115
3::4451::0.115
3::4452::0.366
3::4453::0.116
3::4454::0.116
3::4455::0.486
3::4457::0.113
3::4458::0.51
3::4459::0.158
3::4460::0.151
3::4461::0.608
3::4462::0.358
3::4463::0.119
3::4464::0.112
3::4465::4.766
3::4466::1.498
3::4467::5.706
3::4468::7.649
3::4471::0.293
3::4472::0.113
3::4473::0.114
3::4474::0.352
3::4476::0.116
3::4477::0.921
3::4478::0.665
3::4479::0.294
3::4480::0.296
3::4481::0.403
3::4482::0.115
3::4483::0.115
3::4484::10.775
3::4485::0.414
3::4486::0.115
3::4487::0.119
3::4488::2.807
3::4489::0.183
3::4490::10.366
3::4491::0.471
3::4492::0.37
3::4493::0.187
3::4494::0.336
3::4495::0.167
3::4496::0.749
3::4497::0.699
3::4498::0.459
3::4499::0.608
3::4500::0.263
3::4501::0.126
3::4502::0.599
3::4503::0.622
3::4504::0.599
3::4506::0.519
3::4507::0.19
3::4508::6.166
3::4509::0.626
3::4510::0.886
3::4511::0.801
3::4512::0.643
3::4513::0.624
3::4514::0.597
3::4515::0.327
3::4516::0.553
3::4517::0.516
3::4518::0.652
3::4519::0.821
3::4521::0.549
3::4522::0.831
3::4523::2.501
3::4525::0.892
3::4526::1.563
3::4527::0.854
3::4529::0.629
3::4530::2.48
3::4531::0.588
3::4532::0.24
3::4533::2.588
3::4534::0.426
3::4535::0.374
3::4536::0.115
3::4537::0.414
3::4539::2.002
3::4540::2.584
3::4541::0.195
3::4542::10.387
3::4545::0.136
3::4546::2.49
3::4547::0.969
3::4548::11.563
3::4549::11.269
3::4550::1.71
3::4551::11.581
3::4552::11.362
3::4553::11.273
3::4554::10.559
3::4555::2.712
3::4556::11.271
3::4557::10.55
3::4559::10.552
3::4560::10.586
3::4562::0.916
3::4563::0.675
3::4564::0.963
3::4565::0.548
3::4567::0.564
3::4568::0.828
3::4569::0.206
3::4570::0.545
3::4571::0.168
3::4572::0.609
3::4573::0.254
3::4574::1.717
3::4575::0.452
3::4576::2.757
3::4577::0.482
3::4578::0.858
3::4579::10.557
3::4580::0.713
3::4581::0.541
3::4582::0.821
3::4583::0.824
3::4584::0.381
3::4586::0.373
3::4587::0.124
3::4588::17.24
3::4589::0.162
3::4590::0.574
3::4591::0.961
3::4593::0.67
3::4594::0.434
3::4595::10.525
3::4596::0.128
3::4597::11.628
3::4599::12.274
3::4600::0.668
3::4601::0.789
3::4602::0.19
3::4603::0.59
3::4604::0.854
3::4605::0.657
3::4606::0.714
3::4607::3.203
3::4608::0.575
3::4609::0.794
3::4610::0.423
3::4612::0.59
3::4613::0.203
3::4614::0.104
3::4615::2.378
3::4616::0.104
3::4617::4.527
3::4618::0.136
3::4619::4.558
3::4620::0.706
3::4621::4.767
3::4622::0.667
3::4623::0.652
3::4624::4.94
3::4625::0.817
3::4626::1.294
3::4627::0.208
3::4628::10.728
3::4629::12.019
3::4632::0.848
3::4633::0.654
3::4634::10.395
3::4635::0.701
3::4636::0.66
3::4637::0.576
3::4638::0.991
3::4639::0.183
3::4640::1.076
3::4641::0.724
3::4642::0.999
3::4643::0.492
3::4644::1.554
3::4645::0.434
3::4646::0.778
3::4647::0.426
3::4648::0.826
3::4649::0.612
3::4650::1.014
3::4651::1.203
3::4653::0.387
3::4654::0.499
3::4655::1.021
3::4656::0.471
3::4657::1.061
3::4658::1.024
3::4659::0.452
3::4660::15.456
3::4661::0.333
3::4662::0.873
3::4663::0.698
3::4664::10.498
3::4665::0.641
3::4666::2.408
3::4667::1.015
3::4668::1.08
3::4669::1.049
3::4670::0.668
3::4671::2.426
3::4673::0.828
3::4674::0.463
3::4675::0.608
3::4677::1.113
3::4678::0.439
3::4679::0.604
3::4680::0.549
3::4682::10.311
3::4684::2.608
3::4685::0.81
3::4686::0.743
3::4687::0.593
3::4688::1.13
3::4689::0.729
3::4690::4.702
3::4691::10.623
3::4692::0.706
3::4693::0.398
3::4694::0.798
3::4695::10.264
3::4696::10.323
3::4697::10.455
3::4698::0.836
3::4701::1.397
3::4703::0.742
3::4704::0.534
3::4705::0.497
3::4706::0.472
3::4707::0.85
3::4708::1.444
3::4709::0.93
3::4710::0.623
3::4712::0.771
3::4713::0.535
3::4714::2.091
3::4715::0.539
3::4717::0.757
3::4718::3.323
3::4719::0.592
3::4720::0.759
3::4721::0.626
3::4722::0.94
3::4723::0.875
3::4724::0.764
3::4725::0.521
3::4726::10.418
3::4727::0.731
3::4729::0.575
3::4730::10.413
3::4732::1.194
3::4733::1.096
3::4734::10.598
3::4735::0.789
3::4736::2.83
3::4737::3.0
3::4738::2.927
3::4739::3.039
3::4740::2.903
3::4741::2.778
3::4742::12.539
3::4743::0.604
3::4744::4.614
3::4745::10.963
3::4746::0.37
3::4747::0.516
3::4748::0.423
3::4749::0.575
3::4750::0.897
3::4751::0.39
3::4752::0.494
3::4753::0.993
3::4754::0.612
3::4755::3.8
3::4756::1.823
3::4757::0.499
3::4758::0.934
3::4759::0.396
3::4760::2.399
3::4761::0.588
3::4762::0.592
3::4763::0.653
3::4764::0.503
3::4765::0.807
3::4766::0.498
3::4767::0.597
3::4768::0.843
3::4769::0.528
3::4770::0.536
3::4771::0.811
3::4772::0.627
3::4773::0.543
3::4774::0.387
3::4775::0.589
3::4776::1.609
3::4777::0.394
3::4778::0.545
3::4779::0.817
3::4780::0.492
3::4781::2.851
3::4782::0.722
3::4783::2.894
3::4784::3.425
3::4785::4.942
3::4786::2.508
3::4787::2.693
3::4788::5.222
3::4789::0.609
3::4790::2.512
3::4791::2.523
3::4792::0.625
3::4793::0.723
3::4794::1.034
3::4795::0.513
3::4796::2.773
3::4797::4.515
3::4798::2.48
3::4799::0.609
3::4800::2.513
3::4801::2.658
3::4802::2.91
3::4803::2.37
3::4805::0.826
3::4806::0.505
3::4807::0.717
3::4808::10.393
3::4810::0.943
3::4811::0.503
3::4812::0.743
3::4813::0.818
3::4814::2.769
3::4815::1.128
3::4816::0.429
3::4817::0.721
3::4818::0.429
3::4819::0.574
3::4820::0.588
3::4821::0.599
3::4822::0.462
3::4823::0.573
3::4824::12.205
3::4825::1.985
3::4826::0.549
3::4827::1.416
3::4828::14.084
3::4829::3.205
3::4830::0.612
3::4831::0.998
3::4833::0.562
3::4834::0.669
3::4836::10.679
3::4837::0.602
3::4838::0.814
3::4839::0.659
3::4840::0.65
3::4841::0.661
3::4842::0.766
3::4843::0.752
3::4844::0.4
3::4846::0.687
3::4847::0.468
3::4848::0.888
3::4849::0.87
3::4850::0.487
3::4851::10.361
3::4852::0.396
3::4853::0.399
3::4854::0.524
3::4855::0.55
3::4856::0.706
3::4857::0.681
3::4858::1.074
3::4859::10.918
3::4860::0.545
3::4861::0.625
3::4862::0.593
3::4863::0.368
3::4864::0.595
3::4865::0.506
3::4866::0.634
3::4867::10.442
3::4868::10.391
3::4871::0.387
3::4872::0.49
3::4873::0.711
3::4874::0.768
3::4875::0.689
3::4876::0.444
3::4877::0.815
3::4878::0.656
3::4879::0.95
3::4880::0.737
3::4881::0.423
3::4882::0.925
3::4883::5.315
3::4884::0.631
3::4885::2.533
3::4886::2.881
3::4887::2.753
3::4888::2.55
3::4889::2.882
3::4890::4.21
3::4891::2.484
3::4892::2.604
3::4893::2.542
3::4894::1.092
3::4895::2.577
3::4897::13.288
3::4898::2.693
3::4899::0.964
3::4900::0.695
3::4901::0.391
3::4902::4.83
3::4903::2.816
3::4906::4.768
3::4907::4.381
3::4908::2.523
3::4909::4.81
3::4910::4.496
3::4911::10.725
3::4912::10.304
3::4913::0.762
3::4914::4.589
3::4916::0.741
3::4917::0.693
3::4918::0.615
3::4919::0.675
3::4920::0.395
3::4921::0.679
3::4922::0.604
3::4923::10.386
3::4924::0.672
3::4925::0.713
3::4926::0.81
3::4927::0.593
3::4928::0.539
3::4929::0.366
3::4930::0.562
3::4931::1.658
3::4932::0.947
3::4933::0.611
3::4934::0.759
3::4935::7.84
3::4936::3.007
3::4938::0.833
3::4939::0.74
3::4940::0.662
3::4941::2.41
3::4942::0.614
3::4943::0.975
3::4944::0.786
3::4945::0.409
3::4946::0.752
3::4947::5.249
3::4948::1.008
3::4949::1.09
3::4950::1.301
3::4951::0.752
3::4952::0.593
3::4953::0.5
3::4954::0.648
3::4955::0.798
3::4956::0.398
3::4957::0.528
3::4958::0.584
3::4959::0.482
3::4960::0.425
3::4961::1.434
3::4962::0.517
3::4963::2.546
3::4964::0.573
3::4965::1.017
3::4966::1.209
3::4967::0.682
3::4968::1.019
3::4969::10.692
3::4970::1.051
3::4971::1.352
3::4972::10.243
3::4973::0.769
3::4974::0.71
3::4975::0.572
3::4976::0.507
3::4977::0.879
3::4978::2.896
3::4979::0.526
3::4980::0.496
3::4981::0.593
3::4982::10.481
3::4983::0.281
3::4984::0.584
3::4985::0.602
3::4986::0.466
3::4987::0.566
3::4988::1.27
3::4989::0.398
3::4990::0.694
3::4991::0.618
3::4992::0.425
3::4993::10.416
3::4994::0.984
3::4996::1.137
3::4997::0.601
3::4998::1.645
3::5000::0.65
3::5001::0.501
3::5002::0.629
3::5003::10.332
3::5005::0.708
3::5007::0.517
3::5009::0.661
3::5010::0.654
3::5011::0.773
3::5012::0.663
3::5013::0.548
3::5014::1.009
3::5015::0.921
3::5016::0.65
3::5017::0.762
3::5018::2.973
3::5019::3.381
3::5020::1.19
3::5022::2.584
3::5023::2.562
3::5028::2.844
3::5029::2.386
3::5030::2.53
3::5031::0.896
3::5032::2.482
3::5033::0.635
3::5034::0.176
3::5035::0.388
3::5036::4.456
3::5037::0.523
3::5038::4.592
3::5039::4.635
3::5040::4.394
3::5041::4.498
3::5042::2.946
3::5043::4.838
3::5044::0.972
3::5045::4.577
3::5046::10.401
3::5047::4.618
3::5048::5.075
3::5050::2.727
3::5051::4.02
3::5052::4.622
3::5053::13.359
3::5054::4.603
3::5055::4.994
3::5056::4.77
3::5057::4.432
3::5058::4.876
3::5059::5.281
3::5060::4.526
3::5061::4.552
3::5062::4.689
3::5063::4.485
3::5064::2.613
3::5065::4.702
3::5066::4.615
3::5067::10.657
3::5068::0.577
3::5069::0.495
3::5070::1.305
3::5071::0.788
3::5072::0.834
3::5073::0.493
3::5074::0.644
3::5075::0.757
3::5076::0.612
3::5077::0.693
3::5078::1.032
3::5079::0.508
3::5080::0.535
3::5082::0.513
3::5083::0.591
3::5084::0.586
3::5085::1.74
3::5086::1.031
3::5088::0.515
3::5089::0.397
3::5090::0.979
3::5091::0.526
3::5092::0.687
3::5093::0.702
3::5094::0.54
3::5095::4.959
3::5096::2.813
3::5097::0.595
3::5099::2.136
3::5100::0.673
3::5101::1.556
3::5102::1.262
3::5103::0.466
3::5104::0.798
3::5105::1.111
3::5106::0.497
3::5107::0.486
3::5108::0.426
3::5109::0.581
3::5110::0.57
3::5111::1.513
3::5112::0.761
3::5113::0.45
3::5114::0.445
3::5115::0.409
3::5116::0.681
3::5117::0.62
3::5118::1.536
3::5119::1.023
3::5120::6.672
3::5121::0.91
3::5122::1.486
3::5123::0.309
3::5125::0.695
3::5126::0.774
3::5127::0.665
3::5128::1.578
3::5129::0.62
3::5130::0.334
3::5131::3.39
3::5132::3.283
3::5133::3.633
3::5134::1.33
3::5135::1.281
3::5136::0.44
3::5137::0.668
3::5138::2.597
3::5139::0.637
3::5140::0.583
3::5141::3.353
3::5142::2.888
3::5143::3.584
3::5144::4.842
3::5145::1.3
3::5146::0.871
3::5147::1.517
3::5148::4.471
3::5149::0.335
3::5150::1.242
3::5151::0.493
3::5152::1.378
3::5153::0.658
3::5154::0.72
3::5155::0.421
3::5156::0.67
3::5157::0.737
3::5158::1.301
3::5159::1.762
3::5160::1.153
3::5161::1.538
3::5162::9.286
3::5163::1.454
3::5164::1.729
3::5165::3.008
3::5166::1.275
3::5167::3.715
3::5168::5.507
3::5169::1.11
3::5170::0.895
3::5171::1.112
3::5173::1.385
3::5174::4.89
3::5175::1.892
3::5176::0.921
3::5177::3.768
3::5178::2.73
3::5179::0.857
3::5180::1.048
3::5181::0.979
3::5182::1.156
3::5183::1.188
3::5184::4.607
3::5185::0.967
3::5186::3.547
3::5187::10.679
3::5188::1.066
3::5189::1.137
3::5190::1.342
3::5191::0.742
3::5192::1.165
3::5193::1.577
3::5194::1.795
3::5196::1.144
3::5197::1.08
3::5198::0.576
3::5199::1.042
3::5200::10.069
3::5201::0.28
3::5202::1.235
3::5203::1.133
3::5204::1.016
3::5205::0.826
3::5207::1.018
3::5208::4.085
3::5209::0.611
3::5210::0.864
3::5211::3.831
3::5212::1.519
3::5213::0.566
3::5214::0.927
3::5215::0.651
3::5216::1.322
3::5217::2.283
3::5218::0.827
3::5219::3.355
3::5220::0.596
3::5221::0.299
3::5222::2.426
3::5223::1.156
3::5224::0.29
3::5225::5.3
3::5226::1.026
3::5228::4.952
3::5229::0.561
3::5230::0.281
3::5231::10.565
3::5232::11.033
3::5233::1.91
3::5234::10.376
3::5235::10.64
3::5236::10.815
3::5237::10.568
3::5238::12.393
3::5239::10.622
3::5240::10.545
3::5241::10.562
3::5242::3.062
3::5243::0.37
3::5244::6.071
3::5245::1.918
3::5246::5.218
3::5247::1.686
3::5248::1.577
3::5249::0.55
3::5250::0.562
3::5251::0.877
3::5252::1.063
3::5253::0.589
3::5254::1.944
3::5255::0.891
3::5256::3.26
3::5257::0.774
3::5258::0.633
3::5259::0.74
3::5260::0.658
3::5261::0.369
3::5262::0.339
3::5263::0.32
3::5264::0.53
3::5265::0.697
3::5266::0.216
3::5267::0.45
3::5268::0.454
3::5269::0.254
3::5270::0.64
3::5271::0.504
3::5272::0.484
3::5274::0.546
3::5275::0.44
3::5276::13.095
3::5277::1.239
3::5278::0.658
3::5279::2.558
3::5280::0.338
3::5281::0.171
3::5282::10.353
3::5283::0.743
3::5284::0.929
3::5285::0.436
3::5287::0.397
3::5288::0.414
3::5289::0.838
3::5290::0.205
3::5291::10.951
3::5292::0.554
3::5293::0.799
3::5294::0.768
3::5296::3.579
3::5298::0.336
3::5299::0.169
3::5300::0.65
3::5301::0.46
3::5302::0.565
3::5303::0.913
3::5304::0.6
3::5305::0.217
3::5306::10.455
3::5307::0.525
3::5308::0.644
3::5309::0.499
3::5310::0.188
3::5311::0.197
3::5312::0.56
3::5313::0.375
3::5314::0.621
3::5315::1.194
3::5316::3.91
3::5317::8.144
3::5318::0.315
3::5319::0.296
3::5320::0.473
3::5321::0.432
3::5322::0.68
3::5323::0.336
3::5324::0.223
3::5325::0.234
3::5326::0.117
3::5327::0.918
3::5328::1.4
3::5329::0.735
3::5330::0.224
3::5331::0.793
3::5332::0.376
3::5333::0.275
3::5334::0.398
3::5335::0.404
3::5336::0.224
3::5337::0.431
3::5338::0.893
3::5339::0.169
3::5340::0.478
3::5341::0.228
3::5344::4.624
3::5345::0.227
3::5346::0.473
3::5347::0.64
3::5348::0.416
3::5349::0.377
3::5350::0.391
3::5351::10.237
3::5352::0.949
3::5353::0.318
3::5354::0.264
3::5356::0.168
3::5357::0.966
3::5358::0.793
3::5359::0.404
3::5360::0.428
3::5361::0.16
3::5362::0.472
3::5363::0.863
3::5364::0.731
3::5365::0.59
3::5366::0.135
3::5367::3.389
3::5368::0.195
3::5369::0.8
3::5370::0.681
3::5371::0.634
3::5372::0.634
3::5373::10.297
3::5374::0.152
3::5375::0.519
3::5376::0.626
3::5377::0.313
3::5378::0.713
3::5379::0.191
3::5380::0.562
3::5381::0.306
3::5382::0.624
3::5383::0.167
3::5384::0.672
3::5385::11.308
3::5386::5.462
3::5387::11.325
3::5388::0.874
3::5389::0.384
3::5390::0.592
3::5391::0.401
3::5392::0.607
3::5393::0.615
3::5394::0.587
3::5395::0.438
3::5396::0.733
3::5397::0.73
3::5398::0.427
3::5399::0.477
3::5400::0.734
3::5401::4.638
3::5402::0.333
3::5403::10.332
3::5404::0.354
3::5405::0.461
3::5406::0.438
3::5407::0.148
3::5409::0.549
3::5410::0.183
3::5411::0.734
3::5412::0.179
3::5413::0.66
3::5414::0.534
3::5415::1.368
3::5417::0.382
3::5418::0.508
3::5419::1.171
3::5421::0.481
3::5422::1.097
3::5423::0.919
3::5424::0.293
3::5425::0.391
3::5426::10.344
3::5428::0.628
3::5430::0.493
3::5431::0.419
3::5433::0.729
3::5434::0.566
3::5435::0.667
3::5436::1.204
3::5437::0.5
3::5438::0.535
3::5439::0.697
3::5440::0.507
3::5441::0.413
3::5443::3.417
3::5444::0.592
3::5445::0.141
3::5446::0.141
3::5447::0.972
3::5448::0.536
3::5449::10.558
3::5450::0.283
3::5451::0.279
3::5452::0.279
3::5453::1.402
3::5454::0.293
3::5455::0.288
3::5456::0.287
3::5457::1.581
3::5458::1.899
3::5459::1.637
3::5460::0.514
3::5461::0.167
3::5462::0.278
3::5463::0.14
3::5464::0.14
3::5465::0.168
3::5466::0.14
3::5467::0.167
3::5468::0.168
3::5469::0.141
3::5470::0.274
3::5471::0.139
3::5472::0.139
3::5473::0.168
3::5474::0.14
3::5475::0.139
3::5476::0.168
3::5477::0.168
3::5478::0.139
3::5479::0.14
3::5480::0.14
3::5481::0.14
3::5482::0.14
3::5483::0.139
3::5485::2.171
3::5486::0.331
3::5488::0.167
3::5489::0.501
3::5490::0.575
3::5491::0.432
3::5492::3.353
3::5493::0.307
3::5494::0.173
3::5495::0.57
3::5496::0.198
3::5497::1.008
3::5498::0.62
3::5499::0.52
3::5500::0.509
3::5501::0.545
3::5502::0.653
3::5503::0.09
3::5504::0.09
3::5505::0.09
3::5506::0.102
3::5507::0.434
3::5508::0.091
3::5509::0.091
3::5510::0.833
3::5511::0.119
3::5512::0.091
3::5513::0.093
3::5514::0.094
3::5515::0.096
3::5516::0.094
3::5517::2.811
3::5518::0.223
3::5519::0.225
3::5520::0.224
3::5521::0.223
3::5522::1.925
3::5523::0.521
3::5524::1.119
3::5525::16.814
3::5526::0.607
3::5527::1.515
3::5528::1.29
3::5529::0.374
3::5530::1.301
3::5531::0.385
3::5532::0.369
3::5533::0.37
3::5534::1.288
3::5535::0.38
3::5536::0.372
3::5537::0.37
3::5539::0.732
3::5540::0.37
3::5541::1.297
3::5542::0.372
3::5543::1.294
3::5544::1.291
3::5545::0.372
3::5546::0.369
3::5547::0.37
3::5548::0.374
3::5549::2.054
3::5550::3.055
3::5551::10.597
3::5552::0.302
3::5553::0.302
3::5554::3.195
3::5556::0.547
3::5557::0.548
3::5558::0.541
3::5559::0.557
3::5560::0.532
3::5561::3.035
3::5562::0.922
3::5563::1.125
3::5564::1.144
3::5569::1.848
3::5570::0.37
3::5571::0.302
3::5573::0.3
3::5574::10.813
3::5575::6.682
3::5576::0.45
3::5577::0.451
3::5578::0.782
3::5579::0.769
3::5580::0.772
3::5581::0.93
3::5582::1.415
3::5583::2.062
3::5584::0.914
3::5585::3.208
3::5586::0.455
3::5587::0.133
3::5588::1.214
3::5589::13.658
3::5590::0.897
3::5591::0.319
3::5592::0.579
3::5593::4.924
3::5594::5.741
3::5595::0.318
3::5596::0.311
3::5597::10.524
3::5598::0.263
3::5599::3.023
3::5600::0.562
3::5601::0.285
3::5602::0.284
3::5603::0.286
3::5604::0.292
3::5605::0.284
3::5608::0.845
3::5609::10.571
3::5610::4.893
3::5611::2.528
3::5612::0.86
3::5613::1.1
3::5614::2.689
3::5616::0.885
3::5617::2.828
3::5618::2.383
3::5619::0.417
3::5620::0.439
3::5621::0.426
3::5622::0.473
3::5623::0.459
3::5624::0.433
3::5625::0.439
3::5626::0.476
3::5627::0.699
3::5628::0.462
3::5629::1.727
3::5630::0.493
3::5631::0.454
3::5632::0.637
3::5633::0.473
3::5634::0.427
3::5636::0.47
3::5637::2.756
3::5638::2.673
3::5639::0.184
3::5640::0.184
3::5641::0.186
3::5642::0.189
3::5643::0.184
3::5644::0.183
3::5645::0.186
3::5646::0.184
3::5647::19.036
3::5648::2.525
3::5649::0.376
3::5650::0.128
3::5652::2.616
3::5653::0.2
3::5654::0.199
3::5655::0.192
3::5656::0.342
3::5657::0.114
3::5658::0.149
3::5659::0.114
3::5660::0.114
3::5661::0.12
3::5662::0.113
3::5663::0.114
3::5664::0.113
3::5665::0.119
3::5666::0.114
3::5667::0.113
3::5668::0.115
3::5669::0.817
3::5670::2.539
3::5671::0.301
3::5672::0.325
3::5673::0.298
3::5674::0.295
3::5675::0.323
3::5676::10.458
3::5677::0.354
3::5678::2.595
3::5679::0.684
3::5680::0.199
3::5681::0.202
3::5682::5.445
3::5683::0.984
3::5684::0.484
3::5686::5.168
3::5687::0.729
3::5688::0.553
3::5689::0.529
3::5690::5.131
3::5691::0.933
3::5692::0.519
3::5693::0.464
3::5694::3.27
3::5695::0.567
3::5696::0.456
3::5697::0.46
3::5698::5.804
3::5699::0.473
3::5700::0.517
3::5701::0.532
3::5702::0.602
3::5704::0.229
3::5705::0.201
3::5706::0.597
3::5707::0.437
3::5708::0.198
3::5709::0.226
3::5710::2.595
3::5711::0.199
3::5712::0.414
3::5713::0.204
3::5714::3.176
3::5715::0.945
3::5716::0.593
3::5717::0.473
3::5718::3.264
3::5719::0.881
3::5720::0.465
3::5721::0.52
3::5722::2.754
3::5723::0.2
3::5725::0.412
3::5726::0.415
3::5728::0.288
3::5730::0.17
3::5731::2.621
3::5734::0.188
3::5735::0.65
3::5736::0.223
3::5737::0.113
3::5738::2.387
3::5739::0.185
3::5740::0.584
3::5741::0.195
3::5742::2.744
3::5743::0.201
3::5744::7.14
3::5745::2.484
3::5746::0.155
3::5747::2.647
3::5748::1.102
3::5749::2.59
3::5750::2.423
3::5751::0.112
3::5752::2.759
3::5753::0.205
3::5754::2.722
3::5757::2.64
3::5758::0.597
3::5759::10.356
3::5760::2.65
3::5761::10.544
3::5762::0.536
3::5763::0.683
3::5764::2.365
3::5765::2.626
3::5766::2.729
3::5767::2.607
3::5768::0.634
3::5770::2.558
3::5771::10.87
3::5772::0.907
3::5774::10.463
3::5775::0.786
3::5776::10.44
3::5777::0.563
3::5779::0.434
3::5780::13.946
3::5781::10.433
3::5783::0.625
3::5784::0.706
3::5786::10.475
3::5787::0.659
3::5788::10.425
3::5789::1.217
3::5790::0.532
3::5792::0.629
3::5793::0.511
3::5794::0.78
3::5795::10.451
3::5797::10.486
3::5798::0.451
3::5799::0.391
3::5801::1.335
3::5802::0.641
3::5805::1.567
3::5806::0.511
3::5807::1.079
3::5808::1.345
3::5809::2.623
3::5810::2.528
3::5811::0.503
3::5812::12.892
3::5813::10.426
3::5814::0.721
3::5817::0.814
3::5818::0.516
3::5819::0.786
3::5820::0.61
3::5823::10.455
4::1::0.693
4::2::0.226
4::3::0.233
4::4::0.22
4::5::0.219
4::7::0.765
4::8::0.793
4::9::0.371
4::10::0.552
4::11::0.397
4::12::0.545
4::13::4.602
4::14::0.552
4::15::0.513
4::16::0.771
4::17::0.759
4::18::0.96
4::19::0.528
4::20::0.232
4::21::0.232
4::22::0.912
4::23::0.233
4::24::0.231
4::25::0.604
4::26::0.222
4::27::0.223
4::28::0.223
4::29::0.868
4::30::0.307
4::31::0.304
4::32::0.578
4::33::0.286
4::34::0.287
4::35::1.792
4::36::0.267
4::37::0.713
4::38::0.79
4::39::0.685
4::40::0.694
4::41::1.065
4::42::0.95
4::43::2.159
4::44::0.695
4::45::0.757
4::46::0.244
4::48::0.259
4::49::0.898
4::50::0.268
4::51::0.276
4::52::0.238
4::53::1.143
4::54::0.552
4::55::0.66
4::56::0.232
4::57::0.489
4::59::0.474
4::60::0.241
4::61::1.334
4::62::0.539
4::63::0.752
4::64::0.762
4::65::0.473
4::66::0.666
4::67::3.714
4::68::1.23
4::69::0.611
4::71::0.565
4::73::0.47
4::74::0.756
4::75::0.513
4::76::0.428
4::77::0.532
4::78::0.687
4::80::0.45
4::81::0.966
4::82::0.424
4::83::0.801
4::84::0.745
4::85::0.874
4::86::0.208
4::87::0.686
4::88::0.146
4::89::0.14
4::90::0.14
4::91::0.306
4::92::0.153
4::94::3.312
4::95::4.325
4::96::3.333
4::97::1.395
4::98::2.212
4::99::3.722
4::100::0.895
4::101::0.894
4::104::0.459
4::105::0.355
4::106::0.302
4::107::0.474
4::108::0.328
4::109::0.308
4::110::0.155
4::111::0.155
4::112::0.154
4::113::0.31
4::114::0.285
4::115::0.271
4::117::0.281
4::118::0.267
4::119::0.244
4::120::0.358
4::121::0.203
4::122::1.937
4::123::1.214
4::124::0.157
4::125::0.138
4::126::0.241
4::127::0.119
4::128::0.118
4::129::0.118
4::130::0.452
4::131::0.153
4::132::0.147
4::135::0.143
4::137::0.412
4::138::0.595
4::139::0.48
4::140::0.584
4::141::1.324
4::142::0.282
4::143::0.129
4::144::0.129
4::145::0.292
4::146::0.29
4::147::0.127
4::148::0.131
4::149::1.328
4::150::0.337
4::151::0.34
4::153::0.561
4::154::0.239
4::155::0.236
4::156::0.297
4::157::0.524
4::158::1.758
4::159::0.789
4::160::1.903
4::161::0.473
4::162::0.496
4::164::0.456
4::165::0.145
4::166::0.148
4::167::0.48
4::168::0.558
4::169::0.175
4::170::0.175
4::171::0.35
4::172::0.748
4::173::0.33
4::174::0.366
4::175::0.505
4::176::0.892
4::177::0.634
4::178::1.111
4::179::0.658
4::180::0.483
4::181::0.19
4::182::0.581
4::183::0.991
4::184::0.365
4::185::0.996
4::187::0.341
4::188::0.821
4::189::0.8
4::190::0.858
4::191::0.613
4::192::0.617
4::193::0.619
4::194::0.441
4::195::2.573
4::196::0.643
4::197::0.47
4::198::0.684
4::200::0.752
4::201::0.507
4::202::7.216
4::203::0.44
4::204::0.553
4::205::0.622
4::206::1.017
4::207::0.337
4::208::0.65
4::209::0.615
4::210::0.491
4::211::0.665
4::212::0.169
4::213::0.169
4::214::0.298
4::215::0.15
4::216::1.014
4::217::0.643
4::218::0.785
4::219::0.211
4::220::0.109
4::221::0.102
4::222::0.09
4::223::0.09
4::224::0.09
4::225::0.114
4::226::10.024
4::227::0.327
4::228::0.095
4::229::0.098
4::230::0.09
4::231::0.117
4::232::0.092
4::233::0.09
4::234::10.61
4::235::0.737
4::237::0.09
4::238::11.202
4::239::0.729
4::240::0.09
4::241::0.09
4::242::11.579
4::243::0.378
4::244::0.09
4::245::0.091
4::246::0.091
4::247::0.093
4::248::0.09
4::249::0.114
4::250::0.09
4::251::0.136
4::252::0.09
4::253::0.09
4::254::0.09
4::256::1.048
4::257::0.09
4::258::0.09
4::259::0.09
4::260::0.1
4::261::0.09
4::262::0.09
4::263::0.09
4::264::0.09
4::265::0.127
4::266::0.09
4::269::0.09
4::270::0.091
4::271::0.091
4::272::0.09
4::273::0.111
4::274::12.001
4::275::0.615
4::276::0.107
4::277::0.09
4::279::0.499
4::280::0.09
4::281::0.09
4::283::0.09
4::284::0.089
4::285::0.089
4::286::0.09
4::287::0.09
4::288::0.09
4::289::0.101
4::290::0.09
4::291::0.09
4::292::0.093
4::293::0.09
4::294::12.424
4::295::0.691
4::296::0.136
4::297::0.126
4::298::0.091
4::299::0.218
4::300::12.463
4::301::0.598
4::302::0.162
4::303::0.09
4::304::0.09
4::305::0.09
4::306::0.163
4::307::0.342
4::308::0.09
4::309::0.09
4::310::0.09
4::311::0.09
4::312::0.09
4::313::0.109
4::314::0.09
4::315::0.09
4::316::0.09
4::317::0.09
4::318::12.326
4::325::19.969
4::326::10.75
4::327::0.914
4::328::0.089
4::329::0.185
4::330::0.09
4::331::0.098
4::332::0.091
4::333::0.09
4::334::0.09
4::335::0.09
4::336::0.092
4::337::0.103
4::338::11.352
4::339::0.822
4::340::0.111
4::341::0.09
4::342::0.137
4::343::0.09
4::344::0.09
4::345::0.169
4::346::0.095
4::347::0.09
4::348::0.09
4::349::0.106
4::350::0.174
4::351::0.091
4::352::0.161
4::353::0.091
4::354::0.108
4::355::0.251
4::356::0.118
4::357::0.201
4::358::0.105
4::359::0.215
4::360::0.161
4::362::0.111
4::363::0.113
4::364::0.144
4::365::0.139
4::366::0.096
4::367::0.109
4::368::0.104
4::369::0.09
4::370::0.09
4::371::0.271
4::373::0.137
4::374::0.146
4::375::0.09
4::376::0.09
4::377::0.134
4::378::0.091
4::379::0.09
4::380::0.092
4::381::0.094
4::383::0.144
4::384::0.092
4::385::11.735
4::386::1.032
4::387::0.09
4::388::0.127
4::389::0.11
4::391::0.162
4::393::0.141
4::394::0.12
4::395::0.199
4::396::0.09
4::397::11.544
4::398::0.894
4::400::0.09
4::401::0.11
4::402::12.201
4::404::12.803
4::405::12.723
4::406::0.66
4::407::0.09
4::408::0.09
4::409::12.422
4::410::0.915
4::411::13.054
4::412::0.408
4::413::12.36
4::414::13.261
4::415::0.318
4::416::0.09
4::417::12.481
4::418::13.071
4::419::12.863
4::420::1.044
4::421::12.355
4::422::0.772
4::432::19.068
4::434::0.091
4::435::11.829
4::436::13.22
4::437::13.025
4::438::12.997
4::440::0.09
4::441::12.748
4::442::13.094
4::443::0.474
4::444::12.452
4::445::12.223
4::446::12.333
4::447::0.63
4::448::0.09
4::449::0.091
4::450::0.09
4::451::10.878
4::452::11.048
4::453::12.391
4::454::11.207
4::455::0.52
4::456::10.955
4::458::0.125
4::459::0.066
4::462::0.123
4::464::0.124
4::467::0.125
4::470::0.124
4::471::0.066
4::473::0.123
4::474::0.065
4::476::0.123
4::477::0.066
4::481::0.123
4::482::0.065
4::483::0.065
4::485::0.127
4::486::0.065
4::487::0.068
4::489::0.123
4::490::0.065
4::491::0.065
4::495::0.123
4::497::0.124
4::499::0.123
4::500::0.064
4::502::0.126
4::505::0.377
4::506::0.511
4::507::0.2
4::508::0.174
4::509::0.045
4::510::0.303
4::511::0.328
4::512::0.269
4::513::0.231
4::514::0.251
4::516::0.121
4::517::0.237
4::519::0.226
4::520::0.226
4::521::0.218
4::522::0.231
4::523::0.228
4::524::0.222
4::525::0.213
4::526::0.217
4::527::0.217
4::528::0.215
4::529::0.519
4::530::0.083
4::531::0.049
4::532::0.046
4::533::0.053
4::534::0.059
4::535::0.028
4::536::0.027
4::537::0.082
4::538::0.047
4::539::0.047
4::540::0.086
4::541::0.04
4::542::0.038
4::543::0.092
4::544::0.039
4::545::0.128
4::546::0.067
4::547::0.069
4::548::0.194
4::549::1.007
4::550::0.287
4::551::0.091
4::552::0.044
4::553::0.064
4::554::0.207
4::555::0.198
4::556::0.121
4::557::0.152
4::558::0.057
4::559::0.107
4::560::0.189
4::561::0.117
4::562::0.366
4::563::0.274
4::564::0.274
4::565::0.273
4::566::0.322
4::567::0.199
4::568::0.097
4::570::0.194
4::571::0.193
4::572::0.241
4::573::0.282
4::574::8.535
4::575::0.362
4::577::0.068
4::578::0.168
4::579::0.069
4::580::0.143
4::581::0.212
4::582::0.213
4::583::0.075
4::585::0.064
4::586::0.067
4::587::0.283
4::588::0.178
4::589::0.194
4::590::0.069
4::591::0.086
4::592::0.15
4::593::0.123
4::597::0.187
4::598::0.2
4::599::0.07
4::600::0.357
4::602::0.36
4::603::0.18
4::604::0.357
4::605::0.162
4::607::0.163
4::608::0.421
4::609::0.243
4::610::0.477
4::611::0.246
4::612::0.339
4::613::0.415
4::614::0.414
4::615::0.361
4::616::0.847
4::617::0.343
4::618::0.38
4::619::0.701
4::620::0.332
4::621::0.487
4::622::0.242
4::623::0.242
4::624::0.245
4::625::0.246
4::626::0.484
4::627::0.519
4::628::0.488
4::629::1.025
4::630::0.249
4::631::0.254
4::632::2.539
4::633::0.247
4::634::0.242
4::635::0.247
4::636::0.361
4::637::0.521
4::638::0.25
4::639::0.248
4::640::0.764
4::641::0.245
4::642::0.244
4::643::0.245
4::644::0.239
4::646::0.491
4::647::0.546
4::648::0.273
4::649::0.476
4::651::0.238
4::652::0.238
4::653::0.242
4::654::0.248
4::655::0.239
4::656::0.239
4::657::1.432
4::658::0.238
4::659::0.241
4::660::1.272
4::661::0.54
4::662::0.271
4::663::0.496
4::664::0.263
4::665::0.247
4::666::0.247
4::667::0.248
4::668::0.261
4::669::0.248
4::670::0.248
4::671::1.034
4::672::0.804
4::673::4.447
4::674::0.237
4::676::0.235
4::678::0.522
4::679::0.52
4::680::0.516
4::681::0.551
4::682::0.32
4::683::0.315
4::684::0.314
4::685::0.315
4::686::0.563
4::687::0.301
4::688::0.311
4::689::0.31
4::690::0.312
4::691::0.56
4::692::0.292
4::693::0.313
4::694::0.3
4::695::0.311
4::696::0.739
4::697::0.513
4::698::2.369
4::699::0.445
4::700::0.226
4::701::0.564
4::702::0.301
4::703::0.302
4::704::0.314
4::705::0.293
4::706::0.532
4::707::0.266
4::708::1.065
4::709::0.267
4::710::2.028
4::711::0.411
4::712::0.524
4::713::0.363
4::714::0.364
4::715::0.512
4::716::0.252
4::717::0.512
4::718::0.545
4::719::0.464
4::720::0.233
4::721::0.501
4::722::0.245
4::723::0.472
4::724::0.236
4::725::0.236
4::726::0.236
4::727::1.169
4::728::0.7
4::729::0.614
4::730::0.338
4::731::0.544
4::732::0.265
4::733::0.27
4::734::0.448
4::735::0.441
4::736::0.463
4::737::0.517
4::738::0.717
4::739::0.686
4::740::0.517
4::741::0.536
4::742::0.52
4::743::0.47
4::744::0.466
4::746::0.542
4::747::0.405
4::748::0.203
4::749::0.74
4::751::0.228
4::752::0.51
4::753::0.565
4::754::0.531
4::755::0.47
4::756::0.487
4::757::0.486
4::758::0.519
4::759::0.258
4::760::0.72
4::761::0.4
4::762::2.218
4::763::0.809
4::764::1.958
4::765::0.442
4::766::2.861
4::767::0.394
4::768::0.939
4::769::1.277
4::770::0.258
4::771::3.555
4::772::0.508
4::773::0.526
4::774::15.49
4::777::0.587
4::778::0.298
4::780::0.641
4::781::0.521
4::782::0.522
4::783::0.523
4::784::0.263
4::785::0.54
4::786::0.271
4::787::0.591
4::788::0.294
4::789::0.386
4::790::0.437
4::791::0.255
4::792::0.508
4::793::0.472
4::795::0.576
4::796::0.433
4::797::0.831
4::799::0.544
4::800::0.743
4::801::0.705
4::803::0.456
4::804::0.536
4::805::0.558
4::806::0.437
4::807::0.477
4::808::0.747
4::809::0.545
4::811::0.506
4::812::0.499
4::813::0.774
4::814::1.025
4::815::0.554
4::816::0.479
4::818::6.205
4::819::3.816
4::821::0.391
4::822::0.52
4::823::0.765
4::825::0.51
4::826::0.575
4::827::0.475
4::828::0.694
4::829::0.572
4::830::0.463
4::831::0.509
4::832::0.548
4::833::0.907
4::836::0.517
4::837::0.49
4::838::0.468
4::839::0.664
4::840::0.485
4::841::9.637
4::842::1.235
4::844::1.813
4::845::0.517
4::846::1.381
4::848::0.923
4::849::1.011
4::850::0.822
4::852::0.879
4::853::0.581
4::854::0.497
4::855::0.911
4::856::0.435
4::857::0.529
4::858::0.532
4::860::0.466
4::861::0.442
4::862::0.507
4::863::0.496
4::894::0.565
4::895::3.185
4::896::0.093
4::897::0.094
4::899::0.132
4::900::0.132
4::901::0.186
4::902::0.244
4::903::0.57
4::904::0.232
4::905::0.471
4::906::0.168
4::907::0.168
4::908::0.341
4::909::0.291
4::910::2.77
4::911::0.282
4::912::0.61
4::913::0.454
4::914::0.256
4::915::0.131
4::917::0.278
4::918::0.129
4::919::0.27
4::920::0.657
4::921::0.44
4::922::0.66
4::923::1.384
4::924::0.291
4::925::0.346
4::927::0.287
4::928::1.408
4::929::0.16
4::930::0.164
4::931::0.298
4::932::1.143
4::933::0.156
4::934::0.303
4::935::1.13
4::936::0.153
4::937::0.484
4::938::0.518
4::939::0.948
4::940::0.285
4::941::0.28
4::942::0.415
4::943::0.258
4::944::0.411
4::945::0.283
4::946::0.282
4::947::0.685
4::948::0.198
4::949::8.408
4::950::0.46
4::951::0.266
4::952::0.254
4::953::0.31
4::954::0.245
4::955::0.257
4::956::0.223
4::957::0.289
4::958::0.24
4::959::0.123
4::961::0.427
4::962::0.695
4::963::0.271
4::964::0.248
4::965::0.258
4::967::0.28
4::968::0.289
4::969::0.284
4::971::0.549
4::972::0.289
4::973::0.618
4::974::0.297
4::975::0.3
4::976::0.358
4::977::4.999
4::978::0.309
4::979::0.271
4::980::0.443
4::981::0.249
4::982::0.38
4::983::0.341
4::984::0.393
4::985::0.245
4::986::0.587
4::987::0.158
4::988::0.262
4::989::0.383
4::990::0.251
4::991::0.251
4::992::2.603
4::993::2.605
4::994::2.579
4::995::2.644
4::996::2.526
4::997::1.539
4::998::0.267
4::999::0.387
4::1000::0.265
4::1001::0.261
4::1002::10.6
4::1003::0.272
4::1004::0.254
4::1005::0.258
4::1006::0.276
4::1007::0.258
4::1008::0.244
4::1009::0.28
4::1010::0.247
4::1012::0.584
4::1013::0.251
4::1014::0.645
4::1015::0.245
4::1016::0.246
4::1017::0.363
4::1018::0.363
4::1019::0.255
4::1020::9.616
4::1021::0.254
4::1022::0.648
4::1023::0.251
4::1024::0.288
4::1025::0.288
4::1026::0.257
4::1027::0.272
4::1028::1.052
4::1029::0.257
4::1030::0.263
4::1031::0.167
4::1032::1.615
4::1033::0.107
4::1034::0.112
4::1035::0.614
4::1036::0.275
4::1037::0.273
4::1038::0.135
4::1039::0.139
4::1040::0.272
4::1041::0.136
4::1042::0.135
4::1044::0.329
4::1045::0.319
4::1046::0.257
4::1047::0.324
4::1048::0.277
4::1049::0.254
4::1050::0.769
4::1051::0.567
4::1052::0.437
4::1053::0.437
4::1054::0.429
4::1055::0.472
4::1082::0.451
4::1083::0.128
4::1084::0.125
4::1085::0.124
4::1086::0.296
4::1087::0.149
4::1088::0.149
4::1089::0.223
4::1090::0.113
4::1091::0.112
4::1092::0.25
4::1093::0.23
4::1094::0.117
4::1095::0.117
4::1097::0.118
4::1098::0.118
4::1099::0.231
4::1100::0.118
4::1101::0.118
4::1102::0.231
4::1103::0.117
4::1104::0.116
4::1105::0.238
4::1106::0.122
4::1107::0.226
4::1108::0.705
4::1109::0.46
4::1110::0.495
4::1111::0.573
4::1112::0.504
4::1113::0.551
4::1114::0.443
4::1116::0.437
4::1117::0.612
4::1119::0.406
4::1120::0.836
4::1121::0.627
4::1122::0.396
4::1124::0.643
4::1126::0.154
4::1128::0.454
4::1129::0.167
4::1130::0.16
4::1131::0.463
4::1132::0.751
4::1133::0.547
4::1134::0.282
4::1135::0.121
4::1136::0.127
4::1137::0.123
4::1138::0.385
4::1139::0.854
4::1140::0.378
4::1141::0.376
4::1142::0.409
4::1143::0.15
4::1146::0.214
4::1147::0.226
4::1148::0.331
4::1149::0.438
4::1150::0.235
4::1151::0.677
4::1152::0.388
4::1154::0.384
4::1155::0.335
4::1156::0.12
4::1157::0.105
4::1158::0.163
4::1159::0.357
4::1160::0.152
4::1161::0.119
4::1162::0.106
4::1163::0.697
4::1164::0.691
4::1165::0.184
4::1166::0.561
4::1167::0.127
4::1168::0.138
4::1169::0.137
4::1170::0.13
4::1171::0.819
4::1172::0.384
4::1173::0.403
4::1174::0.215
4::1175::0.256
4::1176::0.514
4::1177::0.51
4::1178::0.597
4::1179::0.448
4::1180::2.088
4::1181::0.115
4::1182::0.392
4::1183::0.343
4::1184::0.451
4::1185::0.336
4::1186::0.443
4::1187::0.608
4::1188::2.046
4::1189::0.36
4::1190::0.45
4::1191::5.643
4::1192::0.56
4::1193::0.66
4::1194::1.167
4::1195::0.765
4::1196::0.653
4::1197::0.47
4::1198::0.452
4::1199::0.358
4::1200::0.52
4::1202::0.629
4::1203::0.344
4::1204::0.55
4::1205::0.42
4::1206::0.451
4::1207::0.621
4::1208::0.327
4::1209::0.573
4::1211::0.493
4::1212::0.374
4::1213::0.593
4::1214::0.384
4::1215::0.369
4::1216::0.54
4::1217::0.73
4::1218::0.451
4::1219::0.76
4::1220::0.354
4::1221::0.602
4::1222::0.398
4::1223::0.447
4::1225::0.21
4::1226::0.21
4::1227::0.219
4::1229::0.209
4::1230::0.209
4::1231::0.21
4::1232::0.211
4::1233::0.209
4::1234::0.21
4::1235::0.221
4::1236::0.209
4::1237::0.21
4::1238::0.209
4::1239::0.484
4::1240::0.356
4::1241::0.128
4::1242::0.127
4::1243::0.503
4::1244::0.151
4::1245::0.457
4::1246::0.139
4::1247::0.132
4::1248::0.133
4::1249::0.622
4::1250::0.151
4::1251::0.503
4::1252::0.125
4::1253::0.127
4::1254::0.699
4::1255::0.162
4::1256::0.037
4::1257::0.778
4::1258::0.208
4::1259::0.189
4::1260::0.665
4::1261::0.148
4::1262::0.148
4::1263::1.216
4::1264::0.121
4::1265::0.405
4::1266::0.125
4::1267::0.499
4::1268::0.125
4::1269::0.419
4::1270::0.117
4::1271::0.116
4::1272::0.579
4::1273::0.145
4::1274::0.152
4::1275::0.639
4::1276::0.256
4::1277::0.13
4::1278::0.13
4::1279::0.13
4::1280::0.256
4::1281::0.129
4::1282::0.13
4::1283::0.13
4::1284::0.13
4::1285::0.132
4::1286::0.129
4::1287::0.132
4::1288::0.635
4::1289::0.128
4::1290::0.127
4::1291::0.137
4::1292::0.127
4::1293::0.251
4::1294::0.127
4::1295::0.128
4::1296::0.127
4::1297::0.127
4::1298::0.128
4::1299::0.127
4::1300::0.127
4::1301::0.527
4::1302::0.175
4::1304::0.393
4::1305::0.165
4::1306::0.165
4::1307::0.164
4::1308::0.436
4::1309::0.468
4::1310::0.607
4::1312::0.192
4::1313::0.155
4::1314::0.155
4::1315::0.598
4::1316::2.423
4::1317::0.582
4::1318::0.462
4::1319::0.549
4::1320::0.478
4::1321::0.459
4::1322::0.158
4::1323::0.15
4::1324::0.131
4::1325::0.135
4::1326::0.47
4::1327::0.538
4::1328::0.151
4::1329::0.149
4::1331::1.204
4::1332::2.083
4::1333::1.174
4::1334::5.757
4::1335::0.474
4::1336::0.448
4::1337::0.533
4::1338::0.456
4::1339::0.125
4::1340::0.446
4::1341::0.353
4::1342::0.237
4::1343::0.241
4::1344::0.433
4::1345::0.248
4::1346::0.605
4::1347::0.403
4::1348::0.145
4::1349::0.548
4::1350::0.121
4::1351::0.121
4::1352::0.81
4::1353::0.519
4::1354::0.133
4::1355::0.133
4::1357::0.564
4::1358::0.558
4::1359::0.386
4::1360::0.156
4::1361::0.445
4::1362::0.421
4::1363::0.392
4::1364::0.472
4::1365::0.135
4::1366::1.478
4::1367::0.419
4::1368::0.3
4::1369::0.294
4::1370::1.251
4::1371::0.149
4::1372::0.436
4::1373::0.123
4::1374::0.123
4::1375::0.121
4::1376::0.702
4::1377::0.133
4::1378::0.465
4::1379::0.392
4::1380::0.588
4::1381::0.382
4::1382::0.385
4::1383::0.428
4::1384::0.12
4::1385::0.132
4::1386::0.816
4::1387::0.312
4::1391::0.46
4::1392::0.138
4::1393::0.725
4::1394::1.016
4::1397::0.303
4::1398::0.188
4::1399::1.395
4::1400::0.629
4::1401::0.439
4::1402::0.294
4::1403::0.15
4::1404::0.411
4::1405::0.922
4::1406::0.503
4::1407::0.89
4::1408::0.367
4::1409::0.837
4::1410::0.35
4::1411::0.64
4::1412::0.327
4::1413::0.669
4::1414::0.329
4::1415::0.792
4::1416::0.314
4::1417::0.312
4::1418::0.522
4::1419::0.73
4::1420::0.12
4::1421::0.545
4::1422::0.514
4::1423::0.742
4::1424::0.373
4::1425::0.459
4::1429::0.495
4::1430::0.662
4::1431::0.295
4::1432::0.632
4::1433::0.414
4::1434::0.115
4::1435::0.498
4::1436::0.254
4::1437::0.552
4::1439::0.479
4::1440::0.148
4::1441::0.785
4::1442::0.432
4::1443::0.43
4::1444::0.147
4::1445::0.468
4::1446::0.151
4::1447::0.581
4::1448::0.557
4::1449::0.396
4::1450::0.288
4::1451::0.247
4::1452::0.306
4::1453::0.521
4::1454::0.49
4::1455::0.358
4::1456::0.428
4::1457::1.618
4::1458::1.536
4::1459::0.631
4::1460::0.386
4::1461::0.575
4::1462::0.917
4::1463::0.41
4::1464::0.468
4::1465::0.747
4::1466::0.394
4::1467::1.404
4::1468::0.498
4::1469::0.45
4::1470::0.514
4::1471::0.551
4::1472::2.795
4::1473::1.541
4::1474::0.492
4::1475::0.515
4::1476::2.339
4::1477::0.488
4::1478::0.49
4::1479::0.508
4::1480::0.601
4::1482::0.985
4::1483::0.487
4::1484::0.635
4::1485::0.405
4::1486::0.461
4::1487::0.554
4::1488::0.489
4::1489::0.446
4::1490::0.679
4::1491::0.481
4::1492::0.477
4::1493::0.439
4::1494::0.597
4::1495::1.146
4::1496::0.439
4::1498::0.633
4::1499::0.501
4::1500::1.07
4::1501::0.173
4::1502::1.274
4::1503::5.115
4::1504::0.79
4::1505::0.839
4::1506::0.623
4::1507::0.405
4::1508::0.288
4::1509::0.983
4::1510::1.182
4::1511::1.096
4::1512::1.389
4::1513::0.575
4::1514::0.152
4::1515::0.153
4::1517::0.498
4::1518::0.137
4::1519::0.137
4::1520::1.226
4::1521::0.798
4::1522::0.586
4::1523::0.593
4::1524::0.569
4::1525::1.093
4::1526::0.661
4::1527::0.558
4::1528::0.538
4::1529::0.748
4::1530::0.803
4::1531::0.154
4::1532::0.711
4::1533::1.245
4::1534::1.243
4::1535::0.93
4::1548::0.785
4::1549::0.603
4::1550::0.571
4::1551::0.572
4::1552::0.565
4::1553::0.571
4::1554::0.566
4::1555::0.564
4::1556::1.431
4::1558::2.228
4::1559::1.18
4::1560::0.564
4::1561::0.958
4::1562::0.678
4::1563::0.92
4::1564::0.476
4::1565::0.595
4::1566::0.566
4::1567::0.502
4::1568::0.123
4::1569::0.129
4::1570::0.394
4::1571::0.135
4::1572::0.14
4::1573::0.244
4::1574::0.127
4::1575::2.049
4::1576::0.354
4::1577::0.166
4::1578::0.353
4::1579::0.166
4::1580::0.257
4::1581::0.364
4::1582::0.565
4::1583::0.404
4::1584::0.23
4::1585::0.255
4::1586::0.234
4::1587::0.716
4::1588::0.249
4::1589::0.526
4::1590::0.261
4::1591::0.265
4::1592::0.542
4::1593::0.275
4::1594::0.448
4::1595::0.223
4::1596::0.698
4::1597::0.98
4::1598::0.59
4::1599::0.397
4::1600::0.301
4::1601::0.388
4::1602::0.198
4::1603::0.192
4::1604::0.192
4::1605::0.364
4::1606::0.391
4::1607::0.361
4::1608::0.39
4::1609::0.355
4::1611::0.362
4::1612::0.399
4::1613::0.381
4::1614::0.363
4::1616::0.393
4::1617::0.363
4::1618::0.182
4::1619::0.367
4::1620::0.184
4::1621::0.549
4::1623::0.409
4::1624::0.193
4::1625::0.351
4::1626::0.372
4::1627::0.511
4::1628::0.348
4::1629::0.601
4::1630::0.518
4::1631::0.391
4::1632::1.022
4::1633::0.971
4::1634::0.389
4::1635::0.342
4::1637::0.299
4::1638::0.154
4::1639::0.153
4::1640::0.152
4::1641::0.153
4::1642::0.153
4::1643::0.154
4::1644::0.154
4::1645::0.154
4::1646::0.154
4::1647::0.153
4::1648::0.153
4::1649::0.155
4::1650::0.153
4::1651::0.153
4::1652::0.156
4::1653::0.153
4::1654::0.154
4::1655::0.153
4::1656::0.153
4::1657::0.153
4::1659::0.153
4::1660::0.152
4::1661::0.154
4::1663::0.153
4::1664::0.153
4::1665::0.153
4::1666::0.198
4::1667::0.154
4::1668::0.153
4::1669::0.153
4::1670::0.153
4::1671::0.153
4::1672::0.156
4::1673::0.153
4::1674::0.154
4::1675::0.153
4::1676::0.152
4::1677::0.153
4::1678::0.154
4::1679::0.153
4::1680::0.155
4::1681::0.153
4::1682::0.154
4::1683::0.152
4::1684::0.158
4::1685::0.153
4::1686::0.154
4::1687::0.153
4::1688::0.155
4::1689::0.153
4::1690::0.153
4::1691::0.155
4::1692::0.154
4::1693::0.153
4::1694::0.204
4::1695::0.156
4::1696::0.153
4::1697::0.153
4::1698::0.153
4::1699::0.156
4::1700::0.153
4::1701::0.435
4::1702::0.431
4::1703::0.145
4::1704::0.146
4::1705::0.145
4::1706::0.146
4::1707::0.147
4::1708::0.154
4::1709::0.148
4::1710::0.147
4::1711::0.145
4::1712::0.146
4::1713::0.145
4::1714::0.146
4::1715::0.146
4::1716::0.147
4::1717::0.722
4::1718::0.146
4::1719::0.147
4::1720::0.147
4::1721::0.146
4::1722::0.154
4::1723::0.146
4::1724::0.146
4::1725::0.147
4::1727::0.177
4::1728::0.148
4::1729::0.147
4::1730::0.145
4::1731::0.148
4::1732::0.433
4::1733::0.433
4::1734::0.147
4::1735::0.149
4::1736::0.145
4::1737::0.146
4::1738::0.145
4::1739::0.154
4::1740::0.148
4::1741::0.145
4::1742::0.147
4::1743::0.147
4::1744::0.148
4::1745::0.146
4::1746::0.147
4::1747::0.148
4::1748::0.315
4::1749::0.157
4::1750::3.296
4::1751::5.141
4::1752::0.149
4::1753::0.354
4::1754::0.347
4::1755::0.169
4::1756::0.172
4::1758::13.537
4::1759::0.283
4::1760::0.283
4::1761::0.13
4::1762::0.285
4::1763::0.285
4::1764::0.467
4::1765::0.278
4::1766::2.844
4::1767::0.405
4::1768::0.205
4::1769::1.497
4::1770::0.333
4::1771::0.143
4::1772::0.139
4::1773::0.138
4::1774::0.288
4::1775::0.292
4::1776::0.185
4::1777::0.305
4::1778::0.299
4::1779::0.463
4::1780::0.288
4::1781::0.139
4::1782::0.283
4::1783::0.178
4::1784::0.403
4::1786::0.142
4::1787::0.145
4::1788::0.459
4::1789::0.465
4::1790::0.457
4::1791::0.362
4::1792::0.305
4::1793::0.293
4::1794::0.144
4::1795::0.145
4::1796::0.281
4::1797::0.146
4::1798::0.256
4::1799::0.132
4::1800::0.292
4::1801::0.39
4::1802::0.268
4::1803::0.135
4::1804::0.306
4::1805::0.337
4::1806::0.488
4::1808::0.275
4::1809::0.927
4::1810::0.271
4::1811::0.27
4::1812::0.33
4::1813::0.273
4::1814::0.33
4::1815::0.296
4::1816::0.429
4::1817::0.362
4::1818::0.261
4::1819::0.325
4::1820::0.417
4::1821::0.306
4::1822::0.427
4::1823::0.288
4::1824::0.397
4::1825::0.333
4::1826::0.309
4::1827::0.554
4::1828::0.29
4::1829::0.257
4::1830::0.267
4::1831::0.27
4::1832::0.37
4::1833::0.284
4::1834::0.253
4::1835::0.28
4::1836::0.277
4::1837::0.278
4::1838::0.274
4::1839::0.278
4::1840::0.269
4::1841::0.339
4::1843::0.279
4::1844::0.755
4::1845::0.444
4::1846::0.21
4::1847::0.39
4::1848::0.395
4::1849::0.77
4::1851::0.761
4::1852::0.594
4::1853::0.469
4::1854::0.331
4::1855::0.247
4::1856::0.313
4::1857::0.192
4::1858::0.361
4::1859::0.362
4::1860::0.36
4::1862::0.396
4::1863::0.251
4::1864::0.2
4::1865::0.22
4::1866::6.35
4::1868::0.413
4::1869::0.408
4::1870::1.145
4::1871::1.138
4::1872::1.132
4::1873::1.099
4::1874::1.134
4::1875::1.164
4::1876::0.663
4::1877::0.295
4::1878::0.414
4::1879::0.772
4::1880::0.194
4::1881::0.358
4::1882::0.375
4::1884::1.807
4::1885::0.349
4::1886::0.549
4::1887::0.394
4::1888::0.374
4::1889::0.561
4::1890::0.459
4::1891::1.171
4::1892::0.455
4::1893::0.609
4::1894::0.504
4::1896::0.499
4::1897::0.297
4::1898::0.407
4::1899::0.325
4::1900::0.254
4::1902::4.714
4::1903::0.557
4::1904::0.574
4::1906::0.088
4::1907::0.079
4::1908::0.078
4::1909::1.764
4::1910::1.75
4::1911::2.402
4::1912::0.266
4::1913::0.5
4::1914::0.247
4::1915::2.036
4::1916::0.205
4::1917::0.228
4::1918::0.297
4::1919::0.189
4::1920::0.296
4::1921::0.188
4::1922::0.287
4::1923::0.202
4::1924::0.244
4::1925::0.25
4::1926::0.319
4::1927::0.436
4::1929::0.413
4::1930::0.216
4::1931::0.238
4::1932::0.12
4::1933::0.267
4::1934::0.282
4::1935::0.414
4::1936::0.266
4::1937::0.264
4::1938::0.266
4::1939::0.264
4::1940::0.264
4::1941::0.289
4::1942::1.714
4::1943::0.275
4::1944::0.265
4::1945::0.293
4::1946::0.226
4::1947::0.113
4::1948::0.113
4::1949::0.253
4::1950::0.132
4::1951::0.127
4::1952::0.155
4::1953::0.125
4::1954::0.238
4::1955::0.119
4::1956::0.121
4::1957::0.237
4::1958::0.115
4::1959::0.115
4::1960::0.218
4::1961::0.109
4::1962::0.23
4::1963::0.115
4::1964::0.568
4::1965::0.278
4::1966::0.137
4::1967::0.133
4::1968::0.134
4::1969::0.142
4::1970::0.634
4::1972::0.396
4::1973::0.251
4::1974::0.275
4::1976::0.225
4::1977::0.228
4::1978::0.231
4::1979::0.228
4::1980::0.226
4::1981::0.686
4::1982::0.219
4::1983::0.403
4::1984::0.305
4::1985::0.216
4::1986::0.289
4::1987::2.028
4::1988::1.353
4::1989::1.082
4::1990::0.289
4::1991::0.227
4::1992::0.265
4::1993::0.276
4::1994::0.14
4::1995::0.256
4::1996::0.112
4::1997::3.179
4::1998::0.184
4::1999::0.247
4::2000::0.233
4::2001::0.118
4::2002::0.235
4::2003::0.225
4::2004::0.994
4::2005::0.265
4::2006::0.773
4::2007::0.288
4::2008::0.274
4::2009::0.227
4::2010::0.396
4::2011::0.235
4::2012::0.237
4::2013::0.267
4::2014::0.25
4::2015::0.244
4::2016::0.604
4::2017::4.877
4::2018::0.365
4::2019::0.227
4::2020::0.236
4::2021::0.234
4::2022::0.235
4::2023::0.244
4::2024::0.27
4::2025::0.401
4::2026::1.52
4::2027::0.44
4::2028::0.226
4::2029::0.303
4::2031::0.245
4::2032::0.438
4::2033::0.228
4::2034::0.218
4::2035::0.447
4::2036::0.45
4::2037::0.236
4::2038::0.424
4::2039::0.446
4::2040::0.22
4::2041::1.35
4::2042::0.66
4::2043::0.665
4::2044::0.664
4::2045::0.687
4::2047::0.675
4::2048::0.273
4::2049::0.691
4::2050::0.412
4::2051::0.202
4::2052::0.101
4::2053::0.101
4::2054::0.632
4::2055::0.455
4::2056::0.503
4::2057::0.876
4::2058::0.519
4::2059::0.478
4::2060::2.309
4::2061::0.414
4::2062::0.415
4::2063::2.346
4::2064::0.42
4::2065::0.426
4::2066::0.239
4::2067::0.122
4::2068::0.242
4::2069::0.121
4::2070::0.242
4::2071::0.124
4::2072::0.279
4::2073::0.138
4::2074::0.138
4::2075::0.36
4::2076::0.534
4::2077::0.118
4::2078::0.059
4::2079::0.059
4::2081::0.061
4::2082::0.312
4::2083::0.281
4::2084::1.258
4::2085::0.278
4::2086::0.324
4::2087::0.265
4::2088::0.32
4::2089::0.137
4::2090::0.139
4::2091::0.296
4::2092::0.29
4::2093::0.274
4::2094::0.438
4::2095::0.332
4::2096::0.399
4::2097::0.388
4::2099::2.16
4::2100::0.117
4::2101::0.313
4::2102::0.314
4::2103::0.321
4::2104::0.451
4::2105::0.325
4::2106::0.707
4::2107::0.264
4::2108::0.277
4::2109::0.246
4::2110::0.39
4::2111::0.274
4::2112::0.29
4::2113::0.262
4::2114::0.266
4::2115::0.304
4::2116::0.653
4::2117::5.041
4::2118::0.904
4::2119::0.245
4::2120::0.26
4::2121::0.282
4::2122::1.321
4::2123::0.242
4::2124::0.455
4::2125::0.675
4::2126::0.226
4::2127::0.41
4::2128::0.274
4::2129::0.271
4::2130::1.258
4::2131::0.461
4::2132::0.51
4::2133::0.538
4::2134::0.443
4::2135::0.42
4::2136::0.42
4::2137::0.475
4::2138::0.495
4::2139::0.596
4::2140::0.577
4::2142::0.675
4::2143::0.458
4::2144::0.683
4::2145::0.532
4::2146::0.583
4::2147::0.744
4::2148::0.75
4::2149::0.626
4::2150::0.572
4::2151::0.5
4::2152::0.409
4::2153::0.439
4::2154::0.473
4::2155::0.555
4::2156::0.526
4::2157::0.513
4::2158::1.219
4::2159::0.665
4::2160::0.745
4::2161::0.332
4::2162::0.333
4::2163::0.333
4::2164::0.333
4::2165::0.577
4::2166::0.288
4::2167::0.145
4::2168::0.144
4::2169::0.647
4::2170::0.342
4::2171::0.324
4::2172::0.671
4::2173::0.136
4::2174::0.14
4::2175::0.137
4::2176::0.136
4::2177::0.141
4::2178::0.135
4::2179::0.136
4::2180::0.135
4::2181::0.14
4::2182::0.276
4::2183::0.149
4::2184::0.313
4::2185::0.291
4::2186::0.448
4::2187::0.291
4::2188::0.281
4::2189::0.325
4::2190::0.32
4::2191::0.522
4::2192::0.343
4::2193::0.313
4::2194::0.288
4::2195::0.331
4::2196::0.357
4::2197::0.339
4::2198::0.73
4::2199::0.43
4::2200::0.149
4::2201::0.939
4::2202::0.341
4::2203::0.401
4::2204::0.523
4::2205::0.435
4::2206::0.953
4::2207::0.3
4::2208::0.382
4::2209::0.366
4::2210::0.355
4::2211::1.621
4::2212::1.385
4::2213::0.127
4::2214::0.064
4::2215::0.064
4::2217::0.437
4::2218::0.225
4::2219::0.437
4::2221::3.588
4::2222::2.027
4::2223::0.224
4::2224::0.224
4::2225::0.222
4::2226::0.482
4::2227::0.618
4::2228::1.407
4::2229::0.412
4::2231::0.229
4::2232::0.326
4::2233::1.437
4::2234::0.208
4::2235::0.443
4::2236::0.416
4::2237::0.211
4::2238::0.478
4::2239::0.227
4::2240::0.438
4::2241::0.438
4::2242::0.396
4::2243::0.411
4::2244::1.324
4::2245::0.405
4::2246::0.629
4::2247::0.413
4::2248::0.441
4::2249::0.294
4::2250::0.453
4::2251::0.45
4::2252::0.139
4::2253::0.138
4::2254::0.076
4::2255::0.076
4::2256::0.463
4::2257::0.309
4::2258::0.301
4::2259::0.333
4::2260::0.38
4::2261::0.378
4::2262::0.19
4::2263::0.584
4::2264::0.193
4::2266::1.271
4::2267::0.592
4::2268::0.156
4::2269::0.157
4::2270::0.316
4::2271::0.313
4::2272::0.346
4::2273::0.178
4::2274::0.175
4::2275::0.311
4::2276::0.652
4::2278::1.542
4::2279::0.815
4::2280::0.346
4::2281::0.518
4::2282::0.314
4::2283::0.155
4::2284::0.439
4::2285::0.497
4::2286::0.274
4::2287::0.342
4::2288::0.993
4::2289::0.32
4::2290::0.524
4::2291::0.504
4::2292::0.491
4::2293::0.326
4::2294::0.418
4::2295::0.39
4::2296::0.324
4::2297::0.306
4::2298::0.444
4::2299::0.495
4::2300::0.556
4::2301::0.311
4::2302::0.513
4::2305::0.392
4::2306::0.195
4::2307::0.197
4::2308::0.512
4::2309::1.413
4::2310::0.594
4::2311::0.292
4::2312::0.296
4::2313::0.285
4::2314::0.289
4::2315::2.429
4::2316::0.473
4::2317::0.588
4::2318::0.279
4::2319::1.938
4::2320::0.712
4::2321::0.69
4::2322::0.675
4::2323::0.35
4::2324::3.521
4::2325::0.582
4::2326::0.475
4::2327::0.491
4::2328::1.458
4::2329::0.464
4::2330::0.458
4::2331::0.455
4::2332::0.406
4::2334::0.139
4::2335::0.132
4::2336::0.286
4::2338::0.27
4::2339::0.134
4::2340::0.478
4::2341::0.166
4::2342::0.168
4::2343::0.864
4::2346::0.316
4::2347::0.281
4::2348::0.337
4::2349::0.28
4::2350::0.278
4::2351::0.319
4::2352::0.644
4::2353::0.322
4::2354::0.323
4::2355::0.598
4::2356::0.634
4::2357::0.14
4::2358::0.538
4::2359::0.516
4::2360::0.923
4::2361::0.569
4::2362::0.562
4::2363::0.599
4::2364::0.559
4::2365::0.834
4::2366::1.168
4::2367::1.664
4::2368::1.275
4::2370::0.208
4::2371::0.216
4::2372::0.205
4::2373::0.206
4::2374::0.206
4::2375::0.209
4::2376::0.212
4::2377::0.206
4::2379::0.206
4::2380::0.205
4::2381::0.215
4::2382::0.227
4::2383::0.214
4::2384::0.206
4::2385::0.205
4::2386::0.205
4::2387::0.205
4::2388::0.206
4::2389::0.213
4::2390::0.205
4::2391::0.206
4::2392::0.205
4::2393::0.244
4::2394::0.126
4::2395::0.124
4::2396::0.122
4::2397::0.335
4::2398::0.168
4::2399::0.186
4::2400::0.316
4::2401::0.16
4::2402::0.759
4::2403::0.286
4::2404::0.145
4::2405::0.32
4::2406::0.145
4::2407::0.279
4::2408::0.316
4::2409::0.142
4::2410::0.14
4::2411::0.259
4::2412::0.265
4::2413::0.134
4::2414::0.133
4::2415::0.308
4::2416::0.338
4::2417::0.345
4::2418::0.28
4::2422::0.278
4::2423::0.865
4::2424::0.309
4::2425::0.138
4::2426::0.354
4::2427::0.279
4::2428::0.287
4::2429::0.565
4::2430::0.369
4::2431::0.462
4::2432::0.571
4::2433::0.738
4::2435::0.289
4::2436::0.343
4::2437::0.296
4::2439::0.263
4::2441::0.567
4::2443::0.326
4::2444::0.34
4::2446::0.407
4::2447::0.287
4::2448::0.294
4::2449::0.29
4::2450::0.592
4::2451::0.278
4::2452::0.753
4::2453::0.533
4::2454::0.287
4::2455::0.141
4::2456::0.142
4::2457::0.142
4::2458::0.275
4::2459::0.137
4::2460::0.137
4::2461::0.307
4::2462::0.158
4::2463::0.155
4::2464::0.258
4::2465::0.127
4::2466::0.251
4::2467::0.127
4::2468::0.322
4::2469::0.163
4::2470::0.161
4::2471::0.277
4::2472::0.14
4::2473::0.453
4::2475::0.155
4::2476::0.14
4::2477::0.415
4::2478::0.287
4::2479::0.138
4::2480::0.159
4::2481::0.139
4::2482::0.139
4::2483::0.148
4::2484::0.138
4::2485::0.276
4::2486::0.277
4::2487::0.706
4::2489::0.139
4::2490::0.26
4::2491::0.26
4::2492::0.133
4::2493::0.423
4::2494::0.27
4::2495::0.857
4::2496::0.264
4::2498::0.661
4::2499::0.283
4::2500::0.139
4::2501::0.138
4::2502::0.248
4::2503::0.115
4::2504::0.254
4::2505::0.26
4::2506::0.249
4::2507::0.273
4::2508::0.157
4::2509::0.265
4::2510::0.144
4::2512::0.236
4::2513::0.365
4::2514::0.247
4::2515::0.42
4::2516::0.583
4::2517::0.424
4::2518::0.238
4::2519::0.411
4::2520::0.243
4::2521::0.242
4::2522::0.246
4::2523::0.276
4::2524::0.242
4::2525::0.28
4::2526::0.238
4::2527::0.259
4::2528::0.243
4::2529::0.369
4::2530::0.388
4::2531::0.382
4::2532::0.36
4::2533::1.694
4::2535::0.256
4::2536::0.259
4::2537::0.129
4::2538::0.13
4::2539::0.512
4::2540::0.441
4::2541::0.403
4::2542::0.251
4::2543::0.126
4::2544::0.273
4::2545::0.14
4::2546::0.136
4::2547::0.137
4::2548::0.294
4::2549::3.38
4::2550::0.344
4::2551::0.366
4::2552::0.511
4::2553::2.722
4::2554::0.15
4::2555::0.257
4::2556::0.308
4::2557::0.328
4::2558::0.655
4::2559::0.801
4::2560::0.124
4::2561::0.629
4::2562::0.123
4::2563::0.124
4::2564::0.914
4::2565::0.511
4::2566::0.253
4::2567::0.15
4::2568::0.153
4::2569::0.255
4::2570::2.287
4::2571::0.247
4::2572::0.29
4::2573::0.552
4::2574::0.547
4::2575::0.26
4::2576::0.441
4::2577::0.276
4::2578::0.243
4::2580::1.296
4::2581::0.939
4::2582::0.233
4::2583::0.233
4::2584::0.24
4::2585::0.229
4::2586::0.759
4::2587::0.398
4::2588::0.216
4::2589::0.995
4::2590::0.273
4::2591::0.559
4::2592::0.842
4::2593::0.439
4::2594::0.59
4::2595::0.495
4::2596::0.517
4::2597::0.512
4::2598::0.555
4::2599::0.513
4::2600::1.3
4::2601::0.636
4::2602::0.462
4::2603::0.396
4::2605::0.749
4::2606::0.549
4::2609::4.556
4::2610::0.419
4::2611::0.328
4::2612::0.369
4::2613::0.303
4::2618::0.754
4::2619::0.881
4::2620::0.869
4::2621::0.323
4::2622::0.969
4::2623::0.977
4::2624::1.279
4::2625::1.036
4::2626::1.474
4::2627::1.136
4::2628::0.76
4::2629::0.888
4::2630::0.709
4::2631::1.186
4::2632::0.417
4::2633::0.21
4::2634::0.21
4::2635::0.21
4::2636::0.299
4::2637::0.209
4::2638::0.21
4::2639::0.208
4::2640::0.21
4::2641::0.208
4::2643::0.235
4::2644::1.499
4::2645::0.699
4::2646::3.737
4::2647::3.38
4::2648::3.372
4::2649::0.322
4::2650::0.159
4::2651::0.857
4::2652::0.673
4::2653::0.176
4::2654::1.067
4::2655::0.19
4::2656::0.995
4::2657::1.56
4::2658::0.613
4::2659::0.696
4::2660::0.776
4::2661::0.654
4::2662::2.52
4::2663::0.557
4::2664::2.241
4::2665::1.056
4::2666::1.35
4::2668::0.179
4::2669::0.455
4::2670::0.154
4::2671::0.624
4::2672::0.349
4::2674::0.711
4::2675::1.302
4::2676::0.234
4::2678::0.697
4::2679::0.233
4::2680::1.446
4::2681::1.763
4::2682::0.235
4::2683::0.986
4::2684::0.928
4::2685::0.755
4::2686::0.752
4::2687::4.3
4::2688::0.438
4::2689::0.153
4::2690::0.153
4::2691::0.153
4::2692::0.156
4::2693::0.153
4::2694::0.153
4::2695::0.153
4::2696::0.154
4::2697::0.153
4::2698::0.152
4::2699::0.154
4::2700::0.152
4::2701::0.154
4::2702::0.153
4::2703::0.154
4::2704::0.153
4::2705::0.153
4::2706::0.153
4::2707::0.153
4::2708::0.153
4::2709::0.153
4::2710::0.154
4::2711::0.154
4::2712::0.154
4::2713::0.153
4::2714::0.153
4::2715::0.153
4::2716::0.155
4::2717::0.155
4::2718::0.157
4::2719::0.156
4::2720::0.154
4::2721::0.154
4::2722::0.153
4::2723::0.154
4::2724::0.154
4::2725::0.155
4::2726::0.154
4::2727::0.147
4::2729::0.147
4::2730::0.154
4::2731::0.157
4::2732::0.152
4::2733::0.147
4::2734::0.156
4::2735::0.153
4::2736::0.154
4::2737::0.152
4::2738::0.154
4::2739::0.147
4::2740::0.154
4::2741::0.148
4::2742::0.155
4::2743::0.153
4::2744::0.152
4::2745::0.392
4::2746::0.154
4::2747::0.155
4::2748::0.153
4::2749::0.153
4::2750::0.155
4::2751::0.158
4::2752::0.147
4::2753::0.154
4::2754::0.152
4::2755::0.147
4::2756::0.153
4::2757::0.154
4::2758::0.153
4::2759::0.155
4::2760::0.156
4::2761::0.152
4::2762::0.153
4::2763::0.154
4::2765::0.155
4::2766::0.153
4::2767::0.154
4::2768::0.159
4::2769::0.153
4::2770::0.154
4::2771::0.154
4::2772::0.153
4::2774::0.153
4::2776::0.154
4::2777::0.156
4::2778::0.154
4::2779::0.155
4::2780::0.153
4::2781::0.159
4::2783::0.155
4::2784::0.153
4::2786::0.153
4::2787::0.154
4::2788::0.292
4::2789::0.153
4::2790::0.154
4::2791::0.157
4::2792::0.153
4::2793::0.156
4::2794::0.153
4::2795::0.153
4::2796::0.156
4::2797::0.156
4::2798::0.157
4::2799::0.153
4::2800::0.155
4::2801::0.393
4::2802::0.153
4::2803::0.153
4::2804::0.153
4::2805::0.157
4::2806::0.154
4::2807::0.153
4::2808::0.153
4::2809::0.157
4::2810::0.153
4::2811::0.157
4::2812::0.155
4::2813::0.153
4::2814::0.159
4::2815::0.164
4::2816::0.154
4::2817::0.153
4::2818::0.156
4::2819::0.154
4::2820::0.154
4::2821::0.147
4::2822::0.158
4::2823::0.158
4::2824::0.154
4::2825::0.154
4::2826::0.157
4::2827::0.153
4::2828::0.154
4::2829::0.155
4::2830::0.153
4::2831::0.153
4::2832::0.153
4::2833::0.154
4::2834::0.154
4::2835::0.155
4::2836::0.154
4::2837::0.153
4::2838::0.153
4::2839::0.158
4::2840::0.153
4::2841::0.154
4::2842::0.153
4::2843::0.153
4::2844::0.153
4::2845::0.154
4::2847::0.153
4::2848::0.154
4::2849::0.153
4::2851::0.154
4::2852::0.153
4::2853::0.156
4::2854::0.154
4::2855::0.153
4::2856::0.154
4::2857::0.156
4::2858::0.45
4::2859::0.154
4::2860::0.153
4::2861::0.154
4::2862::0.154
4::2863::0.154
4::2864::0.153
4::2865::0.152
4::2866::0.153
4::2867::0.153
4::2868::0.153
4::2869::0.155
4::2870::0.153
4::2871::0.153
4::2872::0.153
4::2873::0.153
4::2874::0.152
4::2875::0.153
4::2876::0.147
4::2877::0.154
4::2878::0.463
4::2879::0.15
4::2880::0.283
4::2881::0.16
4::2882::0.143
4::2883::0.142
4::2884::0.495
4::2885::0.301
4::2886::0.154
4::2887::0.154
4::2888::0.152
4::2889::0.153
4::2890::0.303
4::2891::0.164
4::2892::0.164
4::2893::0.152
4::2894::0.155
4::2896::0.305
4::2897::0.152
4::2898::0.303
4::2899::0.158
4::2900::0.161
4::2901::0.182
4::2902::0.154
4::2903::0.159
4::2904::0.166
4::2905::0.154
4::2906::0.152
4::2907::0.154
4::2908::0.158
4::2909::0.152
4::2910::0.153
4::2911::0.541
4::2912::0.11
4::2913::0.11
4::2914::0.329
4::2915::0.11
4::2916::0.112
4::2917::0.69
4::2918::0.146
4::2919::0.145
4::2920::0.616
4::2921::0.158
4::2922::0.161
4::2923::0.479
4::2924::0.199
4::2925::0.165
4::2926::0.361
4::2927::0.11
4::2928::0.388
4::2929::0.124
4::2930::0.403
4::2931::0.112
4::2932::0.427
4::2933::0.26
4::2934::0.109
4::2935::0.135
4::2936::0.109
4::2937::0.109
4::2938::0.113
4::2939::0.112
4::2940::0.109
4::2941::0.127
4::2942::0.11
4::2943::0.45
4::2944::0.121
4::2945::0.12
4::2946::0.152
4::2947::0.897
4::2948::0.659
4::2949::0.156
4::2950::0.158
4::2951::0.363
4::2952::0.586
4::2953::0.295
4::2954::0.172
4::2955::0.157
4::2956::0.147
4::2957::0.357
4::2958::0.122
4::2959::0.475
4::2960::0.113
4::2961::0.174
4::2962::0.217
4::2963::0.113
4::2964::0.107
4::2965::0.113
4::2966::0.115
4::2967::0.117
4::2968::0.182
4::2970::0.281
4::2971::3.422
4::2972::0.294
4::2973::0.206
4::2974::0.357
4::2976::0.478
4::2977::0.306
4::2978::0.331
4::2979::0.341
4::2980::0.304
4::2981::0.133
4::2982::0.716
4::2983::0.288
4::2984::12.85
4::2985::0.519
4::2988::0.728
4::2989::0.142
4::2990::0.144
4::2991::7.933
4::2992::0.107
4::2993::0.109
4::2994::0.112
4::2995::0.92
4::2996::0.313
4::2997::0.319
4::2998::1.041
4::2999::0.201
4::3000::1.661
4::3001::1.335
4::3002::0.151
4::3003::0.4
4::3004::0.172
4::3005::0.415
4::3006::1.086
4::3008::0.296
4::3009::0.354
4::3010::0.119
4::3011::0.442
4::3012::0.538
4::3013::0.123
4::3014::0.488
4::3015::0.586
4::3017::0.265
4::3018::0.128
4::3019::0.512
4::3020::0.127
4::3021::0.123
4::3022::0.319
4::3023::0.111
4::3024::1.49
4::3025::0.246
4::3026::12.292
4::3027::0.312
4::3028::2.134
4::3029::0.532
4::3030::0.21
4::3031::2.511
4::3032::0.374
4::3033::1.068
4::3034::0.566
4::3035::0.532
4::3036::0.139
4::3037::0.766
4::3038::0.437
4::3039::0.547
4::3040::0.249
4::3041::0.379
4::3042::0.099
4::3044::0.336
4::3045::0.636
4::3046::0.342
4::3047::0.278
4::3048::0.272
4::3049::0.329
4::3051::0.54
4::3052::0.315
4::3053::0.389
4::3054::0.494
4::3055::0.375
4::3056::0.664
4::3057::0.427
4::3058::0.26
4::3059::0.345
4::3060::0.307
4::3062::0.307
4::3064::0.327
4::3065::0.437
4::3066::0.57
4::3067::0.862
4::3069::0.55
4::3070::0.33
4::3071::0.532
4::3072::0.515
4::3075::0.428
4::3076::4.015
4::3077::0.538
4::3078::0.344
4::3079::0.104
4::3080::0.468
4::3081::0.348
4::3082::0.564
4::3083::0.454
4::3084::0.55
4::3085::0.438
4::3086::0.372
4::3087::0.373
4::3088::0.518
4::3089::0.901
4::3090::0.378
4::3091::0.383
4::3092::0.437
4::3093::0.887
4::3094::0.413
4::3095::0.311
4::3096::0.311
4::3097::0.496
4::3099::0.448
4::3100::0.422
4::3101::0.458
4::3102::0.257
4::3103::0.438
4::3104::0.515
4::3105::0.496
4::3106::0.406
4::3107::0.616
4::3108::0.466
4::3109::0.296
4::3110::0.374
4::3111::0.592
4::3112::0.47
4::3113::0.462
4::3114::0.365
4::3115::0.66
4::3116::0.859
4::3117::0.643
4::3118::0.497
4::3119::0.355
4::3120::0.696
4::3121::0.609
4::3122::0.505
4::3123::0.145
4::3124::0.185
4::3126::0.296
4::3128::0.779
4::3130::0.443
4::3131::0.443
4::3132::0.311
4::3133::0.384
4::3134::0.244
4::3135::0.524
4::3136::0.503
4::3137::0.809
4::3138::1.102
4::3139::0.468
4::3140::15.82
4::3141::0.823
4::3142::0.354
4::3143::0.344
4::3144::0.529
4::3145::0.668
4::3146::0.159
4::3147::1.031
4::3148::0.156
4::3150::0.173
4::3151::0.649
4::3153::0.153
4::3154::0.154
4::3155::0.156
4::3156::0.157
4::3157::0.17
4::3158::0.156
4::3159::0.157
4::3161::0.599
4::3162::1.056
4::3163::0.151
4::3164::0.16
4::3165::0.153
4::3166::0.16
4::3167::0.182
4::3169::0.16
4::3170::0.176
4::3171::0.153
4::3172::0.183
4::3173::0.153
4::3174::0.17
4::3175::0.695
4::3176::0.156
4::3177::0.163
4::3178::0.157
4::3179::0.153
4::3180::0.153
4::3181::0.16
4::3182::0.154
4::3183::0.166
4::3184::0.153
4::3185::0.16
4::3186::0.171
4::3187::0.18
4::3188::0.17
4::3189::0.157
4::3190::0.153
4::3191::0.427
4::3192::0.156
4::3193::0.157
4::3194::0.156
4::3195::0.166
4::3196::0.157
4::3197::0.163
4::3198::0.16
4::3199::0.186
4::3200::0.467
4::3201::0.151
4::3202::0.172
4::3203::0.157
4::3204::0.182
4::3205::0.167
4::3206::0.665
4::3207::0.157
4::3208::0.16
4::3209::0.406
4::3210::0.194
4::3211::0.159
4::3212::0.649
4::3213::0.182
4::3214::0.205
4::3215::0.16
4::3216::0.164
4::3217::0.358
4::3218::0.16
4::3219::0.163
4::3220::0.17
4::3221::0.172
4::3222::1.51
4::3223::0.168
4::3224::0.171
4::3225::0.159
4::3227::0.172
4::3228::0.186
4::3229::0.166
4::3230::0.195
4::3231::0.157
4::3232::0.176
4::3233::0.198
4::3234::0.159
4::3235::0.154
4::3236::0.16
4::3237::0.173
4::3238::0.156
4::3239::0.158
4::3241::0.352
4::3242::0.185
4::3243::0.16
4::3244::0.756
4::3245::0.095
4::3246::0.043
4::3247::0.14
4::3249::0.133
4::3250::0.169
4::3251::1.154
4::3252::0.947
4::3253::0.967
4::3254::0.039
4::3255::0.038
4::3256::0.041
4::3257::1.114
4::3258::0.039
4::3259::0.862
4::3260::0.947
4::3310::0.24
4::3311::0.12
4::3312::0.121
4::3313::0.325
4::3314::0.121
4::3316::0.135
4::3317::0.373
4::3318::0.643
4::3319::0.119
4::3320::0.408
4::3321::0.127
4::3322::0.132
4::3323::0.129
4::3324::0.451
4::3325::0.131
4::3326::0.126
4::3327::0.167
4::3328::0.243
4::3329::0.372
4::3330::0.128
4::3331::0.124
4::3332::0.798
4::3333::0.122
4::3334::0.122
4::3335::0.122
4::3336::0.121
4::3337::0.122
4::3338::0.123
4::3339::0.123
4::3340::0.125
4::3341::0.123
4::3342::0.243
4::3343::0.123
4::3344::0.123
4::3345::0.244
4::3346::0.12
4::3347::0.122
4::3348::0.126
4::3349::0.2
4::3350::0.121
4::3351::0.125
4::3352::0.121
4::3353::0.167
4::3355::0.225
4::3356::0.047
4::3357::0.046
4::3358::0.048
4::3359::0.047
4::3360::0.091
4::3361::0.248
4::3362::0.138
4::3363::0.092
4::3364::0.09
4::3365::0.226
4::3366::0.09
4::3367::0.09
4::3368::0.046
4::3369::0.046
4::3370::0.046
4::3371::0.046
4::3372::0.046
4::3373::0.051
4::3374::0.139
4::3375::0.09
4::3376::0.266
4::3377::0.047
4::3378::0.047
4::3380::0.311
4::3381::0.091
4::3382::0.046
4::3383::0.047
4::3385::0.046
4::3386::0.74
4::3387::0.445
4::3388::0.459
4::3389::0.44
4::3390::0.456
4::3391::0.456
4::3392::0.443
4::3393::0.457
4::3394::0.456
4::3395::0.459
4::3396::0.48
4::3397::0.46
4::3398::0.452
4::3399::0.46
4::3400::0.46
4::3401::0.46
4::3402::0.132
4::3403::0.315
4::3404::0.2
4::3405::0.368
4::3406::0.482
4::3407::0.478
4::3408::0.477
4::3409::0.477
4::3410::0.462
4::3411::0.477
4::3412::0.476
4::3413::0.47
4::3414::0.468
4::3415::0.482
4::3416::0.468
4::3417::0.462
4::3418::0.464
4::3419::0.462
4::3420::0.481
4::3421::0.476
4::3423::0.476
4::3424::0.462
4::3425::0.484
4::3426::0.464
4::3427::0.462
4::3428::0.467
4::3429::0.467
4::3430::0.462
4::3431::0.304
4::3432::0.483
4::3433::0.53
4::3434::0.176
4::3435::0.367
4::3436::0.216
4::3437::0.215
4::3438::0.217
4::3439::1.068
4::3440::0.216
4::3443::0.221
4::3444::0.215
4::3445::0.215
4::3446::0.216
4::3447::0.219
4::3448::0.215
4::3449::0.218
4::3450::0.215
4::3451::0.561
4::3452::0.215
4::3454::0.215
4::3455::0.217
4::3456::0.215
4::3457::0.219
4::3458::0.215
4::3459::0.216
4::3460::0.222
4::3461::0.237
4::3462::0.07
4::3463::0.069
4::3464::0.068
4::3488::0.48
4::3489::0.363
4::3490::0.183
4::3491::0.221
4::3492::0.273
4::3493::0.179
4::3494::0.179
4::3495::0.18
4::3496::0.271
4::3497::0.218
4::3498::0.184
4::3499::0.18
4::3500::0.182
4::3501::0.183
4::3502::0.218
4::3503::0.223
4::3504::0.218
4::3505::0.217
4::3506::0.218
4::3507::0.187
4::3508::0.052
4::3509::0.052
4::3510::0.413
4::3511::0.075
4::3512::0.052
4::3513::0.051
4::3514::0.431
4::3515::0.073
4::3516::0.074
4::3517::0.074
4::3518::0.074
4::3519::0.074
4::3521::0.074
4::3522::0.116
4::3523::0.016
4::3524::0.015
4::3525::0.378
4::3526::0.101
4::3527::0.1
4::3528::0.099
4::3529::0.294
4::3530::0.102
4::3531::0.221
4::3532::0.051
4::3533::0.052
4::3534::0.2
4::3535::0.059
4::3536::0.058
4::3537::0.135
4::3538::0.726
4::3539::0.029
4::3540::0.985
4::3541::0.037
4::3542::0.036
4::3543::0.041
4::3544::0.062
4::3545::0.014
4::3546::0.007
4::3547::0.009
4::3548::0.414
4::3549::0.063
4::3550::0.062
4::3551::0.062
4::3552::0.065
4::3553::0.067
4::3554::0.062
4::3555::0.059
4::3556::0.064
4::3557::0.065
4::3558::0.062
4::3559::0.067
4::3561::0.063
4::3562::0.064
4::3563::0.072
4::3565::0.062
4::3566::0.067
4::3567::0.067
4::3568::0.408
4::3569::0.114
4::3570::0.112
4::3571::0.319
4::3572::0.675
4::3573::0.065
4::3574::0.066
4::3575::0.285
4::3576::0.093
4::3577::0.087
4::3578::0.085
4::3579::0.703
4::3580::0.066
4::3581::0.064
4::3583::0.214
4::3584::0.089
4::3586::0.04
4::3587::0.041
4::3588::0.041
4::3589::0.086
4::3590::0.02
4::3591::0.019
4::3592::0.159
4::3593::0.065
4::3594::0.052
4::3595::0.042
4::3596::0.041
4::3597::1.102
4::3598::0.046
4::3599::0.171
4::3600::0.047
4::3601::0.05
4::3602::0.047
4::3603::0.047
4::3604::0.172
4::3605::0.068
4::3606::0.064
4::3607::0.062
4::3608::0.271
4::3609::0.2
4::3610::0.046
4::3611::0.045
4::3612::0.187
4::3613::0.055
4::3614::0.05
4::3615::0.05
4::3616::0.307
4::3617::0.05
4::3618::0.05
4::3619::0.05
4::3620::0.211
4::3621::0.063
4::3622::0.066
4::3623::0.062
4::3624::0.408
4::3625::0.098
4::3626::0.082
4::3627::0.096
4::3628::0.042
4::3629::0.027
4::3630::0.028
4::3631::0.027
4::3632::0.027
4::3633::0.119
4::3634::0.03
4::3635::0.028
4::3636::0.028
4::3637::0.442
4::3639::0.057
4::3640::0.049
4::3641::0.049
4::3642::0.262
4::3643::0.084
4::3644::0.199
4::3645::0.056
4::3646::0.117
4::3647::0.031
4::3648::0.029
4::3649::0.291
4::3650::0.105
4::3651::0.099
4::3652::0.105
4::3653::0.17
4::3654::0.039
4::3655::0.04
4::3656::0.12
4::3657::0.048
4::3658::0.033
4::3659::0.033
4::3660::0.265
4::3661::0.066
4::3662::0.136
4::3663::0.035
4::3664::0.225
4::3665::0.449
4::3666::0.081
4::3667::0.071
4::3668::0.118
4::3669::0.04
4::3670::0.038
4::3671::0.94
4::3672::0.03
4::3673::0.027
4::3674::0.373
4::3675::0.093
4::3676::1.134
4::3677::0.102
4::3678::0.349
4::3679::0.103
4::3680::0.183
4::3681::0.028
4::3682::0.336
4::3683::0.065
4::3684::0.067
4::3685::0.258
4::3686::0.064
4::3687::15.163
4::3688::0.086
4::3689::0.186
4::3690::0.028
4::3691::0.173
4::3692::0.021
4::3693::0.178
4::3694::0.116
4::3695::0.071
4::3696::0.023
4::3697::0.201
4::3698::0.055
4::3699::0.166
4::3700::0.062
4::3701::4.012
4::3702::3.629
4::3704::0.514
4::3705::0.901
4::3706::0.464
4::3707::0.887
4::3708::0.488
4::3709::0.059
4::3710::0.391
4::3711::0.227
4::3712::0.077
4::3713::0.527
4::3714::0.227
4::3715::0.526
4::3716::0.151
4::3717::0.154
4::3718::0.153
4::3719::0.227
4::3720::0.077
4::3721::0.078
4::3722::0.077
4::3723::0.078
4::3725::0.153
4::3726::0.153
4::3727::0.113
4::3728::0.028
4::3729::0.299
4::3730::0.05
4::3731::0.049
4::3732::0.179
4::3733::0.035
4::3734::0.035
4::3735::0.39
4::3736::0.093
4::3737::0.233
4::3738::0.061
4::3739::1.053
4::3740::0.062
4::3741::0.095
4::3742::0.018
4::3743::1.666
4::3744::0.086
4::3745::0.295
4::3746::0.067
4::3747::0.067
4::3748::0.153
4::3749::0.099
4::3750::0.242
4::3751::0.076
4::3752::0.081
4::3753::0.34
4::3754::0.107
4::3755::0.212
4::3756::0.035
4::3757::0.035
4::3758::0.143
4::3759::0.037
4::3760::0.144
4::3761::0.051
4::3762::0.051
4::3763::0.099
4::3764::0.017
4::3765::0.28
4::3766::0.056
4::3767::0.075
4::3768::0.018
4::3769::0.402
4::3770::0.077
4::3771::0.089
4::3772::0.083
4::3774::0.4
4::3776::0.075
4::3777::0.365
4::3778::0.105
4::3779::0.37
4::3780::0.281
4::3781::0.239
4::3782::0.289
4::3783::0.175
4::3784::0.337
4::3785::0.103
4::3786::0.262
4::3787::0.08
4::3788::0.112
4::3789::0.029
4::3790::0.201
4::3791::0.286
4::3792::0.176
4::3793::0.177
4::3794::0.176
4::3795::0.176
4::3797::0.175
4::3798::0.176
4::3799::0.176
4::3800::0.176
4::3801::0.176
4::3803::0.176
4::3804::0.176
4::3806::0.182
4::3807::0.205
4::3808::0.03
4::3809::0.035
4::3810::0.031
4::3811::0.031
4::3812::0.041
4::3813::0.053
4::3814::0.029
4::3815::0.032
4::3816::0.033
4::3817::0.217
4::3818::0.11
4::3819::0.206
4::3820::0.095
4::3822::0.096
4::3823::0.097
4::3824::0.095
4::3827::0.093
4::3828::0.1
4::3830::0.164
4::3831::0.313
4::3832::0.093
4::3834::0.032
4::3835::0.219
4::3836::0.119
4::3837::0.12
4::3839::0.121
4::3840::0.119
4::3841::0.121
4::3842::0.159
4::3843::0.803
4::3845::0.116
4::3846::0.043
4::3847::0.039
4::3848::0.044
4::3849::0.097
4::3850::0.036
4::3851::0.034
4::3853::0.132
4::3854::0.036
4::3855::0.036
4::3856::0.239
4::3857::0.424
4::3858::0.096
4::3859::0.096
4::3860::0.097
4::3861::0.092
4::3862::0.092
4::3863::0.092
4::3864::0.278
4::3865::0.365
4::3866::0.071
4::3867::0.07
4::3868::0.069
4::3871::0.182
4::3872::0.053
4::3873::0.06
4::3874::0.058
4::3875::0.059
4::3876::0.056
4::3877::0.057
4::3878::0.056
4::3879::0.543
4::3880::0.314
4::3881::0.298
4::3882::0.318
4::3883::0.307
4::3884::0.243
4::3885::0.255
4::3886::0.255
4::3887::0.131
4::3888::0.218
4::3889::0.229
4::3890::0.204
4::3891::0.299
4::3892::0.093
4::3893::0.094
4::3894::0.11
4::3895::0.433
4::3896::0.118
4::3897::0.159
4::3898::0.042
4::3899::0.204
4::3900::0.079
4::3901::0.053
4::3902::0.084
4::3903::0.26
4::3904::0.106
4::3905::0.051
4::3906::0.089
4::3907::0.088
4::3908::0.1
4::3910::0.068
4::3911::0.181
4::3912::0.257
4::3913::0.192
4::3914::0.249
4::3915::0.078
4::3916::0.053
4::3917::0.027
4::3918::0.049
4::3919::0.024
4::3920::0.024
4::3921::0.057
4::3922::0.03
4::3923::0.046
4::3924::0.122
4::3925::0.086
4::3926::0.055
4::3927::0.057
4::3928::0.057
4::3929::0.056
4::3930::0.056
4::3931::0.086
4::3932::0.22
4::3933::0.254
4::3934::0.152
4::3935::0.162
4::3936::0.153
4::3937::0.929
4::3938::0.153
4::3940::0.082
4::3941::0.078
4::3942::0.082
4::3943::0.076
4::3944::0.051
4::3945::0.05
4::3946::0.083
4::3947::0.127
4::3948::0.155
4::3949::0.255
4::3950::0.097
4::3951::0.042
4::3952::0.159
4::3953::0.099
4::3954::0.048
4::3955::0.143
4::3956::0.045
4::3957::0.078
4::3958::0.076
4::3959::0.092
4::3960::0.355
4::3961::0.105
4::3962::0.105
4::3963::0.1
4::3964::0.096
4::3965::0.096
4::3966::0.188
4::3967::0.08
4::3968::0.079
4::3969::0.08
4::3970::0.079
4::3971::0.257
4::3973::0.179
4::3974::0.09
4::3975::0.091
4::3976::0.092
4::3977::0.09
4::3978::0.314
4::3979::0.066
4::3980::7.964
4::3981::0.627
4::3982::0.144
4::3983::0.389
4::3984::0.065
4::3985::0.161
4::3986::0.065
4::3987::0.064
4::3988::0.064
4::3989::0.064
4::3990::0.064
4::3991::0.065
4::3992::0.377
4::3993::0.08
4::3994::0.079
4::3995::0.081
4::3997::0.129
4::3998::0.053
4::3999::0.349
4::4000::0.128
4::4001::0.127
4::4002::0.114
4::4004::0.278
4::4005::0.41
4::4006::0.263
4::4007::0.041
4::4008::0.043
4::4009::0.166
4::4010::0.053
4::4011::0.43
4::4012::0.09
4::4013::0.105
4::4014::0.141
4::4015::0.021
4::4016::0.02
4::4017::0.019
4::4018::0.733
4::4019::1.071
4::4020::0.097
4::4021::0.073
4::4022::0.067
4::4023::0.073
4::4024::0.956
4::4025::0.092
4::4026::0.071
4::4027::0.066
4::4028::0.067
4::4029::0.246
4::4030::0.23
4::4031::0.205
4::4032::0.146
4::4033::0.196
4::4034::0.149
4::4035::0.139
4::4036::0.119
4::4037::0.949
4::4038::0.364
4::4039::0.179
4::4040::0.176
4::4041::0.178
4::4042::0.179
4::4043::2.458
4::4044::0.318
4::4045::0.48
4::4046::0.256
4::4047::0.179
4::4048::0.172
4::4049::0.063
4::4050::0.058
4::4051::0.061
4::4052::0.072
4::4053::0.061
4::4054::1.21
4::4055::0.118
4::4056::0.666
4::4057::0.243
4::4058::0.468
4::4059::0.073
4::4060::0.065
4::4061::0.149
4::4062::0.599
4::4063::0.199
4::4064::0.252
4::4065::0.066
4::4066::0.05
4::4067::0.135
4::4068::0.548
4::4069::0.456
4::4070::0.117
4::4071::0.195
4::4073::0.085
4::4074::0.192
4::4075::0.104
4::4076::0.107
4::4077::0.127
4::4078::0.106
4::4079::0.108
4::4080::0.179
4::4081::0.245
4::4082::0.147
4::4083::0.071
4::4084::0.073
4::4085::0.125
4::4086::0.045
4::4087::0.055
4::4088::0.034
4::4089::0.126
4::4090::0.215
4::4091::0.072
4::4092::0.126
4::4093::0.071
4::4094::0.119
4::4095::0.245
4::4096::0.152
4::4097::0.266
4::4098::0.082
4::4099::0.543
4::4100::0.382
4::4102::0.358
4::4103::0.425
4::4104::0.32
4::4105::0.173
4::4106::0.338
4::4107::0.256
4::4108::0.098
4::4109::0.058
4::4110::0.052
4::4111::0.787
4::4112::0.526
4::4113::0.741
4::4114::0.584
4::4115::0.484
4::4116::0.206
4::4117::0.044
4::4118::0.041
4::4119::0.271
4::4120::0.093
4::4121::0.089
4::4122::0.095
4::4123::0.027
4::4124::0.112
4::4125::0.038
4::4126::0.197
4::4127::0.078
4::4128::0.291
4::4129::0.086
4::4130::0.087
4::4131::0.115
4::4132::0.201
4::4133::0.063
4::4134::0.033
4::4135::0.022
4::4136::0.068
4::4137::0.189
4::4138::0.24
4::4143::0.365
4::4145::0.215
4::4146::0.219
4::4147::0.042
4::4148::0.173
4::4149::0.037
4::4150::0.036
4::4151::0.233
4::4152::0.97
4::4153::0.115
4::4154::0.209
4::4155::0.09
4::4156::1.247
4::4157::0.245
4::4158::0.052
4::4159::0.38
4::4160::0.216
4::4161::0.239
4::4162::0.781
4::4163::0.14
4::4164::0.898
4::4165::0.549
4::4166::0.726
4::4167::0.228
4::4168::0.307
4::4169::0.243
4::4170::0.219
4::4171::0.163
4::4172::0.062
4::4173::0.061
4::4174::0.203
4::4175::0.442
4::4176::0.051
4::4177::0.054
4::4178::0.633
4::4179::0.216
4::4180::0.212
4::4181::0.044
4::4182::3.453
4::4183::0.286
4::4184::0.823
4::4185::0.039
4::4186::0.211
4::4187::0.247
4::4191::0.239
4::4192::0.086
4::4193::0.13
4::4194::0.374
4::4195::0.144
4::4196::0.033
4::4197::0.166
4::4198::0.358
4::4199::0.04
4::4201::0.009
4::4202::0.009
4::4203::0.432
4::4204::0.039
4::4205::0.163
4::4206::0.307
4::4207::0.365
4::4208::0.122
4::4209::0.12
4::4210::0.222
4::4211::0.068
4::4212::0.068
4::4213::0.062
4::4214::0.23
4::4215::0.406
4::4216::0.528
4::4217::0.333
4::4219::0.12
4::4220::0.447
4::4221::0.269
4::4222::0.152
4::4223::0.097
4::4224::0.351
4::4225::0.121
4::4226::0.123
4::4227::0.701
4::4228::0.255
4::4229::0.097
4::4230::0.165
4::4231::0.331
4::4232::0.116
4::4233::0.603
4::4234::1.224
4::4235::0.397
4::4236::0.398
4::4237::0.321
4::4238::0.121
4::4239::0.123
4::4240::0.317
4::4241::0.351
4::4242::0.12
4::4243::0.121
4::4245::0.123
4::4246::0.122
4::4247::0.471
4::4248::0.118
4::4249::0.115
4::4250::0.306
4::4251::0.275
4::4252::0.274
4::4253::0.306
4::4254::0.122
4::4255::0.121
4::4256::0.336
4::4257::0.118
4::4258::0.351
4::4259::0.119
4::4260::0.122
4::4261::1.095
4::4262::0.157
4::4263::0.316
4::4264::0.122
4::4265::0.116
4::4266::0.291
4::4267::0.12
4::4268::0.117
4::4269::0.307
4::4270::0.176
4::4271::0.332
4::4272::0.474
4::4273::0.112
4::4274::0.173
4::4275::0.299
4::4276::0.114
4::4277::0.115
4::4278::0.286
4::4279::0.119
4::4281::0.098
4::4282::0.374
4::4283::0.123
4::4284::0.122
4::4285::0.274
4::4286::0.12
4::4287::0.121
4::4288::0.477
4::4289::0.121
4::4291::0.098
4::4292::0.396
4::4293::0.121
4::4294::0.24
4::4295::0.148
4::4296::0.194
4::4297::0.166
4::4298::0.242
4::4299::0.408
4::4300::0.154
4::4301::0.177
4::4302::0.392
4::4304::0.158
4::4305::0.364
4::4306::0.184
4::4307::0.326
4::4308::0.322
4::4310::0.106
4::4311::0.38
4::4313::0.174
4::4314::0.207
4::4315::0.213
4::4317::0.388
4::4318::0.151
4::4319::0.354
4::4320::0.181
4::4321::0.258
4::4322::0.21
4::4323::0.22
4::4324::0.241
4::4325::0.609
4::4326::0.211
4::4327::0.371
4::4328::0.118
4::4329::0.118
4::4330::0.382
4::4331::0.122
4::4332::0.122
4::4333::0.498
4::4335::0.118
4::4336::0.151
4::4337::0.349
4::4338::0.122
4::4339::0.118
4::4340::0.34
4::4341::0.068
4::4342::0.24
4::4343::0.062
4::4345::0.363
4::4346::0.12
4::4347::0.39
4::4348::0.221
4::4349::0.114
4::4350::0.052
4::4351::0.246
4::4352::0.036
4::4354::0.042
4::4355::0.116
4::4356::0.26
4::4357::0.278
4::4358::0.119
4::4359::0.121
4::4360::0.23
4::4361::0.487
4::4362::0.123
4::4363::0.12
4::4364::0.289
4::4365::0.117
4::4366::0.115
4::4367::0.135
4::4368::0.038
4::4369::0.039
4::4370::0.152
4::4371::0.322
4::4372::0.12
4::4373::0.545
4::4374::0.12
4::4375::0.117
4::4376::0.253
4::4377::0.265
4::4378::0.186
4::4379::3.942
4::4380::0.16
4::4381::0.313
4::4382::0.306
4::4383::0.079
4::4384::0.09
4::4385::0.333
4::4387::0.106
4::4388::2.476
4::4389::0.106
4::4391::0.374
4::4392::0.118
4::4393::0.115
4::4394::0.603
4::4395::3.195
4::4396::10.218
4::4398::0.113
4::4399::0.113
4::4400::3.123
4::4401::4.424
4::4403::0.294
4::4404::0.117
4::4405::0.117
4::4406::0.29
4::4407::0.114
4::4408::0.113
4::4411::3.411
4::4414::0.115
4::4415::0.118
4::4416::0.406
4::4417::0.363
4::4418::0.16
4::4419::0.31
4::4420::0.114
4::4421::0.115
4::4422::0.299
4::4423::0.126
4::4424::0.125
4::4425::0.238
4::4426::0.087
4::4427::0.303
4::4428::0.136
4::4429::0.119
4::4430::0.397
4::4431::0.39
4::4432::0.108
4::4433::0.105
4::4434::0.252
4::4435::0.105
4::4436::0.105
4::4437::0.32
4::4438::0.116
4::4439::0.108
4::4440::0.368
4::4441::0.114
4::4442::0.116
4::4443::0.329
4::4444::0.124
4::4445::0.116
4::4446::0.361
4::4447::0.121
4::4448::0.122
4::4449::0.493
4::4450::0.122
4::4451::0.119
4::4452::0.37
4::4453::0.115
4::4454::0.117
4::4455::0.339
4::4457::0.138
4::4458::0.736
4::4459::0.104
4::4460::0.101
4::4461::1.743
4::4462::0.308
4::4463::0.118
4::4464::0.117
4::4465::0.246
4::4466::0.276
4::4467::0.386
4::4471::0.33
4::4472::0.123
4::4474::0.349
4::4475::0.117
4::4476::0.115
4::4477::1.339
4::4478::0.466
4::4479::0.234
4::4480::0.233
4::4481::0.255
4::4482::0.119
4::4483::0.138
4::4484::0.19
4::4485::0.272
4::4486::0.119
4::4487::0.12
4::4488::0.35
4::4489::0.032
4::4490::0.512
4::4491::0.16
4::4492::0.072
4::4493::0.039
4::4494::0.018
4::4495::0.009
4::4496::0.394
4::4497::0.246
4::4498::0.219
4::4499::0.172
4::4500::0.255
4::4501::0.081
4::4502::0.152
4::4503::0.357
4::4504::0.37
4::4505::0.06
4::4506::0.217
4::4507::0.039
4::4508::1.794
4::4509::0.246
4::4510::0.213
4::4511::0.126
4::4512::0.13
4::4513::0.226
4::4514::0.142
4::4515::2.615
4::4516::0.106
4::4517::0.112
4::4518::0.305
4::4519::0.287
4::4520::0.623
4::4521::0.296
4::4522::0.16
4::4523::0.352
4::4524::0.066
4::4525::0.215
4::4526::0.378
4::4527::0.452
4::4528::0.047
4::4529::2.762
4::4530::0.324
4::4531::0.568
4::4532::0.176
4::4533::0.204
4::4534::1.21
4::4535::0.365
4::4536::0.104
4::4537::0.176
4::4538::0.852
4::4539::1.91
4::4540::0.169
4::4541::0.052
4::4542::0.415
4::4543::0.516
4::4544::0.391
4::4545::0.064
4::4546::0.272
4::4548::0.337
4::4549::0.324
4::4550::0.358
4::4551::0.425
4::4552::0.335
4::4553::0.344
4::4554::0.233
4::4555::0.146
4::4556::0.317
4::4557::0.281
4::4558::0.173
4::4559::0.152
4::4560::0.153
4::4562::0.066
4::4563::0.369
4::4564::0.461
4::4565::0.604
4::4566::0.179
4::4568::0.303
4::4569::0.04
4::4570::0.114
4::4572::0.159
4::4573::0.126
4::4574::0.507
4::4575::0.313
4::4576::0.339
4::4577::0.167
4::4578::0.272
4::4580::0.449
4::4581::0.236
4::4582::0.321
4::4583::0.219
4::4584::0.248
4::4585::0.261
4::4586::0.273
4::4587::0.119
4::4588::2.361
4::4589::0.093
4::4591::0.153
4::4593::0.494
4::4594::0.334
4::4595::0.228
4::4596::0.062
4::4598::0.287
4::4599::1.197
4::4600::0.488
4::4601::0.305
4::4602::0.061
4::4603::0.254
4::4604::0.431
4::4605::0.099
4::4606::0.304
4::4607::1.028
4::4608::0.74
4::4609::0.198
4::4610::0.123
4::4612::0.29
4::4613::0.399
4::4614::0.176
4::4615::0.735
4::4619::0.103
4::4620::0.094
4::4621::0.4
4::4623::0.144
4::4624::0.29
4::4625::0.254
4::4626::0.432
4::4627::0.096
4::4628::0.186
4::4629::0.48
4::4632::1.938
4::4633::0.324
4::4634::0.268
4::4635::0.064
4::4636::0.141
4::4637::0.34
4::4638::0.255
4::4639::0.052
4::4640::0.556
4::4641::0.399
4::4642::0.523
4::4643::0.191
4::4644::0.36
4::4645::0.086
4::4646::0.062
4::4647::0.064
4::4648::0.082
4::4649::0.253
4::4650::0.67
4::4651::0.373
4::4653::0.118
4::4654::0.076
4::4656::0.32
4::4657::0.081
4::4658::0.417
4::4659::0.226
4::4660::0.087
4::4661::0.103
4::4662::0.428
4::4663::0.304
4::4664::0.382
4::4665::0.181
4::4666::1.956
4::4667::0.64
4::4668::0.57
4::4669::1.427
4::4671::2.387
4::4672::0.193
4::4673::0.15
4::4674::0.207
4::4675::0.526
4::4677::0.153
4::4678::0.306
4::4679::0.151
4::4680::0.435
4::4682::0.236
4::4683::0.196
4::4684::2.178
4::4685::0.274
4::4687::0.223
4::4688::0.954
4::4689::0.292
4::4690::0.658
4::4691::2.783
4::4692::0.438
4::4693::0.253
4::4694::0.27
4::4695::0.236
4::4696::0.415
4::4697::0.296
4::4698::0.726
4::4699::0.157
4::4700::0.267
4::4701::0.367
4::4703::0.215
4::4704::0.49
4::4705::0.15
4::4706::0.361
4::4707::0.571
4::4708::0.212
4::4709::0.452
4::4710::0.366
4::4711::0.244
4::4712::0.511
4::4714::0.644
4::4715::0.207
4::4716::0.236
4::4717::0.316
4::4718::0.195
4::4719::0.156
4::4720::0.202
4::4721::0.134
4::4722::0.333
4::4723::0.527
4::4724::0.418
4::4726::0.215
4::4727::0.295
4::4728::1.042
4::4729::0.348
4::4730::0.235
4::4732::0.59
4::4733::0.133
4::4734::0.33
4::4735::0.194
4::4736::0.548
4::4737::0.304
4::4739::0.332
4::4740::0.206
4::4741::0.643
4::4742::0.355
4::4743::0.293
4::4744::0.467
4::4745::0.317
4::4746::0.251
4::4747::0.142
4::4748::0.268
4::4749::0.247
4::4750::0.161
4::4751::0.256
4::4752::0.272
4::4753::0.664
4::4754::0.231
4::4755::0.312
4::4756::1.07
4::4757::0.188
4::4758::0.588
4::4759::0.252
4::4760::0.384
4::4761::0.276
4::4762::0.404
4::4763::0.105
4::4764::0.325
4::4765::1.017
4::4766::0.354
4::4767::0.292
4::4768::0.516
4::4769::0.226
4::4770::0.247
4::4771::0.419
4::4772::0.112
4::4773::0.098
4::4774::0.29
4::4775::0.376
4::4776::0.365
4::4777::0.257
4::4778::0.305
4::4779::0.253
4::4780::0.399
4::4782::0.173
4::4783::0.342
4::4784::0.522
4::4785::0.377
4::4786::0.398
4::4787::0.237
4::4788::0.902
4::4789::0.42
4::4790::0.466
4::4791::0.309
4::4792::0.177
4::4793::0.342
4::4794::0.167
4::4795::0.184
4::4796::0.405
4::4797::0.287
4::4798::0.355
4::4799::0.326
4::4800::0.211
4::4801::0.278
4::4802::0.189
4::4803::0.546
4::4804::6.709
4::4805::1.023
4::4806::0.167
4::4807::0.216
4::4808::0.529
4::4809::0.162
4::4810::0.464
4::4811::0.379
4::4812::0.182
4::4813::0.228
4::4814::0.456
4::4815::0.381
4::4816::0.133
4::4817::0.381
4::4818::0.267
4::4819::0.414
4::4820::0.359
4::4821::0.137
4::4822::0.377
4::4823::0.256
4::4824::0.82
4::4825::1.954
4::4826::0.207
4::4827::1.489
4::4828::15.923
4::4829::2.772
4::4830::0.182
4::4831::0.863
4::4832::0.484
4::4833::0.185
4::4834::0.222
4::4837::0.672
4::4838::0.185
4::4839::0.212
4::4840::0.308
4::4841::0.212
4::4842::0.557
4::4843::0.189
4::4844::0.367
4::4845::0.117
4::4846::0.071
4::4847::0.248
4::4848::0.555
4::4849::0.301
4::4851::0.102
4::4852::0.365
4::4853::0.261
4::4854::0.262
4::4856::0.437
4::4857::0.323
4::4858::1.206
4::4859::1.316
4::4860::0.157
4::4862::0.215
4::4863::0.289
4::4864::0.116
4::4865::0.266
4::4866::0.701
4::4867::0.325
4::4868::0.083
4::4869::0.11
4::4870::0.284
4::4871::0.344
4::4873::0.329
4::4874::0.223
4::4875::0.265
4::4876::0.368
4::4877::0.276
4::4878::0.079
4::4879::0.17
4::4880::0.33
4::4881::0.238
4::4882::0.278
4::4883::0.695
4::4884::0.217
4::4885::0.202
4::4886::0.304
4::4887::0.38
4::4888::0.6
4::4889::0.177
4::4890::1.967
4::4891::0.174
4::4892::0.211
4::4893::0.525
4::4894::0.588
4::4895::0.152
4::4896::0.183
4::4897::0.395
4::4899::0.502
4::4900::0.323
4::4901::0.257
4::4902::0.287
4::4903::0.206
4::4905::15.901
4::4906::0.192
4::4907::1.086
4::4908::0.12
4::4909::0.566
4::4910::0.222
4::4911::0.259
4::4912::0.116
4::4913::0.424
4::4914::0.165
4::4915::0.156
4::4916::0.259
4::4917::0.112
4::4918::0.092
4::4919::0.295
4::4920::0.397
4::4921::0.156
4::4922::0.213
4::4923::0.244
4::4924::0.492
4::4925::0.177
4::4926::0.291
4::4927::0.466
4::4929::0.352
4::4930::1.268
4::4931::0.168
4::4932::0.278
4::4933::0.749
4::4934::0.266
4::4935::3.04
4::4936::0.283
4::4937::0.248
4::4938::0.173
4::4939::0.526
4::4940::0.239
4::4941::0.124
4::4942::0.521
4::4943::0.379
4::4944::0.206
4::4945::0.306
4::4946::0.31
4::4947::3.097
4::4948::0.321
4::4949::0.281
4::4950::0.503
4::4951::0.221
4::4952::0.378
4::4953::0.104
4::4954::1.132
4::4955::0.255
4::4956::0.267
4::4957::0.327
4::4958::0.525
4::4959::0.26
4::4960::0.349
4::4961::0.71
4::4962::0.455
4::4963::1.688
4::4964::0.158
4::4965::0.542
4::4966::0.726
4::4967::0.461
4::4968::0.121
4::4969::0.467
4::4970::0.297
4::4971::0.24
4::4972::0.351
4::4973::0.32
4::4975::0.317
4::4976::0.171
4::4977::0.819
4::4979::0.174
4::4980::0.312
4::4981::0.146
4::4982::0.476
4::4983::0.124
4::4984::0.163
4::4985::0.213
4::4986::0.292
4::4987::0.134
4::4988::0.673
4::4989::0.516
4::4990::0.171
4::4991::0.13
4::4992::0.39
4::4993::0.399
4::4994::0.327
4::4995::0.683
4::4996::0.546
4::4997::0.16
4::4998::1.158
4::4999::0.583
4::5000::0.452
4::5001::0.294
4::5002::0.175
4::5003::0.138
4::5004::0.327
4::5005::0.199
4::5006::15.221
4::5007::0.19
4::5008::0.161
4::5009::0.322
4::5010::0.377
4::5011::0.308
4::5013::0.287
4::5014::0.624
4::5015::0.205
4::5016::0.475
4::5017::0.213
4::5018::0.314
4::5019::0.753
4::5022::0.271
4::5023::0.398
4::5024::0.356
4::5025::0.189
4::5027::0.155
4::5028::0.434
4::5029::0.439
4::5030::0.522
4::5031::0.281
4::5032::0.115
4::5033::0.38
4::5034::0.134
4::5035::1.017
4::5036::0.307
4::5037::2.754
4::5038::0.124
4::5039::0.207
4::5040::0.235
4::5041::0.349
4::5042::0.162
4::5043::0.332
4::5044::1.004
4::5046::0.397
4::5047::0.154
4::5048::0.923
4::5049::12.129
4::5050::0.604
4::5051::0.347
4::5052::0.11
4::5053::0.416
4::5055::0.334
4::5056::0.262
4::5057::0.348
4::5058::0.208
4::5059::0.24
4::5060::0.2
4::5061::0.538
4::5062::0.314
4::5063::0.17
4::5064::0.196
4::5065::0.407
4::5066::0.379
4::5067::0.296
4::5068::0.191
4::5069::0.407
4::5071::0.189
4::5072::0.324
4::5073::0.356
4::5074::0.184
4::5075::0.535
4::5076::0.176
4::5077::0.059
4::5078::0.215
4::5079::0.194
4::5080::0.178
4::5081::0.144
4::5082::0.372
4::5083::0.164
4::5084::0.122
4::5085::0.535
4::5087::0.424
4::5088::0.566
4::5089::0.255
4::5090::0.384
4::5091::0.213
4::5092::0.199
4::5093::0.451
4::5094::0.172
4::5095::1.4
4::5096::0.354
4::5097::0.153
4::5099::0.196
4::5100::0.337
4::5101::0.412
4::5103::0.322
4::5105::0.193
4::5106::0.151
4::5107::0.076
4::5108::0.364
4::5109::0.154
4::5110::0.2
4::5111::0.328
4::5112::0.484
4::5113::0.501
4::5114::0.293
4::5115::0.187
4::5116::0.178
4::5117::0.334
4::5118::0.984
4::5119::0.652
4::5120::3.863
4::5121::0.371
4::5122::5.015
4::5125::0.518
4::5126::1.222
4::5127::1.742
4::5128::2.102
4::5129::0.944
4::5130::0.959
4::5131::0.833
4::5132::0.845
4::5133::0.932
4::5134::1.164
4::5135::1.201
4::5136::0.635
4::5137::1.13
4::5138::7.008
4::5139::0.305
4::5140::0.308
4::5141::0.449
4::5142::0.446
4::5143::0.679
4::5144::18.641
4::5145::0.732
4::5146::0.35
4::5147::0.791
4::5148::2.869
4::5149::0.072
4::5150::1.743
4::5151::0.191
4::5152::0.605
4::5153::0.243
4::5154::0.496
4::5155::2.405
4::5156::0.605
4::5157::0.772
4::5158::0.75
4::5159::1.134
4::5160::0.551
4::5161::0.666
4::5162::0.514
4::5163::0.741
4::5164::0.662
4::5166::0.596
4::5168::0.637
4::5169::0.337
4::5170::0.352
4::5171::0.451
4::5172::0.452
4::5173::0.456
4::5174::2.412
4::5175::0.782
4::5176::0.408
4::5177::1.54
4::5178::1.564
4::5179::0.4
4::5180::0.705
4::5181::0.463
4::5182::0.637
4::5183::0.542
4::5184::2.533
4::5185::0.4
4::5186::0.623
4::5187::0.866
4::5188::0.74
4::5189::0.622
4::5190::0.576
4::5191::0.375
4::5192::0.427
4::5193::0.277
4::5194::0.724
4::5195::0.305
4::5196::0.754
4::5197::0.434
4::5198::0.273
4::5199::0.654
4::5200::0.818
4::5201::0.808
4::5202::0.674
4::5204::0.53
4::5205::0.411
4::5206::2.121
4::5207::1.364
4::5208::2.121
4::5209::0.297
4::5210::0.314
4::5211::0.274
4::5212::0.273
4::5213::0.31
4::5215::0.383
4::5216::0.647
4::5217::0.765
4::5218::0.941
4::5219::0.497
4::5220::0.907
4::5221::0.141
4::5222::0.419
4::5223::0.547
4::5224::0.139
4::5225::0.474
4::5226::0.437
4::5228::0.41
4::5229::0.297
4::5230::0.148
4::5231::0.534
4::5233::1.106
4::5234::0.404
4::5235::0.396
4::5236::0.633
4::5237::0.543
4::5238::0.477
4::5239::0.731
4::5240::0.444
4::5241::0.39
4::5242::7.754
4::5243::0.605
4::5244::2.905
4::5245::1.014
4::5246::0.811
4::5247::0.845
4::5248::0.455
4::5249::0.295
4::5250::0.285
4::5251::0.511
4::5252::0.587
4::5253::0.277
4::5254::2.249
4::5255::0.427
4::5256::2.052
4::5257::2.415
4::5258::0.116
4::5259::0.152
4::5260::0.141
4::5261::0.261
4::5262::0.291
4::5263::0.127
4::5265::0.112
4::5266::0.057
4::5267::0.168
4::5268::0.11
4::5269::0.06
4::5270::0.064
4::5271::0.294
4::5272::2.812
4::5273::0.276
4::5274::0.095
4::5276::0.181
4::5277::0.339
4::5278::0.132
4::5279::0.18
4::5280::0.083
4::5281::0.041
4::5282::0.112
4::5283::0.105
4::5284::0.18
4::5285::0.126
4::5287::0.155
4::5288::0.375
4::5289::0.192
4::5290::0.02
4::5291::0.594
4::5292::0.225
4::5293::0.111
4::5294::0.158
4::5295::0.178
4::5296::0.083
4::5298::0.142
4::5299::0.071
4::5301::0.179
4::5302::0.129
4::5303::0.202
4::5304::0.147
4::5306::0.097
4::5307::0.086
4::5308::0.459
4::5309::0.097
4::5310::0.051
4::5311::0.059
4::5312::0.071
4::5313::0.07
4::5314::0.102
4::5315::0.858
4::5316::3.321
4::5317::0.653
4::5318::0.151
4::5320::0.117
4::5321::0.264
4::5323::0.268
4::5324::0.22
4::5325::0.231
4::5326::0.114
4::5327::0.59
4::5328::0.315
4::5329::0.118
4::5330::0.236
4::5331::0.346
4::5332::0.154
4::5333::0.24
4::5334::0.177
4::5336::0.233
4::5337::0.234
4::5338::0.44
4::5339::0.052
4::5340::0.169
4::5341::0.232
4::5342::0.124
4::5343::0.044
4::5344::0.082
4::5345::0.236
4::5346::0.214
4::5348::0.288
4::5349::0.254
4::5350::0.088
4::5351::0.206
4::5352::0.415
4::5353::0.151
4::5354::0.223
4::5355::0.056
4::5356::0.035
4::5357::0.508
4::5358::0.272
4::5359::0.078
4::5360::0.546
4::5361::0.168
4::5362::0.258
4::5363::1.57
4::5364::0.461
4::5366::0.113
4::5367::0.548
4::5368::0.04
4::5369::0.186
4::5370::0.156
4::5371::0.226
4::5372::0.398
4::5373::0.364
4::5374::0.028
4::5375::0.318
4::5376::0.324
4::5377::0.313
4::5378::0.339
4::5379::0.05
4::5380::0.148
4::5381::0.161
4::5382::0.406
4::5383::0.097
4::5384::0.313
4::5385::0.348
4::5386::1.166
4::5387::0.308
4::5389::0.081
4::5390::0.244
4::5391::0.363
4::5392::0.125
4::5393::0.128
4::5394::0.167
4::5395::0.094
4::5397::1.067
4::5399::0.086
4::5400::0.209
4::5401::0.148
4::5402::0.081
4::5403::0.127
4::5404::0.081
4::5405::0.168
4::5406::0.297
4::5407::0.087
4::5408::0.236
4::5409::0.228
4::5410::0.038
4::5411::0.271
4::5412::0.037
4::5413::0.394
4::5415::1.851
4::5416::0.143
4::5417::0.065
4::5419::0.314
4::5420::0.156
4::5421::0.124
4::5422::0.177
4::5423::0.865
4::5424::0.204
4::5425::0.164
4::5426::0.297
4::5427::0.22
4::5428::0.32
4::5429::0.713
4::5431::0.351
4::5432::10.09
4::5433::0.285
4::5434::0.203
4::5435::0.113
4::5436::0.161
4::5437::0.239
4::5438::0.203
4::5439::0.33
4::5440::0.184
4::5441::0.31
4::5442::0.609
4::5443::0.801
4::5444::0.932
4::5445::0.221
4::5446::0.222
4::5447::0.691
4::5449::0.484
4::5450::0.114
4::5451::0.113
4::5452::0.112
4::5453::2.467
4::5454::0.122
4::5455::0.119
4::5456::0.118
4::5459::1.034
4::5460::0.242
4::5461::0.099
4::5462::0.203
4::5463::0.09
4::5464::0.095
4::5467::0.09
4::5468::0.089
4::5469::0.089
4::5470::0.089
4::5471::0.09
4::5472::0.089
4::5473::0.089
4::5474::0.09
4::5475::0.089
4::5476::0.09
4::5478::0.09
4::5479::0.09
4::5480::0.145
4::5481::0.09
4::5482::0.089
4::5483::0.089
4::5484::0.089
4::5486::0.122
4::5488::0.122
4::5489::0.512
4::5490::0.285
4::5491::0.22
4::5492::0.192
4::5494::0.055
4::5495::0.963
4::5496::0.043
4::5497::0.399
4::5499::0.156
4::5500::0.232
4::5501::0.82
4::5502::0.243
4::5503::0.245
4::5504::0.241
4::5505::0.242
4::5506::0.253
4::5507::0.241
4::5508::0.243
4::5509::1.183
4::5510::0.258
4::5511::0.273
4::5512::0.242
4::5513::0.244
4::5514::0.244
4::5515::0.244
4::5516::0.244
4::5517::0.842
4::5518::0.239
4::5519::0.238
4::5520::0.238
4::5521::0.238
4::5522::0.98
4::5523::0.406
4::5524::12.507
4::5525::0.755
4::5526::0.253
4::5527::4.676
4::5529::8.75
4::5532::11.368
4::5533::0.222
4::5535::4.41
4::5536::0.174
4::5537::3.939
4::5539::0.612
4::5540::0.156
4::5541::13.404
4::5542::0.887
4::5543::13.823
4::5544::7.144
4::5545::0.487
4::5546::0.156
4::5547::0.159
4::5549::0.8
4::5550::0.574
4::5551::0.396
4::5552::0.136
4::5553::0.139
4::5554::0.677
4::5555::0.464
4::5556::0.166
4::5557::0.165
4::5558::0.147
4::5559::0.152
4::5560::0.164
4::5561::1.417
4::5563::3.065
4::5564::0.432
4::5569::0.595
4::5570::0.152
4::5571::0.152
4::5572::0.154
4::5573::0.153
4::5574::0.32
4::5575::1.228
4::5576::0.296
4::5577::0.284
4::5578::0.455
4::5579::0.439
4::5580::0.448
4::5581::0.469
4::5582::0.593
4::5583::1.069
4::5584::0.645
4::5585::0.461
4::5586::0.682
4::5588::0.641
4::5589::0.66
4::5590::0.404
4::5591::0.139
4::5592::0.276
4::5593::0.425
4::5594::0.735
4::5595::0.139
4::5596::0.14
4::5597::0.362
4::5598::0.116
4::5599::0.433
4::5600::0.303
4::5601::0.153
4::5602::0.154
4::5603::0.153
4::5604::0.154
4::5605::0.153
4::5606::0.153
4::5607::0.235
4::5608::0.513
4::5609::0.307
4::5610::0.354
4::5611::0.874
4::5612::0.457
4::5614::0.177
4::5615::0.254
4::5616::0.362
4::5617::0.378
4::5618::0.204
4::5619::0.175
4::5620::0.253
4::5621::0.256
4::5622::0.416
4::5623::0.304
4::5624::0.284
4::5625::0.221
4::5626::0.232
4::5627::0.757
4::5628::0.254
4::5629::0.22
4::5630::0.215
4::5631::0.265
4::5633::0.196
4::5634::0.159
4::5635::0.176
4::5636::0.164
4::5637::0.127
4::5638::0.179
4::5639::0.052
4::5640::0.053
4::5641::0.054
4::5642::0.052
4::5643::0.051
4::5644::0.051
4::5645::0.052
4::5646::0.052
4::5648::0.304
4::5649::0.156
4::5650::0.067
4::5651::0.075
4::5652::0.1
4::5653::0.036
4::5654::0.034
4::5655::0.031
4::5656::0.207
4::5657::0.123
4::5658::0.104
4::5659::0.104
4::5660::0.106
4::5661::0.105
4::5662::0.104
4::5663::0.104
4::5664::0.104
4::5665::0.104
4::5666::0.106
4::5667::0.104
4::5668::0.103
4::5669::0.491
4::5670::0.349
4::5671::0.033
4::5672::0.037
4::5673::0.032
4::5674::0.037
4::5675::0.032
4::5676::0.322
4::5677::0.064
4::5678::0.227
4::5679::0.218
4::5680::0.064
4::5681::0.067
4::5682::0.224
4::5683::0.203
4::5684::0.067
4::5685::0.064
4::5686::0.255
4::5687::0.168
4::5688::0.099
4::5689::0.063
4::5690::0.382
4::5691::0.202
4::5692::0.067
4::5693::0.065
4::5694::0.478
4::5695::0.068
4::5696::0.065
4::5697::0.066
4::5698::0.357
4::5699::0.142
4::5700::0.076
4::5701::0.064
4::5702::0.267
4::5703::0.169
4::5704::0.117
4::5705::0.068
4::5706::0.221
4::5707::0.17
4::5708::0.063
4::5709::0.091
4::5710::0.21
4::5711::0.065
4::5713::0.07
4::5714::0.284
4::5715::0.209
4::5716::0.063
4::5717::0.066
4::5718::0.339
4::5719::0.206
4::5720::0.066
4::5721::0.064
4::5722::0.246
4::5723::0.066
4::5724::0.129
4::5725::0.084
4::5727::0.268
4::5728::0.135
4::5729::0.268
4::5730::0.06
4::5731::0.651
4::5732::0.211
4::5733::0.127
4::5734::0.047
4::5735::0.219
4::5736::0.208
4::5737::0.104
4::5738::0.151
4::5739::0.049
4::5740::0.092
4::5741::0.033
4::5742::0.225
4::5743::0.054
4::5744::0.587
4::5745::0.23
4::5746::0.053
4::5747::0.17
4::5748::0.346
4::5749::0.471
4::5750::0.242
4::5751::0.104
4::5752::0.755
4::5754::0.242
4::5755::0.363
4::5756::0.061
4::5757::0.315
4::5758::0.228
4::5759::0.279
4::5760::0.415
4::5761::0.387
4::5762::0.286
4::5763::0.161
4::5764::0.55
4::5765::0.356
4::5766::0.235
4::5767::0.256
4::5768::0.228
4::5769::0.208
4::5770::0.387
4::5771::0.15
4::5772::0.34
4::5773::0.171
4::5774::0.227
4::5775::0.186
4::5776::0.175
4::5778::0.168
4::5779::0.612
4::5780::0.428
4::5781::0.149
4::5782::0.168
4::5783::0.408
4::5784::0.239
4::5785::0.232
4::5786::0.207
4::5787::0.194
4::5788::0.221
4::5789::0.227
4::5790::0.222
4::5791::0.259
4::5792::0.171
4::5793::0.185
4::5794::0.582
4::5795::0.152
4::5796::0.167
4::5797::0.415
4::5798::0.214
4::5799::0.317
4::5800::0.153
4::5801::0.316
4::5802::0.168
4::5803::0.201
4::5804::0.213
4::5805::0.962
4::5806::0.44
4::5807::0.311
4::5808::0.478
4::5809::0.23
4::5811::0.208
4::5812::2.485
4::5814::0.173
4::5815::0.157
4::5817::0.376
4::5818::0.255
4::5819::0.621
4::5820::0.177
4::5821::0.167
4::5822::0.142
4::5823::0.217
4::5824::0.17
4::5825::0.173
5::1::0.866
5::2::0.227
5::3::0.233
5::4::0.22
5::5::0.221
5::6::0.366
5::7::0.836
5::8::0.863
5::9::0.372
5::11::0.356
5::12::0.538
5::13::4.443
5::14::1.279
5::15::1.913
5::16::0.386
5::17::0.681
5::18::0.887
5::19::0.472
5::20::0.232
5::21::0.232
5::22::0.444
5::23::0.223
5::24::0.224
5::26::0.22
5::27::0.222
5::28::0.227
5::29::0.846
5::30::0.292
5::31::0.293
5::32::0.903
5::34::0.287
5::35::1.529
5::36::0.269
5::37::0.708
5::38::0.839
5::39::0.676
5::40::0.645
5::41::1.07
5::42::0.867
5::43::3.331
5::44::0.447
5::45::0.51
5::46::0.25
5::47::0.241
5::48::0.27
5::49::0.524
5::51::0.229
5::52::0.228
5::53::0.959
5::54::0.578
5::55::0.625
5::56::0.233
5::57::0.487
5::58::0.236
5::59::0.481
5::60::0.243
5::61::1.332
5::62::0.536
5::63::0.744
5::64::0.764
5::65::0.479
5::66::0.659
5::67::2.868
5::68::1.816
5::69::0.71
5::70::1.066
5::71::0.553
5::72::0.466
5::73::0.697
5::74::1.008
5::75::0.508
5::76::0.657
5::77::0.962
5::78::0.684
5::79::0.482
5::80::0.88
5::81::0.971
5::82::0.866
5::83::0.966
5::84::0.755
5::85::0.878
5::86::0.208
5::87::0.686
5::88::0.157
5::89::0.145
5::90::0.149
5::91::0.308
5::92::0.155
5::94::3.183
5::95::3.621
5::96::2.817
5::97::1.507
5::98::2.414
5::99::4.241
5::100::0.889
5::101::0.905
5::104::0.459
5::105::0.355
5::106::0.302
5::107::0.369
5::108::0.22
5::109::0.309
5::110::0.155
5::111::0.155
5::112::0.155
5::113::0.306
5::114::0.286
5::115::0.538
5::117::0.571
5::118::0.387
5::119::0.386
5::120::0.415
5::122::2.04
5::123::1.1
5::124::0.138
5::125::0.138
5::126::0.241
5::127::0.119
5::128::0.118
5::129::0.118
5::130::0.459
5::131::0.151
5::132::0.147
5::133::0.552
5::135::0.143
5::137::0.414
5::138::0.576
5::139::0.575
5::140::0.456
5::141::1.38
5::142::0.285
5::143::0.128
5::144::0.13
5::145::0.38
5::146::0.247
5::147::0.127
5::148::0.131
5::149::1.278
5::150::0.349
5::151::0.326
5::153::0.244
5::154::0.377
5::155::0.355
5::156::0.35
5::157::0.532
5::159::0.788
5::160::1.947
5::161::0.431
5::162::0.492
5::163::0.246
5::165::0.146
5::166::0.147
5::167::0.489
5::168::0.53
5::169::0.174
5::170::0.169
5::171::0.34
5::172::0.781
5::173::0.332
5::174::0.361
5::175::0.54
5::176::0.861
5::177::0.626
5::178::1.118
5::179::0.65
5::180::0.397
5::181::0.193
5::182::0.681
5::183::0.997
5::184::0.371
5::185::0.995
5::186::0.641
5::187::0.353
5::188::0.825
5::189::0.809
5::190::0.822
5::191::0.622
5::192::0.617
5::193::0.613
5::194::0.441
5::195::2.611
5::196::0.599
5::197::0.496
5::198::0.657
5::200::0.753
5::201::0.499
5::202::8.69
5::203::0.415
5::204::0.342
5::205::0.419
5::206::0.433
5::207::0.344
5::208::0.419
5::209::0.417
5::210::0.467
5::211::0.667
5::212::0.169
5::213::0.169
5::214::0.305
5::215::0.154
5::216::1.208
5::217::0.695
5::218::0.642
5::219::0.183
5::220::0.09
5::221::0.09
5::222::0.147
5::223::0.109
5::224::0.139
5::225::0.091
5::226::9.653
5::227::0.755
5::228::0.089
5::229::0.089
5::230::0.097
5::231::0.091
5::232::0.09
5::233::0.095
5::234::10.83
5::235::0.357
5::236::0.112
5::237::0.108
5::238::10.402
5::239::0.798
5::240::0.091
5::241::0.09
5::242::11.58
5::243::0.759
5::244::0.092
5::245::0.09
5::246::0.089
5::247::0.091
5::249::0.09
5::250::0.12
5::251::0.09
5::252::0.09
5::253::0.091
5::254::0.094
5::255::12.131
5::256::0.317
5::257::0.106
5::258::0.221
5::259::0.1
5::260::0.091
5::261::0.111
5::262::0.095
5::263::0.094
5::264::0.092
5::265::0.09
5::266::0.091
5::267::0.09
5::268::0.1
5::269::0.092
5::270::0.09
5::271::0.09
5::272::0.091
5::274::11.444
5::275::0.937
5::276::0.09
5::277::0.133
5::278::12.005
5::279::0.804
5::280::0.09
5::281::0.094
5::282::0.09
5::283::0.091
5::284::0.09
5::285::0.114
5::286::0.103
5::287::0.09
5::288::0.09
5::289::0.09
5::290::0.09
5::291::0.103
5::292::0.093
5::293::0.09
5::294::12.085
5::295::1.232
5::297::0.158
5::298::0.091
5::299::0.09
5::300::12.452
5::301::0.751
5::302::0.09
5::303::0.09
5::305::0.138
5::306::0.093
5::307::0.09
5::308::0.091
5::309::0.234
5::310::0.105
5::311::0.113
5::312::0.091
5::313::0.09
5::314::0.122
5::315::0.092
5::316::0.205
5::317::0.332
5::318::12.251
5::327::18.139
5::328::0.09
5::329::0.09
5::330::0.09
5::331::0.09
5::332::0.102
5::333::0.09
5::334::0.116
5::335::0.1
5::336::0.091
5::337::0.09
5::338::11.126
5::339::0.493
5::340::0.091
5::341::0.09
5::342::0.09
5::343::0.094
5::344::0.09
5::345::0.09
5::346::0.09
5::347::0.09
5::348::0.09
5::349::0.09
5::350::0.091
5::351::0.09
5::352::0.09
5::353::0.09
5::355::0.09
5::356::0.09
5::357::0.17
5::358::0.09
5::359::0.091
5::360::0.09
5::361::0.163
5::362::0.09
5::363::0.09
5::364::0.09
5::365::0.096
5::366::0.092
5::367::0.204
5::368::0.09
5::369::0.091
5::370::0.091
5::371::0.19
5::372::0.09
5::373::0.148
5::374::0.145
5::375::0.093
5::376::0.127
5::377::0.09
5::378::0.09
5::379::0.09
5::380::0.09
5::381::0.091
5::382::0.101
5::383::0.101
5::384::0.118
5::385::11.727
5::386::0.88
5::388::0.091
5::389::0.09
5::390::0.095
5::391::0.09
5::392::0.09
5::393::0.09
5::394::0.166
5::395::0.09
5::396::0.09
5::397::12.475
5::398::0.461
5::399::0.09
5::400::0.089
5::401::0.089
5::402::12.481
5::403::13.539
5::404::12.264
5::405::13.338
5::406::1.166
5::407::0.128
5::408::0.09
5::409::12.543
5::411::12.428
5::412::0.347
5::413::12.635
5::414::13.745
5::415::0.312
5::416::0.09
5::417::12.139
5::418::13.238
5::419::11.831
5::420::1.035
5::422::0.859
5::423::0.091
5::424::0.09
5::425::12.058
5::426::13.556
5::428::0.116
5::429::0.09
5::430::11.924
5::431::12.44
5::432::0.719
5::433::0.223
5::434::0.106
5::435::12.408
5::436::12.629
5::437::12.81
5::438::13.524
5::439::0.508
5::440::0.216
5::441::12.556
5::442::12.864
5::444::12.6
5::445::12.405
5::447::0.78
5::448::0.09
5::449::0.09
5::450::0.092
5::451::11.436
5::452::12.083
5::453::11.55
5::454::12.182
5::455::0.457
5::456::11.223
5::458::0.123
5::459::0.066
5::462::0.124
5::464::0.124
5::467::0.129
5::470::0.124
5::471::0.065
5::474::0.065
5::476::0.124
5::477::0.066
5::481::0.134
5::482::0.065
5::483::0.065
5::485::0.123
5::486::0.068
5::487::0.069
5::489::0.122
5::490::0.067
5::493::0.129
5::495::0.122
5::497::0.124
5::499::0.124
5::500::0.065
5::502::0.123
5::505::0.25
5::506::2.547
5::507::0.462
5::508::0.131
5::509::0.039
5::510::0.356
5::511::0.235
5::512::0.307
5::513::0.214
5::514::0.214
5::515::0.214
5::516::0.115
5::517::0.217
5::519::0.218
5::521::0.215
5::522::0.216
5::523::0.213
5::524::0.213
5::525::0.214
5::526::0.213
5::527::0.217
5::528::0.214
5::529::2.023
5::530::0.133
5::531::0.049
5::532::0.041
5::533::0.039
5::534::0.138
5::535::0.037
5::536::0.028
5::537::0.261
5::538::0.036
5::539::0.037
5::540::0.274
5::541::0.035
5::542::0.036
5::543::0.182
5::544::0.036
5::545::0.203
5::546::0.06
5::547::0.061
5::548::0.296
5::549::0.825
5::551::0.091
5::552::0.189
5::553::0.026
5::554::0.221
5::555::0.144
5::556::0.112
5::558::0.056
5::559::0.183
5::560::0.277
5::561::0.109
5::562::0.758
5::563::0.291
5::564::0.292
5::565::0.29
5::566::0.355
5::567::0.366
5::568::0.088
5::569::0.654
5::570::0.412
5::571::0.195
5::572::1.073
5::573::0.378
5::574::3.539
5::575::0.35
5::576::12.025
5::577::0.191
5::578::0.321
5::579::0.217
5::580::0.438
5::581::0.358
5::582::0.421
5::583::0.148
5::584::0.114
5::585::0.189
5::586::0.121
5::587::0.358
5::588::0.372
5::589::0.222
5::590::0.131
5::591::0.234
5::592::0.255
5::593::1.055
5::594::3.989
5::595::3.583
5::596::0.389
5::598::0.23
5::599::0.24
5::600::3.861
5::601::3.66
5::602::0.52
5::603::0.174
5::604::0.346
5::605::0.164
5::607::0.167
5::608::0.62
5::609::0.246
5::610::0.545
5::611::0.254
5::612::0.567
5::613::0.664
5::614::0.445
5::615::0.356
5::616::1.057
5::617::0.41
5::618::0.938
5::619::0.619
5::620::0.498
5::621::0.816
5::622::0.237
5::623::0.242
5::624::0.244
5::625::0.247
5::626::2.452
5::628::0.505
5::629::0.773
5::630::0.246
5::631::0.249
5::632::1.168
5::633::0.695
5::634::1.205
5::635::1.313
5::637::0.527
5::638::0.253
5::639::0.252
5::640::0.256
5::641::0.251
5::642::4.504
5::643::0.783
5::645::5.502
5::646::0.729
5::647::1.104
5::648::0.238
5::649::0.776
5::650::0.244
5::651::0.241
5::652::0.241
5::653::1.593
5::654::0.251
5::655::0.241
5::656::0.242
5::657::0.243
5::658::1.205
5::659::0.244
5::660::0.241
5::661::1.014
5::662::0.288
5::663::0.571
5::664::0.302
5::665::0.284
5::666::0.284
5::667::0.284
5::668::0.303
5::669::0.284
5::670::0.283
5::671::2.361
5::672::0.853
5::673::1.248
5::674::0.249
5::675::0.719
5::676::0.25
5::677::0.247
5::678::0.722
5::679::0.707
5::680::0.697
5::681::0.557
5::682::0.295
5::683::0.304
5::684::0.304
5::685::0.304
5::686::0.529
5::687::0.288
5::688::0.277
5::689::0.282
5::690::0.275
5::692::0.244
5::693::0.291
5::694::0.292
5::695::0.283
5::696::1.002
5::697::1.55
5::698::0.255
5::699::0.746
5::701::1.338
5::702::0.283
5::703::0.294
5::704::0.251
5::705::0.292
5::706::0.84
5::707::0.265
5::708::1.18
5::709::0.275
5::710::3.751
5::711::0.442
5::712::0.971
5::713::0.416
5::714::1.437
5::715::0.546
5::716::0.285
5::717::0.91
5::718::0.978
5::719::0.764
5::720::0.238
5::722::0.273
5::723::0.785
5::724::0.282
5::725::0.279
5::728::0.879
5::729::0.338
5::730::0.501
5::731::0.997
5::732::0.23
5::733::0.242
5::734::0.716
5::735::0.424
5::736::0.88
5::738::0.923
5::739::0.945
5::740::1.584
5::742::0.891
5::743::0.989
5::744::0.479
5::745::3.755
5::746::0.766
5::747::0.873
5::748::0.244
5::749::0.985
5::750::0.875
5::751::0.24
5::752::0.811
5::754::1.028
5::755::0.834
5::756::0.757
5::757::0.751
5::758::1.58
5::759::0.258
5::760::0.779
5::761::0.888
5::762::3.706
5::764::2.681
5::765::0.859
5::766::0.291
5::767::1.507
5::768::1.209
5::769::1.512
5::771::3.772
5::772::0.955
5::773::0.715
5::774::10.585
5::775::0.235
5::776::1.082
5::777::1.034
5::778::0.248
5::779::1.115
5::780::2.549
5::781::0.792
5::782::0.756
5::783::0.899
5::784::0.29
5::785::0.874
5::786::0.26
5::787::1.085
5::788::0.278
5::789::0.72
5::790::0.733
5::791::0.246
5::792::0.779
5::793::0.845
5::794::2.234
5::795::0.589
5::796::0.391
5::797::1.055
5::798::0.528
5::799::0.944
5::801::0.971
5::802::10.559
5::803::0.481
5::804::0.876
5::805::1.009
5::806::0.746
5::807::0.819
5::808::1.34
5::809::0.843
5::810::0.942
5::811::0.781
5::812::0.926
5::813::0.931
5::814::0.989
5::815::0.934
5::816::0.753
5::817::12.625
5::818::7.185
5::819::4.077
5::820::0.852
5::821::0.684
5::822::0.887
5::823::1.084
5::825::0.758
5::826::0.846
5::827::0.833
5::828::0.943
5::829::1.209
5::830::0.98
5::831::0.837
5::832::0.91
5::833::1.777
5::834::3.526
5::835::0.859
5::836::0.794
5::837::0.917
5::838::0.812
5::839::0.967
5::840::0.984
5::841::0.823
5::842::0.736
5::844::1.943
5::845::0.743
5::846::3.557
5::847::0.652
5::848::1.028
5::849::0.999
5::850::1.027
5::852::1.642
5::853::0.857
5::854::0.702
5::855::1.333
5::856::0.659
5::857::0.816
5::858::0.822
5::860::0.734
5::861::0.969
5::862::0.533
5::863::1.257
5::895::0.563
5::896::0.093
5::897::0.092
5::898::0.3
5::899::0.13
5::900::0.129
5::901::0.19
5::902::0.329
5::903::0.841
5::905::0.539
5::906::0.169
5::907::0.175
5::908::0.487
5::909::0.661
5::910::3.029
5::911::0.463
5::912::0.89
5::913::0.669
5::914::0.544
5::915::0.131
5::916::0.131
5::918::0.13
5::919::0.651
5::920::0.943
5::921::0.737
5::922::0.817
5::923::1.811
5::924::0.295
5::925::0.347
5::926::0.222
5::928::1.487
5::929::0.152
5::930::0.151
5::931::0.564
5::932::1.131
5::933::0.155
5::934::0.729
5::935::1.148
5::936::0.152
5::937::0.793
5::938::0.519
5::939::1.244
5::940::0.82
5::941::0.416
5::942::0.588
5::944::0.682
5::945::0.678
5::946::0.544
5::947::1.142
5::948::0.46
5::949::0.419
5::950::0.647
5::951::0.304
5::952::0.903
5::953::0.568
5::954::0.609
5::955::0.481
5::956::0.356
5::957::0.115
5::958::0.514
5::959::0.123
5::960::0.881
5::961::0.428
5::962::0.695
5::963::0.217
5::964::0.138
5::965::0.539
5::966::13.994
5::967::0.538
5::968::0.443
5::969::0.539
5::970::0.432
5::971::0.546
5::972::0.369
5::973::0.89
5::974::0.425
5::975::0.62
5::976::0.483
5::977::5.056
5::978::0.356
5::979::0.415
5::980::0.598
5::981::0.647
5::982::0.384
5::983::0.604
5::984::0.385
5::985::0.375
5::986::0.919
5::987::0.142
5::988::0.56
5::989::0.735
5::990::0.326
5::992::3.053
5::993::2.782
5::994::2.688
5::995::2.677
5::996::2.603
5::997::1.66
5::998::0.427
5::1000::0.624
5::1001::0.515
5::1002::5.804
5::1003::0.664
5::1004::0.504
5::1005::0.53
5::1006::0.412
5::1007::0.392
5::1008::0.77
5::1009::0.43
5::1010::0.317
5::1011::0.547
5::1012::1.164
5::1013::0.368
5::1014::0.772
5::1015::0.62
5::1016::0.371
5::1017::0.512
5::1018::0.636
5::1020::0.459
5::1021::0.535
5::1022::0.906
5::1023::0.384
5::1024::0.419
5::1025::0.438
5::1026::0.524
5::1027::0.592
5::1028::1.202
5::1029::0.416
5::1030::0.518
5::1031::0.383
5::1032::0.919
5::1033::0.097
5::1034::0.094
5::1035::0.58
5::1036::0.567
5::1037::0.471
5::1038::0.135
5::1039::0.135
5::1040::0.561
5::1041::0.136
5::1042::0.136
5::1044::0.651
5::1045::0.476
5::1047::0.97
5::1048::0.415
5::1050::1.57
5::1051::0.431
5::1052::0.735
5::1053::0.635
5::1054::0.529
5::1055::0.684
5::1058::18.879
5::1082::0.577
5::1083::0.132
5::1084::0.129
5::1085::0.133
5::1086::0.576
5::1087::0.149
5::1088::0.148
5::1089::0.426
5::1090::0.121
5::1091::0.119
5::1092::0.258
5::1093::0.413
5::1094::0.138
5::1095::0.156
5::1096::0.344
5::1098::0.131
5::1099::0.353
5::1100::0.129
5::1101::0.13
5::1102::0.353
5::1103::0.129
5::1104::0.129
5::1105::0.468
5::1106::0.117
5::1107::0.292
5::1108::1.004
5::1109::0.413
5::1110::0.384
5::1111::0.419
5::1112::0.561
5::1113::0.497
5::1114::0.454
5::1115::0.383
5::1116::0.431
5::1117::0.613
5::1118::0.573
5::1119::0.491
5::1120::0.385
5::1121::0.451
5::1123::0.149
5::1124::0.5
5::1125::1.199
5::1126::0.154
5::1127::0.153
5::1128::0.454
5::1130::0.16
5::1131::0.225
5::1132::0.61
5::1133::0.25
5::1134::0.831
5::1135::0.12
5::1136::0.122
5::1137::0.12
5::1138::0.222
5::1139::0.715
5::1140::0.378
5::1141::0.376
5::1142::0.273
5::1143::0.153
5::1144::0.144
5::1146::0.214
5::1147::0.214
5::1148::0.321
5::1149::0.236
5::1150::0.235
5::1151::0.548
5::1152::0.385
5::1153::0.385
5::1154::0.384
5::1155::0.222
5::1156::0.12
5::1157::0.105
5::1158::0.164
5::1159::0.213
5::1160::0.161
5::1162::0.106
5::1163::0.291
5::1164::0.247
5::1165::0.2
5::1166::0.247
5::1167::0.133
5::1168::0.137
5::1169::0.14
5::1170::0.131
5::1171::0.596
5::1172::0.215
5::1173::0.302
5::1174::0.214
5::1175::0.289
5::1176::0.334
5::1177::0.274
5::1178::0.496
5::1179::0.301
5::1180::1.757
5::1181::0.325
5::1182::0.239
5::1183::0.247
5::1184::0.319
5::1185::0.336
5::1186::0.317
5::1187::0.255
5::1188::1.765
5::1189::0.227
5::1190::0.488
5::1191::6.994
5::1192::0.264
5::1193::0.248
5::1194::1.013
5::1195::0.362
5::1196::0.465
5::1197::0.263
5::1198::0.324
5::1199::0.213
5::1200::0.246
5::1202::0.243
5::1203::0.222
5::1204::0.404
5::1205::0.247
5::1207::0.242
5::1208::0.251
5::1209::0.274
5::1211::0.345
5::1212::0.242
5::1213::0.464
5::1214::0.238
5::1215::0.244
5::1216::0.251
5::1217::0.429
5::1218::0.298
5::1219::0.441
5::1220::0.245
5::1221::0.226
5::1222::0.248
5::1223::0.294
5::1224::0.215
5::1225::0.209
5::1226::0.211
5::1227::0.209
5::1228::0.21
5::1229::0.21
5::1230::0.21
5::1231::0.209
5::1232::0.2
5::1233::0.204
5::1234::0.216
5::1235::0.209
5::1236::0.213
5::1237::0.2
5::1238::0.207
5::1239::0.334
5::1240::0.261
5::1241::0.13
5::1243::0.296
5::1244::0.15
5::1245::0.267
5::1246::0.14
5::1247::0.135
5::1249::0.296
5::1250::0.151
5::1251::0.25
5::1252::0.126
5::1253::0.126
5::1254::0.291
5::1255::0.074
5::1256::0.037
5::1257::0.724
5::1259::0.231
5::1260::0.349
5::1261::0.149
5::1262::0.15
5::1263::0.229
5::1264::0.115
5::1265::0.232
5::1266::0.117
5::1267::0.245
5::1269::0.233
5::1270::0.117
5::1271::0.119
5::1272::0.291
5::1273::0.145
5::1274::0.146
5::1275::0.497
5::1276::0.248
5::1277::0.127
5::1278::0.128
5::1279::0.126
5::1280::0.248
5::1281::0.126
5::1282::0.127
5::1283::0.125
5::1284::0.126
5::1285::0.127
5::1286::0.127
5::1287::0.127
5::1288::0.491
5::1289::0.137
5::1290::0.126
5::1291::0.125
5::1292::0.126
5::1294::0.124
5::1295::0.125
5::1296::0.126
5::1297::0.127
5::1298::0.126
5::1299::0.125
5::1300::0.125
5::1301::0.285
5::1303::0.167
5::1304::0.293
5::1305::0.17
5::1306::0.169
5::1307::0.174
5::1308::0.255
5::1309::0.267
5::1310::0.306
5::1311::0.191
5::1312::0.192
5::1313::0.155
5::1314::0.155
5::1315::0.272
5::1316::2.35
5::1317::0.266
5::1318::0.264
5::1319::0.276
5::1321::0.259
5::1323::0.136
5::1324::0.136
5::1325::0.137
5::1326::0.266
5::1327::0.323
5::1328::0.154
5::1329::0.149
5::1331::1.457
5::1332::14.478
5::1333::1.146
5::1334::5.44
5::1335::0.484
5::1336::0.265
5::1337::0.277
5::1338::0.281
5::1339::0.065
5::1340::0.241
5::1341::0.272
5::1342::0.238
5::1343::0.239
5::1344::0.273
5::1345::0.24
5::1346::0.417
5::1347::0.278
5::1348::0.145
5::1349::0.242
5::1351::0.123
5::1352::0.449
5::1353::0.259
5::1354::0.138
5::1355::0.129
5::1356::0.262
5::1357::0.239
5::1358::0.334
5::1359::0.267
5::1360::0.186
5::1361::0.242
5::1362::0.258
5::1363::0.392
5::1364::0.262
5::1365::0.133
5::1366::1.297
5::1367::0.294
5::1368::1.316
5::1369::0.307
5::1370::0.779
5::1371::0.15
5::1372::0.241
5::1373::0.123
5::1374::0.122
5::1375::0.124
5::1376::0.502
5::1377::0.131
5::1378::0.24
5::1379::0.398
5::1380::0.474
5::1381::0.245
5::1382::0.246
5::1383::0.243
5::1387::0.315
5::1388::0.31
5::1392::0.138
5::1393::0.301
5::1394::0.741
5::1395::0.454
5::1397::0.296
5::1398::0.184
5::1399::0.294
5::1400::0.428
5::1401::0.287
5::1402::0.31
5::1403::0.146
5::1404::0.254
5::1405::0.525
5::1406::0.342
5::1407::0.549
5::1408::0.32
5::1409::0.562
5::1410::0.339
5::1411::0.628
5::1412::0.379
5::1413::0.566
5::1414::0.338
5::1415::0.597
5::1416::0.357
5::1417::0.25
5::1418::0.296
5::1419::0.244
5::1420::0.124
5::1421::0.26
5::1422::0.267
5::1423::0.585
5::1424::0.392
5::1425::0.263
5::1429::0.293
5::1430::0.408
5::1431::0.287
5::1432::0.625
5::1433::0.227
5::1434::0.122
5::1435::0.252
5::1436::0.254
5::1437::0.241
5::1438::6.209
5::1439::0.295
5::1440::0.153
5::1441::0.746
5::1442::0.432
5::1443::0.294
5::1444::0.147
5::1445::0.272
5::1446::0.139
5::1447::0.421
5::1448::0.383
5::1449::0.356
5::1450::0.288
5::1451::0.247
5::1452::0.285
5::1453::0.337
5::1454::0.598
5::1455::0.235
5::1456::1.012
5::1457::1.445
5::1458::0.906
5::1459::0.439
5::1460::0.25
5::1461::0.323
5::1462::0.387
5::1463::0.258
5::1464::0.28
5::1465::0.295
5::1466::0.259
5::1468::0.272
5::1469::0.277
5::1470::0.276
5::1471::0.375
5::1472::0.457
5::1473::0.234
5::1474::0.334
5::1475::0.32
5::1476::2.175
5::1477::0.326
5::1478::0.257
5::1479::0.276
5::1481::1.357
5::1482::0.599
5::1484::0.427
5::1485::0.248
5::1486::0.271
5::1487::0.25
5::1488::0.239
5::1489::0.238
5::1490::0.627
5::1491::0.252
5::1492::0.302
5::1493::0.243
5::1494::0.349
5::1495::0.987
5::1496::0.245
5::1497::0.282
5::1498::0.451
5::1499::0.374
5::1500::0.346
5::1501::0.173
5::1502::0.653
5::1503::0.521
5::1504::0.388
5::1505::0.374
5::1506::0.345
5::1507::0.265
5::1508::0.285
5::1509::0.493
5::1510::0.788
5::1511::1.582
5::1512::1.295
5::1513::0.304
5::1514::0.153
5::1515::0.152
5::1516::0.484
5::1517::0.32
5::1518::0.134
5::1519::0.136
5::1520::0.265
5::1521::1.393
5::1522::0.28
5::1523::0.287
5::1524::0.276
5::1525::0.254
5::1526::0.265
5::1527::0.276
5::1528::0.274
5::1529::0.457
5::1530::0.328
5::1531::0.162
5::1532::0.411
5::1533::1.232
5::1534::2.196
5::1535::0.738
5::1548::0.57
5::1549::0.605
5::1550::0.563
5::1551::0.562
5::1552::0.569
5::1553::0.572
5::1554::0.563
5::1555::0.562
5::1556::0.473
5::1558::2.044
5::1559::1.03
5::1560::2.294
5::1561::0.615
5::1562::0.805
5::1563::1.119
5::1565::0.715
5::1566::0.689
5::1567::0.557
5::1568::0.131
5::1569::0.14
5::1570::0.552
5::1571::0.138
5::1572::0.137
5::1573::0.26
5::1574::0.132
5::1575::2.215
5::1576::0.619
5::1577::0.169
5::1578::0.514
5::1579::0.195
5::1580::0.4
5::1581::0.379
5::1582::0.789
5::1583::0.514
5::1584::0.376
5::1585::0.411
5::1586::0.374
5::1587::1.054
5::1589::0.666
5::1590::0.271
5::1591::0.27
5::1592::0.697
5::1593::0.29
5::1595::0.267
5::1596::2.359
5::1597::1.439
5::1598::0.962
5::1599::0.295
5::1600::0.301
5::1601::0.87
5::1602::0.2
5::1603::0.203
5::1604::0.198
5::1605::0.639
5::1606::0.389
5::1607::0.362
5::1608::0.363
5::1609::0.393
5::1610::0.359
5::1611::3.307
5::1612::0.372
5::1613::0.903
5::1614::0.674
5::1615::0.188
5::1616::0.875
5::1617::0.599
5::1618::0.186
5::1619::0.622
5::1620::0.187
5::1621::0.643
5::1622::0.186
5::1623::0.997
5::1624::0.186
5::1625::0.595
5::1626::0.624
5::1627::0.671
5::1628::0.784
5::1629::0.713
5::1630::0.707
5::1631::0.739
5::1632::1.407
5::1633::1.216
5::1634::0.434
5::1636::0.605
5::1637::0.449
5::1639::0.155
5::1640::0.154
5::1641::0.154
5::1642::0.154
5::1643::0.155
5::1644::0.155
5::1645::0.154
5::1646::0.161
5::1647::0.155
5::1648::0.158
5::1649::0.155
5::1651::0.155
5::1652::0.154
5::1653::0.155
5::1654::0.155
5::1655::0.155
5::1656::0.155
5::1657::0.154
5::1658::0.154
5::1659::0.155
5::1660::0.154
5::1661::0.156
5::1662::0.157
5::1663::0.155
5::1664::0.155
5::1665::0.154
5::1666::0.154
5::1667::0.155
5::1669::0.155
5::1670::0.155
5::1671::0.154
5::1672::0.158
5::1673::0.155
5::1674::0.154
5::1675::0.155
5::1676::0.153
5::1677::0.154
5::1678::0.155
5::1679::0.192
5::1680::0.155
5::1681::0.155
5::1682::0.155
5::1683::0.154
5::1684::0.155
5::1685::0.156
5::1686::0.155
5::1687::0.154
5::1688::0.154
5::1689::0.155
5::1690::0.155
5::1691::0.155
5::1692::0.155
5::1693::0.155
5::1694::0.154
5::1695::0.161
5::1696::0.169
5::1697::0.214
5::1698::0.166
5::1699::0.168
5::1700::0.17
5::1701::0.726
5::1702::0.424
5::1703::0.143
5::1704::0.143
5::1705::0.143
5::1707::0.145
5::1708::0.153
5::1709::0.152
5::1710::0.149
5::1711::0.146
5::1712::0.153
5::1713::0.143
5::1714::0.145
5::1715::0.143
5::1716::0.145
5::1717::0.892
5::1718::0.147
5::1719::0.148
5::1720::0.149
5::1721::0.147
5::1722::0.155
5::1723::0.147
5::1724::0.148
5::1726::0.149
5::1727::0.15
5::1728::0.149
5::1729::0.15
5::1730::0.148
5::1731::0.15
5::1732::0.73
5::1733::0.33
5::1734::0.147
5::1735::0.148
5::1736::0.145
5::1738::0.148
5::1739::0.154
5::1740::0.147
5::1741::0.15
5::1743::0.146
5::1744::0.148
5::1745::0.148
5::1746::0.146
5::1747::0.148
5::1748::0.631
5::1749::0.157
5::1751::5.142
5::1752::0.148
5::1753::1.642
5::1754::0.996
5::1755::0.169
5::1756::0.172
5::1757::0.17
5::1758::0.523
5::1759::0.301
5::1760::0.302
5::1761::0.135
5::1762::0.301
5::1763::0.302
5::1764::0.874
5::1765::0.476
5::1767::0.403
5::1768::0.195
5::1769::1.33
5::1770::0.433
5::1771::0.145
5::1772::0.141
5::1773::0.141
5::1774::0.439
5::1775::0.301
5::1776::0.182
5::1777::0.442
5::1778::0.297
5::1779::0.748
5::1780::0.414
5::1781::0.141
5::1782::0.45
5::1784::0.574
5::1785::0.265
5::1786::0.137
5::1787::0.137
5::1788::0.618
5::1789::0.791
5::1790::0.748
5::1791::0.693
5::1792::0.595
5::1793::0.544
5::1794::0.145
5::1796::0.271
5::1797::0.141
5::1798::0.553
5::1799::0.131
5::1800::0.587
5::1801::0.557
5::1802::0.408
5::1803::0.135
5::1804::0.486
5::1805::0.49
5::1806::0.559
5::1808::0.427
5::1809::1.384
5::1810::0.407
5::1811::0.441
5::1812::0.498
5::1813::0.431
5::1814::0.499
5::1815::0.451
5::1816::0.563
5::1817::0.483
5::1818::1.193
5::1819::0.451
5::1820::1.35
5::1821::0.446
5::1822::0.582
5::1823::0.534
5::1824::0.595
5::1825::0.665
5::1826::0.452
5::1827::0.833
5::1828::0.417
5::1829::0.677
5::1830::0.553
5::1831::0.416
5::1832::0.644
5::1833::0.344
5::1834::0.514
5::1835::0.426
5::1836::0.441
5::1837::0.411
5::1838::0.674
5::1839::0.682
5::1840::0.444
5::1841::0.338
5::1842::0.598
5::1843::0.441
5::1845::0.589
5::1846::0.246
5::1847::0.58
5::1848::0.395
5::1849::0.778
5::1851::1.47
5::1852::0.378
5::1853::0.672
5::1854::0.201
5::1855::0.265
5::1856::0.265
5::1857::0.238
5::1858::0.356
5::1859::0.344
5::1860::0.34
5::1861::0.341
5::1862::0.613
5::1863::0.215
5::1864::0.203
5::1866::6.584
5::1867::0.43
5::1868::0.424
5::1869::0.422
5::1870::1.36
5::1871::1.133
5::1872::1.125
5::1873::1.098
5::1874::1.132
5::1875::1.568
5::1876::1.4
5::1877::0.291
5::1878::1.295
5::1879::0.622
5::1880::0.209
5::1881::0.846
5::1882::0.553
5::1883::0.186
5::1884::3.609
5::1885::0.557
5::1886::0.863
5::1887::0.817
5::1890::0.774
5::1891::2.02
5::1892::0.647
5::1893::0.606
5::1894::0.94
5::1895::1.921
5::1896::0.516
5::1897::0.431
5::1898::0.636
5::1899::0.648
5::1900::0.822
5::1901::1.814
5::1902::0.301
5::1903::0.51
5::1904::1.121
5::1905::0.349
5::1906::0.088
5::1907::0.077
5::1908::0.077
5::1909::8.34
5::1911::5.591
5::1912::0.992
5::1913::1.002
5::1914::0.689
5::1915::1.427
5::1916::0.361
5::1917::0.226
5::1918::0.285
5::1919::0.266
5::1920::0.289
5::1921::0.368
5::1922::0.541
5::1924::0.635
5::1925::0.362
5::1926::0.545
5::1927::0.238
5::1928::0.243
5::1929::0.159
5::1931::3.512
5::1932::0.13
5::1933::0.825
5::1934::0.264
5::1935::0.401
5::1936::0.264
5::1937::0.265
5::1938::0.264
5::1939::0.264
5::1940::0.264
5::1941::0.288
5::1942::1.667
5::1943::0.264
5::1944::0.265
5::1945::0.293
5::1946::0.353
5::1947::0.113
5::1948::0.114
5::1949::0.396
5::1950::0.135
5::1951::0.124
5::1952::0.124
5::1953::0.124
5::1954::0.491
5::1955::0.281
5::1956::0.163
5::1957::0.364
5::1958::0.116
5::1959::0.116
5::1960::0.491
5::1961::0.113
5::1962::0.381
5::1963::0.123
5::1964::0.813
5::1965::0.401
5::1966::0.138
5::1967::0.133
5::1968::0.133
5::1970::0.841
5::1971::0.58
5::1972::0.208
5::1973::0.201
5::1974::0.39
5::1975::0.379
5::1976::0.228
5::1977::0.394
5::1978::0.226
5::1979::0.367
5::1980::0.229
5::1981::0.583
5::1982::0.226
5::1984::2.061
5::1985::0.58
5::1986::0.599
5::1987::1.244
5::1988::1.071
5::1989::1.034
5::1990::0.518
5::1991::0.482
5::1992::0.367
5::1993::0.526
5::1994::0.136
5::1995::0.346
5::1996::0.113
5::1997::0.277
5::1998::0.212
5::1999::0.349
5::2002::0.596
5::2003::0.229
5::2004::1.14
5::2005::0.328
5::2006::0.672
5::2007::0.433
5::2008::0.558
5::2009::0.501
5::2010::0.539
5::2011::0.374
5::2012::0.352
5::2014::0.506
5::2015::0.431
5::2016::0.55
5::2018::0.638
5::2019::0.37
5::2020::0.411
5::2021::0.472
5::2022::0.374
5::2023::0.481
5::2024::0.513
5::2025::0.544
5::2026::1.765
5::2027::1.502
5::2028::0.615
5::2029::0.574
5::2030::0.371
5::2031::0.611
5::2032::1.247
5::2033::0.219
5::2035::1.623
5::2036::0.494
5::2037::0.265
5::2038::0.445
5::2039::2.222
5::2040::0.265
5::2041::2.051
5::2042::0.996
5::2043::0.875
5::2044::1.195
5::2045::1.137
5::2046::1.007
5::2047::0.68
5::2048::0.254
5::2049::0.677
5::2050::0.855
5::2051::0.84
5::2052::0.103
5::2053::0.102
5::2054::1.886
5::2055::0.509
5::2056::0.696
5::2057::1.18
5::2058::0.829
5::2059::0.691
5::2060::2.641
5::2061::0.636
5::2062::0.92
5::2063::2.78
5::2064::1.054
5::2066::0.423
5::2067::0.123
5::2068::0.382
5::2069::0.123
5::2070::0.415
5::2071::0.124
5::2072::0.322
5::2073::0.139
5::2074::0.142
5::2075::0.719
5::2076::0.537
5::2077::0.443
5::2078::0.065
5::2079::0.06
5::2080::0.059
5::2082::0.559
5::2083::0.186
5::2084::1.325
5::2085::0.18
5::2086::0.521
5::2087::0.572
5::2088::0.637
5::2089::0.139
5::2090::0.139
5::2091::0.448
5::2092::1.231
5::2093::0.538
5::2094::0.81
5::2095::0.488
5::2096::0.53
5::2097::0.635
5::2098::5.64
5::2099::2.126
5::2100::0.117
5::2101::0.618
5::2102::0.45
5::2103::0.717
5::2104::0.442
5::2105::0.755
5::2106::0.908
5::2107::0.527
5::2108::0.433
5::2109::0.544
5::2110::0.695
5::2111::0.843
5::2112::0.586
5::2113::1.33
5::2114::0.525
5::2115::0.572
5::2116::1.58
5::2117::5.012
5::2118::0.886
5::2120::0.308
5::2121::0.492
5::2122::1.427
5::2123::0.309
5::2124::0.792
5::2125::0.938
5::2126::0.234
5::2127::0.411
5::2128::0.798
5::2129::0.58
5::2130::1.335
5::2132::0.36
5::2133::0.469
5::2134::0.627
5::2135::3.01
5::2136::0.709
5::2137::0.681
5::2138::0.548
5::2139::0.57
5::2140::0.608
5::2141::0.613
5::2142::0.572
5::2143::0.697
5::2144::0.621
5::2145::0.627
5::2146::0.584
5::2149::0.699
5::2150::0.503
5::2151::0.572
5::2152::0.468
5::2153::0.51
5::2154::0.536
5::2155::0.574
5::2156::0.522
5::2159::0.659
5::2160::0.824
5::2161::0.333
5::2162::0.332
5::2163::0.332
5::2164::0.332
5::2166::0.582
5::2167::0.145
5::2168::0.144
5::2169::0.964
5::2170::0.499
5::2171::0.796
5::2172::0.826
5::2173::0.137
5::2174::0.14
5::2175::0.136
5::2176::0.137
5::2177::0.148
5::2178::0.136
5::2179::0.136
5::2180::0.135
5::2181::0.136
5::2182::0.204
5::2183::0.154
5::2184::0.617
5::2185::0.602
5::2186::1.403
5::2187::0.965
5::2188::0.432
5::2189::0.621
5::2190::0.468
5::2191::0.886
5::2192::0.452
5::2193::0.204
5::2194::0.854
5::2195::0.605
5::2196::0.539
5::2197::0.501
5::2198::0.655
5::2199::0.582
5::2200::0.139
5::2201::0.579
5::2202::0.783
5::2203::0.583
5::2204::0.579
5::2205::0.449
5::2206::0.675
5::2207::0.447
5::2208::0.597
5::2209::0.81
5::2210::0.802
5::2211::0.567
5::2212::1.138
5::2213::0.399
5::2214::0.064
5::2215::0.064
5::2216::1.133
5::2217::1.238
5::2218::0.819
5::2219::0.904
5::2220::0.236
5::2221::2.134
5::2222::1.958
5::2223::0.232
5::2224::0.229
5::2225::0.228
5::2227::0.929
5::2228::0.888
5::2229::0.445
5::2230::0.758
5::2231::0.228
5::2232::0.325
5::2233::1.661
5::2234::0.207
5::2235::0.751
5::2236::0.7
5::2237::0.211
5::2239::0.21
5::2240::0.951
5::2241::9.654
5::2242::1.292
5::2243::0.948
5::2244::1.482
5::2245::16.95
5::2246::0.895
5::2247::0.658
5::2248::0.689
5::2249::0.55
5::2250::1.14
5::2251::0.802
5::2252::0.142
5::2253::0.142
5::2254::0.258
5::2256::0.756
5::2257::0.315
5::2258::1.054
5::2259::1.301
5::2260::1.082
5::2261::0.712
5::2262::0.191
5::2263::0.603
5::2264::0.195
5::2265::0.762
5::2266::1.346
5::2267::0.522
5::2268::0.155
5::2269::0.157
5::2270::0.48
5::2271::0.481
5::2272::0.734
5::2273::0.173
5::2274::0.173
5::2275::0.771
5::2276::1.004
5::2277::0.165
5::2278::0.934
5::2279::0.829
5::2280::0.655
5::2281::0.726
5::2282::0.648
5::2283::0.154
5::2284::0.748
5::2285::0.782
5::2286::0.587
5::2287::0.812
5::2288::1.543
5::2289::0.516
5::2290::0.82
5::2291::1.134
5::2292::0.712
5::2293::0.622
5::2294::0.771
5::2295::0.76
5::2296::0.62
5::2298::0.989
5::2299::0.625
5::2300::0.73
5::2301::0.616
5::2302::0.874
5::2303::0.791
5::2304::0.779
5::2305::0.704
5::2306::0.196
5::2307::0.197
5::2308::1.204
5::2309::1.072
5::2310::1.332
5::2312::0.304
5::2313::0.485
5::2316::1.461
5::2317::1.531
5::2318::0.311
5::2319::2.566
5::2320::0.721
5::2321::0.619
5::2322::1.359
5::2323::0.37
5::2324::1.539
5::2325::0.543
5::2327::0.877
5::2328::1.768
5::2329::1.877
5::2330::1.725
5::2331::0.717
5::2332::0.749
5::2333::0.467
5::2334::0.149
5::2335::0.145
5::2336::0.392
5::2337::0.144
5::2338::0.297
5::2339::0.144
5::2340::0.791
5::2341::0.166
5::2342::0.168
5::2343::1.17
5::2344::0.43
5::2345::0.164
5::2346::0.727
5::2347::1.11
5::2348::0.5
5::2349::0.602
5::2350::0.547
5::2352::1.236
5::2353::0.324
5::2354::0.329
5::2355::0.922
5::2356::0.78
5::2357::0.306
5::2358::0.663
5::2359::0.837
5::2360::1.62
5::2361::1.207
5::2363::1.207
5::2364::0.982
5::2365::1.146
5::2366::1.917
5::2367::2.154
5::2368::1.27
5::2369::0.689
5::2370::0.205
5::2371::0.206
5::2372::0.205
5::2373::0.21
5::2374::0.206
5::2375::0.205
5::2376::0.206
5::2378::0.207
5::2379::0.205
5::2380::0.206
5::2381::0.208
5::2382::0.205
5::2384::0.206
5::2385::0.207
5::2386::0.206
5::2387::0.205
5::2388::0.206
5::2389::0.205
5::2390::0.206
5::2391::0.206
5::2392::0.211
5::2393::1.196
5::2394::0.129
5::2395::0.124
5::2396::0.125
5::2397::0.629
5::2398::0.168
5::2399::0.168
5::2400::0.519
5::2401::0.165
5::2402::1.143
5::2403::0.566
5::2404::0.149
5::2405::0.174
5::2406::0.15
5::2407::0.445
5::2408::0.311
5::2409::0.14
5::2410::0.138
5::2411::0.558
5::2412::0.386
5::2413::0.133
5::2414::0.133
5::2415::0.552
5::2416::0.338
5::2417::0.34
5::2418::0.509
5::2419::0.712
5::2422::0.735
5::2423::2.573
5::2424::0.466
5::2425::0.14
5::2427::0.283
5::2428::0.301
5::2429::0.559
5::2432::0.692
5::2433::0.731
5::2434::12.718
5::2435::0.443
5::2436::0.805
5::2437::0.691
5::2438::0.54
5::2439::0.535
5::2440::0.781
5::2441::0.591
5::2442::0.843
5::2443::0.618
5::2444::0.716
5::2445::0.615
5::2446::0.566
5::2447::1.791
5::2448::0.47
5::2449::0.413
5::2450::0.764
5::2451::0.412
5::2452::1.111
5::2453::0.859
5::2454::0.723
5::2455::0.142
5::2456::0.142
5::2457::0.142
5::2458::0.336
5::2459::0.137
5::2460::0.137
5::2461::0.583
5::2462::0.146
5::2463::0.144
5::2464::0.392
5::2465::0.128
5::2466::0.248
5::2468::0.628
5::2469::0.161
5::2470::0.161
5::2472::0.14
5::2473::0.455
5::2475::0.155
5::2476::0.14
5::2477::0.55
5::2478::0.444
5::2479::0.139
5::2480::0.15
5::2481::0.138
5::2482::0.139
5::2483::0.138
5::2484::0.139
5::2485::0.523
5::2486::0.553
5::2487::0.82
5::2488::0.138
5::2489::0.139
5::2490::0.442
5::2491::0.41
5::2492::0.132
5::2493::0.772
5::2494::0.27
5::2495::0.909
5::2496::0.608
5::2497::12.323
5::2498::0.56
5::2500::0.139
5::2501::0.138
5::2502::0.378
5::2503::0.237
5::2504::0.404
5::2505::0.383
5::2506::0.381
5::2507::0.564
5::2508::0.147
5::2509::0.443
5::2510::0.143
5::2511::1.662
5::2512::0.816
5::2513::0.504
5::2514::0.377
5::2515::0.681
5::2516::0.72
5::2517::0.718
5::2518::0.509
5::2520::0.501
5::2521::0.804
5::2522::0.382
5::2523::0.631
5::2524::0.387
5::2525::0.532
5::2526::0.463
5::2527::0.396
5::2528::0.362
5::2529::0.534
5::2530::0.514
5::2531::0.516
5::2532::0.514
5::2533::1.829
5::2535::0.294
5::2536::0.393
5::2537::0.128
5::2538::0.129
5::2539::0.775
5::2541::0.404
5::2542::0.501
5::2543::0.126
5::2545::0.139
5::2546::0.137
5::2547::0.137
5::2548::0.448
5::2549::0.379
5::2550::0.122
5::2551::0.121
5::2552::0.739
5::2553::0.146
5::2554::0.15
5::2555::1.207
5::2556::0.126
5::2557::0.326
5::2558::1.848
5::2559::1.11
5::2560::0.199
5::2561::2.24
5::2562::0.715
5::2563::0.127
5::2564::1.248
5::2565::0.514
5::2566::0.631
5::2567::0.161
5::2568::0.159
5::2569::0.412
5::2570::3.806
5::2571::0.382
5::2572::0.427
5::2573::0.639
5::2574::0.656
5::2577::0.588
5::2578::0.625
5::2579::0.777
5::2580::2.091
5::2581::1.022
5::2583::0.229
5::2584::0.232
5::2585::0.233
5::2586::0.761
5::2587::1.065
5::2588::0.193
5::2589::1.061
5::2590::0.275
5::2591::0.557
5::2592::1.191
5::2593::0.731
5::2594::1.307
5::2595::0.707
5::2596::1.303
5::2597::0.812
5::2598::1.866
5::2599::1.335
5::2600::0.981
5::2601::1.017
5::2602::0.915
5::2603::0.846
5::2604::3.546
5::2605::1.899
5::2606::0.84
5::2607::11.764
5::2609::4.535
5::2610::0.311
5::2611::0.299
5::2612::0.298
5::2613::0.327
5::2618::0.665
5::2619::0.55
5::2620::0.561
5::2621::0.28
5::2622::1.122
5::2623::0.98
5::2624::0.605
5::2625::1.28
5::2626::2.325
5::2627::2.029
5::2628::0.413
5::2629::0.492
5::2630::0.38
5::2631::0.822
5::2632::0.414
5::2634::0.208
5::2635::0.208
5::2636::0.209
5::2637::0.208
5::2638::0.209
5::2639::0.208
5::2640::0.209
5::2641::0.208
5::2642::0.212
5::2643::0.234
5::2644::0.863
5::2645::0.665
5::2646::0.376
5::2647::0.37
5::2648::0.356
5::2650::0.159
5::2651::0.343
5::2652::0.358
5::2653::0.176
5::2656::0.475
5::2657::0.514
5::2658::0.368
5::2659::0.349
5::2660::0.369
5::2661::0.316
5::2662::2.313
5::2663::0.38
5::2664::2.421
5::2665::0.664
5::2666::0.559
5::2667::0.607
5::2668::0.178
5::2669::0.313
5::2670::0.156
5::2671::0.31
5::2673::0.507
5::2674::0.321
5::2675::0.465
5::2676::0.235
5::2678::0.7
5::2679::0.234
5::2680::1.18
5::2681::0.694
5::2682::0.233
5::2683::0.727
5::2684::0.694
5::2685::0.483
5::2686::0.493
5::2687::3.819
5::2688::0.295
5::2689::0.156
5::2690::0.153
5::2691::0.153
5::2692::0.153
5::2693::0.154
5::2694::0.153
5::2695::0.155
5::2696::0.154
5::2697::0.153
5::2698::0.153
5::2699::0.153
5::2700::0.153
5::2701::0.152
5::2702::0.154
5::2704::0.156
5::2705::0.153
5::2706::0.153
5::2707::0.153
5::2709::0.153
5::2710::0.152
5::2711::0.153
5::2712::0.153
5::2713::0.153
5::2714::0.153
5::2715::0.152
5::2716::0.225
5::2717::0.152
5::2718::0.152
5::2719::0.153
5::2720::0.153
5::2721::0.187
5::2722::0.156
5::2723::0.153
5::2724::0.153
5::2725::0.153
5::2727::0.147
5::2728::0.153
5::2729::0.147
5::2730::0.154
5::2731::0.153
5::2732::0.15
5::2733::0.147
5::2734::0.154
5::2735::0.153
5::2736::0.153
5::2737::0.153
5::2738::0.153
5::2739::0.147
5::2740::0.154
5::2741::0.147
5::2742::0.155
5::2743::0.153
5::2744::0.153
5::2745::0.164
5::2746::0.153
5::2747::0.154
5::2748::0.153
5::2749::0.153
5::2751::0.152
5::2753::0.153
5::2754::0.159
5::2755::0.147
5::2756::0.153
5::2757::0.154
5::2758::0.153
5::2759::0.154
5::2760::0.172
5::2761::0.152
5::2763::0.153
5::2764::0.147
5::2765::0.153
5::2766::0.154
5::2767::0.159
5::2768::0.155
5::2769::0.153
5::2770::0.153
5::2771::0.153
5::2772::0.153
5::2773::0.147
5::2774::0.153
5::2775::0.154
5::2776::0.153
5::2777::0.153
5::2778::0.153
5::2779::0.156
5::2780::0.153
5::2781::0.154
5::2783::0.176
5::2784::0.153
5::2785::0.153
5::2786::0.154
5::2787::0.153
5::2788::0.311
5::2789::0.154
5::2790::0.155
5::2791::0.153
5::2793::0.154
5::2794::0.153
5::2795::0.154
5::2796::0.153
5::2797::0.156
5::2798::0.154
5::2799::0.153
5::2800::0.154
5::2801::0.153
5::2802::0.162
5::2803::0.166
5::2804::0.157
5::2805::0.155
5::2806::0.154
5::2807::0.157
5::2808::0.153
5::2809::0.153
5::2810::0.154
5::2811::0.154
5::2813::0.153
5::2814::0.154
5::2815::0.152
5::2816::0.153
5::2817::0.154
5::2818::0.152
5::2819::0.154
5::2820::0.152
5::2821::0.147
5::2822::0.172
5::2823::0.154
5::2824::0.165
5::2825::0.152
5::2826::0.154
5::2827::0.152
5::2828::0.153
5::2829::0.154
5::2830::0.153
5::2831::0.153
5::2832::0.154
5::2833::0.153
5::2834::0.152
5::2835::0.153
5::2836::0.153
5::2837::0.168
5::2838::0.153
5::2839::0.396
5::2840::0.152
5::2842::0.152
5::2843::0.154
5::2844::0.153
5::2845::0.154
5::2846::0.154
5::2847::0.155
5::2848::0.156
5::2849::0.155
5::2850::0.155
5::2851::0.154
5::2852::0.154
5::2853::0.153
5::2854::0.154
5::2855::0.152
5::2856::0.155
5::2857::0.154
5::2858::0.17
5::2859::0.154
5::2860::0.153
5::2861::0.153
5::2862::0.155
5::2863::0.153
5::2864::0.153
5::2865::0.157
5::2866::0.152
5::2867::0.153
5::2868::0.153
5::2870::0.153
5::2871::0.154
5::2872::0.158
5::2873::0.165
5::2875::0.199
5::2876::0.149
5::2877::0.155
5::2878::0.295
5::2879::0.153
5::2880::0.292
5::2881::0.161
5::2882::0.147
5::2883::0.147
5::2884::0.318
5::2885::0.333
5::2886::0.158
5::2887::0.46
5::2888::0.157
5::2889::0.312
5::2890::0.615
5::2891::0.158
5::2892::0.154
5::2893::0.153
5::2894::0.454
5::2895::0.304
5::2896::0.605
5::2897::0.156
5::2899::0.178
5::2900::0.157
5::2901::0.871
5::2902::0.153
5::2903::0.47
5::2904::0.152
5::2905::0.157
5::2906::0.154
5::2907::0.207
5::2908::0.161
5::2909::0.163
5::2910::0.152
5::2911::0.213
5::2912::0.11
5::2913::0.112
5::2914::0.203
5::2915::0.102
5::2916::0.102
5::2917::0.562
5::2918::0.149
5::2919::0.149
5::2920::0.319
5::2921::0.157
5::2922::0.158
5::2923::0.58
5::2924::0.168
5::2925::0.166
5::2926::0.23
5::2927::0.116
5::2928::0.266
5::2929::0.135
5::2930::0.242
5::2931::0.116
5::2932::0.284
5::2933::0.221
5::2934::0.109
5::2935::0.136
5::2936::0.121
5::2937::0.109
5::2938::0.109
5::2939::0.109
5::2940::0.109
5::2941::0.126
5::2942::0.111
5::2943::0.224
5::2944::0.114
5::2945::0.113
5::2946::0.55
5::2947::0.288
5::2948::0.452
5::2949::0.155
5::2950::0.156
5::2951::0.224
5::2952::0.327
5::2953::0.294
5::2954::0.167
5::2955::0.163
5::2956::0.147
5::2957::0.236
5::2958::0.125
5::2959::0.43
5::2960::0.112
5::2961::0.171
5::2962::0.198
5::2963::0.112
5::2964::0.107
5::2965::0.113
5::2966::0.114
5::2967::0.115
5::2968::0.161
5::2969::0.387
5::2970::0.286
5::2971::0.281
5::2972::0.282
5::2973::0.201
5::2974::0.551
5::2975::0.272
5::2976::0.295
5::2977::0.28
5::2978::0.312
5::2979::0.331
5::2980::0.243
5::2981::0.121
5::2982::0.431
5::2983::0.291
5::2984::17.411
5::2985::0.517
5::2986::0.418
5::2987::0.416
5::2988::0.284
5::2989::0.151
5::2990::0.145
5::2991::8.185
5::2992::0.109
5::2993::0.112
5::2994::0.114
5::2995::0.458
5::2996::0.316
5::2997::0.316
5::2999::0.161
5::3000::1.623
5::3001::1.346
5::3002::0.151
5::3003::0.39
5::3004::0.17
5::3005::0.412
5::3006::0.917
5::3007::0.573
5::3008::0.358
5::3010::0.109
5::3011::0.217
5::3012::0.225
5::3013::0.113
5::3014::0.302
5::3015::0.284
5::3016::0.142
5::3017::0.257
5::3018::0.128
5::3019::0.565
5::3020::0.127
5::3021::0.136
5::3022::0.224
5::3023::0.114
5::3025::0.237
5::3026::0.364
5::3027::0.199
5::3028::2.969
5::3029::0.401
5::3030::0.08
5::3031::2.544
5::3033::0.267
5::3034::0.291
5::3035::0.395
5::3036::0.14
5::3037::0.632
5::3038::0.309
5::3039::0.287
5::3040::0.177
5::3041::0.222
5::3042::0.099
5::3044::0.328
5::3045::0.316
5::3046::0.353
5::3047::0.284
5::3048::0.212
5::3049::0.312
5::3051::0.51
5::3052::0.197
5::3053::0.224
5::3054::0.521
5::3055::0.229
5::3056::0.284
5::3058::0.209
5::3059::0.247
5::3060::0.22
5::3061::1.419
5::3062::0.275
5::3064::0.196
5::3065::0.314
5::3066::0.314
5::3067::0.73
5::3069::0.235
5::3070::0.218
5::3071::0.427
5::3072::0.512
5::3073::0.324
5::3074::0.351
5::3075::0.259
5::3076::1.054
5::3077::0.276
5::3078::0.206
5::3079::0.104
5::3080::0.282
5::3081::0.205
5::3082::0.33
5::3083::0.307
5::3084::0.296
5::3085::0.287
5::3086::0.229
5::3087::0.216
5::3088::3.182
5::3089::0.352
5::3090::0.31
5::3091::0.284
5::3092::0.286
5::3093::1.634
5::3094::0.279
5::3095::0.2
5::3096::0.245
5::3097::0.359
5::3098::15.347
5::3099::0.402
5::3101::0.338
5::3102::0.204
5::3103::0.408
5::3104::0.244
5::3105::0.224
5::3106::0.263
5::3108::0.456
5::3109::0.23
5::3110::0.259
5::3111::0.495
5::3112::3.189
5::3113::0.321
5::3115::0.622
5::3116::0.739
5::3117::0.332
5::3119::0.254
5::3120::0.351
5::3121::0.447
5::3122::0.494
5::3123::0.076
5::3124::0.076
5::3125::0.295
5::3127::0.739
5::3128::0.534
5::3129::0.562
5::3130::0.226
5::3131::0.406
5::3133::0.248
5::3134::0.242
5::3137::0.417
5::3138::0.822
5::3139::0.467
5::3140::0.549
5::3141::0.374
5::3142::0.219
5::3143::0.22
5::3144::0.153
5::3145::0.649
5::3146::0.145
5::3147::0.184
5::3148::0.186
5::3149::0.159
5::3150::0.175
5::3152::0.148
5::3153::0.185
5::3154::0.145
5::3155::0.149
5::3156::0.166
5::3157::0.158
5::3158::0.156
5::3159::0.146
5::3160::0.143
5::3161::0.169
5::3162::0.168
5::3163::0.169
5::3164::0.148
5::3165::0.167
5::3166::0.151
5::3167::0.155
5::3168::0.181
5::3169::0.154
5::3170::0.156
5::3171::0.149
5::3172::0.146
5::3173::0.148
5::3174::0.149
5::3175::0.74
5::3177::0.164
5::3178::0.174
5::3180::0.169
5::3181::0.159
5::3182::0.158
5::3183::0.165
5::3184::0.146
5::3185::0.151
5::3186::0.167
5::3187::0.156
5::3188::0.195
5::3189::0.149
5::3190::0.145
5::3191::0.538
5::3192::0.165
5::3193::0.169
5::3194::0.146
5::3195::0.151
5::3196::0.159
5::3197::0.158
5::3198::0.165
5::3199::0.148
5::3200::0.163
5::3201::0.144
5::3202::0.168
5::3203::0.155
5::3204::0.158
5::3205::0.167
5::3206::0.715
5::3207::0.153
5::3208::0.177
5::3209::0.296
5::3210::0.163
5::3211::0.158
5::3212::0.569
5::3213::0.144
5::3214::0.161
5::3215::0.156
5::3216::0.154
5::3217::0.333
5::3218::0.156
5::3219::0.173
5::3220::0.159
5::3222::1.274
5::3223::0.149
5::3224::0.15
5::3225::0.146
5::3226::0.154
5::3227::0.162
5::3228::0.187
5::3229::0.163
5::3230::0.153
5::3231::0.143
5::3232::0.154
5::3233::0.178
5::3235::0.16
5::3236::0.154
5::3237::0.183
5::3238::0.149
5::3239::0.15
5::3240::0.147
5::3241::0.331
5::3242::0.17
5::3244::0.717
5::3245::0.112
5::3246::0.048
5::3247::0.107
5::3248::4.169
5::3249::0.071
5::3250::0.076
5::3251::1.039
5::3252::0.963
5::3253::0.972
5::3254::0.885
5::3255::0.368
5::3256::0.508
5::3257::1.527
5::3258::0.59
5::3259::0.852
5::3260::0.918
5::3310::0.242
5::3311::0.12
5::3312::0.123
5::3313::0.325
5::3314::1.335
5::3315::0.898
5::3317::0.371
5::3318::0.14
5::3319::0.12
5::3320::0.404
5::3321::0.126
5::3322::0.125
5::3323::0.128
5::3324::0.122
5::3325::0.121
5::3326::0.123
5::3327::0.124
5::3328::0.295
5::3329::0.371
5::3330::0.137
5::3331::0.229
5::3332::0.848
5::3333::0.122
5::3335::0.124
5::3336::0.13
5::3337::0.133
5::3338::0.127
5::3339::0.13
5::3340::0.124
5::3341::0.126
5::3342::0.243
5::3343::0.129
5::3344::0.122
5::3345::0.211
5::3346::0.125
5::3348::0.121
5::3349::0.254
5::3350::0.121
5::3351::0.123
5::3352::0.126
5::3353::0.07
5::3354::0.032
5::3355::0.182
5::3356::0.048
5::3357::0.046
5::3358::0.046
5::3359::0.047
5::3360::0.136
5::3361::0.046
5::3362::0.224
5::3364::0.089
5::3365::0.195
5::3366::0.09
5::3367::0.181
5::3369::0.046
5::3370::0.089
5::3372::0.047
5::3373::0.046
5::3374::0.222
5::3375::0.137
5::3377::0.046
5::3378::0.046
5::3379::0.267
5::3380::0.268
5::3381::0.047
5::3382::0.046
5::3383::0.056
5::3384::0.09
5::3385::0.046
5::3386::0.689
5::3387::0.535
5::3388::0.463
5::3389::0.481
5::3391::0.47
5::3392::0.536
5::3393::0.719
5::3394::0.89
5::3395::0.828
5::3396::0.695
5::3397::0.636
5::3398::0.624
5::3399::0.642
5::3400::0.6
5::3401::0.482
5::3402::0.09
5::3403::0.226
5::3404::0.157
5::3405::0.26
5::3406::0.48
5::3407::0.475
5::3408::0.486
5::3409::0.481
5::3410::0.462
5::3411::0.476
5::3412::0.476
5::3413::0.469
5::3414::0.471
5::3415::0.496
5::3416::0.468
5::3417::0.462
5::3418::0.462
5::3419::0.462
5::3421::0.481
5::3422::0.461
5::3423::0.476
5::3424::0.462
5::3425::0.484
5::3426::0.462
5::3427::0.461
5::3428::0.467
5::3429::0.467
5::3430::0.462
5::3431::0.292
5::3432::0.462
5::3433::0.509
5::3434::0.193
5::3435::0.291
5::3436::0.232
5::3437::0.233
5::3438::0.232
5::3439::0.232
5::3440::0.234
5::3441::0.232
5::3442::0.235
5::3443::0.231
5::3444::0.236
5::3445::0.233
5::3446::0.231
5::3447::0.232
5::3448::0.231
5::3449::0.232
5::3450::0.232
5::3451::0.235
5::3452::0.233
5::3453::0.232
5::3454::0.232
5::3455::0.231
5::3456::0.232
5::3457::0.233
5::3458::0.231
5::3459::0.233
5::3460::0.232
5::3461::0.134
5::3462::0.071
5::3463::0.069
5::3464::0.068
5::3488::0.269
5::3489::0.268
5::3490::0.181
5::3491::0.218
5::3492::0.268
5::3493::0.181
5::3494::0.178
5::3495::0.179
5::3496::0.268
5::3497::0.218
5::3498::0.179
5::3499::0.179
5::3500::0.179
5::3501::0.179
5::3502::0.218
5::3503::0.218
5::3504::0.218
5::3505::0.218
5::3506::0.218
5::3507::0.127
5::3508::0.064
5::3509::0.064
5::3510::0.102
5::3511::0.059
5::3512::0.057
5::3513::0.051
5::3514::0.145
5::3515::0.074
5::3516::0.074
5::3517::0.073
5::3518::0.073
5::3519::0.074
5::3520::0.074
5::3521::0.074
5::3522::0.029
5::3523::0.015
5::3524::0.015
5::3525::0.198
5::3526::0.101
5::3527::0.102
5::3528::0.099
5::3529::0.337
5::3530::0.104
5::3531::0.122
5::3532::0.06
5::3533::0.056
5::3534::0.116
5::3535::0.069
5::3536::0.057
5::3537::0.058
5::3538::0.19
5::3540::0.207
5::3541::0.04
5::3542::0.038
5::3543::0.038
5::3544::0.016
5::3545::0.017
5::3546::0.024
5::3547::0.007
5::3548::0.109
5::3549::0.062
5::3550::0.058
5::3551::0.057
5::3552::0.058
5::3553::0.066
5::3554::0.061
5::3556::0.06
5::3557::0.079
5::3558::0.061
5::3559::0.061
5::3560::0.06
5::3561::0.062
5::3562::0.065
5::3563::0.061
5::3565::0.063
5::3566::0.06
5::3567::0.064
5::3568::0.352
5::3569::0.115
5::3570::0.124
5::3571::0.195
5::3572::0.644
5::3573::0.066
5::3574::0.066
5::3575::0.171
5::3576::0.096
5::3577::0.094
5::3578::0.108
5::3580::0.063
5::3581::0.064
5::3582::0.209
5::3583::0.212
5::3584::0.089
5::3585::0.089
5::3586::0.04
5::3587::0.04
5::3588::0.043
5::3589::0.049
5::3590::0.025
5::3591::0.028
5::3592::0.076
5::3593::0.047
5::3594::0.046
5::3595::0.046
5::3596::0.041
5::3597::0.089
5::3598::0.046
5::3599::0.096
5::3600::0.047
5::3602::0.047
5::3603::0.047
5::3604::0.119
5::3605::0.065
5::3606::0.062
5::3607::0.062
5::3608::0.137
5::3609::0.179
5::3610::0.048
5::3611::0.045
5::3612::0.112
5::3613::0.051
5::3614::0.05
5::3615::0.052
5::3616::0.094
5::3617::0.05
5::3618::0.05
5::3619::0.05
5::3620::0.2
5::3622::0.063
5::3623::0.064
5::3624::0.214
5::3625::0.099
5::3626::0.082
5::3627::0.079
5::3628::0.027
5::3629::0.028
5::3631::0.027
5::3632::0.027
5::3633::0.057
5::3634::0.03
5::3635::0.028
5::3636::0.043
5::3637::0.067
5::3638::0.055
5::3639::0.062
5::3641::0.05
5::3642::0.168
5::3643::0.095
5::3644::0.105
5::3645::0.052
5::3646::0.066
5::3647::0.03
5::3648::0.029
5::3649::0.219
5::3650::0.11
5::3651::0.108
5::3652::0.105
5::3653::0.071
5::3654::0.04
5::3655::0.04
5::3656::0.076
5::3657::0.033
5::3659::0.033
5::3660::0.129
5::3661::0.066
5::3663::0.033
5::3664::0.24
5::3665::0.19
5::3666::0.093
5::3667::0.07
5::3668::0.078
5::3669::0.039
5::3670::0.039
5::3671::0.238
5::3672::0.028
5::3673::0.028
5::3674::0.497
5::3675::0.092
5::3676::0.204
5::3677::0.102
5::3678::0.204
5::3679::0.103
5::3681::0.029
5::3682::0.232
5::3683::0.12
5::3684::0.12
5::3685::0.132
5::3687::0.2
5::3688::0.082
5::3689::0.056
5::3690::0.028
5::3691::0.045
5::3692::0.035
5::3693::0.091
5::3694::0.148
5::3695::0.047
5::3696::0.025
5::3697::0.127
5::3698::0.061
5::3699::0.119
5::3700::0.058
5::3701::0.118
5::3702::0.144
5::3703::7.515
5::3704::0.142
5::3705::0.147
5::3706::0.14
5::3707::0.139
5::3708::0.142
5::3709::0.058
5::3710::0.309
5::3711::0.233
5::3712::0.077
5::3713::0.596
5::3714::0.152
5::3715::0.465
5::3716::0.151
5::3717::0.152
5::3718::0.161
5::3719::0.231
5::3720::0.077
5::3721::0.077
5::3723::0.077
5::3724::0.31
5::3725::0.153
5::3726::0.153
5::3727::0.084
5::3728::0.028
5::3729::0.099
5::3730::0.049
5::3731::0.05
5::3732::0.106
5::3733::0.034
5::3734::0.034
5::3735::0.183
5::3736::0.093
5::3737::0.123
5::3738::0.065
5::3739::0.119
5::3740::0.062
5::3741::0.046
5::3742::0.017
5::3743::0.161
5::3744::0.082
5::3745::0.134
5::3746::0.067
5::3747::0.067
5::3748::0.069
5::3749::0.035
5::3750::0.232
5::3751::0.081
5::3752::0.084
5::3753::0.204
5::3754::0.103
5::3755::0.07
5::3756::0.034
5::3757::0.035
5::3758::0.069
5::3759::0.035
5::3760::0.104
5::3761::0.052
5::3762::0.051
5::3763::0.034
5::3764::0.034
5::3765::0.099
5::3766::0.056
5::3767::0.036
5::3768::0.035
5::3769::0.155
5::3770::0.076
5::3771::0.089
5::3772::0.014
5::3773::0.007
5::3774::2.856
5::3775::1.572
5::3776::1.581
5::3777::0.242
5::3778::0.124
5::3780::0.283
5::3781::0.358
5::3782::0.286
5::3783::0.181
5::3784::0.206
5::3785::0.103
5::3787::0.082
5::3788::0.059
5::3789::0.028
5::3790::0.1
5::3791::0.301
5::3792::0.179
5::3793::0.17
5::3794::0.17
5::3796::0.17
5::3797::0.169
5::3798::0.18
5::3799::0.17
5::3800::0.17
5::3801::0.18
5::3802::0.19
5::3803::0.172
5::3804::0.177
5::3805::0.17
5::3806::0.19
5::3807::0.091
5::3808::0.03
5::3809::0.036
5::3810::0.031
5::3811::0.032
5::3812::0.04
5::3813::0.032
5::3814::0.03
5::3815::0.032
5::3817::0.394
5::3818::0.179
5::3819::0.14
5::3820::0.098
5::3821::0.125
5::3822::0.097
5::3824::0.1
5::3825::0.099
5::3827::0.099
5::3828::0.126
5::3829::0.103
5::3830::0.106
5::3831::0.225
5::3833::0.135
5::3834::0.032
5::3835::0.125
5::3836::0.119
5::3837::0.119
5::3838::0.121
5::3839::0.21
5::3840::0.12
5::3841::0.122
5::3842::0.083
5::3843::0.842
5::3844::0.048
5::3845::0.076
5::3846::0.042
5::3847::0.038
5::3848::0.045
5::3850::0.032
5::3851::0.046
5::3853::0.08
5::3854::0.035
5::3855::0.034
5::3856::0.191
5::3857::0.43
5::3858::0.096
5::3859::0.095
5::3860::0.095
5::3861::0.095
5::3862::0.102
5::3863::0.101
5::3864::0.195
5::3865::0.137
5::3866::0.074
5::3867::0.068
5::3868::0.069
5::3869::0.069
5::3870::0.092
5::3871::0.111
5::3872::0.064
5::3873::0.063
5::3874::0.055
5::3875::0.058
5::3876::0.076
5::3877::0.056
5::3878::0.057
5::3879::0.333
5::3880::0.195
5::3881::0.193
5::3882::0.206
5::3883::0.237
5::3884::0.246
5::3885::0.196
5::3886::0.198
5::3887::0.132
5::3888::0.218
5::3889::0.225
5::3890::0.202
5::3891::0.091
5::3892::0.093
5::3893::0.094
5::3895::0.119
5::3896::0.118
5::3897::0.081
5::3898::0.047
5::3899::0.147
5::3900::0.09
5::3901::0.053
5::3902::0.055
5::3903::0.273
5::3904::0.068
5::3905::0.051
5::3906::0.052
5::3907::0.085
5::3908::0.048
5::3909::1.414
5::3910::0.068
5::3911::0.079
5::3912::0.134
5::3913::0.169
5::3915::0.078
5::3916::0.138
5::3917::0.029
5::3918::0.137
5::3919::0.037
5::3920::0.024
5::3921::0.034
5::3922::0.033
5::3923::0.034
5::3924::0.098
5::3925::0.088
5::3926::0.053
5::3927::0.059
5::3928::0.061
5::3930::0.057
5::3931::0.09
5::3932::0.091
5::3933::0.173
5::3934::0.152
5::3935::0.153
5::3936::0.152
5::3937::0.937
5::3938::0.153
5::3939::0.18
5::3940::0.076
5::3941::0.077
5::3942::0.078
5::3943::0.083
5::3944::0.054
5::3945::0.06
5::3946::0.077
5::3947::0.067
5::3948::0.079
5::3949::0.252
5::3950::0.066
5::3951::0.041
5::3952::0.085
5::3953::0.109
5::3954::0.047
5::3955::0.113
5::3956::0.044
5::3957::0.094
5::3958::0.081
5::3959::0.075
5::3960::0.197
5::3961::0.102
5::3962::0.1
5::3963::0.1
5::3964::0.097
5::3965::0.097
5::3966::0.169
5::3967::0.08
5::3968::0.08
5::3969::0.079
5::3970::0.08
5::3971::0.216
5::3972::0.145
5::3973::0.18
5::3974::0.112
5::3975::0.092
5::3976::0.092
5::3977::0.091
5::3978::0.133
5::3979::0.065
5::3980::11.066
5::3981::0.725
5::3982::0.077
5::3983::0.125
5::3984::0.065
5::3985::0.125
5::3986::0.063
5::3987::0.064
5::3988::0.064
5::3989::0.067
5::3990::0.068
5::3991::0.065
5::3992::0.155
5::3993::0.08
5::3994::0.079
5::3995::0.08
5::3996::0.082
5::3997::0.091
5::3998::0.049
5::3999::0.234
5::4000::0.129
5::4001::0.13
5::4002::0.113
5::4003::0.127
5::4004::0.172
5::4005::0.129
5::4006::0.078
5::4007::0.039
5::4008::0.049
5::4009::0.082
5::4010::0.039
5::4011::0.359
5::4012::0.129
5::4013::0.147
5::4014::0.046
5::4015::0.021
5::4016::0.02
5::4017::0.021
5::4018::0.564
5::4019::0.795
5::4020::0.09
5::4021::0.067
5::4022::0.067
5::4023::0.076
5::4024::0.725
5::4025::0.092
5::4026::0.071
5::4027::0.066
5::4028::0.067
5::4029::0.163
5::4030::0.13
5::4031::0.13
5::4032::0.136
5::4033::0.131
5::4034::0.134
5::4035::0.13
5::4036::0.125
5::4037::0.087
5::4038::0.181
5::4039::0.186
5::4040::0.185
5::4041::0.18
5::4042::0.178
5::4043::0.447
5::4044::0.186
5::4045::0.387
5::4047::0.076
5::4048::0.209
5::4049::0.058
5::4050::0.067
5::4051::0.058
5::4052::0.063
5::4053::0.061
5::4054::1.028
5::4055::0.134
5::4056::0.341
5::4057::0.155
5::4058::0.354
5::4059::0.077
5::4060::0.065
5::4061::0.15
5::4062::0.454
5::4063::0.167
5::4064::0.145
5::4065::0.056
5::4066::0.053
5::4067::0.135
5::4068::0.507
5::4069::0.395
5::4070::0.122
5::4074::0.105
5::4075::0.105
5::4076::0.106
5::4077::0.111
5::4078::0.105
5::4079::0.112
5::4080::0.11
5::4081::0.142
5::4082::0.153
5::4083::0.072
5::4084::0.072
5::4085::0.086
5::4086::0.045
5::4087::0.046
5::4088::0.034
5::4089::0.075
5::4090::0.222
5::4091::0.077
5::4092::0.125
5::4093::0.076
5::4094::0.128
5::4095::0.231
5::4096::0.16
5::4097::0.155
5::4098::0.08
5::4099::0.285
5::4100::0.293
5::4101::0.37
5::4102::0.404
5::4103::0.429
5::4104::0.189
5::4105::0.124
5::4106::0.129
5::4107::0.114
5::4109::0.054
5::4110::0.056
5::4111::0.483
5::4112::0.252
5::4113::0.247
5::4114::0.304
5::4115::0.359
5::4116::0.116
5::4117::0.051
5::4118::0.104
5::4119::0.223
5::4120::0.089
5::4121::0.091
5::4122::0.049
5::4123::0.026
5::4124::0.115
5::4125::0.039
5::4126::0.116
5::4127::0.079
5::4128::0.173
5::4129::0.081
5::4130::0.199
5::4131::0.111
5::4132::0.06
5::4133::0.057
5::4134::1.257
5::4135::0.018
5::4136::0.113
5::4137::0.209
5::4138::0.207
5::4143::0.244
5::4145::0.144
5::4147::0.092
5::4148::0.105
5::4149::0.039
5::4150::0.036
5::4151::0.079
5::4152::0.17
5::4153::0.109
5::4154::0.153
5::4155::0.092
5::4156::0.983
5::4157::0.108
5::4158::0.055
5::4159::0.331
5::4160::0.202
5::4161::0.242
5::4162::0.671
5::4163::0.104
5::4164::0.482
5::4165::0.523
5::4166::0.787
5::4167::0.074
5::4168::0.3
5::4169::0.077
5::4170::0.104
5::4171::0.164
5::4172::0.072
5::4173::0.066
5::4174::0.078
5::4175::0.276
5::4176::0.059
5::4177::0.051
5::4178::0.417
5::4179::0.211
5::4180::0.086
5::4181::0.045
5::4182::3.223
5::4183::0.078
5::4184::1.476
5::4185::0.039
5::4187::0.15
5::4188::0.173
5::4189::0.069
5::4191::0.199
5::4192::0.101
5::4193::0.101
5::4194::0.135
5::4195::0.097
5::4196::0.033
5::4197::0.091
5::4198::0.361
5::4199::0.019
5::4200::0.01
5::4201::0.01
5::4203::0.078
5::4204::0.039
5::4205::0.164
5::4206::0.237
5::4207::0.236
5::4208::0.121
5::4209::0.122
5::4210::0.142
5::4211::0.068
5::4212::0.068
5::4213::0.116
5::4217::0.244
5::4218::0.119
5::4219::0.115
5::4221::0.213
5::4222::0.152
5::4223::0.1
5::4224::0.213
5::4225::0.113
5::4226::0.112
5::4227::0.373
5::4228::0.264
5::4230::0.124
5::4231::0.458
5::4232::0.12
5::4233::0.614
5::4234::0.987
5::4235::0.397
5::4236::0.398
5::4237::0.241
5::4238::0.117
5::4239::0.114
5::4240::0.275
5::4242::0.113
5::4243::0.114
5::4244::0.235
5::4245::0.125
5::4246::0.122
5::4247::0.243
5::4248::0.121
5::4249::0.121
5::4250::0.183
5::4251::0.187
5::4252::0.183
5::4254::0.116
5::4255::0.117
5::4256::0.231
5::4259::0.125
5::4260::0.121
5::4261::0.213
5::4262::0.207
5::4263::0.244
5::4264::0.123
5::4265::0.122
5::4267::0.114
5::4268::0.114
5::4269::0.18
5::4270::0.176
5::4271::0.229
5::4273::0.113
5::4274::0.099
5::4275::0.235
5::4276::0.118
5::4277::0.119
5::4278::0.235
5::4279::0.12
5::4280::0.118
5::4281::0.063
5::4282::0.237
5::4283::0.123
5::4284::0.123
5::4285::0.243
5::4286::0.122
5::4287::0.119
5::4288::0.237
5::4289::0.118
5::4290::0.119
5::4291::0.058
5::4292::0.238
5::4293::0.117
5::4294::0.162
5::4295::0.113
5::4296::0.08
5::4298::0.16
5::4299::0.112
5::4300::0.106
5::4301::0.103
5::4302::0.241
5::4303::0.122
5::4304::0.116
5::4305::0.329
5::4306::0.149
5::4307::0.118
5::4308::0.258
5::4309::0.08
5::4310::0.113
5::4311::0.32
5::4312::0.107
5::4313::0.107
5::4314::0.112
5::4315::0.118
5::4316::0.142
5::4317::0.334
5::4318::0.141
5::4319::0.345
5::4320::0.107
5::4321::0.117
5::4322::0.112
5::4323::0.113
5::4324::0.131
5::4325::0.282
5::4326::0.113
5::4327::0.236
5::4328::0.119
5::4330::0.253
5::4331::0.119
5::4332::0.121
5::4333::0.241
5::4334::0.12
5::4335::0.12
5::4337::0.242
5::4338::0.122
5::4339::0.122
5::4340::0.168
5::4341::0.069
5::4342::0.089
5::4343::0.061
5::4344::0.047
5::4345::0.235
5::4346::0.116
5::4347::0.36
5::4348::0.108
5::4349::0.105
5::4350::0.053
5::4351::0.118
5::4352::0.041
5::4353::0.106
5::4354::0.049
5::4355::0.097
5::4356::0.184
5::4357::0.249
5::4358::0.12
5::4359::0.118
5::4360::0.105
5::4361::0.231
5::4362::0.125
5::4363::0.119
5::4364::0.238
5::4365::0.116
5::4366::0.12
5::4367::0.075
5::4368::0.038
5::4369::0.038
5::4370::0.141
5::4371::0.236
5::4372::0.12
5::4373::0.237
5::4374::0.12
5::4375::0.12
5::4376::0.19
5::4377::0.182
5::4378::0.183
5::4379::0.248
5::4380::0.127
5::4381::0.246
5::4382::0.11
5::4383::0.078
5::4384::0.087
5::4385::0.216
5::4386::0.114
5::4387::0.113
5::4388::0.152
5::4389::0.089
5::4390::0.226
5::4391::0.241
5::4392::0.112
5::4393::0.11
5::4394::0.139
5::4395::2.946
5::4396::10.115
5::4397::0.234
5::4398::0.118
5::4399::0.117
5::4400::1.354
5::4401::0.575
5::4404::0.122
5::4405::0.121
5::4406::0.235
5::4407::0.122
5::4408::0.122
5::4411::0.295
5::4412::0.237
5::4414::0.116
5::4415::0.117
5::4416::0.269
5::4417::0.283
5::4418::0.14
5::4419::0.283
5::4420::0.118
5::4421::0.118
5::4423::0.128
5::4424::0.125
5::4425::0.092
5::4426::0.093
5::4427::0.234
5::4429::0.11
5::4430::0.104
5::4431::0.225
5::4432::0.117
5::4433::0.117
5::4434::0.27
5::4435::0.111
5::4436::0.111
5::4438::0.116
5::4439::0.116
5::4440::0.265
5::4441::0.118
5::4442::0.115
5::4443::0.227
5::4444::0.115
5::4445::0.116
5::4446::0.226
5::4447::0.112
5::4448::0.112
5::4449::0.221
5::4450::0.115
5::4451::0.113
5::4452::0.229
5::4453::0.115
5::4454::0.119
5::4455::0.233
5::4456::0.111
5::4457::0.113
5::4458::0.139
5::4459::0.122
5::4461::0.097
5::4462::0.231
5::4463::0.113
5::4464::0.114
5::4465::0.149
5::4466::0.259
5::4467::0.27
5::4468::3.96
5::4471::0.237
5::4472::0.12
5::4473::0.121
5::4474::0.243
5::4475::0.122
5::4476::0.122
5::4477::0.404
5::4478::0.291
5::4479::0.233
5::4480::0.234
5::4481::0.241
5::4482::0.122
5::4483::0.123
5::4484::0.183
5::4485::0.227
5::4486::0.112
5::4487::0.112
5::4488::0.093
5::4489::0.031
5::4490::0.332
5::4491::0.167
5::4492::0.076
5::4493::0.039
5::4494::0.021
5::4495::0.009
5::4496::0.072
5::4497::0.105
5::4498::0.103
5::4500::0.231
5::4501::0.086
5::4502::0.076
5::4503::0.084
5::4504::0.12
5::4505::0.06
5::4506::0.076
5::4507::0.039
5::4508::1.821
5::4509::0.213
5::4510::0.124
5::4511::0.188
5::4512::0.123
5::4513::0.232
5::4514::0.275
5::4515::0.146
5::4516::0.067
5::4517::0.082
5::4518::0.266
5::4519::0.235
5::4520::0.48
5::4521::0.156
5::4522::0.169
5::4523::0.135
5::4524::0.062
5::4525::0.149
5::4526::0.378
5::4527::0.088
5::4528::0.047
5::4529::0.079
5::4530::0.256
5::4531::0.383
5::4532::0.176
5::4533::0.126
5::4534::0.23
5::4535::0.289
5::4536::0.114
5::4537::0.121
5::4538::0.808
5::4539::1.909
5::4540::0.104
5::4541::0.057
5::4542::0.093
5::4543::0.39
5::4544::0.289
5::4545::0.063
5::4546::0.196
5::4547::0.062
5::4548::0.535
5::4549::0.264
5::4550::0.283
5::4551::0.308
5::4552::0.273
5::4553::0.269
5::4554::0.138
5::4555::0.578
5::4556::1.001
5::4557::0.788
5::4558::0.785
5::4559::1.017
5::4560::0.105
5::4562::0.044
5::4564::0.458
5::4565::0.229
5::4566::0.091
5::4567::0.102
5::4568::0.147
5::4569::0.037
5::4571::0.014
5::4572::0.113
5::4573::0.156
5::4574::0.32
5::4575::0.225
5::4576::0.052
5::4577::0.176
5::4578::0.153
5::4579::0.111
5::4580::0.132
5::4581::0.136
5::4582::0.196
5::4584::0.138
5::4585::0.114
5::4586::0.275
5::4587::0.113
5::4588::2.304
5::4589::0.095
5::4590::0.104
5::4591::0.097
5::4592::10.674
5::4593::0.328
5::4594::0.333
5::4595::0.136
5::4596::0.061
5::4597::0.106
5::4598::0.15
5::4599::1.083
5::4600::0.348
5::4601::0.115
5::4602::0.063
5::4603::0.163
5::4604::0.427
5::4605::0.067
5::4606::0.177
5::4607::0.984
5::4608::0.648
5::4609::0.109
5::4610::0.116
5::4612::0.165
5::4613::0.202
5::4615::0.181
5::4616::0.095
5::4617::0.181
5::4618::0.092
5::4619::0.04
5::4620::0.044
5::4621::0.082
5::4622::0.113
5::4623::0.121
5::4624::0.151
5::4625::0.64
5::4627::0.104
5::4628::0.233
5::4629::0.288
5::4630::0.112
5::4633::0.232
5::4634::0.182
5::4635::0.191
5::4636::0.153
5::4637::0.315
5::4638::0.162
5::4639::0.052
5::4640::0.379
5::4641::0.314
5::4642::0.24
5::4643::0.116
5::4644::0.28
5::4645::0.086
5::4646::0.073
5::4647::0.066
5::4648::0.053
5::4649::0.081
5::4650::0.552
5::4651::0.385
5::4653::0.167
5::4654::0.073
5::4655::0.137
5::4656::0.178
5::4657::0.081
5::4658::0.399
5::4659::0.194
5::4660::15.079
5::4661::0.103
5::4662::0.102
5::4663::0.185
5::4664::0.188
5::4665::0.096
5::4666::1.503
5::4667::0.519
5::4668::0.139
5::4669::0.333
5::4670::0.074
5::4671::2.207
5::4673::0.121
5::4674::0.113
5::4675::0.204
5::4677::0.088
5::4678::0.301
5::4679::0.086
5::4680::0.133
5::4682::0.162
5::4683::0.063
5::4684::2.11
5::4685::0.185
5::4686::0.277
5::4687::0.131
5::4688::0.827
5::4689::0.141
5::4690::0.543
5::4691::0.348
5::4692::0.338
5::4693::0.139
5::4694::0.12
5::4695::0.182
5::4696::0.129
5::4697::0.143
5::4698::0.478
5::4699::0.265
5::4700::0.035
5::4701::0.267
5::4702::0.217
5::4703::0.211
5::4704::0.137
5::4705::0.223
5::4706::0.132
5::4707::0.321
5::4708::0.666
5::4709::0.382
5::4711::0.142
5::4712::0.301
5::4714::0.519
5::4715::0.118
5::4716::0.129
5::4717::0.169
5::4718::0.071
5::4719::0.153
5::4720::0.037
5::4721::0.075
5::4722::0.162
5::4723::0.445
5::4724::0.166
5::4725::0.063
5::4726::0.149
5::4727::0.111
5::4728::0.086
5::4729::0.097
5::4730::0.198
5::4732::0.528
5::4733::0.031
5::4734::0.155
5::4735::0.087
5::4736::0.068
5::4737::0.394
5::4738::0.09
5::4739::0.092
5::4740::0.058
5::4741::0.368
5::4742::1.068
5::4743::0.137
5::4744::0.137
5::4745::0.274
5::4746::0.179
5::4747::0.099
5::4748::0.132
5::4750::0.063
5::4751::0.155
5::4752::0.229
5::4753::0.56
5::4754::0.201
5::4755::0.119
5::4756::0.465
5::4757::0.11
5::4758::0.405
5::4759::0.155
5::4760::0.209
5::4761::0.121
5::4762::0.103
5::4763::0.066
5::4764::0.249
5::4765::0.148
5::4766::0.209
5::4767::0.089
5::4768::0.347
5::4769::0.114
5::4770::0.063
5::4771::0.301
5::4772::0.118
5::4773::0.064
5::4774::0.197
5::4775::0.123
5::4776::0.191
5::4777::0.153
5::4778::0.123
5::4779::0.126
5::4780::0.127
5::4781::0.142
5::4782::0.1
5::4783::0.085
5::4784::0.44
5::4785::0.13
5::4786::0.375
5::4787::0.107
5::4788::0.55
5::4789::0.185
5::4790::0.133
5::4791::0.194
5::4792::0.142
5::4794::0.066
5::4795::0.034
5::4796::0.229
5::4797::0.087
5::4798::0.298
5::4799::0.123
5::4800::0.105
5::4801::0.19
5::4803::0.298
5::4804::6.364
5::4805::0.073
5::4806::0.115
5::4807::0.092
5::4808::0.179
5::4810::0.424
5::4811::0.127
5::4812::0.213
5::4813::0.082
5::4814::0.199
5::4816::0.062
5::4817::0.146
5::4818::0.184
5::4819::0.284
5::4820::0.27
5::4821::0.112
5::4822::0.228
5::4823::0.175
5::4824::0.548
5::4825::1.903
5::4826::0.115
5::4827::0.459
5::4829::1.697
5::4832::0.262
5::4833::0.096
5::4834::0.103
5::4836::0.153
5::4837::0.204
5::4838::0.107
5::4839::0.118
5::4840::0.117
5::4841::0.139
5::4842::0.23
5::4843::0.125
5::4844::0.227
5::4845::0.052
5::4846::0.04
5::4847::0.103
5::4848::0.229
5::4849::0.128
5::4850::0.226
5::4851::0.034
5::4852::0.157
5::4853::0.157
5::4854::0.264
5::4855::0.079
5::4856::0.219
5::4857::0.047
5::4858::0.442
5::4859::0.89
5::4860::0.125
5::4861::0.125
5::4862::0.149
5::4864::0.058
5::4865::0.131
5::4866::0.333
5::4867::0.143
5::4868::0.072
5::4869::0.052
5::4870::0.123
5::4871::0.143
5::4872::0.186
5::4873::0.426
5::4874::0.111
5::4875::0.117
5::4876::0.247
5::4877::0.102
5::4878::0.032
5::4879::0.236
5::4880::0.077
5::4881::0.143
5::4882::0.107
5::4883::0.423
5::4884::0.083
5::4885::0.063
5::4886::0.174
5::4887::0.177
5::4888::0.338
5::4889::0.066
5::4890::2.766
5::4891::0.098
5::4892::0.215
5::4893::0.356
5::4894::0.247
5::4896::0.115
5::4898::0.144
5::4899::0.714
5::4900::0.136
5::4901::0.178
5::4902::0.167
5::4903::0.144
5::4905::15.167
5::4906::0.093
5::4907::0.952
5::4908::0.059
5::4909::0.332
5::4910::0.131
5::4912::0.035
5::4913::0.314
5::4914::0.092
5::4915::0.097
5::4916::0.017
5::4917::0.04
5::4918::0.027
5::4919::0.193
5::4920::0.209
5::4921::0.087
5::4922::0.136
5::4923::0.122
5::4924::0.225
5::4925::0.108
5::4926::0.2
5::4927::0.232
5::4928::0.225
5::4929::0.184
5::4930::0.151
5::4932::0.283
5::4933::0.239
5::4934::0.126
5::4935::2.85
5::4937::0.116
5::4938::0.131
5::4939::0.562
5::4940::0.103
5::4941::0.026
5::4942::0.273
5::4943::0.114
5::4944::0.088
5::4945::0.164
5::4946::0.332
5::4947::0.134
5::4948::0.061
5::4949::0.132
5::4950::0.456
5::4951::0.062
5::4952::0.225
5::4953::0.062
5::4954::0.124
5::4955::0.089
5::4956::0.157
5::4957::0.132
5::4958::0.232
5::4959::0.185
5::4960::0.173
5::4961::0.616
5::4962::0.335
5::4963::1.809
5::4964::0.086
5::4965::0.354
5::4966::0.277
5::4967::0.136
5::4968::0.506
5::4969::0.317
5::4970::0.198
5::4972::0.209
5::4973::0.11
5::4975::0.053
5::4977::0.546
5::4978::0.152
5::4979::0.114
5::4980::0.194
5::4981::0.085
5::4982::0.173
5::4983::0.126
5::4985::0.104
5::4986::0.197
5::4987::0.059
5::4988::0.532
5::4989::0.207
5::4990::0.046
5::4991::0.059
5::4992::0.181
5::4993::0.214
5::4994::0.207
5::4995::0.526
5::4996::0.384
5::4997::0.071
5::4998::1.155
5::5000::0.244
5::5001::0.208
5::5002::0.115
5::5003::0.102
5::5004::0.145
5::5007::0.077
5::5008::0.248
5::5009::0.199
5::5010::0.097
5::5011::0.095
5::5012::0.118
5::5013::0.224
5::5014::0.356
5::5015::0.155
5::5016::0.227
5::5017::0.125
5::5018::0.167
5::5019::0.497
5::5020::0.372
5::5022::0.263
5::5023::0.067
5::5024::0.187
5::5025::0.094
5::5027::0.107
5::5028::0.188
5::5029::0.207
5::5030::0.313
5::5031::0.118
5::5032::0.057
5::5033::0.245
5::5034::0.137
5::5035::0.149
5::5036::0.216
5::5037::0.095
5::5038::0.078
5::5039::0.159
5::5040::0.214
5::5041::0.143
5::5042::0.09
5::5043::0.177
5::5044::0.892
5::5045::0.113
5::5046::0.314
5::5047::0.263
5::5048::0.826
5::5050::0.228
5::5051::0.126
5::5052::0.037
5::5053::0.11
5::5054::0.074
5::5055::0.42
5::5057::0.204
5::5058::0.163
5::5059::0.15
5::5060::0.1
5::5061::0.499
5::5062::0.14
5::5063::0.088
5::5064::0.129
5::5065::0.235
5::5066::0.067
5::5068::0.237
5::5069::0.198
5::5070::0.32
5::5071::0.079
5::5072::0.149
5::5073::0.272
5::5074::0.126
5::5075::0.4
5::5076::0.123
5::5077::0.092
5::5078::0.103
5::5079::0.173
5::5080::0.097
5::5081::0.077
5::5082::0.227
5::5083::0.072
5::5084::0.071
5::5085::0.061
5::5087::0.316
5::5088::0.464
5::5089::0.161
5::5091::0.129
5::5092::0.113
5::5093::0.236
5::5094::0.118
5::5095::1.123
5::5096::0.259
5::5097::0.083
5::5099::0.198
5::5100::0.31
5::5101::0.35
5::5102::0.191
5::5103::0.191
5::5105::0.085
5::5106::0.079
5::5107::0.152
5::5108::0.179
5::5109::0.088
5::5110::0.132
5::5111::0.674
5::5112::0.382
5::5113::0.148
5::5114::0.239
5::5115::0.12
5::5116::0.087
5::5117::0.107
5::5118::0.98
5::5119::0.659
5::5120::0.642
5::5121::0.386
5::5122::3.839
5::5123::0.607
5::5125::0.666
5::5127::1.16
5::5128::0.615
5::5129::0.541
5::5130::0.599
5::5131::0.454
5::5132::0.374
5::5133::0.633
5::5134::0.923
5::5135::4.328
5::5136::0.423
5::5137::0.555
5::5138::0.689
5::5139::0.309
5::5140::0.308
5::5141::0.275
5::5142::0.303
5::5143::0.623
5::5144::1.481
5::5145::0.435
5::5146::0.239
5::5147::0.7
5::5148::2.168
5::5149::0.073
5::5150::0.629
5::5151::0.195
5::5152::0.49
5::5153::0.162
5::5154::0.053
5::5155::0.331
5::5156::0.489
5::5158::0.413
5::5160::0.229
5::5161::0.551
5::5162::0.257
5::5163::0.269
5::5164::0.894
5::5165::0.305
5::5166::0.3
5::5167::0.243
5::5168::0.29
5::5169::0.236
5::5170::0.352
5::5171::0.446
5::5172::0.225
5::5174::2.316
5::5175::0.74
5::5176::0.408
5::5177::1.113
5::5178::2.464
5::5179::0.253
5::5180::0.478
5::5181::0.294
5::5182::0.264
5::5183::0.287
5::5185::0.244
5::5186::0.27
5::5187::0.409
5::5188::0.319
5::5189::0.23
5::5190::0.753
5::5191::0.385
5::5192::0.426
5::5193::0.424
5::5194::0.427
5::5195::0.303
5::5196::0.279
5::5197::0.42
5::5199::0.331
5::5200::0.638
5::5201::0.779
5::5202::0.275
5::5203::0.229
5::5204::0.536
5::5205::0.259
5::5206::2.235
5::5207::0.461
5::5208::2.271
5::5209::0.299
5::5210::0.509
5::5211::0.68
5::5212::0.418
5::5213::0.311
5::5214::1.117
5::5215::0.382
5::5216::0.645
5::5217::0.371
5::5218::0.875
5::5219::0.518
5::5220::0.275
5::5221::0.139
5::5222::1.609
5::5223::0.275
5::5224::0.137
5::5225::0.357
5::5226::0.412
5::5228::1.639
5::5229::0.295
5::5230::0.585
5::5231::0.249
5::5232::0.808
5::5233::0.96
5::5234::0.241
5::5235::0.261
5::5236::0.608
5::5238::0.43
5::5239::0.256
5::5240::0.26
5::5241::0.261
5::5242::2.355
5::5243::0.585
5::5244::1.638
5::5245::0.327
5::5246::0.345
5::5247::0.494
5::5248::0.307
5::5249::0.295
5::5250::0.285
5::5251::0.469
5::5252::0.442
5::5253::0.259
5::5254::1.249
5::5255::0.231
5::5256::1.371
5::5257::2.637
5::5258::0.116
5::5259::0.141
5::5260::0.1
5::5261::0.261
5::5262::0.264
5::5263::0.104
5::5264::0.081
5::5265::0.111
5::5266::0.06
5::5267::0.168
5::5268::0.115
5::5269::0.073
5::5270::0.065
5::5271::0.287
5::5272::0.199
5::5273::0.257
5::5274::0.099
5::5275::0.136
5::5276::0.18
5::5277::0.408
5::5278::0.214
5::5279::0.198
5::5280::0.083
5::5281::0.042
5::5283::0.106
5::5284::0.144
5::5285::0.126
5::5287::0.155
5::5288::0.243
5::5289::0.079
5::5290::0.02
5::5291::0.413
5::5292::0.163
5::5293::0.08
5::5294::0.083
5::5295::0.193
5::5296::0.507
5::5298::0.142
5::5299::0.072
5::5300::0.146
5::5301::0.179
5::5302::0.13
5::5303::0.166
5::5304::0.059
5::5305::0.11
5::5306::0.084
5::5307::0.18
5::5308::0.093
5::5309::0.096
5::5310::0.051
5::5311::0.051
5::5312::0.071
5::5313::0.075
5::5314::0.102
5::5315::0.432
5::5316::3.364
5::5317::0.665
5::5318::0.157
5::5319::0.172
5::5320::0.103
5::5321::0.152
5::5322::0.119
5::5323::0.268
5::5324::0.218
5::5325::0.192
5::5326::0.096
5::5327::0.538
5::5328::0.284
5::5329::0.054
5::5330::0.191
5::5331::0.296
5::5332::0.161
5::5333::0.193
5::5334::0.176
5::5335::0.101
5::5336::0.19
5::5337::0.192
5::5338::0.104
5::5339::0.052
5::5340::0.139
5::5341::0.189
5::5342::0.103
5::5343::0.046
5::5344::0.118
5::5345::0.189
5::5346::0.143
5::5348::0.17
5::5349::0.17
5::5350::0.132
5::5351::0.133
5::5352::0.108
5::5353::0.15
5::5354::0.216
5::5355::0.063
5::5356::0.034
5::5357::0.203
5::5358::0.183
5::5360::0.258
5::5361::0.149
5::5362::0.193
5::5363::0.255
5::5364::0.434
5::5365::0.191
5::5366::0.096
5::5367::2.564
5::5368::0.266
5::5369::0.083
5::5370::0.118
5::5371::0.126
5::5372::0.125
5::5373::0.058
5::5374::0.029
5::5375::0.111
5::5376::0.258
5::5377::0.201
5::5378::0.074
5::5379::0.04
5::5380::0.103
5::5381::0.184
5::5382::0.151
5::5383::0.099
5::5384::0.23
5::5385::0.263
5::5386::0.897
5::5387::0.237
5::5388::0.302
5::5389::0.081
5::5390::0.077
5::5391::0.193
5::5392::0.125
5::5393::0.125
5::5394::0.102
5::5395::0.096
5::5396::0.053
5::5397::0.104
5::5398::0.179
5::5399::0.021
5::5400::0.194
5::5401::0.08
5::5402::0.078
5::5403::0.08
5::5404::0.079
5::5405::0.028
5::5406::0.176
5::5407::0.087
5::5408::0.238
5::5409::0.073
5::5410::0.038
5::5411::0.07
5::5412::0.036
5::5413::0.181
5::5414::0.092
5::5415::1.075
5::5416::0.151
5::5417::0.093
5::5418::0.19
5::5420::0.186
5::5421::0.102
5::5422::0.183
5::5423::0.805
5::5424::0.201
5::5425::0.158
5::5426::0.28
5::5427::0.189
5::5428::0.099
5::5429::0.464
5::5430::0.273
5::5431::0.219
5::5432::15.087
5::5433::0.133
5::5434::0.117
5::5435::0.111
5::5436::0.055
5::5437::0.142
5::5438::0.117
5::5439::0.067
5::5440::0.113
5::5441::0.117
5::5442::0.205
5::5443::0.451
5::5445::0.227
5::5446::0.227
5::5447::0.695
5::5448::0.235
5::5449::0.417
5::5450::0.121
5::5451::0.12
5::5452::0.119
5::5453::0.231
5::5454::0.122
5::5455::0.118
5::5456::0.118
5::5457::0.504
5::5458::0.36
5::5459::0.422
5::5460::0.219
5::5461::0.089
5::5462::0.177
5::5463::0.09
5::5464::0.089
5::5465::0.089
5::5466::0.089
5::5467::0.089
5::5468::0.089
5::5469::0.089
5::5470::0.089
5::5471::0.092
5::5472::0.089
5::5473::0.089
5::5475::0.089
5::5476::0.093
5::5478::0.09
5::5479::0.089
5::5480::0.089
5::5481::0.089
5::5482::0.089
5::5483::0.089
5::5484::0.09
5::5485::2.559
5::5486::0.121
5::5487::1.386
5::5488::0.063
5::5489::0.422
5::5490::0.259
5::5491::0.221
5::5492::0.131
5::5493::0.06
5::5494::0.054
5::5495::0.093
5::5496::0.049
5::5498::0.089
5::5499::0.083
5::5500::0.088
5::5501::0.475
5::5502::0.24
5::5503::0.237
5::5504::0.237
5::5505::0.236
5::5506::0.248
5::5507::0.237
5::5508::0.238
5::5509::0.238
5::5510::0.255
5::5511::0.266
5::5512::0.238
5::5513::0.24
5::5514::0.241
5::5515::0.24
5::5516::0.241
5::5517::0.603
5::5518::0.233
5::5519::0.235
5::5520::0.233
5::5521::0.234
5::5522::0.471
5::5523::0.33
5::5524::2.972
5::5525::0.495
5::5526::0.253
5::5527::0.31
5::5529::0.155
5::5530::1.063
5::5531::0.18
5::5532::0.157
5::5533::0.16
5::5534::1.064
5::5535::0.167
5::5536::0.152
5::5537::0.155
5::5539::0.316
5::5540::0.152
5::5542::0.156
5::5543::1.073
5::5544::1.073
5::5545::0.155
5::5546::0.153
5::5547::0.152
5::5548::0.152
5::5549::0.571
5::5550::0.523
5::5553::0.136
5::5554::0.29
5::5555::0.27
5::5556::0.157
5::5558::0.156
5::5559::0.152
5::5560::0.153
5::5561::0.267
5::5562::0.267
5::5563::0.529
5::5564::0.317
5::5569::0.308
5::5570::0.159
5::5571::0.157
5::5572::0.161
5::5573::0.161
5::5574::0.277
5::5575::0.731
5::5576::0.283
5::5577::0.279
5::5578::0.592
5::5579::0.429
5::5580::0.436
5::5581::0.338
5::5582::0.454
5::5583::0.513
5::5584::0.636
5::5585::0.278
5::5586::0.398
5::5587::0.413
5::5588::0.311
5::5589::1.384
5::5590::0.299
5::5591::0.15
5::5592::0.27
5::5593::0.272
5::5594::0.797
5::5595::0.137
5::5596::0.136
5::5598::0.116
5::5599::0.294
5::5600::0.301
5::5601::0.153
5::5602::0.154
5::5603::0.153
5::5604::0.153
5::5605::0.153
5::5606::0.153
5::5607::0.272
5::5608::0.355
5::5609::0.21
5::5610::0.283
5::5611::0.24
5::5612::0.239
5::5613::0.239
5::5614::0.125
5::5615::0.211
5::5616::0.238
5::5617::0.238
5::5618::1.744
5::5619::0.148
5::5620::0.154
5::5621::0.155
5::5622::0.152
5::5623::0.144
5::5624::0.144
5::5625::0.153
5::5626::0.154
5::5627::0.444
5::5628::0.168
5::5629::0.163
5::5630::0.146
5::5631::0.145
5::5632::0.314
5::5633::0.157
5::5634::0.146
5::5635::0.153
5::5636::0.161
5::5637::0.362
5::5639::0.051
5::5640::0.051
5::5641::0.06
5::5642::0.052
5::5644::0.051
5::5645::0.051
5::5646::0.051
5::5647::3.39
5::5648::0.161
5::5649::0.136
5::5650::0.073
5::5651::0.076
5::5652::0.068
5::5653::0.045
5::5654::0.037
5::5655::0.03
5::5656::0.189
5::5658::0.095
5::5659::0.096
5::5660::0.095
5::5661::0.096
5::5662::0.095
5::5663::0.095
5::5664::0.095
5::5665::0.095
5::5666::0.096
5::5667::0.095
5::5668::0.095
5::5669::0.397
5::5670::0.036
5::5671::0.035
5::5672::0.038
5::5673::0.032
5::5674::0.033
5::5675::0.032
5::5676::0.118
5::5677::0.064
5::5678::0.132
5::5679::0.24
5::5680::0.065
5::5681::0.069
5::5682::0.128
5::5683::0.208
5::5684::0.067
5::5685::0.07
5::5686::0.129
5::5687::0.168
5::5688::0.085
5::5689::0.064
5::5690::0.129
5::5691::0.203
5::5692::0.067
5::5693::0.066
5::5694::0.268
5::5695::0.065
5::5696::0.064
5::5697::0.071
5::5698::0.267
5::5699::0.065
5::5700::0.067
5::5701::0.064
5::5702::0.126
5::5703::0.171
5::5704::0.095
5::5705::0.064
5::5706::0.128
5::5707::0.166
5::5708::0.064
5::5709::0.09
5::5710::0.126
5::5711::0.064
5::5712::0.145
5::5713::0.067
5::5714::0.126
5::5715::0.209
5::5716::0.065
5::5717::0.066
5::5718::0.125
5::5719::0.205
5::5720::0.067
5::5721::0.064
5::5722::0.131
5::5723::0.063
5::5724::0.126
5::5725::0.085
5::5726::0.235
5::5728::0.127
5::5729::0.181
5::5730::0.061
5::5731::0.436
5::5732::0.223
5::5733::0.129
5::5734::0.043
5::5736::0.19
5::5737::0.102
5::5738::0.097
5::5739::0.051
5::5740::0.092
5::5741::0.031
5::5742::0.245
5::5743::0.051
5::5744::0.14
5::5745::0.104
5::5746::0.054
5::5747::0.108
5::5748::0.48
5::5749::0.176
5::5750::0.189
5::5752::0.688
5::5753::1.041
5::5754::0.127
5::5755::0.124
5::5756::0.061
5::5757::0.163
5::5758::0.178
5::5759::0.207
5::5760::0.115
5::5761::0.282
5::5762::0.271
5::5763::0.148
5::5764::0.522
5::5765::0.1
5::5766::0.106
5::5767::0.086
5::5768::0.105
5::5769::0.107
5::5771::0.202
5::5772::0.103
5::5773::0.158
5::5774::0.152
5::5775::0.108
5::5776::0.578
5::5777::0.115
5::5778::0.098
5::5779::0.253
5::5780::0.345
5::5781::0.163
5::5782::1.014
5::5783::0.102
5::5784::0.112
5::5785::0.095
5::5786::0.093
5::5787::0.109
5::5788::0.114
5::5789::0.12
5::5790::0.107
5::5791::0.138
5::5792::0.802
5::5793::0.106
5::5794::0.123
5::5795::0.124
5::5796::0.119
5::5797::0.191
5::5798::0.119
5::5799::0.444
5::5801::0.159
5::5802::0.14
5::5803::0.128
5::5804::0.091
5::5805::0.502
5::5806::0.151
5::5807::0.17
5::5808::0.319
5::5809::0.209
5::5810::1.03
5::5811::0.06
5::5812::0.513
5::5813::0.163
5::5814::0.207
5::5815::1.068
5::5817::0.413
5::5818::0.15
5::5819::0.173
5::5820::0.091
5::5822::0.092
5::5823::0.164
5::5824::0.09
5::5825::0.095
6::1::1.833
6::2::0.251
6::3::0.257
6::4::0.261
6::5::0.239
6::6::0.254
6::7::0.896
6::8::0.92
6::9::0.421
6::10::0.86
6::11::0.38
6::12::0.577
6::13::3.291
6::14::0.591
6::16::0.405
6::17::0.993
6::18::0.739
6::19::0.555
6::20::0.231
6::21::0.172
6::22::0.362
6::23::0.177
6::24::0.178
6::25::0.37
6::26::0.18
6::27::0.179
6::28::0.18
6::29::0.475
6::30::0.244
6::32::0.682
6::33::0.336
6::34::0.309
6::35::1.425
6::36::0.226
6::37::0.375
6::38::0.697
6::39::0.551
6::40::0.372
6::41::0.529
6::42::4.544
6::43::4.001
6::44::0.392
6::45::0.378
6::46::0.238
6::47::0.197
6::49::0.385
6::50::0.184
6::51::0.249
6::52::0.234
6::53::0.725
6::54::0.409
6::56::0.178
6::57::0.374
6::58::0.18
6::59::0.372
6::60::0.189
6::61::1.074
6::63::0.399
6::64::0.365
6::65::0.365
6::66::0.33
6::68::0.773
6::69::0.572
6::70::0.9
6::71::0.467
6::72::0.349
6::73::14.712
6::74::0.502
6::75::0.425
6::76::0.338
6::77::0.411
6::78::0.514
6::79::0.388
6::80::0.348
6::81::0.846
6::82::0.338
6::83::0.426
6::84::0.349
6::85::0.417
6::86::0.331
6::87::0.426
6::88::0.215
6::89::0.212
6::90::0.211
6::91::0.394
6::92::0.194
6::93::0.389
6::94::3.171
6::95::2.719
6::96::2.2
6::97::1.613
6::98::1.606
6::99::1.507
6::100::1.106
6::101::1.208
6::104::0.578
6::106::0.382
6::107::0.462
6::108::0.329
6::109::0.392
6::110::0.194
6::111::0.196
6::112::0.195
6::113::0.442
6::114::0.418
6::115::0.416
6::117::0.384
6::118::0.387
6::119::0.355
6::120::0.404
6::121::0.378
6::122::1.614
6::123::0.342
6::124::0.171
6::125::0.171
6::126::0.353
6::127::0.174
6::128::0.174
6::129::0.174
6::130::0.394
6::131::0.202
6::132::0.205
6::133::0.344
6::135::0.177
6::137::0.341
6::138::0.381
6::139::1.796
6::140::0.667
6::141::1.364
6::142::0.352
6::143::0.182
6::144::0.182
6::145::0.35
6::146::0.352
6::147::0.181
6::148::0.182
6::149::0.378
6::150::0.379
6::151::0.369
6::153::0.373
6::154::0.373
6::155::0.385
6::156::0.331
6::157::0.5
6::158::0.561
6::159::0.523
6::160::1.058
6::161::0.358
6::162::0.379
6::163::0.376
6::164::0.444
6::165::0.218
6::166::0.218
6::167::0.699
6::168::0.419
6::169::0.204
6::170::0.204
6::171::0.417
6::172::1.182
6::173::0.661
6::174::0.735
6::175::0.537
6::176::0.585
6::177::0.599
6::178::4.772
6::179::0.493
6::180::1.064
6::181::0.524
6::182::0.417
6::183::0.561
6::184::0.413
6::185::0.495
6::186::1.066
6::187::0.498
6::188::0.457
6::189::0.642
6::190::0.615
6::191::0.586
6::192::0.586
6::193::0.599
6::194::0.113
6::195::0.853
6::196::0.424
6::197::0.379
6::198::0.385
6::200::0.482
6::201::0.699
6::202::9.376
6::203::0.525
6::204::0.378
6::205::0.593
6::206::0.447
6::208::0.586
6::209::0.593
6::210::0.424
6::211::0.624
6::212::0.208
6::213::0.208
6::214::0.399
6::215::0.202
6::216::1.131
6::217::0.651
6::218::0.82
6::219::0.117
6::220::0.057
6::221::0.055
6::222::0.056
6::223::0.056
6::225::0.057
6::226::11.334
6::227::0.679
6::228::0.079
6::229::0.22
6::230::0.066
6::231::0.057
6::232::0.061
6::234::12.338
6::235::0.306
6::236::0.056
6::238::11.573
6::239::0.571
6::240::0.056
6::241::0.115
6::242::12.172
6::243::0.764
6::244::0.106
6::245::0.069
6::246::0.056
6::247::0.056
6::248::0.056
6::250::0.138
6::251::0.056
6::252::0.055
6::253::0.055
6::254::0.057
6::255::12.442
6::256::0.407
6::257::0.056
6::258::0.056
6::259::0.093
6::260::0.155
6::262::0.057
6::263::0.056
6::264::0.122
6::265::0.057
6::266::0.056
6::267::0.059
6::268::0.057
6::269::0.056
6::270::0.056
6::271::0.057
6::272::0.056
6::273::0.056
6::275::0.508
6::276::0.056
6::277::0.057
6::278::12.73
6::279::0.663
6::280::0.056
6::281::0.133
6::282::0.069
6::283::0.058
6::284::0.072
6::285::0.1
6::286::0.111
6::287::0.056
6::288::0.059
6::289::0.056
6::290::0.086
6::292::0.111
6::293::0.083
6::294::12.842
6::295::0.387
6::296::0.056
6::297::0.085
6::298::0.06
6::299::0.116
6::300::12.376
6::301::0.847
6::302::0.08
6::303::0.123
6::304::0.133
6::305::0.056
6::307::0.056
6::308::0.056
6::309::0.056
6::310::0.066
6::311::0.059
6::312::0.055
6::313::0.056
6::314::0.056
6::315::0.126
6::317::0.058
6::318::12.48
6::323::18.002
6::324::0.056
6::325::0.056
6::326::10.974
6::327::0.455
6::328::0.056
6::329::0.056
6::331::0.06
6::332::0.061
6::333::0.056
6::334::0.067
6::335::0.063
6::336::0.106
6::337::0.115
6::338::10.501
6::339::1.52
6::340::0.057
6::341::0.056
6::342::0.056
6::344::0.06
6::345::0.057
6::346::0.056
6::347::0.116
6::348::0.056
6::349::0.056
6::350::0.071
6::351::0.087
6::352::0.056
6::353::0.156
6::354::0.089
6::355::0.084
6::356::0.067
6::357::0.119
6::358::0.056
6::359::0.08
6::360::0.07
6::361::0.102
6::362::0.058
6::363::0.122
6::364::0.057
6::365::0.13
6::366::0.104
6::367::0.148
6::368::0.169
6::369::0.056
6::370::0.08
6::371::0.125
6::372::0.056
6::373::0.097
6::374::0.055
6::375::0.055
6::376::0.061
6::377::0.246
6::378::0.068
6::379::0.068
6::380::0.076
6::381::0.056
6::382::0.062
6::383::0.055
6::384::0.055
6::385::13.063
6::386::0.575
6::387::0.056
6::388::0.056
6::389::0.058
6::390::0.056
6::391::0.056
6::392::0.086
6::393::0.056
6::394::0.154
6::395::0.085
6::396::0.068
6::397::12.091
6::398::0.636
6::399::0.058
6::401::0.149
6::402::12.104
6::403::12.745
6::404::13.268
6::405::12.436
6::406::0.207
6::407::0.207
6::408::0.074
6::409::12.232
6::410::0.872
6::411::12.191
6::412::0.68
6::413::12.395
6::414::12.748
6::415::0.9
6::416::0.056
6::417::12.444
6::418::13.036
6::419::12.683
6::420::0.566
6::421::12.763
6::422::0.305
6::424::18.958
6::425::12.226
6::426::13.591
6::427::0.448
6::428::0.056
6::429::0.079
6::430::12.515
6::431::12.722
6::432::0.28
6::433::0.058
6::434::0.056
6::435::12.172
6::436::12.621
6::437::13.238
6::438::12.82
6::439::0.737
6::440::0.057
6::441::12.555
6::442::13.347
6::443::0.056
6::444::11.771
6::445::13.805
6::446::12.287
6::447::1.119
6::448::0.056
6::449::0.081
6::450::0.147
6::451::11.339
6::452::11.4
6::453::12.816
6::454::11.201
6::455::1.045
6::456::12.261
6::458::0.172
6::459::0.089
6::462::0.169
6::467::0.174
6::470::0.181
6::471::0.089
6::473::0.169
6::474::0.092
6::476::0.188
6::477::0.091
6::481::0.202
6::482::0.104
6::483::0.094
6::485::0.205
6::486::0.09
6::487::0.088
6::489::0.193
6::490::0.088
6::491::0.089
6::493::0.184
6::495::0.182
6::497::0.169
6::499::0.172
6::500::0.09
6::502::0.182
6::505::0.174
6::506::1.83
6::507::0.454
6::508::0.182
6::509::0.091
6::510::0.244
6::511::0.32
6::512::0.158
6::513::0.146
6::514::0.144
6::515::0.143
6::517::0.144
6::518::0.146
6::519::0.144
6::521::0.144
6::522::0.144
6::523::0.144
6::524::0.143
6::525::0.144
6::526::0.143
6::527::0.144
6::528::0.156
6::529::1.487
6::530::0.183
6::531::0.105
6::532::0.091
6::534::0.169
6::535::0.093
6::536::0.085
6::537::0.177
6::538::0.089
6::539::0.091
6::540::0.178
6::541::0.087
6::542::0.087
6::543::0.181
6::544::0.087
6::546::0.058
6::547::0.059
6::548::0.19
6::549::0.406
6::550::0.046
6::551::0.042
6::552::0.178
6::553::0.092
6::554::0.077
6::555::0.256
6::556::0.21
6::557::0.222
6::558::0.11
6::559::0.183
6::560::0.263
6::561::0.064
6::563::0.151
6::564::0.151
6::565::0.151
6::566::0.578
6::567::0.079
6::568::0.032
6::569::0.223
6::570::0.182
6::571::0.119
6::572::0.321
6::574::6.21
6::575::0.416
6::576::14.721
6::577::0.313
6::578::0.473
6::579::0.282
6::580::0.272
6::581::0.121
6::582::0.107
6::583::0.273
6::584::0.238
6::585::0.238
6::586::0.354
6::587::0.374
6::588::0.182
6::589::0.232
6::590::0.289
6::591::0.583
6::592::0.63
6::593::0.453
6::594::3.554
6::595::0.414
6::596::0.086
6::597::0.201
6::598::0.219
6::599::0.206
6::600::11.391
6::601::1.79
6::602::0.593
6::603::0.206
6::604::0.209
6::605::0.195
6::606::0.214
6::607::0.195
6::608::0.627
6::609::0.247
6::610::0.42
6::611::0.255
6::612::0.666
6::613::0.636
6::615::0.41
6::617::0.437
6::618::0.474
6::619::0.512
6::620::0.565
6::621::0.718
6::622::0.151
6::623::0.154
6::624::0.154
6::625::0.155
6::626::2.337
6::627::0.304
6::628::0.319
6::629::0.494
6::630::0.155
6::631::0.165
6::632::0.158
6::633::0.161
6::634::0.153
6::635::0.181
6::636::0.305
6::637::0.169
6::638::0.16
6::639::0.167
6::640::0.171
6::641::0.166
6::643::0.162
6::644::0.154
6::645::1.318
6::646::0.414
6::647::0.722
6::648::0.238
6::650::0.157
6::652::0.152
6::653::0.158
6::654::0.163
6::655::0.151
6::656::0.151
6::657::0.155
6::658::0.152
6::659::0.16
6::660::0.152
6::661::0.604
6::662::0.206
6::663::0.413
6::664::0.224
6::665::0.206
6::666::0.213
6::667::0.206
6::668::0.218
6::669::0.205
6::670::0.206
6::671::1.226
6::672::0.641
6::673::1.084
6::674::0.201
6::675::0.558
6::676::0.183
6::677::0.178
6::678::0.658
6::679::0.577
6::680::0.61
6::681::0.458
6::682::0.264
6::683::0.235
6::684::0.278
6::685::0.231
6::686::0.52
6::687::0.272
6::688::0.289
6::689::0.29
6::690::0.277
6::691::0.728
6::692::0.273
6::693::0.288
6::694::0.292
6::695::0.286
6::697::0.576
6::699::0.706
6::702::0.274
6::703::0.282
6::704::0.294
6::705::0.244
6::706::0.967
6::707::0.221
6::708::1.011
6::709::0.197
6::710::0.886
6::711::0.364
6::712::0.663
6::713::0.388
6::714::0.323
6::715::0.501
6::716::0.233
6::717::0.687
6::718::0.96
6::719::0.577
6::720::0.191
6::721::0.848
6::722::0.243
6::723::0.494
6::724::0.199
6::725::0.199
6::726::0.199
6::727::1.807
6::728::0.844
6::729::0.272
6::730::0.271
6::731::0.799
6::732::0.205
6::733::0.216
6::734::0.765
6::735::0.382
6::736::0.551
6::737::0.767
6::738::1.948
6::740::0.699
6::741::2.939
6::742::0.958
6::743::0.801
6::744::0.381
6::745::4.189
6::746::0.757
6::747::0.635
6::748::0.211
6::749::0.782
6::750::0.7
6::751::0.229
6::752::0.486
6::753::0.824
6::754::1.946
6::755::0.636
6::756::0.818
6::757::1.648
6::758::0.766
6::759::0.229
6::760::0.942
6::761::0.897
6::762::2.688
6::764::1.934
6::765::2.848
6::766::0.206
6::767::0.58
6::768::1.071
6::770::0.221
6::771::3.744
6::772::0.924
6::773::0.597
6::774::13.046
6::775::0.192
6::776::1.001
6::777::1.221
6::778::0.236
6::779::0.978
6::780::1.917
6::781::0.599
6::782::0.604
6::783::0.912
6::784::0.267
6::785::0.598
6::786::0.227
6::787::1.171
6::788::0.364
6::789::1.577
6::790::0.731
6::791::0.219
6::792::1.733
6::793::1.635
6::794::2.227
6::795::0.559
6::796::0.41
6::797::0.841
6::798::1.054
6::799::1.301
6::800::0.884
6::802::1.46
6::803::0.456
6::804::1.005
6::807::0.779
6::808::1.612
6::809::0.712
6::810::0.983
6::811::0.823
6::812::0.809
6::813::0.757
6::814::1.014
6::815::0.896
6::816::2.145
6::817::15.703
6::818::5.725
6::819::1.116
6::820::0.699
6::821::0.719
6::822::0.758
6::823::0.817
6::825::4.504
6::826::0.428
6::827::0.381
6::828::0.706
6::829::0.415
6::830::0.891
6::831::0.648
6::832::0.773
6::833::2.444
6::834::5.792
6::835::0.781
6::836::0.907
6::837::0.835
6::838::3.649
[truncated: 28,789,714 more chars]
