# Supplementary material for: RA-QoS: a robust autoencoder-based QoS predictor for highly accurate web service QoS prediction
Source: PeerJ Comput Sci. 2025 Jun 2;11:e2928. doi: 10.7717/peerj-cs.2928 (PMC12193467; doi:10.7717/peerj-cs.2928)
Supplement: Supplemental Information 2 — Each line shows the user_k evaluates the service_j on score y in float. [file peerj-cs-11-2928-s002.zip › Datasets_5p/rt/train.txt]

1::44::5.763
1::49::5.955
1::161::5.617
1::176::6.039
1::189::5.869
1::273::0.098
1::305::0.098
1::315::0.098
1::352::0.098
1::410::0.159
1::415::0.236
1::417::2.746
1::440::0.098
1::451::0.489
1::495::0.141
1::535::0.049
1::556::0.139
1::564::0.211
1::604::0.189
1::611::0.239
1::621::3.168
1::678::7.917
1::705::0.385
1::732::0.264
1::746::5.906
1::756::8.119
1::776::6.436
1::790::5.854
1::818::16.802
1::823::6.221
1::899::0.125
1::912::5.901
1::914::6.194
1::921::0.705
1::925::0.432
1::933::0.134
1::938::0.472
1::964::0.108
1::973::6.079
1::981::5.487
1::1097::0.11
1::1128::0.361
1::1211::5.946
1::1229::0.2
1::1244::0.141
1::1269::2.631
1::1286::0.135
1::1299::0.112
1::1317::9.758
1::1326::2.634
1::1345::0.231
1::1367::5.502
1::1375::0.146
1::1438::9.898
1::1449::0.319
1::1461::5.577
1::1471::0.637
1::1513::6.102
1::1535::5.779
1::1564::0.934
1::1566::5.881
1::1583::5.731
1::1594::0.461
1::1606::0.359
1::1614::5.639
1::1618::0.16
1::1622::0.166
1::1635::5.625
1::1661::0.143
1::1669::0.143
1::1706::0.142
1::1712::0.14
1::1726::0.171
1::1740::0.167
1::1751::5.164
1::1764::0.939
1::1776::0.172
1::1821::5.754
1::1828::5.558
1::1831::5.568
1::1857::0.213
1::1864::0.212
1::1871::1.144
1::1884::7.307
1::1889::8.447
1::1932::0.106
1::1943::0.216
1::1946::5.728
1::1971::5.512
1::2011::5.518
1::2031::6.225
1::2066::0.731
1::2074::0.119
1::2084::1.365
1::2099::2.411
1::2110::0.918
1::2121::5.541
1::2138::0.754
1::2157::0.404
1::2166::5.971
1::2184::5.758
1::2209::0.856
1::2220::0.249
1::2262::0.179
1::2285::6.369
1::2290::0.992
1::2328::9.207
1::2369::5.632
1::2379::0.163
1::2390::0.163
1::2442::5.964
1::2476::0.14
1::2482::0.124
1::2508::0.135
1::2528::5.507
1::2628::5.901
1::2647::0.34
1::2657::8.409
1::2661::0.838
1::2670::0.271
1::2690::0.108
1::2712::0.107
1::2753::0.108
1::2809::0.108
1::2814::0.108
1::2818::0.108
1::2822::0.107
1::2848::0.108
1::2850::0.107
1::2859::0.107
1::2863::0.108
1::2874::0.108
1::2882::0.098
1::2891::0.108
1::2893::0.129
1::2909::0.117
1::2911::0.77
1::2930::0.458
1::2959::5.508
1::2962::0.275
1::2963::0.106
1::2984::19.184
1::3003::0.36
1::3023::0.104
1::3058::6.354
1::3067::5.952
1::3154::0.128
1::3158::0.123
1::3183::0.124
1::3184::0.124
1::3208::0.125
1::3283::2.727
1::3286::5.212
1::3326::0.856
1::3348::0.191
1::3412::0.504
1::3456::0.222
1::3468::0.158
1::3470::0.065
1::3471::0.775
1::3484::0.069
1::3494::0.178
1::3498::0.17
1::3533::0.651
1::3538::0.686
1::3556::0.042
1::3561::0.06
1::3567::0.043
1::3569::0.308
1::3624::4.512
1::3640::0.188
1::3699::5.358
1::3700::0.058
1::3745::0.378
1::3756::0.304
1::3759::0.022
1::3780::0.368
1::3810::0.018
1::3819::5.306
1::3838::0.081
1::3839::0.086
1::3853::0.833
1::3879::5.588
1::3888::0.174
1::3919::0.063
1::3945::0.017
1::3975::0.091
1::3992::5.475
1::4036::5.258
1::4042::0.179
1::4054::6.393
1::4093::0.074
1::4113::0.325
1::4114::0.378
1::4117::0.305
1::4125::0.61
1::4150::0.018
1::4178::5.566
1::4259::0.082
1::4295::5.884
1::4307::6.151
1::4309::6.238
1::4316::6.058
1::4321::6.101
1::4341::0.099
1::4386::0.081
1::4412::0.163
1::4417::5.486
1::4421::0.082
1::4441::0.105
1::4452::0.393
1::4460::0.118
1::4478::8.438
1::4490::0.448
1::4504::5.358
1::4542::5.337
1::4567::5.349
1::4582::5.554
1::4612::0.378
1::4622::5.871
1::4668::0.789
1::4673::0.317
1::4677::0.225
1::4690::5.484
1::4710::0.677
1::4748::5.405
1::4779::5.296
1::4790::5.374
1::4801::5.518
1::4826::0.422
1::4827::5.809
1::4850::5.298
1::4890::2.8
1::4896::5.344
1::4916::5.354
1::4925::5.29
1::4961::5.842
1::4970::5.45
1::4997::5.284
1::5052::5.355
1::5064::5.48
1::5079::5.291
1::5137::1.339
1::5177::6.137
1::5242::3.261
1::5243::5.941
1::5248::0.943
1::5253::5.343
1::5259::5.29
1::5265::5.321
1::5268::0.311
1::5280::5.176
1::5281::0.063
1::5282::5.366
1::5283::5.266
1::5330::5.313
1::5364::5.357
1::5379::0.047
1::5388::0.488
1::5393::5.243
1::5396::2.703
1::5423::5.912
1::5433::0.495
1::5456::0.168
1::5485::7.076
1::5497::5.581
1::5541::1.03
1::5544::1.017
1::5548::0.109
1::5550::5.726
1::5593::0.532
1::5595::0.144
1::5606::0.117
1::5613::5.47
1::5699::0.372
1::5725::0.083
1::5741::0.107
1::5785::5.577
2::12::0.581
2::66::0.485
2::80::0.515
2::84::0.499
2::85::0.583
2::99::2.65
2::107::0.511
2::110::0.197
2::118::0.56
2::121::0.371
2::129::0.177
2::163::0.332
2::186::0.618
2::208::0.59
2::210::3.85
2::231::0.035
2::235::0.336
2::294::11.842
2::301::0.549
2::311::0.034
2::327::1.019
2::347::0.037
2::404::12.321
2::452::6.925
2::482::0.097
2::510::0.249
2::534::0.294
2::590::0.323
2::597::0.482
2::610::1.435
2::611::0.293
2::647::0.526
2::660::0.158
2::717::0.692
2::722::0.195
2::730::0.641
2::742::2.866
2::763::0.764
2::773::0.655
2::783::2.814
2::796::0.346
2::842::0.503
2::852::5.533
2::862::0.509
2::913::0.72
2::922::1.061
2::950::1.167
2::989::0.975
2::1011::0.512
2::1042::0.207
2::1088::0.167
2::1105::0.525
2::1143::0.202
2::1176::0.464
2::1188::2.078
2::1204::0.834
2::1247::0.191
2::1267::0.531
2::1271::0.16
2::1300::0.18
2::1323::0.186
2::1324::0.183
2::1415::0.626
2::1447::0.643
2::1449::0.429
2::1511::0.63
2::1519::0.186
2::1570::0.678
2::1571::0.174
2::1585::0.531
2::1605::0.689
2::1632::1.351
2::1643::0.205
2::1673::0.845
2::1709::0.201
2::1714::0.199
2::1740::0.198
2::1764::0.95
2::1768::0.243
2::1799::0.184
2::1803::0.191
2::1816::0.681
2::1845::0.383
2::1859::0.264
2::1867::0.309
2::1958::0.165
2::1968::0.164
2::2000::0.565
2::2016::0.609
2::2027::0.783
2::2032::0.435
2::2052::0.031
2::2062::0.835
2::2072::0.514
2::2085::0.318
2::2086::0.636
2::2117::2.388
2::2166::0.964
2::2171::0.769
2::2176::0.182
2::2180::0.178
2::2198::0.752
2::2207::0.425
2::2212::1.164
2::2217::0.516
2::2219::0.654
2::2251::0.936
2::2252::0.201
2::2262::0.21
2::2282::0.802
2::2290::1.024
2::2296::0.79
2::2303::3.987
2::2323::0.282
2::2327::0.483
2::2331::0.491
2::2399::0.192
2::2401::0.212
2::2427::0.383
2::2465::0.241
2::2469::0.175
2::2493::0.607
2::2506::0.522
2::2553::0.186
2::2578::0.661
2::2598::0.823
2::2622::0.684
2::2625::0.678
2::2648::3.502
2::2675::1.571
2::2717::0.172
2::2724::0.166
2::2744::0.167
2::2773::0.162
2::2781::0.169
2::2784::0.17
2::2797::0.167
2::2815::0.328
2::2829::0.167
2::2833::0.166
2::2840::0.168
2::2843::0.168
2::2849::0.17
2::2882::0.148
2::2903::0.226
2::2923::0.5
2::2933::0.469
2::2940::0.153
2::2946::0.191
2::2980::0.323
2::3025::0.352
2::3053::0.534
2::3056::0.482
2::3109::0.469
2::3166::0.287
2::3167::0.262
2::3201::0.255
2::3231::0.27
2::3323::0.021
2::3396::0.881
2::3421::0.054
2::3422::0.221
2::3450::0.062
2::3527::0.025
2::3536::0.021
2::3548::0.239
2::3610::0.066
2::3624::0.178
2::3632::0.081
2::3636::0.138
2::3673::4.545
2::3681::0.08
2::3688::0.067
2::3704::0.745
2::3713::0.062
2::3754::0.017
2::3765::0.399
2::3771::0.041
2::3794::0.229
2::3847::0.075
2::3860::0.018
2::3870::0.02
2::3898::0.082
2::3908::0.1
2::3929::0.119
2::3931::2.193
2::3934::0.07
2::3955::0.117
2::3973::0.051
2::3975::0.027
2::4019::0.614
2::4103::0.369
2::4163::0.388
2::4207::0.137
2::4229::0.354
2::4307::0.444
2::4353::0.279
2::4361::0.085
2::4367::0.247
2::4394::0.135
2::4427::0.127
2::4476::0.016
2::4550::0.869
2::4554::0.353
2::4582::0.113
2::4609::0.286
2::4626::0.316
2::4657::0.369
2::4662::0.192
2::4663::0.359
2::4689::0.31
2::4693::0.082
2::4715::0.207
2::4729::0.268
2::4784::0.539
2::4823::0.055
2::4853::0.17
2::4889::0.269
2::4896::0.3
2::4903::0.3
2::4910::0.23
2::4930::0.172
2::4972::0.068
2::4985::0.251
2::4993::0.281
2::5014::0.673
2::5020::0.467
2::5062::0.076
2::5065::0.245
2::5092::0.084
2::5113::0.223
2::5136::0.495
2::5162::0.675
2::5194::0.758
2::5205::0.517
2::5216::0.86
2::5224::0.888
2::5247::1.124
2::5330::0.108
2::5351::0.048
2::5367::0.651
2::5378::0.247
2::5385::0.721
2::5419::0.495
2::5433::0.31
2::5475::0.033
2::5492::0.271
2::5507::0.144
2::5586::2.524
2::5630::0.26
2::5642::0.05
2::5648::0.212
2::5658::0.016
2::5674::0.111
2::5688::0.124
2::5708::0.081
2::5729::0.214
2::5743::0.098
2::5744::0.202
2::5760::0.292
2::5792::0.261
2::5796::0.258
2::5813::2.315
3::3::0.376
3::14::2.226
3::49::0.556
3::65::0.314
3::144::0.299
3::160::3.041
3::164::0.955
3::168::3.226
3::171::0.614
3::175::0.796
3::191::0.924
3::213::0.321
3::224::0.176
3::238::12.362
3::290::0.162
3::299::0.163
3::344::0.239
3::384::0.152
3::389::0.156
3::408::0.181
3::424::0.137
3::520::0.31
3::549::1.279
3::563::0.316
3::570::0.894
3::578::0.411
3::582::0.358
3::636::0.195
3::640::0.102
3::668::0.536
3::682::0.187
3::713::0.537
3::714::0.535
3::765::7.803
3::776::3.886
3::810::13.747
3::829::11.182
3::894::1.895
3::900::0.244
3::928::2.156
3::937::1.372
3::941::0.896
3::949::0.958
3::1012::0.954
3::1018::1.153
3::1022::2.174
3::1026::1.184
3::1027::1.189
3::1050::6.294
3::1128::1.204
3::1182::0.821
3::1213::1.268
3::1214::1.141
3::1231::0.359
3::1240::0.71
3::1248::0.299
3::1251::1.19
3::1296::0.932
3::1379::0.917
3::1386::1.576
3::1394::1.628
3::1439::0.917
3::1444::0.316
3::1445::0.911
3::1470::0.861
3::1519::0.299
3::1529::3.196
3::1561::1.334
3::1656::0.301
3::1659::0.303
3::1732::2.094
3::1744::0.294
3::1747::0.297
3::1757::0.397
3::1817::0.895
3::1819::0.94
3::1847::0.021
3::1853::0.313
3::1861::0.014
3::1882::0.022
3::1924::1.128
3::1927::0.477
3::1955::0.267
3::1959::0.276
3::1966::0.287
3::1982::0.543
3::1989::1.123
3::2007::1.198
3::2010::1.46
3::2024::0.839
3::2053::0.134
3::2054::1.464
3::2078::0.135
3::2092::2.949
3::2093::1.242
3::2155::0.17
3::2161::0.15
3::2171::3.151
3::2197::1.008
3::2200::0.302
3::2226::0.166
3::2238::0.208
3::2264::0.321
3::2298::1.777
3::2320::0.619
3::2330::1.609
3::2354::0.451
3::2356::1.334
3::2359::3.974
3::2440::1.474
3::2452::1.936
3::2457::0.304
3::2462::0.318
3::2488::0.309
3::2503::0.556
3::2518::5.402
3::2529::5.046
3::2536::1.314
3::2577::10.767
3::2584::0.043
3::2585::0.041
3::2591::0.734
3::2593::0.236
3::2631::2.187
3::2638::0.38
3::2639::0.374
3::2649::0.62
3::2689::0.282
3::2730::0.281
3::2731::0.281
3::2756::0.287
3::2785::0.281
3::2794::0.295
3::2801::0.294
3::2814::0.294
3::2888::0.279
3::2896::0.286
3::2932::0.77
3::2960::0.277
3::2971::0.603
3::3003::0.696
3::3005::0.572
3::3035::1.423
3::3057::1.112
3::3072::3.209
3::3075::0.912
3::3134::1.032
3::3175::0.986
3::3182::0.462
3::3211::0.503
3::3314::0.287
3::3331::0.252
3::3355::0.913
3::3362::0.717
3::3373::0.18
3::3461::0.414
3::3464::0.142
3::3520::0.139
3::3542::0.165
3::3544::0.513
3::3562::0.229
3::3606::0.163
3::3620::0.335
3::3650::0.134
3::3668::0.504
3::3728::0.199
3::3761::0.182
3::3764::0.156
3::3769::2.855
3::3803::0.45
3::3861::0.117
3::3878::0.198
3::3885::0.261
3::3894::0.347
3::3926::0.322
3::3927::0.349
3::3930::0.35
3::3982::0.742
3::4053::0.172
3::4075::0.435
3::4094::0.212
3::4096::0.615
3::4161::0.677
3::4191::4.515
3::4202::0.156
3::4207::0.529
3::4211::0.134
3::4212::0.134
3::4231::0.493
3::4243::0.115
3::4272::0.114
3::4287::0.115
3::4299::10.587
3::4331::0.114
3::4362::0.115
3::4371::0.404
3::4382::0.8
3::4392::0.114
3::4394::4.61
3::4404::0.115
3::4423::0.374
3::4429::0.116
3::4433::0.114
3::4456::0.114
3::4475::0.116
3::4505::0.165
3::4520::0.862
3::4524::0.161
3::4528::0.192
3::4538::2.897
3::4543::2.741
3::4544::2.549
3::4558::10.545
3::4566::0.453
3::4585::0.632
3::4598::10.908
3::4611::0.546
3::4630::1.535
3::4676::19.062
3::4683::10.411
3::4699::0.64
3::4700::0.497
3::4702::0.674
3::4711::0.425
3::4716::0.795
3::4728::2.786
3::4804::9.045
3::4832::0.536
3::4845::0.459
3::4869::0.555
3::4896::2.78
3::4915::0.758
3::4937::1.024
3::4995::10.674
3::4999::0.671
3::5004::10.246
3::5008::10.396
3::5025::0.585
3::5081::0.598
3::5087::0.927
3::5172::5.247
3::5195::0.607
3::5273::0.754
3::5295::0.562
3::5342::0.614
3::5355::0.495
3::5408::0.681
3::5416::0.759
3::5420::0.44
3::5429::0.855
3::5442::0.712
3::5484::0.139
3::5487::1.146
3::5555::1.613
3::5572::0.331
3::5606::0.284
3::5607::0.704
3::5615::0.817
3::5635::0.495
3::5651::0.139
3::5685::0.586
3::5703::0.441
3::5724::0.399
3::5727::2.949
3::5729::2.989
3::5732::0.204
3::5733::0.592
3::5755::10.349
3::5756::0.175
3::5791::0.636
3::5800::10.44
3::5815::10.432
4::6::0.344
4::47::0.252
4::58::0.236
4::70::3.085
4::72::0.468
4::79::0.484
4::133::0.54
4::163::0.242
4::186::0.647
4::236::0.092
4::255::11.573
4::267::0.092
4::268::0.09
4::278::12.408
4::282::0.091
4::361::0.09
4::372::0.182
4::382::0.094
4::390::0.09
4::392::0.177
4::399::0.09
4::403::12.431
4::423::0.09
4::424::0.09
4::433::0.159
4::439::0.422
4::493::0.123
4::515::0.24
4::518::0.225
4::584::0.046
4::601::0.362
4::606::0.183
4::645::4.095
4::650::0.241
4::675::0.5
4::677::0.231
4::750::0.456
4::775::0.234
4::776::0.767
4::779::0.662
4::810::0.549
4::817::8.853
4::820::0.423
4::834::6.117
4::835::0.59
4::847::0.392
4::898::0.274
4::916::0.131
4::926::0.327
4::960::1.859
4::970::0.427
4::1011::0.258
4::1096::0.247
4::1115::0.507
4::1118::0.462
4::1125::1.204
4::1127::0.153
4::1144::0.149
4::1145::1.299
4::1153::0.386
4::1210::0.493
4::1224::0.207
4::1228::0.212
4::1303::0.164
4::1311::0.195
4::1356::0.396
4::1388::0.312
4::1395::0.455
4::1396::1.299
4::1438::5.526
4::1481::1.624
4::1497::0.418
4::1516::0.614
4::1610::0.353
4::1615::0.184
4::1622::0.185
4::1636::0.362
4::1658::0.153
4::1662::0.153
4::1726::0.148
4::1757::0.17
4::1785::0.266
4::1807::0.339
4::1842::0.399
4::1861::0.361
4::1867::0.411
4::1883::0.186
4::1905::0.157
4::1928::0.295
4::1971::0.328
4::1975::0.231
4::2030::0.238
4::2046::0.699
4::2080::0.064
4::2141::0.656
4::2216::0.505
4::2220::0.222
4::2230::0.455
4::2265::0.47
4::2277::0.179
4::2303::0.516
4::2304::0.461
4::2333::0.272
4::2337::0.133
4::2344::0.422
4::2345::0.164
4::2369::0.387
4::2378::0.206
4::2419::0.387
4::2438::0.29
4::2440::0.277
4::2442::0.41
4::2445::0.313
4::2474::0.14
4::2488::0.186
4::2579::0.387
4::2604::7.114
4::2642::0.214
4::2667::1.094
4::2673::0.691
4::2677::0.233
4::2728::0.153
4::2764::0.147
4::2773::0.147
4::2775::0.153
4::2782::0.159
4::2785::0.154
4::2846::0.158
4::2850::0.153
4::2895::0.155
4::2969::1.149
4::2986::0.423
4::2987::0.421
4::3007::0.372
4::3016::0.145
4::3061::1.282
4::3073::0.385
4::3074::0.371
4::3125::0.399
4::3127::0.656
4::3129::0.726
4::3149::0.182
4::3152::0.157
4::3160::0.153
4::3168::0.339
4::3226::0.161
4::3240::0.201
4::3315::0.824
4::3354::0.032
4::3379::0.221
4::3384::0.091
4::3422::0.463
4::3441::0.221
4::3442::0.217
4::3453::0.217
4::3520::0.074
4::3560::0.061
4::3564::0.061
4::3582::0.249
4::3585::0.933
4::3638::0.095
4::3724::0.34
4::3773::0.007
4::3775::0.075
4::3796::0.177
4::3802::0.176
4::3805::0.176
4::3821::0.099
4::3825::0.102
4::3826::0.098
4::3829::0.104
4::3833::0.131
4::3838::0.119
4::3844::0.048
4::3869::0.069
4::3870::0.069
4::3909::1.655
4::3939::0.19
4::3972::0.144
4::3996::0.08
4::4003::0.127
4::4101::0.36
4::4200::0.009
4::4218::0.121
4::4244::0.332
4::4280::0.12
4::4290::0.123
4::4303::0.163
4::4309::0.15
4::4312::0.167
4::4316::0.217
4::4334::0.119
4::4344::0.047
4::4353::0.095
4::4386::0.105
4::4390::0.308
4::4397::0.434
4::4412::0.234
4::4413::0.285
4::4456::0.123
4::4473::0.122
4::4547::0.226
4::4567::0.142
4::4571::0.009
4::4579::0.228
4::4590::0.148
4::4597::1.335
4::4611::0.215
4::4616::0.098
4::4622::0.175
4::4630::0.193
4::4655::0.263
4::4670::0.229
4::4686::0.19
4::4702::0.212
4::4725::0.112
4::4738::0.113
4::4781::0.247
4::4836::0.277
4::4850::0.367
4::4855::0.169
4::4861::0.305
4::4872::0.301
4::4898::0.258
4::4928::0.298
4::4974::0.122
4::4978::0.256
4::5012::0.181
4::5020::0.506
4::5045::0.242
4::5054::0.141
4::5070::0.393
4::5102::0.3
4::5165::0.304
4::5167::0.666
4::5203::0.275
4::5214::0.433
4::5232::1.09
4::5264::0.081
4::5275::0.157
4::5300::0.183
4::5305::0.082
4::5322::0.274
4::5335::0.099
4::5365::0.355
4::5388::0.14
4::5396::0.103
4::5398::0.257
4::5414::0.092
4::5418::0.15
4::5430::0.272
4::5448::0.564
4::5457::0.496
4::5458::0.871
4::5465::0.102
4::5466::0.092
4::5477::0.089
4::5493::0.064
4::5498::0.336
4::5531::2.498
4::5548::0.161
4::5562::1.011
4::5587::0.655
4::5613::0.364
4::5632::0.217
4::5712::0.157
4::5726::0.184
4::5753::4.547
4::5777::0.192
4::5810::0.215
4::5813::0.148
5::10::0.619
5::25::0.626
5::33::0.283
5::50::0.284
5::121::0.219
5::158::1.759
5::164::0.455
5::248::0.09
5::273::0.09
5::296::0.09
5::304::0.09
5::354::0.089
5::387::0.09
5::410::0.75
5::421::12.11
5::443::0.843
5::446::13.021
5::473::0.124
5::491::0.065
5::518::0.219
5::520::0.213
5::550::0.241
5::557::0.299
5::597::0.36
5::606::0.178
5::627::0.484
5::636::1.392
5::644::0.244
5::691::0.772
5::700::0.227
5::721::0.821
5::726::0.279
5::727::2.149
5::737::0.94
5::741::0.821
5::753::0.842
5::770::0.263
5::800::0.984
5::894::0.836
5::904::1.296
5::917::0.543
5::927::0.287
5::943::0.658
5::991::0.796
5::999::0.812
5::1019::0.672
5::1046::0.455
5::1049::0.669
5::1097::0.131
5::1129::0.167
5::1145::0.214
5::1161::0.12
5::1206::0.309
5::1210::0.342
5::1242::0.131
5::1248::0.134
5::1258::0.212
5::1268::0.123
5::1293::0.246
5::1302::0.176
5::1320::0.268
5::1322::0.141
5::1350::0.121
5::1384::0.122
5::1385::0.121
5::1386::0.402
5::1391::0.272
5::1396::0.556
5::1480::0.339
5::1483::0.286
5::1564::0.747
5::1588::0.411
5::1594::0.544
5::1635::0.737
5::1638::0.155
5::1650::0.154
5::1668::0.154
5::1706::0.145
5::1725::0.15
5::1737::0.146
5::1742::0.147
5::1750::3.563
5::1766::2.639
5::1783::0.142
5::1795::0.145
5::1807::0.523
5::1844::1.719
5::1865::0.233
5::1888::0.765
5::1889::2.104
5::1910::3.829
5::1923::0.313
5::1930::0.18
5::1969::0.137
5::1983::0.506
5::2000::0.371
5::2001::0.117
5::2013::0.389
5::2017::4.93
5::2034::0.219
5::2065::0.859
5::2081::0.061
5::2119::0.477
5::2131::0.435
5::2147::0.615
5::2148::0.681
5::2157::0.482
5::2158::1.189
5::2226::0.672
5::2238::0.852
5::2255::0.082
5::2297::1.146
5::2311::0.639
5::2314::0.436
5::2315::2.656
5::2326::0.735
5::2351::0.497
5::2362::1.18
5::2377::0.205
5::2383::0.205
5::2426::0.337
5::2430::0.347
5::2431::0.432
5::2467::0.124
5::2471::0.568
5::2474::0.14
5::2499::0.534
5::2519::0.485
5::2540::0.433
5::2544::0.48
5::2575::0.413
5::2576::0.843
5::2582::0.242
5::2633::0.21
5::2649::0.316
5::2672::0.351
5::2677::0.232
5::2703::0.153
5::2708::0.152
5::2726::0.153
5::2750::0.155
5::2752::0.147
5::2762::0.156
5::2782::0.154
5::2792::0.153
5::2812::0.152
5::2841::0.153
5::2869::0.153
5::2874::0.158
5::2898::0.604
5::2998::0.936
5::3009::0.369
5::3024::0.27
5::3032::0.255
5::3100::0.36
5::3107::0.492
5::3114::0.255
5::3126::0.06
5::3135::0.49
5::3151::0.174
5::3176::0.144
5::3179::0.144
5::3221::0.145
5::3234::0.176
5::3243::0.152
5::3316::0.123
5::3334::0.128
5::3347::0.126
5::3363::0.092
5::3368::0.181
5::3371::0.187
5::3376::0.269
5::3390::0.505
5::3420::0.476
5::3539::0.028
5::3555::0.059
5::3564::0.065
5::3579::0.13
5::3601::0.051
5::3621::0.064
5::3630::0.029
5::3640::0.049
5::3658::0.033
5::3662::0.065
5::3680::0.055
5::3686::0.065
5::3722::0.077
5::3786::0.286
5::3795::0.17
5::3816::0.032
5::3823::0.101
5::3826::0.106
5::3832::0.093
5::3849::0.097
5::3894::0.113
5::3914::0.125
5::3929::0.057
5::4046::0.67
5::4108::0.101
5::4146::0.104
5::4186::0.332
5::4202::0.009
5::4220::0.297
5::4229::0.06
5::4241::0.222
5::4253::0.235
5::4257::0.117
5::4258::0.242
5::4266::0.232
5::4272::0.115
5::4297::0.112
5::4329::0.12
5::4336::0.115
5::4403::0.242
5::4413::0.234
5::4422::0.127
5::4428::0.112
5::4437::0.228
5::4460::0.101
5::4499::0.105
5::4563::0.356
5::4570::0.023
5::4583::0.195
5::4611::0.084
5::4614::0.132
5::4626::0.177
5::4710::0.267
5::4749::0.173
5::4793::0.228
5::4802::0.104
5::4809::0.098
5::4815::0.124
5::4830::0.099
5::4831::0.632
5::4863::0.176
5::4895::0.085
5::4897::0.206
5::4911::0.171
5::4931::0.124
5::4936::0.166
5::4971::0.092
5::4974::0.06
5::4976::0.114
5::4984::0.084
5::5005::0.101
5::5056::0.24
5::5067::0.826
5::5090::0.17
5::5126::1.065
5::5157::1.188
5::5159::0.821
5::5173::0.26
5::5184::2.466
5::5198::0.289
5::5237::0.262
5::5282::0.029
5::5359::0.078
5::5444::0.453
5::5474::0.089
5::5477::0.091
5::5497::0.425
5::5528::1.059
5::5541::1.07
5::5551::0.266
5::5552::0.137
5::5557::0.151
5::5597::0.232
5::5638::0.102
5::5643::0.051
5::5657::0.096
5::5727::0.293
5::5751::0.096
5::5770::0.197
5::5800::0.128
5::5821::0.568
6::31::0.243
6::48::0.202
6::55::0.412
6::62::0.36
6::67::18.216
6::105::0.433
6::116::0.396
6::207::0.408
6::224::0.06
6::233::0.058
6::237::0.056
6::249::0.063
6::261::0.062
6::274::12.748
6::291::0.138
6::306::0.092
6::316::0.059
6::330::0.199
6::343::0.056
6::400::0.335
6::464::0.177
6::516::0.08
6::520::0.147
6::533::0.096
6::545::0.117
6::562::0.169
6::573::0.806
6::614::0.437
6::616::0.89
6::642::0.154
6::649::0.666
6::651::0.151
6::696::2.331
6::698::0.177
6::700::0.185
6::701::0.946
6::739::0.834
6::769::2.336
6::801::1.19
6::805::0.664
6::806::0.755
6::840::0.316
6::917::0.383
6::920::0.811
6::999::0.361
6::1024::0.636
6::1029::0.63
6::1033::0.162
6::1087::0.185
6::1095::0.155
6::1107::0.331
6::1129::0.207
6::1140::0.416
6::1157::0.158
6::1163::1.145
6::1184::0.709
6::1192::1.003
6::1204::0.729
6::1267::0.52
6::1297::0.182
6::1304::0.557
6::1336::0.537
6::1340::0.514
6::1343::0.347
6::1352::0.86
6::1354::0.166
6::1401::0.547
6::1424::0.426
6::1464::1.251
6::1467::1.308
6::1488::0.546
6::1510::0.902
6::1529::0.983
6::1553::0.598
6::1648::0.213
6::1651::0.213
6::1654::0.218
6::1678::0.215
6::1690::0.212
6::1694::0.213
6::1712::0.214
6::1734::0.215
6::1810::1.142
6::1836::0.607
6::1849::0.48
6::1852::0.182
6::1915::1.149
6::1923::0.271
6::1927::0.226
6::1944::0.319
6::1962::0.36
6::1985::1.385
6::1995::0.305
6::2021::0.362
6::2035::0.658
6::2050::0.5
6::2060::2.02
6::2070::0.56
6::2084::1.36
6::2102::0.575
6::2109::0.793
6::2110::0.921
6::2120::0.364
6::2131::0.519
6::2196::0.848
6::2217::0.657
6::2238::0.495
6::2249::0.456
6::2269::0.225
6::2271::0.406
6::2290::0.807
6::2359::0.983
6::2361::1.366
6::2384::0.245
6::2410::0.195
6::2429::0.693
6::2440::0.389
6::2451::0.392
6::2474::0.196
6::2501::0.227
6::2547::0.18
6::2594::0.43
6::2612::0.256
6::2623::0.777
6::2638::0.25
6::2643::0.275
6::2662::2.595
6::2683::1.184
6::2706::0.185
6::2737::0.187
6::2769::0.186
6::2774::0.187
6::2779::0.186
6::2780::0.372
6::2803::0.187
6::2805::0.187
6::2811::0.187
6::2813::0.186
6::2823::0.191
6::2834::0.186
6::2859::0.187
6::2871::0.193
6::2875::0.187
6::2899::0.401
6::2916::0.176
6::2939::0.159
6::2975::0.059
6::3010::0.164
6::3084::0.624
6::3088::0.532
6::3120::0.864
6::3164::0.28
6::3170::0.283
6::3214::0.291
6::3220::0.272
6::3223::0.274
6::3337::0.038
6::3341::0.027
6::3346::0.029
6::3359::0.081
6::3367::0.083
6::3406::0.281
6::3414::0.265
6::3459::0.053
6::3461::0.244
6::3462::0.021
6::3514::0.097
6::3517::0.053
6::3544::0.239
6::3547::0.075
6::3557::0.11
6::3576::0.109
6::3587::0.091
6::3598::0.099
6::3611::0.055
6::3614::0.021
6::3618::0.104
6::3631::0.077
6::3639::0.079
6::3658::0.07
6::3663::0.07
6::3668::0.119
6::3714::0.045
6::3729::0.163
6::3732::0.264
6::3755::0.219
6::3757::0.089
6::3759::0.088
6::3764::0.075
6::3777::0.224
6::3807::0.233
6::3810::0.074
6::3826::0.15
6::3846::0.071
6::3855::0.052
6::3856::0.303
6::3921::0.088
6::3948::0.213
6::3968::0.02
6::3985::0.206
6::4016::0.1
6::4040::0.053
6::4045::0.323
6::4197::0.33
6::4201::0.065
6::4225::0.02
6::4238::0.021
6::4243::0.02
6::4325::0.639
6::4330::0.133
6::4348::0.384
6::4360::0.32
6::4385::0.295
6::4398::0.021
6::4491::0.244
6::4497::0.107
6::4499::0.101
6::4505::0.085
6::4506::0.17
6::4513::0.278
6::4527::0.16
6::4551::0.662
6::4567::0.217
6::4587::0.014
6::4594::0.226
6::4599::1.177
6::4611::0.083
6::4624::0.13
6::4630::0.231
6::4645::0.203
6::4658::0.617
6::4663::0.246
6::4694::1.034
6::4701::0.278
6::4709::0.358
6::4718::0.188
6::4725::0.151
6::4739::0.178
6::4756::0.584
6::4760::0.03
6::4770::0.178
6::4807::0.122
6::4834::0.101
6::4873::0.472
6::4924::0.057
6::4935::3.419
6::4944::0.469
6::4979::0.341
6::4994::0.462
6::4995::2.148
6::5001::0.423
6::5006::9.012
6::5015::0.456
6::5016::0.174
6::5060::0.157
6::5067::0.29
6::5068::0.428
6::5101::0.233
6::5130::0.496
6::5135::3.871
6::5136::0.33
6::5137::0.421
6::5140::0.387
6::5170::0.342
6::5246::0.931
6::5254::2.928
6::5281::0.081
6::5284::1.273
6::5300::0.336
6::5305::0.193
6::5310::0.101
6::5315::0.819
6::5322::0.161
6::5378::0.168
6::5439::0.196
6::5457::0.73
6::5489::0.449
6::5549::0.778
6::5552::0.179
6::5588::0.843
6::5606::0.388
6::5608::0.493
6::5622::0.342
6::5626::0.304
6::5685::0.072
6::5687::0.193
6::5733::0.267
6::5750::0.131
6::5822::0.251
7::4::0.237
7::14::0.586
7::53::0.721
7::73::5.871
7::84::0.341
7::92::0.192
7::105::0.432
7::138::1.18
7::158::3.781
7::190::1.339
7::223::0.127
7::264::0.161
7::279::0.65
7::337::0.065
7::341::0.075
7::372::0.056
7::421::12.432
7::439::0.59
7::451::11.148
7::452::11.142
7::470::0.171
7::508::0.279
7::511::0.234
7::539::0.103
7::567::0.12
7::581::0.083
7::596::0.148
7::599::0.371
7::642::0.152
7::643::0.164
7::684::0.299
7::686::0.521
7::712::2.088
7::718::0.553
7::724::0.196
7::743::0.361
7::754::0.473
7::791::0.189
7::812::0.373
7::816::0.302
7::841::0.862
7::855::0.694
7::858::0.422
7::899::0.118
7::906::0.229
7::919::0.728
7::939::1.628
7::946::0.571
7::952::0.952
7::954::0.533
7::981::0.371
7::1028::1.722
7::1032::3.588
7::1037::0.399
7::1042::0.199
7::1107::0.351
7::1108::1.536
7::1128::0.557
7::1132::0.944
7::1143::0.211
7::1153::0.419
7::1192::0.357
7::1242::0.185
7::1257::0.692
7::1280::0.333
7::1304::0.391
7::1305::0.216
7::1319::0.355
7::1359::0.391
7::1364::0.347
7::1367::0.38
7::1394::0.897
7::1419::0.369
7::1460::0.351
7::1461::0.409
7::1465::0.42
7::1476::2.078
7::1481::1.539
7::1492::0.377
7::1552::0.579
7::1600::0.403
7::1606::0.476
7::1610::0.506
7::1654::0.212
7::1655::0.211
7::1662::0.211
7::1688::0.212
7::1725::0.213
7::1747::0.213
7::1758::17.655
7::1805::0.465
7::1822::0.591
7::1903::0.44
7::1918::0.322
7::1932::0.167
7::1937::0.319
7::1945::0.348
7::1948::0.157
7::1955::0.171
7::1978::0.329
7::1980::0.329
7::1996::0.153
7::2019::0.302
7::2027::0.539
7::2051::0.055
7::2072::0.39
7::2088::0.407
7::2090::0.181
7::2097::0.508
7::2099::2.413
7::2116::0.737
7::2135::0.511
7::2193::0.437
7::2235::0.476
7::2239::0.152
7::2271::0.417
7::2277::0.286
7::2292::0.878
7::2303::1.121
7::2316::0.972
7::2392::0.245
7::2401::0.213
7::2437::0.429
7::2442::0.537
7::2461::0.434
7::2501::0.202
7::2505::3.661
7::2506::0.352
7::2507::0.393
7::2518::0.353
7::2537::0.204
7::2583::0.157
7::2621::0.232
7::2636::0.247
7::2660::0.457
7::2674::0.441
7::2693::0.185
7::2698::0.185
7::2699::0.185
7::2707::0.185
7::2714::0.185
7::2718::0.186
7::2734::0.185
7::2772::0.184
7::2782::0.185
7::2783::0.184
7::2795::0.185
7::2803::0.185
7::2837::0.185
7::2867::0.185
7::2871::0.185
7::2889::0.187
7::2903::0.96
7::2919::0.177
7::2927::0.161
7::2943::0.299
7::2950::0.188
7::2953::0.355
7::2965::0.17
7::2992::0.166
7::2994::0.17
7::2997::0.349
7::3018::0.205
7::3047::0.514
7::3053::0.331
7::3071::0.921
7::3087::0.324
7::3103::0.399
7::3109::0.302
7::3115::0.617
7::3144::0.264
7::3177::0.268
7::3219::0.32
7::3227::0.272
7::3332::0.175
7::3385::0.154
7::3397::0.513
7::3427::0.256
7::3429::0.261
7::3437::0.056
7::3490::0.053
7::3501::0.054
7::3520::0.033
7::3524::0.078
7::3538::1.109
7::3551::0.117
7::3587::0.09
7::3619::0.1
7::3639::0.081
7::3695::0.126
7::3704::0.154
7::3707::0.161
7::3733::0.088
7::3752::0.114
7::3839::0.204
7::3848::0.072
7::3891::0.172
7::3894::0.171
7::3895::0.239
7::3919::0.081
7::3952::0.188
7::3995::0.041
7::4006::0.388
7::4038::0.046
7::4074::0.24
7::4084::0.021
7::4095::0.257
7::4107::0.225
7::4143::0.449
7::4162::0.126
7::4175::0.257
7::4232::0.02
7::4234::1.208
7::4239::0.02
7::4243::0.02
7::4258::0.141
7::4260::0.021
7::4274::0.179
7::4300::0.245
7::4314::0.244
7::4378::0.164
7::4421::0.02
7::4424::0.015
7::4428::0.02
7::4452::0.038
7::4458::0.019
7::4463::0.039
7::4508::3.557
7::4509::0.381
7::4527::0.16
7::4576::0.13
7::4617::0.057
7::4620::0.14
7::4634::0.405
7::4666::0.765
7::4685::0.222
7::4686::0.302
7::4789::0.11
7::4792::0.263
7::4793::0.334
7::4838::0.267
7::4839::0.189
7::4870::0.251
7::4873::0.293
7::4877::0.161
7::4910::0.104
7::4957::0.176
7::4958::0.056
7::4978::0.018
7::4993::0.237
7::5020::0.356
7::5044::0.196
7::5054::0.157
7::5109::0.133
7::5115::0.028
7::5118::0.973
7::5128::0.55
7::5140::0.387
7::5143::0.828
7::5155::0.2
7::5169::0.354
7::5220::0.393
7::5224::0.196
7::5226::0.579
7::5237::0.347
7::5253::0.401
7::5259::0.338
7::5283::0.308
7::5300::0.239
7::5304::0.211
7::5313::0.2
7::5331::0.336
7::5333::0.029
7::5353::0.055
7::5389::0.203
7::5391::0.028
7::5422::0.842
7::5456::0.175
7::5503::0.15
7::5507::0.151
7::5525::0.42
7::5582::0.617
7::5647::4.587
7::5648::0.118
7::5664::0.02
7::5685::0.076
7::5703::0.185
7::5708::0.073
7::5709::0.1
7::5730::0.07
7::5769::0.167
7::5770::0.059
7::5778::0.169
7::5782::0.17
7::5814::0.278
8::3::0.257
8::9::0.424
8::13::2.386
8::26::0.178
8::71::0.47
8::78::0.494
8::79::0.368
8::88::0.222
8::142::0.451
8::153::0.361
8::156::0.483
8::190::1.344
8::218::0.851
8::240::0.07
8::246::0.126
8::273::0.129
8::279::0.845
8::298::0.055
8::309::0.055
8::323::18.404
8::326::10.767
8::330::0.066
8::332::0.093
8::371::0.059
8::392::0.055
8::413::13.229
8::415::0.772
8::439::0.958
8::485::0.168
8::530::0.175
8::562::0.139
8::618::0.475
8::620::0.373
8::623::0.151
8::628::0.312
8::640::0.159
8::662::0.215
8::693::0.279
8::713::0.348
8::724::0.244
8::743::0.373
8::929::0.211
8::931::0.41
8::957::0.179
8::958::0.369
8::964::0.182
8::971::0.37
8::979::0.381
8::1040::0.678
8::1104::0.156
8::1120::0.571
8::1163::0.394
8::1192::0.361
8::1218::0.41
8::1228::0.239
8::1263::0.337
8::1266::0.17
8::1291::0.175
8::1356::0.33
8::1357::0.33
8::1363::0.596
8::1365::0.173
8::1391::0.357
8::1392::0.179
8::1437::0.343
8::1442::0.525
8::1446::0.197
8::1480::0.434
8::1500::0.432
8::1519::0.19
8::1522::0.37
8::1531::0.18
8::1620::0.255
8::1627::0.988
8::1631::0.648
8::1657::0.212
8::1658::0.212
8::1677::0.214
8::1685::0.212
8::1692::0.25
8::1695::0.212
8::1721::0.211
8::1741::0.211
8::1767::0.453
8::1794::0.199
8::1797::0.205
8::1868::0.302
8::1873::0.944
8::1906::0.154
8::1908::0.136
8::1914::0.523
8::1920::0.22
8::1925::1.177
8::1937::0.319
8::1938::0.318
8::1969::0.16
8::1984::0.422
8::1986::0.745
8::2001::0.174
8::2054::0.544
8::2062::0.611
8::2069::0.19
8::2078::0.019
8::2086::0.72
8::2096::0.704
8::2102::0.381
8::2107::0.39
8::2116::1.593
8::2129::0.557
8::2153::0.291
8::2155::0.438
8::2157::0.329
8::2177::0.189
8::2219::0.783
8::2292::0.848
8::2302::1.905
8::2339::0.182
8::2368::1.25
8::2380::0.244
8::2388::0.244
8::2396::0.183
8::2440::0.564
8::2444::0.838
8::2510::0.194
8::2529::0.83
8::2543::0.164
8::2550::0.195
8::2560::0.17
8::2570::2.739
8::2594::0.405
8::2599::0.944
8::2654::0.96
8::2677::0.283
8::2704::0.185
8::2707::0.186
8::2719::0.185
8::2722::0.185
8::2754::0.186
8::2767::0.185
8::2770::0.185
8::2780::0.344
8::2796::0.185
8::2806::0.189
8::2811::0.185
8::2858::0.185
8::2870::0.185
8::2881::0.176
8::2883::0.173
8::2923::0.449
8::2935::0.188
8::2936::0.159
8::2967::0.172
8::2975::0.056
8::2981::0.185
8::2998::1.162
8::3044::0.237
8::3071::0.63
8::3075::0.372
8::3114::0.353
8::3129::0.92
8::3130::0.356
8::3133::0.387
8::3149::0.282
8::3175::0.881
8::3180::0.293
8::3184::0.3
8::3191::0.685
8::3229::0.314
8::3233::0.281
8::3247::0.256
8::3350::0.025
8::3365::0.156
8::3368::0.082
8::3372::0.077
8::3447::0.053
8::3464::0.018
8::3500::0.053
8::3503::0.093
8::3526::0.023
8::3528::0.021
8::3551::0.122
8::3577::0.098
8::3603::0.1
8::3611::0.054
8::3641::0.079
8::3646::0.16
8::3678::0.029
8::3714::0.119
8::3739::0.182
8::3748::0.177
8::3765::0.23
8::3786::0.196
8::3867::0.009
8::3887::0.132
8::3888::0.217
8::3948::0.163
8::3956::0.095
8::3994::0.027
8::4008::0.073
8::4032::0.189
8::4092::0.111
8::4124::0.277
8::4147::0.105
8::4157::0.212
8::4161::0.323
8::4170::0.295
8::4180::0.173
8::4226::0.02
8::4230::0.17
8::4254::0.02
8::4268::0.02
8::4289::0.02
8::4298::0.302
8::4310::0.247
8::4324::0.232
8::4341::0.018
8::4351::0.182
8::4357::0.038
8::4396::10.188
8::4419::0.038
8::4467::0.573
8::4479::0.095
8::4542::0.3
8::4543::0.126
8::4559::0.332
8::4570::0.149
8::4617::0.252
8::4620::0.219
8::4633::0.084
8::4641::0.468
8::4648::0.251
8::4650::0.672
8::4679::0.23
8::4697::0.302
8::4711::0.07
8::4724::0.315
8::4810::0.63
8::4817::0.34
8::4823::0.055
8::4838::0.354
8::4862::0.317
8::4863::0.054
8::4878::0.223
8::4888::0.176
8::4889::0.191
8::4923::0.5
8::4938::0.423
8::4989::0.05
8::5054::1.046
8::5063::0.427
8::5073::0.261
8::5115::0.055
8::5146::0.514
8::5205::0.527
8::5221::0.198
8::5233::1.498
8::5246::0.925
8::5260::0.269
8::5320::0.209
8::5354::0.041
8::5356::0.067
8::5359::0.235
8::5363::0.911
8::5381::0.029
8::5397::0.505
8::5407::0.03
8::5410::0.061
8::5445::0.183
8::5452::0.159
8::5470::0.055
8::5499::0.287
8::5502::0.155
8::5506::0.162
8::5525::0.39
8::5563::0.844
8::5564::0.467
8::5588::0.87
8::5664::0.019
8::5674::0.14
8::5692::0.075
8::5767::0.291
8::5775::0.244
8::5791::0.257
9::22::0.746
9::23::0.252
9::53::0.991
9::56::0.244
9::64::0.876
9::115::0.592
9::116::0.227
9::164::0.474
9::190::0.89
9::239::0.407
9::244::0.115
9::268::0.115
9::272::0.115
9::282::0.163
9::331::0.122
9::337::0.2
9::355::0.114
9::356::0.114
9::359::0.277
9::371::0.114
9::380::0.156
9::396::0.153
9::400::0.114
9::448::0.114
9::476::0.149
9::502::0.15
9::551::0.298
9::568::0.083
9::589::0.286
9::655::0.241
9::671::1.059
9::674::0.259
9::678::0.513
9::691::0.604
9::701::0.604
9::706::0.505
9::708::1.106
9::712::0.528
9::738::0.802
9::848::0.868
9::849::1.092
9::899::0.16
9::903::0.5
9::904::0.235
9::908::0.266
9::914::0.25
9::953::0.377
9::955::0.217
9::982::0.304
9::986::0.488
9::1013::0.239
9::1106::0.106
9::1107::0.205
9::1140::0.341
9::1142::0.216
9::1158::0.148
9::1257::0.415
9::1258::0.166
9::1263::0.27
9::1270::0.109
9::1298::0.109
9::1340::0.219
9::1351::0.106
9::1366::1.265
9::1374::0.106
9::1397::0.3
9::1407::0.846
9::1436::0.231
9::1443::0.261
9::1465::0.245
9::1476::2.245
9::1483::0.271
9::1588::0.197
9::1594::0.425
9::1621::0.411
9::1656::0.131
9::1663::0.123
9::1672::0.125
9::1706::0.126
9::1724::0.124
9::1728::0.127
9::1752::0.143
9::1815::0.275
9::1906::0.111
9::1915::1.202
9::1920::0.322
9::1937::0.183
9::1939::0.181
9::1944::0.181
9::1983::0.339
9::2018::0.422
9::2072::0.242
9::2085::0.167
9::2129::0.221
9::2173::0.121
9::2185::0.261
9::2192::0.438
9::2199::0.382
9::2206::0.647
9::2215::0.094
9::2237::0.219
9::2245::0.456
9::2290::0.507
9::2315::2.439
9::2319::1.325
9::2506::0.228
9::2530::0.366
9::2565::0.447
9::2567::1.388
9::2586::0.731
9::2587::0.492
9::2589::0.967
9::2592::0.93
9::2604::1.029
9::2607::6.085
9::2622::0.655
9::2623::0.71
9::2651::0.308
9::2671::0.272
9::2707::0.113
9::2794::0.114
9::2800::0.113
9::2804::0.114
9::2844::0.113
9::2866::0.112
9::2950::0.119
9::2968::0.141
9::3007::0.277
9::3025::0.18
9::3034::0.71
9::3035::0.316
9::3063::0.184
9::3139::0.195
9::3155::0.138
9::3161::0.119
9::3172::0.13
9::3216::0.117
9::3235::0.121
9::3241::0.285
9::3247::0.065
9::3253::0.934
9::3260::0.894
9::3331::1.343
9::3357::0.021
9::3368::0.019
9::3449::0.189
9::3493::0.17
9::3546::0.046
9::3564::0.045
9::3571::0.246
9::3617::0.029
9::3646::0.036
9::3671::0.071
9::3676::0.173
9::3691::0.093
9::3702::0.546
9::3711::0.217
9::3714::0.144
9::3718::0.149
9::3719::0.218
9::3722::0.074
9::3730::0.049
9::3746::0.087
9::3795::0.09
9::3806::0.09
9::3813::0.013
9::3823::0.183
9::3864::0.163
9::3879::0.357
9::3883::0.266
9::3969::0.1
9::3973::0.179
9::3982::0.05
9::3984::0.056
9::4027::0.086
9::4046::0.367
9::4047::0.046
9::4103::0.714
9::4132::0.082
9::4144::0.188
9::4157::0.079
9::4181::0.013
9::4205::0.32
9::4257::0.083
9::4277::0.079
9::4289::0.078
9::4321::0.048
9::4339::0.342
9::4348::0.043
9::4373::0.151
9::4389::0.106
9::4399::0.077
9::4444::0.082
9::4446::0.154
9::4456::0.076
9::4511::0.02
9::4567::0.056
9::4610::0.049
9::4640::0.454
9::4645::0.045
9::4646::0.068
9::4653::0.052
9::4685::0.146
9::4693::1.039
9::4714::0.415
9::4722::0.069
9::4736::0.107
9::4757::0.101
9::4764::0.375
9::4767::0.052
9::4798::0.185
9::4813::0.098
9::4821::0.052
9::4847::0.105
9::4862::0.159
9::4864::0.106
9::4894::1.2
9::4901::0.423
9::4912::0.121
9::4963::3.9
9::4972::0.29
9::4973::0.208
9::4991::0.049
9::5072::0.125
9::5081::0.499
9::5109::1.005
9::5113::0.197
9::5114::0.137
9::5128::0.646
9::5131::0.575
9::5232::0.749
9::5245::0.309
9::5318::0.192
9::5338::0.101
9::5343::0.045
9::5360::0.217
9::5394::0.105
9::5411::0.074
9::5429::0.566
9::5437::0.143
9::5446::0.247
9::5448::0.188
9::5461::0.113
9::5508::0.241
9::5544::1.026
9::5574::0.237
9::5588::0.3
9::5592::0.244
9::5638::0.102
9::5646::0.049
9::5665::0.078
9::5684::0.045
9::5690::0.087
9::5807::0.154
9::5815::0.062
9::5824::0.089
10::12::0.459
10::16::0.353
10::114::0.232
10::116::11.989
10::124::0.097
10::147::0.123
10::148::0.124
10::209::2.195
10::223::0.114
10::228::0.114
10::231::0.113
10::256::0.815
10::289::0.113
10::303::0.114
10::306::0.113
10::371::0.114
10::410::0.935
10::411::12.497
10::414::13.204
10::420::0.854
10::474::0.076
10::500::0.076
10::528::0.258
10::539::0.033
10::558::0.036
10::564::0.236
10::573::0.493
10::574::6.12
10::595::0.49
10::636::0.644
10::646::0.753
10::688::0.299
10::694::0.3
10::720::0.263
10::728::0.72
10::731::0.879
10::762::2.74
10::770::0.287
10::819::1.179
10::820::1.774
10::899::0.131
10::911::0.247
10::920::0.584
10::923::1.721
10::936::0.137
10::938::0.467
10::949::0.175
10::957::0.482
10::1012::0.829
10::1034::0.117
10::1039::0.135
10::1050::1.012
10::1113::0.537
10::1120::0.419
10::1121::0.305
10::1127::0.114
10::1146::0.185
10::1175::0.243
10::1194::0.986
10::1195::0.279
10::1203::0.21
10::1241::0.117
10::1254::0.236
10::1277::0.106
10::1298::0.107
10::1301::0.264
10::1322::0.125
10::1341::0.226
10::1392::0.123
10::1410::0.406
10::1415::0.784
10::1444::0.118
10::1448::0.547
10::1489::0.332
10::1491::0.391
10::1524::0.493
10::1529::0.631
10::1531::0.139
10::1532::0.492
10::1568::0.104
10::1631::0.6
10::1634::0.445
10::1647::0.122
10::1674::0.121
10::1734::0.122
10::1817::0.59
10::1824::0.53
10::1836::0.381
10::1936::0.18
10::1944::0.181
10::1945::0.21
10::1977::0.442
10::1991::0.405
10::1995::0.339
10::2021::0.339
10::2024::0.426
10::2037::0.237
10::2081::0.081
10::2085::0.16
10::2089::0.109
10::2111::0.905
10::2113::0.552
10::2122::0.848
10::2128::0.688
10::2149::1.615
10::2154::0.492
10::2203::0.467
10::2211::2.258
10::2258::0.99
10::2267::0.532
10::2299::0.571
10::2349::0.527
10::2385::0.186
10::2386::0.178
10::2404::0.155
10::2425::0.117
10::2457::0.114
10::2483::0.13
10::2518::0.333
10::2538::0.114
10::2547::0.112
10::2579::0.434
10::2599::1.218
10::2600::1.152
10::2631::1.035
10::2634::0.182
10::2644::1.269
10::2645::0.68
10::2668::0.263
10::2687::4.048
10::2764::0.106
10::2782::0.114
10::2786::0.114
10::2804::0.114
10::2807::0.114
10::2815::0.114
10::2827::0.112
10::2844::0.113
10::2848::0.112
10::2867::0.113
10::2874::0.114
10::2883::0.1
10::2898::0.222
10::2919::0.105
10::2928::0.418
10::2948::0.423
10::2953::0.209
10::2960::0.102
10::2982::0.512
10::2992::0.096
10::3078::0.281
10::3084::0.262
10::3100::0.489
10::3102::0.327
10::3110::0.283
10::3116::0.689
10::3135::0.501
10::3174::0.167
10::3181::0.158
10::3192::0.185
10::3193::0.16
10::3223::0.161
10::3238::0.159
10::3247::0.083
10::3253::0.932
10::3322::0.192
10::3379::0.079
10::3454::0.188
10::3522::0.094
10::3564::0.039
10::3591::0.05
10::3607::0.068
10::3628::0.013
10::3636::0.033
10::3657::0.034
10::3666::0.084
10::3681::0.02
10::3714::0.143
10::3730::0.043
10::3733::0.012
10::3801::0.09
10::3825::0.083
10::3832::0.109
10::3846::0.043
10::3847::0.038
10::3851::0.018
10::3872::0.032
10::3881::0.724
10::3883::0.245
10::3884::0.232
10::3890::0.25
10::3931::0.085
10::3939::0.054
10::3995::0.087
10::4025::0.11
10::4052::0.093
10::4053::0.11
10::4071::0.259
10::4078::0.077
10::4083::0.068
10::4099::0.629
10::4109::0.06
10::4110::0.063
10::4128::0.224
10::4139::1.049
10::4152::0.581
10::4174::0.095
10::4199::1.102
10::4200::0.451
10::4207::0.274
10::4221::0.19
10::4223::0.074
10::4230::0.692
10::4234::0.718
10::4244::0.194
10::4245::0.081
10::4252::0.248
10::4301::0.535
10::4336::0.53
10::4342::0.109
10::4343::0.162
10::4346::0.08
10::4364::0.408
10::4403::0.253
10::4408::0.08
10::4409::0.364
10::4420::0.081
10::4452::0.235
10::4474::0.253
10::4477::0.614
10::4489::0.011
10::4496::0.076
10::4498::0.171
10::4531::0.533
10::4538::4.485
10::4571::0.3
10::4579::0.569
10::4590::0.178
10::4611::0.276
10::4632::0.465
10::4637::0.361
10::4639::0.05
10::4671::2.26
10::4689::0.144
10::4696::0.276
10::4704::2.248
10::4718::1.63
10::4759::0.236
10::4774::1.291
10::4776::0.436
10::4804::6.984
10::4807::0.317
10::4814::0.428
10::4837::0.252
10::4846::0.208
10::4877::0.251
10::4891::0.101
10::4934::0.102
10::4939::0.582
10::4985::0.099
10::5014::0.512
10::5029::0.873
10::5037::0.284
10::5038::0.196
10::5057::0.284
10::5109::1.008
10::5113::0.353
10::5166::0.229
10::5196::0.236
10::5224::0.122
10::5257::1.221
10::5262::0.224
10::5295::0.181
10::5307::0.108
10::5320::0.107
10::5375::0.107
10::5386::1.753
10::5409::0.117
10::5431::0.176
10::5441::0.158
10::5446::0.248
10::5470::0.113
10::5498::0.07
10::5504::0.238
10::5517::0.634
10::5536::0.115
10::5545::0.117
10::5570::0.12
10::5589::0.277
10::5611::0.224
10::5665::0.079
10::5667::0.078
10::5677::0.079
10::5716::0.069
10::5778::0.061
10::5792::0.07
10::5800::0.093
11::50::0.224
11::86::5.32
11::110::0.202
11::176::5.597
11::189::5.904
11::223::0.131
11::238::10.588
11::256::0.527
11::276::0.058
11::281::0.054
11::291::0.054
11::304::0.053
11::322::7.308
11::442::0.51
11::451::0.481
11::497::5.164
11::516::0.078
11::542::0.083
11::616::0.775
11::658::0.311
11::674::0.183
11::680::5.448
11::724::0.241
11::726::0.241
11::731::5.44
11::753::5.484
11::755::5.595
11::759::0.232
11::779::6.236
11::955::5.345
11::967::5.369
11::998::5.38
11::1003::5.371
11::1016::5.535
11::1082::5.602
11::1087::0.191
11::1088::0.191
11::1107::5.323
11::1114::0.472
11::1116::0.472
11::1128::0.581
11::1133::5.606
11::1155::5.305
11::1161::0.168
11::1178::5.438
11::1245::5.384
11::1253::0.186
11::1282::0.177
11::1306::0.22
11::1336::5.432
11::1385::0.19
11::1408::0.285
11::1474::5.642
11::1479::5.736
11::1498::5.551
11::1503::5.719
11::1564::5.828
11::1565::5.82
11::1573::0.364
11::1582::5.862
11::1605::5.459
11::1652::0.208
11::1685::0.21
11::1687::0.208
11::1701::5.617
11::1766::5.485
11::1793::6.341
11::1796::0.393
11::1808::5.394
11::1812::5.453
11::1817::5.39
11::1821::5.407
11::1842::5.415
11::1849::0.503
11::1863::0.171
11::1875::6.809
11::1879::5.368
11::1884::9.632
11::1888::5.494
11::1922::5.304
11::1929::0.202
11::1936::0.334
11::1939::0.333
11::1960::5.334
11::2043::0.59
11::2060::6.984
11::2088::5.924
11::2095::5.674
11::2104::5.785
11::2118::6.092
11::2120::5.443
11::2148::0.287
11::2151::0.649
11::2159::0.417
11::2176::0.191
11::2186::5.638
11::2199::5.543
11::2231::0.158
11::2238::5.47
11::2278::5.923
11::2292::5.648
11::2299::5.869
11::2301::5.845
11::2307::0.253
11::2350::5.76
11::2394::0.19
11::2402::5.749
11::2426::0.464
11::2428::0.467
11::2433::5.982
11::2454::6.083
11::2476::0.196
11::2499::5.879
11::2517::5.729
11::2520::5.769
11::2546::0.176
11::2606::5.77
11::2619::5.687
11::2624::5.712
11::2649::0.447
11::2666::6.212
11::2671::6.42
11::2680::6.39
11::2727::0.189
11::2757::0.197
11::2773::0.188
11::2774::0.197
11::2798::0.197
11::2799::0.205
11::2815::0.196
11::2816::0.195
11::2830::0.197
11::2833::0.196
11::2889::0.197
11::2895::0.198
11::2909::0.199
11::2915::0.181
11::2924::0.461
11::2968::0.221
11::2992::0.165
11::3044::0.46
11::3075::5.524
11::3126::5.182
11::3150::0.285
11::3179::0.274
11::3205::0.271
11::3230::0.259
11::3253::1.101
11::3273::0.076
11::3308::0.112
11::3311::0.018
11::3351::0.026
11::3477::0.084
11::3524::0.087
11::3552::0.107
11::3562::0.108
11::3590::0.086
11::3619::0.339
11::3621::0.026
11::3668::5.139
11::3703::8.343
11::3708::0.178
11::3712::0.052
11::3743::7.156
11::3779::5.145
11::3814::0.084
11::3821::0.146
11::3839::0.219
11::3846::0.143
11::3866::0.021
11::3876::0.082
11::3883::0.273
11::3916::0.16
11::3925::5.218
11::3976::0.026
11::4084::0.025
11::4085::5.17
11::4087::0.091
11::4089::5.17
11::4098::0.038
11::4124::6.278
11::4145::5.069
11::4171::5.266
11::4174::5.177
11::4196::0.057
11::4223::0.027
11::4225::0.017
11::4259::0.016
11::4260::0.017
11::4310::5.86
11::4351::5.3
11::4370::5.236
11::4413::5.111
11::4444::0.019
11::4462::5.03
11::4478::5.127
11::4497::5.231
11::4498::5.141
11::4515::0.097
11::4575::5.125
11::4584::5.065
11::4605::5.194
11::4615::5.092
11::4627::0.156
11::4647::0.168
11::4656::5.132
11::4662::5.191
11::4680::6.001
11::4685::5.376
11::4705::5.322
11::4706::5.163
11::4753::5.585
11::4826::5.225
11::4827::5.749
11::4833::5.126
11::4856::5.19
11::4899::5.437
11::4914::5.231
11::5040::5.024
11::5061::5.298
11::5075::5.199
11::5079::5.197
11::5082::5.551
11::5095::6.133
11::5122::8.451
11::5126::5.924
11::5154::5.191
11::5167::5.882
11::5168::5.755
11::5169::5.504
11::5195::5.387
11::5196::5.38
11::5212::5.573
11::5268::5.293
11::5280::5.177
11::5323::0.073
11::5342::5.282
11::5359::5.217
11::5361::0.092
11::5377::5.157
11::5389::5.196
11::5401::5.106
11::5413::5.379
11::5460::5.216
11::5463::0.053
11::5469::0.052
11::5470::0.052
11::5472::0.053
11::5502::0.32
11::5511::0.359
11::5522::6.44
11::5538::9.113
11::5556::0.439
11::5557::0.221
11::5562::5.381
11::5616::5.497
11::5638::5.179
11::5680::0.083
11::5739::0.326
11::5740::5.356
11::5762::0.355
11::5766::5.255
11::5771::5.295
11::5782::5.263
11::5800::5.287
11::5804::5.36
11::5811::5.407
11::5812::6.394
12::29::0.469
12::97::1.509
12::141::1.766
12::143::0.181
12::145::0.365
12::149::0.725
12::151::0.507
12::191::0.892
12::195::3.568
12::225::0.116
12::243::0.798
12::272::0.1
12::273::0.074
12::277::0.052
12::287::0.061
12::294::11.893
12::338::11.338
12::340::0.067
12::367::0.053
12::378::0.051
12::383::0.053
12::392::0.101
12::399::0.052
12::451::11.411
12::490::0.084
12::499::0.16
12::514::0.137
12::568::0.027
12::572::0.463
12::588::0.252
12::591::0.361
12::617::0.422
12::674::0.182
12::685::0.301
12::697::0.575
12::715::0.462
12::736::0.585
12::751::0.19
12::755::0.597
12::756::3.782
12::759::0.22
12::776::1.07
12::792::1.608
12::812::0.459
12::837::0.656
12::920::1.183
12::921::0.776
12::933::0.207
12::937::0.98
12::946::0.581
12::947::1.351
12::980::0.539
12::990::0.558
12::1012::0.963
12::1018::0.689
12::1091::0.164
12::1101::0.164
12::1112::0.701
12::1164::0.872
12::1177::0.792
12::1197::0.634
12::1212::0.53
12::1235::0.261
12::1252::0.188
12::1284::0.175
12::1291::0.175
12::1307::0.223
12::1321::0.745
12::1352::1.049
12::1398::0.242
12::1451::0.361
12::1457::1.712
12::1501::0.216
12::1609::0.455
12::1651::0.207
12::1667::0.207
12::1676::0.205
12::1693::0.207
12::1699::0.206
12::1710::0.208
12::1712::0.236
12::1742::0.207
12::1744::0.229
12::1748::0.81
12::1749::0.204
12::1767::0.455
12::1779::1.199
12::1788::1.012
12::1792::0.964
12::1810::0.75
12::1820::1.765
12::1821::0.789
12::1851::0.943
12::1867::0.3
12::1871::0.98
12::1883::0.123
12::1900::1.07
12::1921::0.307
12::1941::0.356
12::1961::0.166
12::1996::0.161
12::2005::0.444
12::2008::0.694
12::2028::0.493
12::2034::0.167
12::2087::0.621
12::2175::0.191
12::2206::0.839
12::2228::0.615
12::2260::1.159
12::2272::0.921
12::2286::0.808
12::2306::0.251
12::2355::1.397
12::2366::1.598
12::2407::0.611
12::2429::0.703
12::2436::0.647
12::2441::0.666
12::2498::0.798
12::2545::0.177
12::2577::0.736
12::2592::0.593
12::2596::1.19
12::2623::0.83
12::2628::0.946
12::2635::0.255
12::2637::0.254
12::2660::0.907
12::2667::1.244
12::2685::0.915
12::2704::0.192
12::2714::0.192
12::2724::0.191
12::2726::0.191
12::2751::0.192
12::2760::0.191
12::2805::0.191
12::2809::0.193
12::2834::0.191
12::2839::0.195
12::2867::0.192
12::2884::0.649
12::2895::0.193
12::2901::0.192
12::2904::0.209
12::2909::0.198
12::3010::0.156
12::3041::0.496
12::3074::0.422
12::3083::0.568
12::3097::0.674
12::3122::0.505
12::3144::0.51
12::3150::0.284
12::3170::0.308
12::3183::0.284
12::3190::0.272
12::3200::0.377
12::3206::0.296
12::3228::0.319
12::3237::0.3
12::3247::0.339
12::3252::1.16
12::3322::0.02
12::3328::0.046
12::3334::0.019
12::3342::0.038
12::3350::0.017
12::3391::0.519
12::3400::0.516
12::3401::0.525
12::3408::0.261
12::3457::0.072
12::3523::0.085
12::3546::0.081
12::3616::0.244
12::3637::0.521
12::3639::0.097
12::3673::0.249
12::3677::0.016
12::3715::0.232
12::3746::0.018
12::3762::0.053
12::3783::0.076
12::3792::0.175
12::3848::0.097
12::3877::0.082
12::3880::0.197
12::3898::0.082
12::3936::0.077
12::3984::0.053
12::4004::0.501
12::4006::0.29
12::4026::0.021
12::4048::0.027
12::4056::0.217
12::4074::0.423
12::4094::0.148
12::4110::0.117
12::4114::0.446
12::4117::0.185
12::4118::0.199
12::4147::0.109
12::4163::0.021
12::4169::0.329
12::4172::0.203
12::4175::0.397
12::4183::0.342
12::4204::0.073
12::4206::0.087
12::4228::0.182
12::4241::0.314
12::4251::0.055
12::4299::0.349
12::4302::0.651
12::4321::0.354
12::4327::0.232
12::4364::0.118
12::4383::0.185
12::4479::0.11
12::4483::0.015
12::4486::0.015
12::4561::13.374
12::4591::0.332
12::4596::0.013
12::4611::0.14
12::4659::0.258
12::4682::0.116
12::4700::0.327
12::4702::0.225
12::4705::0.16
12::4762::0.313
12::4778::0.261
12::4782::0.284
12::4806::0.199
12::4808::0.131
12::4815::0.563
12::4836::0.363
12::4844::0.075
12::4847::0.137
12::4879::0.227
12::4930::0.128
12::4948::0.463
12::4972::0.053
12::4980::0.09
12::4998::1.331
12::5028::0.281
12::5051::0.526
12::5071::0.356
12::5105::0.284
12::5161::1.478
12::5162::0.677
12::5169::0.498
12::5186::0.892
12::5195::0.384
12::5206::2.039
12::5252::0.585
12::5266::0.11
12::5296::0.191
12::5338::0.224
12::5364::0.091
12::5375::0.161
12::5418::0.18
12::5421::0.138
12::5459::1.237
12::5486::0.159
12::5492::0.324
12::5495::0.247
12::5496::0.091
12::5497::0.507
12::5500::0.391
12::5544::1.114
12::5560::0.211
12::5579::0.534
12::5589::1.658
12::5661::0.015
12::5669::0.176
12::5685::0.081
12::5689::0.08
12::5700::0.084
12::5702::0.246
12::5735::0.374
12::5748::0.501
12::5760::0.247
13::47::0.235
13::52::0.236
13::53::0.893
13::63::0.546
13::74::0.518
13::120::0.58
13::123::1.329
13::130::0.571
13::139::0.268
13::146::0.439
13::162::0.723
13::183::1.181
13::217::0.877
13::231::0.052
13::241::0.054
13::249::0.051
13::251::0.146
13::260::0.076
13::296::0.056
13::301::1.102
13::316::0.141
13::339::1.084
13::340::0.051
13::376::0.051
13::387::0.099
13::388::0.052
13::408::0.052
13::446::13.565
13::448::0.052
13::485::0.161
13::489::0.161
13::500::0.084
13::534::0.176
13::559::0.164
13::568::0.026
13::599::0.164
13::629::0.828
13::640::0.294
13::677::0.179
13::699::0.303
13::712::1.932
13::746::0.4
13::775::0.193
13::817::8.032
13::822::0.611
13::900::0.125
13::939::1.041
13::1012::0.951
13::1033::0.139
13::1038::0.21
13::1084::0.213
13::1091::0.164
13::1103::0.161
13::1120::0.591
13::1149::0.618
13::1165::0.257
13::1168::0.173
13::1171::1.243
13::1175::0.379
13::1184::0.611
13::1227::0.249
13::1234::0.261
13::1236::0.259
13::1246::0.194
13::1253::0.208
13::1260::0.812
13::1262::0.21
13::1265::0.51
13::1297::0.178
13::1353::0.409
13::1362::0.388
13::1435::0.354
13::1473::1.672
13::1486::0.564
13::1500::1.116
13::1563::0.817
13::1570::0.572
13::1572::0.197
13::1630::0.616
13::1640::0.206
13::1646::0.234
13::1697::0.206
13::1716::0.209
13::1753::0.445
13::1759::0.4
13::1787::0.189
13::1821::0.411
13::1827::0.769
13::1919::0.244
13::1926::0.391
13::1941::0.357
13::1971::0.441
13::1985::0.265
13::2001::0.171
13::2035::0.34
13::2079::0.014
13::2094::0.504
13::2104::0.398
13::2126::0.282
13::2165::0.456
13::2184::0.402
13::2200::0.189
13::2261::0.457
13::2278::0.652
13::2290::0.661
13::2315::3.371
13::2322::0.551
13::2355::0.701
13::2365::1.304
13::2385::0.252
13::2387::0.251
13::2392::0.251
13::2417::0.456
13::2423::1.078
13::2449::0.371
13::2453::0.709
13::2457::0.216
13::2483::0.189
13::2487::0.75
13::2495::1.258
13::2525::0.376
13::2528::0.342
13::2530::0.605
13::2578::0.377
13::2585::0.155
13::2599::0.447
13::2603::0.279
13::2662::2.399
13::2690::0.193
13::2697::0.193
13::2718::0.192
13::2719::0.192
13::2728::0.193
13::2784::0.195
13::2794::0.192
13::2803::0.192
13::2829::0.191
13::2839::0.192
13::2855::0.192
13::2867::0.193
13::2868::0.192
13::2873::0.192
13::2881::0.184
13::2930::0.313
13::2932::0.361
13::2936::0.154
13::2955::0.189
13::2965::0.168
13::2970::0.392
13::2980::0.376
13::2999::0.204
13::3005::0.462
13::3043::12.616
13::3056::0.376
13::3057::0.37
13::3106::0.32
13::3184::0.273
13::3190::0.273
13::3199::0.278
13::3212::0.752
13::3223::0.283
13::3253::1.734
13::3316::0.025
13::3341::0.021
13::3356::0.085
13::3395::0.635
13::3503::0.087
13::3532::0.1
13::3536::0.021
13::3565::0.106
13::3609::0.113
13::3626::0.03
13::3661::0.036
13::3705::0.168
13::3718::0.095
13::3740::0.087
13::3747::0.017
13::3748::0.17
13::3801::0.171
13::3802::0.176
13::3823::0.145
13::3829::0.144
13::3853::0.11
13::3863::0.016
13::3872::0.079
13::3894::0.186
13::3937::0.85
13::3942::0.119
13::3945::0.09
13::3980::16.697
13::3989::0.058
13::3993::0.032
13::4001::0.038
13::4031::0.229
13::4033::0.222
13::4039::0.059
13::4044::0.034
13::4048::0.026
13::4051::0.016
13::4054::0.764
13::4055::0.037
13::4059::0.043
13::4078::0.202
13::4089::0.329
13::4090::0.129
13::4101::0.326
13::4136::0.444
13::4155::0.094
13::4164::0.523
13::4173::0.111
13::4212::0.023
13::4237::0.217
13::4311::0.787
13::4317::0.697
13::4348::0.343
13::4378::0.039
13::4412::0.322
13::4415::0.016
13::4416::0.765
13::4438::0.017
13::4439::0.078
13::4452::0.055
13::4455::0.119
13::4462::0.349
13::4472::0.015
13::4492::0.158
13::4494::0.157
13::4501::0.028
13::4510::0.169
13::4524::0.052
13::4545::0.141
13::4571::0.079
13::4581::0.043
13::4596::0.012
13::4665::0.133
13::4675::0.044
13::4684::1.273
13::4689::0.355
13::4690::1.121
13::4693::0.05
13::4701::0.293
13::4704::0.128
13::4717::0.051
13::4790::0.022
13::4821::0.178
13::4840::0.212
13::4870::0.25
13::4912::0.112
13::4923::0.273
13::4945::0.049
13::4950::0.297
13::4953::0.117
13::5010::0.18
13::5036::0.11
13::5079::0.212
13::5090::0.234
13::5114::0.165
13::5157::0.417
13::5162::0.669
13::5168::0.752
13::5222::0.402
13::5225::0.735
13::5236::0.807
13::5241::0.546
13::5249::0.372
13::5269::0.101
13::5275::0.24
13::5344::0.209
13::5361::0.06
13::5365::0.034
13::5382::0.063
13::5409::0.242
13::5428::0.28
13::5526::0.353
13::5597::0.327
13::5599::0.372
13::5623::0.276
13::5627::0.74
13::5635::0.28
13::5675::0.131
13::5678::0.231
13::5694::0.417
13::5710::0.242
13::5713::0.084
13::5720::0.084
13::5728::0.185
13::5732::0.092
13::5742::0.288
13::5790::0.172
13::5792::0.278
13::5798::0.142
13::5803::0.322
14::13::3.111
14::47::0.587
14::59::0.512
14::68::1.062
14::71::0.598
14::87::0.595
14::142::0.211
14::175::0.542
14::181::0.41
14::193::0.651
14::226::11.818
14::241::0.126
14::248::0.127
14::266::0.123
14::271::0.122
14::281::0.117
14::287::0.128
14::296::0.118
14::297::0.117
14::330::0.117
14::334::0.133
14::349::0.118
14::360::0.124
14::365::0.122
14::380::0.117
14::382::0.19
14::395::0.148
14::397::12.306
14::411::12.44
14::502::0.153
14::523::0.267
14::622::0.23
14::635::0.246
14::637::0.243
14::649::0.466
14::663::1.1
14::681::0.678
14::691::0.679
14::716::0.329
14::757::0.691
14::766::0.39
14::779::0.767
14::810::0.629
14::844::1.778
14::911::0.26
14::935::1.118
14::973::0.828
14::997::1.603
14::1014::0.677
14::1018::0.407
14::1025::0.343
14::1034::0.086
14::1085::0.108
14::1124::0.386
14::1133::0.202
14::1165::0.154
14::1167::0.098
14::1181::0.089
14::1186::0.298
14::1212::0.201
14::1219::0.34
14::1246::0.13
14::1267::0.263
14::1281::0.111
14::1300::0.115
14::1310::0.512
14::1318::0.426
14::1345::0.222
14::1374::0.107
14::1482::0.522
14::1500::0.939
14::1501::0.135
14::1515::0.128
14::1517::0.291
14::1572::0.11
14::1595::0.218
14::1614::0.495
14::1617::0.553
14::1634::0.351
14::1647::0.13
14::1673::0.131
14::1722::0.137
14::1733::0.375
14::1742::0.128
14::1762::0.257
14::1771::0.131
14::1791::0.584
14::1811::0.395
14::1826::0.49
14::1873::1.133
14::1891::0.833
14::1938::0.188
14::1955::0.098
14::1984::0.26
14::2003::0.201
14::2018::0.516
14::2024::0.393
14::2072::0.385
14::2078::0.081
14::2119::0.38
14::2122::1.036
14::2131::0.558
14::2149::0.459
14::2178::0.13
14::2195::0.351
14::2251::0.556
14::2255::0.064
14::2269::0.144
14::2279::0.719
14::2281::0.616
14::2370::0.184
14::2408::0.273
14::2416::0.328
14::2427::0.226
14::2441::0.555
14::2510::0.121
14::2588::0.22
14::2600::0.962
14::2603::1.24
14::2645::0.655
14::2685::0.746
14::2689::0.121
14::2729::0.11
14::2753::0.123
14::2783::0.116
14::2807::0.117
14::2809::0.121
14::2824::0.12
14::2840::0.118
14::2863::0.131
14::2899::0.129
14::2930::0.306
14::2948::1.499
14::3000::1.289
14::3006::0.908
14::3009::0.296
14::3046::0.288
14::3079::0.086
14::3082::0.387
14::3085::0.367
14::3116::0.867
14::3118::13.506
14::3119::0.283
14::3177::0.156
14::3200::0.192
14::3228::0.172
14::3321::0.195
14::3334::0.19
14::3381::0.037
14::3423::0.512
14::3441::0.577
14::3458::0.207
14::3500::0.165
14::3549::0.051
14::3551::0.051
14::3555::0.054
14::3573::0.09
14::3600::0.022
14::3608::0.281
14::3646::0.068
14::3664::0.221
14::3697::0.148
14::3710::0.395
14::3719::0.38
14::3746::0.082
14::3748::0.052
14::3755::0.108
14::3791::0.163
14::3792::0.11
14::3803::0.11
14::3819::0.134
14::3820::0.077
14::3824::0.074
14::3829::0.075
14::3851::0.026
14::3923::0.06
14::3936::0.223
14::3943::0.05
14::3953::0.199
14::3957::0.071
14::3989::0.05
14::4003::0.088
14::4034::0.1
14::4071::0.325
14::4097::0.323
14::4105::0.149
14::4170::0.086
14::4174::0.049
14::4371::0.289
14::4419::0.45
14::4479::0.259
14::4510::0.382
14::4556::0.481
14::4565::0.358
14::4566::0.166
14::4665::0.478
14::4671::2.669
14::4697::0.174
14::4716::0.122
14::4721::0.182
14::4733::0.434
14::4750::0.222
14::4752::0.321
14::4779::0.189
14::4787::0.154
14::4788::1.196
14::4793::0.291
14::4799::0.173
14::4833::0.137
14::4853::0.42
14::4857::0.339
14::4874::0.175
14::4878::0.11
14::4894::1.101
14::4899::1.016
14::4929::0.299
14::4937::0.406
14::4981::0.117
14::5031::0.339
14::5034::0.152
14::5107::0.066
14::5135::1.336
14::5211::0.254
14::5250::0.21
14::5252::0.337
14::5269::0.073
14::5278::0.146
14::5339::0.056
14::5352::0.096
14::5359::0.07
14::5364::0.35
14::5401::0.242
14::5424::0.25
14::5447::0.697
14::5450::0.091
14::5533::0.119
14::5555::0.437
14::5590::0.29
14::5601::0.115
14::5627::0.58
14::5628::0.21
14::5643::0.058
14::5672::0.074
14::5683::0.331
14::5687::0.408
14::5689::0.382
14::5738::0.168
14::5765::2.308
14::5786::0.172
15::26::0.246
15::34::0.316
15::39::0.737
15::146::0.224
15::159::0.434
15::189::0.803
15::202::6.36
15::209::0.913
15::214::0.281
15::231::0.118
15::232::0.166
15::237::0.117
15::241::0.118
15::259::0.117
15::277::0.121
15::278::12.911
15::324::0.117
15::362::0.138
15::394::0.118
15::410::0.328
15::421::12.173
15::449::0.117
15::543::0.184
15::549::0.881
15::577::0.206
15::584::0.149
15::616::0.649
15::623::0.24
15::638::0.506
15::650::0.238
15::660::0.232
15::716::0.377
15::725::0.517
15::727::2.028
15::737::0.978
15::754::1.271
15::772::2.423
15::782::3.459
15::796::0.482
15::830::12.606
15::914::0.479
15::946::0.46
15::997::1.616
15::1008::0.188
15::1109::0.366
15::1147::0.168
15::1163::0.535
15::1193::0.593
15::1199::0.315
15::1204::0.529
15::1215::0.231
15::1261::0.137
15::1263::0.312
15::1312::0.163
15::1313::0.129
15::1354::0.107
15::1362::0.42
15::1376::0.576
15::1412::0.364
15::1442::0.416
15::1443::0.344
15::1454::0.522
15::1466::0.267
15::1477::0.288
15::1559::0.914
15::1562::0.836
15::1567::0.415
15::1580::0.196
15::1639::0.135
15::1644::0.129
15::1678::0.13
15::1684::0.131
15::1792::0.242
15::1800::0.273
15::1836::0.254
15::1848::0.421
15::1871::1.14
15::1901::4.134
15::1906::0.11
15::1914::0.454
15::1919::0.219
15::1932::0.1
15::1933::0.19
15::1955::0.098
15::1958::0.096
15::1987::1.294
15::1991::0.185
15::2008::0.218
15::2018::0.406
15::2021::3.02
15::2029::0.234
15::2038::0.241
15::2062::0.415
15::2069::0.104
15::2075::0.485
15::2087::0.238
15::2114::0.2
15::2154::0.428
15::2190::0.295
15::2241::0.409
15::2244::0.655
15::2248::0.408
15::2311::0.232
15::2352::0.604
15::2403::0.266
15::2456::0.133
15::2468::0.253
15::2498::0.438
15::2558::1.019
15::2576::0.322
15::2587::0.442
15::2601::1.264
15::2626::0.769
15::2633::0.185
15::2641::0.184
15::2646::5.315
15::2655::0.236
15::2657::0.466
15::2692::0.116
15::2724::0.373
15::2744::0.115
15::2760::0.116
15::2762::0.116
15::2788::0.217
15::2810::0.116
15::2817::0.116
15::2852::0.116
15::2873::0.124
15::2906::0.122
15::2926::0.165
15::2935::0.117
15::2942::0.088
15::2946::0.112
15::2950::0.118
15::2962::0.164
15::2992::0.091
15::3017::0.217
15::3035::0.284
15::3059::0.531
15::3076::0.42
15::3099::0.333
15::3183::0.186
15::3184::0.178
15::3192::0.175
15::3320::0.47
15::3326::0.19
15::3332::1.215
15::3338::0.2
15::3357::0.021
15::3374::0.067
15::3438::0.231
15::3490::0.169
15::3514::0.202
15::3531::0.134
15::3548::0.109
15::3584::0.082
15::3605::0.061
15::3621::0.08
15::3626::0.107
15::3641::0.062
15::3716::0.083
15::3721::0.077
15::3746::0.083
15::3763::0.099
15::3765::0.045
15::3767::0.058
15::3773::0.04
15::3785::0.115
15::3804::0.153
15::3841::0.066
15::3892::0.125
15::3893::0.13
15::3932::0.019
15::3973::0.169
15::4048::0.194
15::4063::0.089
15::4068::0.358
15::4130::0.087
15::4143::0.22
15::4172::0.147
15::4184::1.168
15::4185::0.035
15::4189::0.108
15::4231::0.169
15::4251::0.205
15::4272::0.085
15::4278::0.166
15::4306::0.079
15::4313::0.062
15::4348::0.057
15::4405::0.083
15::4459::0.112
15::4473::0.09
15::4475::0.085
15::4478::0.324
15::4482::0.083
15::4521::0.194
15::4577::0.18
15::4579::0.08
15::4626::0.113
15::4651::0.405
15::4677::0.054
15::4696::0.146
15::4703::0.225
15::4707::0.437
15::4709::0.319
15::4721::0.054
15::4723::0.437
15::4726::0.151
15::4748::0.169
15::4772::0.067
15::4778::0.12
15::4784::0.896
15::4793::0.217
15::4820::0.352
15::4853::0.206
15::4872::0.11
15::4927::0.18
15::4937::0.129
15::4951::0.039
15::5078::0.13
15::5100::0.23
15::5108::0.2
15::5118::0.929
15::5131::0.491
15::5139::0.259
15::5143::0.481
15::5147::0.652
15::5179::0.216
15::5202::0.218
15::5207::0.44
15::5211::0.488
15::5222::0.372
15::5225::0.256
15::5242::2.088
15::5285::0.181
15::5294::0.047
15::5312::0.039
15::5338::0.11
15::5356::0.083
15::5416::0.121
15::5436::0.16
15::5460::0.419
15::5471::0.117
15::5478::0.116
15::5491::0.221
15::5505::0.287
15::5522::1.729
15::5542::0.121
15::5549::0.499
15::5562::0.235
15::5580::0.256
15::5591::0.128
15::5603::0.116
15::5617::0.202
15::5636::0.161
15::5649::0.184
15::5652::0.039
15::5679::0.162
15::5702::0.09
15::5714::0.09
15::5777::0.09
15::5800::0.84
15::5801::0.11
15::5813::0.095
15::5819::0.461
15::5825::0.061
16::16::0.78
16::17::0.948
16::31::0.295
16::59::0.457
16::94::3.108
16::98::2.604
16::99::3.457
16::142::0.405
16::148::0.136
16::185::1.127
16::207::1.227
16::249::0.078
16::299::0.071
16::314::0.071
16::319::12.923
16::325::0.071
16::342::0.105
16::439::1.138
16::440::0.071
16::462::0.083
16::497::0.085
16::526::0.175
16::538::0.023
16::552::0.152
16::587::0.446
16::611::0.238
16::613::0.67
16::620::0.897
16::640::0.312
16::656::0.311
16::660::0.305
16::684::0.364
16::712::0.866
16::820::0.437
16::894::0.774
16::945::0.702
16::976::0.439
16::1019::1.308
16::1103::0.112
16::1115::0.423
16::1147::0.207
16::1165::0.19
16::1173::0.539
16::1193::0.654
16::1194::1.26
16::1211::0.529
16::1223::0.449
16::1226::0.196
16::1233::0.199
16::1269::0.383
16::1283::0.122
16::1300::0.12
16::1339::0.127
16::1372::0.411
16::1410::0.29
16::1454::0.463
16::1462::0.43
16::1475::0.37
16::1490::0.66
16::1532::0.64
16::1567::0.539
16::1575::1.928
16::1609::0.357
16::1611::0.344
16::1627::0.4
16::1628::0.383
16::1643::0.138
16::1646::0.137
16::1721::0.139
16::1723::0.138
16::1730::0.143
16::1741::0.138
16::1763::0.277
16::1765::0.268
16::1775::0.252
16::1846::0.205
16::1856::0.557
16::1902::0.294
16::1909::1.785
16::1919::0.28
16::1926::0.254
16::1940::0.245
16::1949::0.227
16::2003::0.233
16::2020::0.223
16::2024::0.482
16::2038::0.24
16::2046::3.784
16::2060::2.637
16::2069::0.137
16::2104::0.554
16::2148::0.331
16::2195::0.45
16::2203::0.562
16::2221::3.74
16::2279::0.951
16::2291::1.087
16::2298::0.84
16::2318::0.266
16::2397::0.656
16::2440::0.285
16::2479::0.148
16::2499::0.603
16::2535::0.333
16::2571::0.357
16::2599::0.865
16::2643::0.222
16::2689::0.146
16::2693::0.145
16::2694::0.147
16::2699::0.144
16::2704::0.15
16::2753::0.143
16::2783::0.147
16::2807::0.144
16::2825::0.143
16::2842::0.143
16::2855::0.144
16::2861::0.15
16::2868::0.144
16::2887::0.286
16::2894::0.165
16::2936::0.109
16::2944::0.113
16::2945::0.113
16::2982::0.617
16::3004::0.151
16::3042::0.113
16::3053::0.354
16::3086::0.271
16::3112::0.34
16::3161::0.519
16::3170::0.141
16::3183::0.237
16::3197::0.166
16::3316::0.12
16::3325::0.12
16::3326::0.121
16::3345::0.22
16::3350::0.114
16::3354::0.033
16::3355::0.084
16::3387::0.598
16::3390::0.754
16::3419::0.364
16::3435::0.258
16::3438::0.181
16::3440::0.181
16::3456::0.182
16::3556::0.057
16::3590::0.016
16::3598::0.055
16::3609::0.154
16::3611::0.041
16::3636::0.017
16::3657::0.03
16::3707::2.106
16::3716::0.046
16::3718::0.083
16::3771::0.083
16::3796::0.11
16::3797::0.11
16::3801::0.11
16::3829::0.087
16::3833::0.098
16::3850::0.024
16::3881::0.406
16::3898::0.034
16::3905::0.107
16::3953::0.095
16::3995::0.057
16::4012::0.093
16::4029::0.174
16::4034::0.121
16::4057::0.113
16::4058::0.468
16::4062::0.514
16::4099::0.21
16::4124::0.119
16::4178::0.375
16::4216::10.813
16::4217::0.155
16::4225::0.062
16::4278::0.177
16::4294::0.177
16::4300::0.157
16::4311::0.37
16::4316::0.202
16::4320::0.143
16::4342::0.15
16::4382::0.175
16::4467::0.328
16::4513::0.141
16::4537::0.206
16::4608::0.643
16::4625::0.244
16::4634::0.237
16::4657::0.101
16::4659::0.181
16::4710::0.313
16::4718::0.063
16::4727::0.272
16::4766::0.264
16::4772::0.11
16::4781::0.19
16::4792::0.155
16::4793::0.291
16::4798::0.191
16::4836::0.154
16::4841::0.168
16::4849::0.186
16::4867::0.212
16::4877::0.135
16::4891::0.077
16::4910::0.106
16::4925::0.128
16::4951::0.152
16::4954::0.168
16::4955::0.152
16::4958::0.193
16::4959::0.167
16::4993::0.19
16::5000::0.183
16::5004::0.199
16::5025::0.091
16::5077::0.065
16::5180::0.603
16::5214::0.842
16::5219::0.423
16::5226::0.604
16::5231::0.678
16::5238::0.48
16::5251::0.446
16::5262::0.215
16::5278::0.126
16::5288::0.192
16::5292::0.672
16::5298::0.199
16::5333::0.296
16::5348::0.239
16::5415::0.843
16::5436::0.114
16::5460::0.295
16::5479::0.07
16::5497::0.502
16::5499::0.077
16::5520::0.261
16::5535::0.146
16::5600::0.283
16::5612::0.568
16::5614::0.125
16::5635::0.129
16::5647::3.085
16::5658::0.062
16::5682::0.189
16::5712::0.117
16::5715::0.165
16::5728::0.125
16::5761::0.267
16::5823::0.133
17::19::0.914
17::60::0.236
17::74::0.894
17::162::0.27
17::213::0.157
17::269::0.107
17::283::0.088
17::312::0.073
17::320::11.96
17::389::0.07
17::420::0.847
17::432::0.628
17::446::12.179
17::487::0.045
17::532::0.038
17::558::0.04
17::579::0.102
17::593::0.163
17::601::0.306
17::609::0.206
17::635::0.316
17::639::0.321
17::700::0.217
17::723::0.626
17::740::0.808
17::778::0.316
17::783::0.988
17::812::0.7
17::845::1.014
17::901::0.157
17::908::0.297
17::932::1.123
17::938::0.495
17::956::0.271
17::976::0.297
17::988::0.52
17::992::5.614
17::1021::0.697
17::1082::0.471
17::1083::0.127
17::1126::0.144
17::1130::0.15
17::1159::0.379
17::1186::0.46
17::1195::0.946
17::1198::0.521
17::1248::0.132
17::1259::0.222
17::1277::0.119
17::1281::0.122
17::1284::0.118
17::1329::0.145
17::1346::0.53
17::1408::0.312
17::1444::0.135
17::1458::1.571
17::1500::1.6
17::1548::0.651
17::1580::0.392
17::1598::0.793
17::1612::0.38
17::1653::0.143
17::1671::0.154
17::1699::0.139
17::1727::0.138
17::1728::0.14
17::1737::0.139
17::1771::0.138
17::1805::0.402
17::1808::0.547
17::1822::1.036
17::1836::0.405
17::1925::0.246
17::1932::0.121
17::1950::0.12
17::1980::0.242
17::1991::0.372
17::1992::0.471
17::2001::0.122
17::2011::0.245
17::2094::0.727
17::2102::0.445
17::2115::0.608
17::2123::0.406
17::2127::0.78
17::2143::0.334
17::2202::0.998
17::2218::0.208
17::2247::0.457
17::2248::3.597
17::2262::0.192
17::2356::0.883
17::2357::0.691
17::2371::0.192
17::2406::0.177
17::2422::0.48
17::2441::0.497
17::2450::0.668
17::2496::0.969
17::2497::13.546
17::2520::0.281
17::2557::0.13
17::2560::0.119
17::2574::0.578
17::2648::0.362
17::2656::0.638
17::2666::1.029
17::2686::0.524
17::2693::0.144
17::2714::0.142
17::2720::0.144
17::2768::0.143
17::2782::0.143
17::2784::0.145
17::2791::0.144
17::2792::0.147
17::2839::0.153
17::2876::0.137
17::2899::0.145
17::2929::0.125
17::2979::0.334
17::3008::0.55
17::3049::0.324
17::3071::0.38
17::3072::0.638
17::3074::0.296
17::3078::0.199
17::3119::0.219
17::3123::0.121
17::3143::0.351
17::3167::0.161
17::3180::0.144
17::3210::0.123
17::3313::0.301
17::3334::0.144
17::3340::0.115
17::3362::0.072
17::3501::0.109
17::3527::0.065
17::3530::0.067
17::3545::0.059
17::3554::0.06
17::3565::0.063
17::3568::0.258
17::3690::0.029
17::3693::0.093
17::3707::0.111
17::3746::0.07
17::3758::0.088
17::3772::0.064
17::3774::2.842
17::3776::1.331
17::3800::0.11
17::3817::0.162
17::3828::0.088
17::3835::0.135
17::3846::0.026
17::3861::0.066
17::3919::0.031
17::3957::0.061
17::3984::0.031
17::3996::0.059
17::4018::0.249
17::4038::0.268
17::4049::0.065
17::4053::0.081
17::4075::0.062
17::4091::0.048
17::4137::0.768
17::4155::0.074
17::4156::1.185
17::4170::0.146
17::4213::0.061
17::4218::0.062
17::4219::0.063
17::4263::0.194
17::4297::0.157
17::4311::0.323
17::4337::0.142
17::4350::0.065
17::4367::0.06
17::4369::0.029
17::4387::0.062
17::4421::0.062
17::4427::0.129
17::4429::0.062
17::4448::0.062
17::4504::0.104
17::4571::0.006
17::4580::0.383
17::4604::0.326
17::4695::0.258
17::4714::0.567
17::4718::0.098
17::4732::0.542
17::4756::1.045
17::4770::0.064
17::4799::0.1
17::4845::0.016
17::4851::0.054
17::4858::0.48
17::4859::1.409
17::4864::0.108
17::4865::0.221
17::4882::0.274
17::4889::0.111
17::4917::0.07
17::4943::0.193
17::4970::0.038
17::4974::0.116
17::4983::0.11
17::4989::0.118
17::4990::0.124
17::5000::0.216
17::5003::0.043
17::5025::0.074
17::5103::0.152
17::5112::0.361
17::5116::0.076
17::5148::0.686
17::5164::0.62
17::5169::0.409
17::5198::0.276
17::5293::0.156
17::5339::0.032
17::5383::0.101
17::5384::0.215
17::5426::0.245
17::5454::0.127
17::5462::0.14
17::5465::0.069
17::5467::0.069
17::5501::0.953
17::5503::0.477
17::5540::0.143
17::5584::0.949
17::5591::0.139
17::5595::0.136
17::5616::0.366
17::5627::0.409
17::5629::0.464
17::5637::0.13
17::5661::0.062
17::5662::0.061
17::5696::0.344
17::5700::0.317
17::5711::0.05
17::5715::0.48
17::5722::0.161
17::5734::0.036
17::5737::0.061
17::5743::0.051
17::5763::0.166
17::5793::0.056
18::16::0.353
18::27::0.187
18::51::0.195
18::56::0.286
18::60::2.966
18::77::0.434
18::79::0.379
18::104::0.532
18::115::0.828
18::159::0.522
18::175::0.564
18::176::0.98
18::310::0.06
18::322::13.142
18::330::0.06
18::332::0.078
18::367::0.209
18::399::0.06
18::403::13.824
18::464::0.158
18::507::0.534
18::511::0.219
18::520::0.153
18::543::0.409
18::549::0.445
18::574::3.677
18::582::0.212
18::596::0.881
18::639::0.664
18::655::0.211
18::667::0.252
18::689::0.336
18::708::1.413
18::713::5.427
18::718::8.319
18::772::1.292
18::789::0.315
18::812::1.21
18::925::0.43
18::926::0.409
18::928::1.597
18::939::1.896
18::969::0.718
18::973::1.152
18::995::3.279
18::1083::0.176
18::1086::0.852
18::1129::0.194
18::1136::0.157
18::1154::0.412
18::1166::0.746
18::1204::6.871
18::1238::0.23
18::1273::0.168
18::1305::0.259
18::1345::0.295
18::1359::0.655
18::1370::1.594
18::1374::0.166
18::1375::0.166
18::1376::0.773
18::1415::0.469
18::1448::0.635
18::1471::0.628
18::1515::0.176
18::1529::0.908
18::1563::0.904
18::1565::0.539
18::1631::0.429
18::1639::0.194
18::1668::0.193
18::1680::0.193
18::1687::0.202
18::1705::0.19
18::1748::0.361
18::1756::0.214
18::1778::0.388
18::1798::0.741
18::1835::0.754
18::1892::0.505
18::1895::2.297
18::1897::0.548
18::1899::0.446
18::1900::0.949
18::1901::10.546
18::1939::0.316
18::1950::0.199
18::1960::0.528
18::2001::0.179
18::2002::0.814
18::2039::3.52
18::2048::0.403
18::2051::0.18
18::2077::0.284
18::2168::0.182
18::2190::0.613
18::2207::0.361
18::2261::0.748
18::2272::0.826
18::2276::1.151
18::2328::1.741
18::2331::0.543
18::2354::0.353
18::2357::0.176
18::2367::11.721
18::2416::0.411
18::2475::0.182
18::2486::0.331
18::2493::0.474
18::2494::0.296
18::2505::0.348
18::2576::1.218
18::2577::1.045
18::2594::0.456
18::2603::0.638
18::2649::0.41
18::2657::0.585
18::2694::0.18
18::2701::0.181
18::2704::0.18
18::2707::0.179
18::2740::0.184
18::2747::0.178
18::2749::0.179
18::2750::0.179
18::2773::0.182
18::2841::0.179
18::2888::0.188
18::2894::0.191
18::2918::0.171
18::2956::0.173
18::2963::0.167
18::3012::0.273
18::3030::0.054
18::3034::0.269
18::3046::0.455
18::3064::0.432
18::3067::0.902
18::3082::0.477
18::3130::0.353
18::3131::0.473
18::3159::0.287
18::3193::0.265
18::3195::0.266
18::3215::0.287
18::3221::0.253
18::3227::0.265
18::3231::0.262
18::3236::0.269
18::3256::0.1
18::3316::0.05
18::3411::0.321
18::3412::0.32
18::3419::0.299
18::3435::0.09
18::3513::0.034
18::3538::1.061
18::3575::0.129
18::3606::0.08
18::3610::0.068
18::3613::0.045
18::3615::0.044
18::3640::0.106
18::3651::0.052
18::3717::0.029
18::3724::0.176
18::3731::0.061
18::3736::0.043
18::3745::0.086
18::3754::0.029
18::3830::0.15
18::3858::0.025
18::3868::0.029
18::3906::0.111
18::3916::0.149
18::3939::0.22
18::3954::0.083
18::3967::0.053
18::3978::0.073
18::3981::1.067
18::3983::0.066
18::4004::0.297
18::4037::0.175
18::4039::0.078
18::4043::0.455
18::4056::0.174
18::4084::0.046
18::4103::0.448
18::4120::0.028
18::4164::0.281
18::4177::0.033
18::4198::0.163
18::4199::0.081
18::4200::0.041
18::4210::0.071
18::4223::0.039
18::4246::0.026
18::4291::0.167
18::4315::1.044
18::4336::1.158
18::4365::0.021
18::4375::0.032
18::4389::0.06
18::4395::2.765
18::4418::0.893
18::4444::0.021
18::4445::0.021
18::4480::0.143
18::4490::0.637
18::4494::0.132
18::4529::0.144
18::4537::0.056
18::4588::1.079
18::4591::0.16
18::4660::15.177
18::4664::0.275
18::4717::0.092
18::4724::0.091
18::4737::0.609
18::4745::3.013
18::4817::0.195
18::4818::0.279
18::4876::0.138
18::4943::0.27
18::4968::0.352
18::4985::0.201
18::5020::0.338
18::5047::0.184
18::5074::0.08
18::5103::0.075
18::5128::0.503
18::5135::0.882
18::5137::0.465
18::5142::0.36
18::5158::0.352
18::5185::0.326
18::5195::0.382
18::5196::0.389
18::5201::0.647
18::5209::0.387
18::5211::0.347
18::5212::0.362
18::5228::0.377
18::5236::0.812
18::5253::0.339
18::5263::0.066
18::5275::0.216
18::5319::0.107
18::5329::0.226
18::5337::0.051
18::5339::0.034
18::5345::0.041
18::5352::0.168
18::5396::0.149
18::5400::0.251
18::5408::0.138
18::5409::0.147
18::5446::0.195
18::5480::0.059
18::5482::0.071
18::5485::2.162
18::5506::0.228
18::5547::0.181
18::5583::0.785
18::5626::0.252
18::5628::0.271
18::5644::0.033
18::5645::0.033
18::5690::11.508
18::5716::0.09
18::5739::0.069
18::5750::0.051
18::5758::0.182
18::5761::0.331
18::5793::0.117
19::12::0.525
19::14::1.588
19::18::0.905
19::24::0.197
19::41::1.791
19::72::0.35
19::133::1.138
19::137::0.639
19::151::0.49
19::163::0.286
19::164::0.704
19::170::0.227
19::209::0.781
19::216::1.194
19::220::0.075
19::225::0.072
19::241::0.06
19::273::0.061
19::285::0.068
19::295::0.888
19::305::0.118
19::311::0.061
19::321::12.835
19::328::0.06
19::396::0.07
19::399::0.131
19::403::13.285
19::415::0.437
19::507::0.518
19::515::0.06
19::528::0.153
19::575::0.494
19::596::0.468
19::617::0.371
19::625::0.206
19::654::0.22
19::673::1.7
19::689::0.32
19::732::0.222
19::737::0.802
19::769::1.277
19::781::0.705
19::794::3.42
19::836::0.712
19::923::2.265
19::961::0.772
19::973::1.115
19::977::6.522
19::991::0.925
19::1013::0.325
19::1037::0.37
19::1050::1.535
19::1084::0.173
19::1098::0.171
19::1128::0.757
19::1135::0.179
19::1137::0.175
19::1146::0.314
19::1207::0.722
19::1230::0.23
19::1250::0.175
19::1261::0.176
19::1316::2.811
19::1318::0.657
19::1329::0.188
19::1361::0.586
19::1367::0.529
19::1400::0.684
19::1406::0.704
19::1458::2.514
19::1500::1.124
19::1532::0.938
19::1569::0.192
19::1579::0.196
19::1607::0.436
19::1613::1.112
19::1639::0.193
19::1643::0.193
19::1649::0.193
19::1669::0.195
19::1674::0.192
19::1675::0.193
19::1682::0.214
19::1705::0.194
19::1739::0.212
19::1761::0.172
19::1762::0.371
19::1798::0.485
19::1812::0.898
19::1815::0.749
19::1825::1.265
19::1848::0.312
19::1868::0.372
19::1891::0.708
19::1933::7.249
19::1934::0.316
19::1960::0.545
19::1968::0.165
19::1993::0.641
19::2017::6.544
19::2036::0.346
19::2058::0.438
19::2086::0.879
19::2109::0.987
19::2111::1.265
19::2112::0.754
19::2119::1.39
19::2122::3.183
19::2132::0.296
19::2140::0.295
19::2143::0.298
19::2148::0.297
19::2233::1.7
19::2249::0.59
19::2295::0.818
19::2296::0.795
19::2324::1.433
19::2335::0.185
19::2352::0.884
19::2370::0.246
19::2393::0.744
19::2402::1.301
19::2412::0.718
19::2443::0.65
19::2460::0.169
19::2623::0.776
19::2634::0.239
19::2637::0.233
19::2638::0.232
19::2640::0.239
19::2645::6.954
19::2653::0.218
19::2662::2.64
19::2672::0.425
19::2676::0.271
19::2679::0.27
19::2695::0.181
19::2697::0.179
19::2733::0.173
19::2741::0.173
19::2750::0.184
19::2770::0.178
19::2775::0.178
19::2776::0.18
19::2786::0.179
19::2792::0.181
19::2795::0.179
19::2812::0.179
19::2832::0.18
19::2850::0.178
19::2880::0.335
19::2900::0.187
19::2913::0.168
19::2957::0.454
19::3002::0.187
19::3004::0.186
19::3013::0.131
19::3023::0.156
19::3041::0.489
19::3056::0.46
19::3092::0.547
19::3118::0.495
19::3119::0.428
19::3139::0.921
19::3168::0.446
19::3173::0.279
19::3180::0.28
19::3183::0.263
19::3194::0.257
19::3209::0.484
19::3218::0.273
19::3231::0.265
19::3251::1.197
19::3253::1.098
19::3255::0.088
19::3347::0.07
19::3348::0.059
19::3369::0.067
19::3386::1.059
19::3391::0.517
19::3393::0.492
19::3397::0.503
19::3402::0.436
19::3421::0.323
19::3424::0.308
19::3437::0.103
19::3445::0.091
19::3495::0.048
19::3496::0.071
19::3500::0.048
19::3547::0.078
19::3575::0.267
19::3583::0.166
19::3619::0.1
19::3657::0.066
19::3660::0.205
19::3661::0.031
19::3664::0.133
19::3682::0.341
19::3689::0.335
19::3735::0.079
19::3768::0.065
19::3773::0.066
19::3777::0.232
19::3830::0.141
19::3865::0.524
19::3891::0.293
19::3900::0.128
19::3920::0.111
19::3921::0.073
19::3930::0.133
19::3937::0.885
19::3955::0.146
19::3957::0.13
19::3963::0.03
19::3973::0.049
19::3979::0.037
19::3995::0.048
19::4042::0.059
19::4044::0.057
19::4070::0.789
19::4077::0.208
19::4087::0.097
19::4124::0.268
19::4185::0.086
19::4206::0.197
19::4235::0.129
19::4253::0.205
19::4270::0.055
19::4275::0.334
19::4309::8.249
19::4335::0.021
19::4340::0.154
19::4352::0.082
19::4354::0.102
19::4374::0.025
19::4396::10.241
19::4418::8.411
19::4429::0.021
19::4456::0.022
19::4465::0.67
19::4485::0.097
19::4486::0.021
19::4490::5.109
19::4534::0.179
19::4542::0.274
19::4543::3.087
19::4564::0.434
19::4573::0.14
19::4648::0.197
19::4653::0.191
19::4656::0.171
19::4666::1.284
19::4679::0.318
19::4680::0.272
19::4682::6.28
19::4756::2.221
19::4797::0.257
19::4823::0.12
19::4839::0.317
19::4847::0.35
19::4856::0.321
19::4860::0.102
19::4869::0.217
19::4908::0.271
19::4937::0.332
19::4983::0.163
19::5004::6.256
19::5017::0.124
19::5027::0.282
19::5037::0.457
19::5058::0.329
19::5094::0.213
19::5109::0.399
19::5144::2.08
19::5145::0.892
19::5149::0.183
19::5170::0.467
19::5211::0.841
19::5232::1.83
19::5316::3.437
19::5319::0.103
19::5344::13.94
19::5372::0.345
19::5454::0.172
19::5461::0.059
19::5475::0.059
19::5478::0.059
19::5493::0.087
19::5498::0.263
19::5536::0.178
19::5563::0.768
19::5577::0.319
19::5586::2.526
19::5636::0.287
19::5683::0.299
19::5694::0.649
19::5726::0.3
19::5766::0.327
19::5779::0.196
19::5799::0.328
19::5821::0.292
20::43::0.639
20::53::1.107
20::64::0.803
20::66::0.724
20::81::0.92
20::82::0.759
20::138::0.838
20::165::0.228
20::167::0.725
20::184::0.472
20::204::0.776
20::213::0.231
20::231::0.176
20::233::0.185
20::243::0.496
20::294::13.258
20::308::0.069
20::363::0.072
20::408::0.07
20::424::0.104
20::452::11.749
20::483::0.124
20::513::0.183
20::523::0.171
20::539::0.098
20::554::0.383
20::575::0.55
20::611::0.261
20::638::0.505
20::656::1.27
20::712::2.738
20::797::1.169
20::805::1.345
20::812::1.008
20::816::1.198
20::830::0.952
20::896::0.132
20::930::0.214
20::944::0.908
20::951::0.468
20::955::0.78
20::966::11.966
20::1022::2.093
20::1023::0.697
20::1135::0.374
20::1138::0.621
20::1159::0.677
20::1195::1.024
20::1291::0.168
20::1295::0.168
20::1301::0.585
20::1321::0.764
20::1339::0.296
20::1348::0.246
20::1361::0.598
20::1378::0.68
20::1379::0.641
20::1381::0.669
20::1392::0.194
20::1436::0.423
20::1439::0.834
20::1453::0.835
20::1481::1.741
20::1492::0.635
20::1515::0.215
20::1552::0.527
20::1562::1.06
20::1608::0.549
20::1658::0.433
20::1700::0.376
20::1726::0.245
20::1752::0.238
20::1759::0.477
20::1767::0.519
20::1772::0.32
20::1785::0.441
20::1821::0.699
20::1852::0.236
20::1903::0.463
20::1933::1.118
20::1948::0.2
20::1966::0.2
20::1969::0.196
20::1984::0.421
20::1987::1.454
20::2003::0.311
20::2008::0.833
20::2009::0.625
20::2035::1.168
20::2044::0.972
20::2068::0.584
20::2079::0.024
20::2092::2.723
20::2095::0.764
20::2116::3.079
20::2138::0.32
20::2236::0.848
20::2302::1.141
20::2313::0.748
20::2331::0.797
20::2337::0.235
20::2391::0.299
20::2415::0.8
20::2425::0.18
20::2453::1.6
20::2454::6.115
20::2513::0.842
20::2525::0.754
20::2542::0.785
20::2564::2.205
20::2573::1.03
20::2606::4.804
20::2643::0.298
20::2677::0.28
20::2681::1.165
20::2687::4.111
20::2699::0.216
20::2732::0.213
20::2735::0.216
20::2746::0.217
20::2750::0.216
20::2774::0.217
20::2859::0.289
20::2868::0.216
20::2878::0.885
20::2930::0.64
20::2958::0.227
20::2988::1.046
20::3026::19.536
20::3075::0.676
20::3078::0.661
20::3105::0.567
20::3125::0.604
20::3155::0.295
20::3165::0.287
20::3180::0.288
20::3183::0.305
20::3217::0.711
20::3218::0.306
20::3232::0.299
20::3237::0.333
20::3364::0.099
20::3391::0.763
20::3423::0.18
20::3489::0.188
20::3525::0.1
20::3527::0.051
20::3531::0.428
20::3559::0.16
20::3594::0.093
20::3611::0.11
20::3635::0.143
20::3692::0.089
20::3698::0.128
20::3722::0.053
20::3838::0.244
20::3886::0.229
20::3899::0.364
20::3921::0.089
20::3967::0.043
20::3983::0.443
20::4024::2.721
20::4035::0.295
20::4039::0.122
20::4063::0.392
20::4065::0.109
20::4066::1.312
20::4093::0.08
20::4109::0.081
20::4146::0.434
20::4181::0.108
20::4183::0.331
20::4209::0.105
20::4221::0.202
20::4264::0.058
20::4279::0.059
20::4313::0.578
20::4317::1.63
20::4322::0.456
20::4335::0.059
20::4343::0.132
20::4352::0.095
20::4424::0.184
20::4481::0.41
20::4497::0.354
20::4498::0.218
20::4531::0.669
20::4570::0.275
20::4588::4.81
20::4624::0.505
20::4626::0.513
20::4630::1.265
20::4697::0.482
20::4713::0.297
20::4748::0.347
20::4774::0.202
20::4775::0.407
20::4788::0.619
20::4814::0.43
20::4817::0.569
20::4849::0.637
20::4853::0.207
20::4854::0.252
20::4863::0.272
20::4880::3.281
20::4883::0.494
20::4885::0.271
20::4906::0.662
20::4978::0.386
20::5008::0.401
20::5028::0.539
20::5041::0.244
20::5069::4.706
20::5084::0.317
20::5092::0.164
20::5100::0.396
20::5113::0.401
20::5128::1.695
20::5146::0.679
20::5174::10.551
20::5195::0.458
20::5209::0.56
20::5219::0.734
20::5229::0.422
20::5265::0.31
20::5268::0.217
20::5271::0.185
20::5300::0.537
20::5301::0.126
20::5326::0.077
20::5332::0.22
20::5351::0.145
20::5354::0.198
20::5363::0.299
20::5371::0.397
20::5381::0.21
20::5435::0.453
20::5487::1.055
20::5488::0.171
20::5491::0.326
20::5507::0.234
20::5635::0.38
20::5655::0.098
20::5691::0.38
20::5694::8.171
20::5702::0.403
20::5731::0.597
20::5735::0.445
20::5754::0.27
20::5817::0.615
21::75::0.594
21::83::1.124
21::88::0.141
21::93::3.242
21::133::0.522
21::145::0.224
21::172::0.682
21::179::1.165
21::188::0.895
21::226::6.387
21::227::0.346
21::235::0.219
21::259::0.107
21::267::0.108
21::303::0.202
21::329::0.108
21::346::0.111
21::442::13.211
21::454::10.855
21::493::0.132
21::502::0.132
21::506::2.453
21::508::0.125
21::516::0.132
21::517::0.248
21::550::0.09
21::602::0.607
21::614::0.438
21::657::0.224
21::669::0.285
21::671::1.543
21::674::0.261
21::678::1.431
21::697::1.308
21::710::3.346
21::717::0.821
21::718::1.483
21::750::1.154
21::753::0.903
21::754::1.214
21::769::1.842
21::778::0.337
21::781::0.949
21::790::0.817
21::822::0.786
21::902::0.343
21::934::0.685
21::970::0.529
21::981::0.297
21::991::0.771
21::999::0.452
21::1004::0.423
21::1024::0.336
21::1039::0.126
21::1098::0.111
21::1126::0.124
21::1130::0.129
21::1154::0.352
21::1188::1.829
21::1189::0.294
21::1194::1.309
21::1216::0.486
21::1217::0.838
21::1218::0.43
21::1221::0.406
21::1233::0.18
21::1242::0.126
21::1269::0.393
21::1285::0.127
21::1289::0.122
21::1297::0.125
21::1301::0.389
21::1309::0.395
21::1315::0.46
21::1334::5.518
21::1343::0.201
21::1347::0.34
21::1351::0.103
21::1384::0.103
21::1401::0.337
21::1406::0.533
21::1440::0.121
21::1442::0.385
21::1443::0.428
21::1451::0.213
21::1459::0.939
21::1472::5.162
21::1483::0.382
21::1496::0.393
21::1504::0.739
21::1515::0.125
21::1570::0.549
21::1586::0.329
21::1588::0.365
21::1600::0.302
21::1606::0.331
21::1632::4.526
21::1712::0.126
21::1740::0.126
21::1741::0.125
21::1743::0.126
21::1760::0.26
21::1762::0.251
21::1769::1.24
21::1795::0.146
21::1799::0.115
21::1801::0.536
21::1811::0.545
21::1842::0.683
21::1873::1.121
21::1885::0.636
21::1903::0.573
21::1914::0.523
21::1959::0.117
21::1978::0.2
21::1980::0.201
21::1993::0.36
21::1997::0.291
21::2022::0.385
21::2027::0.639
21::2045::1.045
21::2057::1.117
21::2087::0.376
21::2088::0.553
21::2118::0.757
21::2162::0.34
21::2190::0.512
21::2205::0.383
21::2241::0.703
21::2246::0.99
21::2271::0.419
21::2276::0.717
21::2305::0.579
21::2307::0.189
21::2339::0.126
21::2353::0.32
21::2380::0.179
21::2386::0.204
21::2405::0.314
21::2419::0.614
21::2475::0.186
21::2476::0.12
21::2481::0.117
21::2490::0.3
21::2520::9.308
21::2538::0.118
21::2582::0.235
21::2598::1.324
21::2610::0.282
21::2623::0.939
21::2647::3.382
21::2653::0.154
21::2680::1.288
21::2732::0.122
21::2758::0.12
21::2800::0.119
21::2840::0.12
21::2859::0.118
21::2885::0.236
21::2888::0.122
21::2964::0.089
21::2990::0.11
21::3022::0.244
21::3036::0.121
21::3055::0.22
21::3065::0.474
21::3079::0.098
21::3123::0.145
21::3168::0.208
21::3170::0.182
21::3187::0.179
21::3214::0.172
21::3224::0.365
21::3243::0.169
21::3245::0.113
21::3257::1.338
21::3337::0.141
21::3359::0.026
21::3373::0.024
21::3393::0.721
21::3396::0.613
21::3403::0.354
21::3404::1.031
21::3455::0.214
21::3505::0.183
21::3538::0.165
21::3555::0.053
21::3581::0.076
21::3584::0.077
21::3593::0.049
21::3596::0.047
21::3598::0.04
21::3608::0.229
21::3634::0.036
21::3660::0.234
21::3672::0.032
21::3675::0.12
21::3677::0.094
21::3752::0.054
21::3754::0.091
21::3783::0.212
21::3792::0.131
21::3796::0.135
21::3809::0.018
21::3823::0.086
21::3840::0.071
21::3847::0.037
21::3864::0.29
21::3876::0.05
21::3891::0.185
21::3892::0.096
21::3918::0.04
21::3925::0.086
21::3928::0.042
21::3935::0.191
21::3947::0.048
21::3964::0.086
21::3990::0.046
21::4029::0.135
21::4107::0.116
21::4109::0.038
21::4111::0.573
21::4120::0.074
21::4138::0.186
21::4157::0.144
21::4168::0.189
21::4191::0.311
21::4197::0.225
21::4211::0.077
21::4231::0.192
21::4290::0.072
21::4323::0.071
21::4389::0.102
21::4392::0.071
21::4410::0.046
21::4414::0.072
21::4473::0.072
21::4494::0.044
21::4508::2.665
21::4522::0.076
21::4553::0.137
21::4636::0.076
21::4637::0.384
21::4662::0.284
21::4673::0.169
21::4728::0.71
21::4777::0.222
21::4787::0.15
21::4808::0.433
21::4810::0.324
21::4831::0.608
21::4869::0.109
21::4893::0.403
21::4903::0.172
21::4914::0.115
21::4944::0.148
21::4966::0.312
21::4976::0.094
21::5023::0.09
21::5027::0.078
21::5105::0.125
21::5107::0.116
21::5109::0.265
21::5189::0.368
21::5211::0.247
21::5233::0.959
21::5250::0.217
21::5253::0.246
21::5269::0.066
21::5270::0.098
21::5273::0.283
21::5330::0.164
21::5340::0.172
21::5390::0.089
21::5459::1.435
21::5460::0.306
21::5469::0.107
21::5484::0.108
21::5495::0.115
21::5510::0.24
21::5531::0.612
21::5548::0.124
21::5562::0.479
21::5585::0.429
21::5630::0.148
21::5640::0.045
21::5649::0.253
21::5668::0.074
21::5678::0.159
21::5691::0.16
21::5713::0.055
21::5723::0.05
21::5725::0.071
21::5726::0.113
21::5771::0.097
21::5792::0.099
22::7::0.977
22::25::0.388
22::47::0.299
22::62::0.379
22::77::0.435
22::145::0.349
22::155::0.497
22::177::0.587
22::202::13.014
22::215::0.221
22::233::0.031
22::250::0.03
22::259::0.031
22::285::0.068
22::298::0.031
22::343::0.15
22::347::0.031
22::376::0.089
22::383::0.031
22::444::8.409
22::535::0.081
22::549::0.123
22::561::0.039
22::573::0.541
22::591::0.155
22::612::0.404
22::649::0.36
22::665::0.22
22::723::0.495
22::749::0.654
22::752::0.483
22::765::0.492
22::793::0.47
22::798::0.473
22::818::6.545
22::861::0.444
22::896::0.14
22::909::0.484
22::925::0.448
22::949::2.006
22::950::0.582
22::951::0.397
22::979::0.379
22::1119::0.509
22::1194::1.586
22::1197::0.385
22::1232::0.249
22::1234::0.24
22::1266::0.159
22::1270::0.174
22::1305::0.208
22::1307::0.364
22::1319::0.383
22::1329::0.187
22::1350::0.165
22::1366::1.384
22::1407::0.455
22::1418::0.381
22::1456::0.627
22::1458::1.329
22::1501::0.226
22::1510::1.258
22::1526::0.369
22::1533::1.391
22::1553::0.532
22::1555::0.535
22::1580::0.369
22::1619::0.466
22::1656::0.195
22::1666::0.194
22::1710::0.199
22::1712::0.196
22::1738::0.195
22::1809::1.047
22::1817::0.477
22::1822::0.565
22::1832::1.104
22::1859::0.35
22::1864::0.192
22::1879::0.272
22::1886::0.519
22::1897::0.414
22::1926::0.406
22::1929::0.241
22::1970::0.683
22::1986::0.369
22::1996::0.173
22::2021::0.332
22::2066::0.568
22::2119::0.714
22::2149::0.591
22::2154::0.567
22::2196::0.61
22::2222::2.023
22::2249::0.65
22::2257::0.422
22::2272::0.884
22::2300::0.667
22::2322::0.994
22::2324::1.451
22::2339::0.21
22::2384::0.242
22::2405::0.219
22::2448::0.625
22::2459::0.193
22::2491::0.421
22::2580::1.37
22::2598::3.525
22::2607::0.592
22::2620::0.468
22::2699::0.186
22::2711::0.194
22::2769::0.184
22::2798::0.187
22::2825::0.186
22::2865::0.185
22::2875::0.186
22::2878::0.35
22::2915::0.149
22::2939::0.159
22::2974::0.026
22::2981::0.17
22::2987::0.355
22::2991::11.605
22::3005::0.467
22::3010::0.157
22::3032::0.337
22::3040::0.222
22::3095::0.298
22::3112::0.355
22::3121::0.689
22::3190::0.263
22::3218::0.284
22::3231::0.282
22::3330::0.063
22::3333::0.063
22::3379::0.209
22::3381::0.276
22::3388::0.646
22::3391::0.68
22::3395::0.811
22::3403::0.12
22::3438::0.107
22::3456::0.108
22::3462::0.03
22::3496::0.044
22::3499::0.044
22::3513::0.071
22::3520::0.043
22::3585::0.183
22::3587::0.091
22::3600::0.093
22::3629::0.086
22::3676::0.069
22::3677::0.034
22::3681::0.085
22::3684::0.132
22::3712::0.035
22::3736::0.006
22::3812::0.082
22::3841::0.207
22::3844::0.088
22::3846::0.085
22::3871::0.175
22::3874::0.089
22::3903::0.373
22::3923::0.147
22::3986::0.069
22::4005::0.016
22::4022::0.033
22::4036::0.171
22::4040::0.076
22::4068::0.647
22::4078::0.196
22::4079::0.198
22::4111::0.593
22::4153::0.147
22::4162::10.219
22::4172::0.04
22::4173::0.034
22::4175::0.353
22::4205::0.349
22::4244::0.071
22::4249::0.035
22::4253::0.076
22::4293::0.035
22::4305::0.828
22::4358::0.036
22::4391::0.07
22::4435::0.04
22::4454::0.036
22::4472::0.036
22::4522::0.228
22::4540::0.155
22::4548::0.86
22::4572::0.258
22::4604::0.393
22::4606::0.07
22::4682::0.01
22::4688::0.523
22::4734::0.374
22::4788::0.735
22::4802::0.17
22::4807::0.152
22::4809::0.169
22::4810::0.834
22::4826::0.106
22::4833::0.117
22::4914::0.159
22::4925::0.189
22::4926::0.186
22::4944::0.18
22::4964::0.188
22::5008::0.197
22::5013::0.21
22::5017::0.068
22::5027::0.173
22::5030::0.104
22::5042::0.144
22::5062::0.074
22::5074::0.111
22::5111::0.189
22::5115::0.053
22::5123::0.506
22::5184::1.472
22::5190::0.598
22::5235::0.355
22::5267::0.045
22::5285::0.007
22::5324::0.044
22::5329::0.242
22::5340::0.079
22::5345::0.071
22::5354::0.08
22::5385::0.735
22::5386::0.944
22::5490::0.362
22::5507::0.179
22::5518::0.191
22::5563::0.665
22::5575::1.14
22::5643::0.071
22::5644::0.071
22::5696::0.096
22::5709::0.127
22::5730::0.064
22::5733::0.176
22::5757::0.222
22::5784::0.185
23::67::9.624
23::68::0.619
23::123::0.341
23::144::0.186
23::163::0.337
23::282::0.031
23::321::12.953
23::359::0.048
23::368::0.063
23::423::0.03
23::434::0.039
23::443::0.6
23::490::0.062
23::512::0.084
23::517::0.093
23::551::0.017
23::614::0.752
23::618::0.488
23::650::0.215
23::675::0.426
23::680::0.463
23::688::0.251
23::697::0.417
23::728::0.654
23::800::0.756
23::828::0.737
23::830::0.407
23::839::0.501
23::844::1.391
23::852::0.597
23::901::0.269
23::911::0.37
23::913::0.535
23::916::0.201
23::928::1.386
23::945::0.417
23::975::0.379
23::992::2.861
23::1022::0.909
23::1032::1.409
23::1103::0.168
23::1111::0.454
23::1135::0.175
23::1145::0.352
23::1203::0.352
23::1228::0.25
23::1247::0.177
23::1249::0.372
23::1250::0.188
23::1259::0.207
23::1293::0.358
23::1308::0.363
23::1322::0.195
23::1328::0.208
23::1336::0.385
23::1382::0.352
23::1399::0.363
23::1401::0.368
23::1431::0.439
23::1472::0.6
23::1475::0.429
23::1491::0.37
23::1514::0.19
23::1522::0.422
23::1563::1.156
23::1571::0.198
23::1599::0.396
23::1634::0.505
23::1648::0.196
23::1694::0.815
23::1695::0.197
23::1757::0.209
23::1768::0.715
23::1772::0.196
23::1776::0.222
23::1781::0.191
23::1788::0.867
23::1825::0.863
23::1883::0.818
23::1887::0.309
23::1902::0.23
23::1935::0.456
23::1945::0.348
23::1952::0.335
23::1995::0.348
23::2002::0.387
23::2016::0.633
23::2017::8.059
23::2019::0.528
23::2028::0.524
23::2062::0.793
23::2085::0.318
23::2088::0.453
23::2119::0.404
23::2125::1.133
23::2145::0.594
23::2164::0.287
23::2169::0.804
23::2173::0.19
23::2180::0.189
23::2208::0.485
23::2219::0.53
23::2245::0.32
23::2252::0.192
23::2261::0.836
23::2275::1.04
23::2282::0.876
23::2293::0.807
23::2319::0.769
23::2331::0.392
23::2357::0.074
23::2374::0.242
23::2375::0.243
23::2392::0.242
23::2417::0.442
23::2426::0.524
23::2440::0.389
23::2477::0.567
23::2523::0.409
23::2524::0.373
23::2535::0.396
23::2573::0.915
23::2630::0.468
23::2647::0.489
23::2651::0.481
23::2656::0.633
23::2719::0.185
23::2754::0.189
23::2769::0.184
23::2784::0.185
23::2861::0.186
23::2900::0.567
23::2902::0.185
23::2928::0.333
23::2940::0.152
23::2945::0.171
23::2952::0.372
23::2968::0.222
23::3010::0.153
23::3054::0.76
23::3067::1.167
23::3074::0.492
23::3157::0.267
23::3161::0.771
23::3174::0.26
23::3206::0.301
23::3240::0.298
23::3242::0.288
23::3252::1.131
23::3257::1.118
23::3327::0.063
23::3328::0.308
23::3346::0.061
23::3354::0.075
23::3376::0.278
23::3444::0.107
23::3447::0.068
23::3531::0.207
23::3536::0.039
23::3561::0.098
23::3565::0.101
23::3578::0.093
23::3602::0.094
23::3631::0.086
23::3643::0.024
23::3701::0.106
23::3762::0.082
23::3768::0.067
23::3773::0.068
23::3792::0.194
23::3793::0.2
23::3804::0.201
23::3811::0.075
23::3812::0.082
23::3845::0.161
23::3855::0.055
23::3868::0.036
23::3878::0.087
23::3892::0.155
23::3936::0.074
23::3957::0.135
23::3984::0.064
23::3987::0.072
23::3989::0.064
23::3993::0.049
23::3999::0.108
23::4001::0.055
23::4042::0.073
23::4058::0.154
23::4098::0.054
23::4126::0.251
23::4146::0.273
23::4184::1.348
23::4198::0.194
23::4200::0.058
23::4212::0.044
23::4231::0.071
23::4261::0.174
23::4297::0.291
23::4338::0.036
23::4339::0.038
23::4383::0.205
23::4384::0.214
23::4441::0.036
23::4461::0.169
23::4499::0.146
23::4507::0.084
23::4508::3.021
23::4535::0.081
23::4539::1.692
23::4582::0.107
23::4583::0.107
23::4591::0.191
23::4602::0.069
23::4688::0.545
23::4763::0.158
23::4777::0.094
23::4787::0.158
23::4804::6.756
23::4823::0.089
23::4830::0.192
23::4831::0.268
23::4880::0.207
23::4886::0.098
23::4909::0.55
23::4938::0.269
23::4940::0.207
23::4946::0.487
23::4965::0.438
23::4984::0.158
23::4999::0.129
23::5004::0.079
23::5025::0.151
23::5039::0.337
23::5046::0.208
23::5095::0.394
23::5096::0.08
23::5138::0.592
23::5146::0.342
23::5189::0.352
23::5197::0.578
23::5209::0.401
23::5224::0.205
23::5250::0.349
23::5266::0.1
23::5282::0.169
23::5308::0.129
23::5345::0.071
23::5350::0.18
23::5366::0.035
23::5380::0.226
23::5391::0.069
23::5394::0.198
23::5438::0.105
23::5456::0.172
23::5521::0.191
23::5530::1.106
23::5540::0.187
23::5550::0.829
23::5595::0.199
23::5626::0.269
23::5660::0.036
23::5687::0.504
23::5696::0.302
23::5708::0.097
23::5735::0.267
23::5753::0.074
23::5787::0.138
23::5800::0.204
23::5824::0.204
24::1::1.905
24::32::0.374
24::40::0.408
24::43::1.606
24::53::0.794
24::65::0.45
24::67::5.25
24::84::0.592
24::101::1.207
24::150::0.48
24::189::1.03
24::201::0.593
24::204::0.476
24::209::0.585
24::214::0.425
24::224::0.031
24::306::0.101
24::358::0.181
24::396::0.046
24::398::0.626
24::402::11.852
24::439::0.689
24::452::11.407
24::455::0.595
24::464::0.121
24::568::0.008
24::586::0.228
24::612::0.62
24::651::0.182
24::655::0.183
24::660::0.182
24::672::0.924
24::677::0.207
24::686::0.476
24::772::1.937
24::790::0.534
24::819::4.041
24::842::0.661
24::858::0.701
24::925::0.447
24::944::0.952
24::950::0.923
24::972::0.541
24::973::1.237
24::990::0.438
24::1013::0.361
24::1024::0.358
24::1052::0.479
24::1091::0.159
24::1096::0.344
24::1114::0.56
24::1115::0.582
24::1126::0.189
24::1142::0.438
24::1144::0.232
24::1187::0.36
24::1207::0.379
24::1214::0.374
24::1216::0.358
24::1218::0.364
24::1219::0.549
24::1229::0.25
24::1288::0.725
24::1351::0.165
24::1354::0.18
24::1360::0.296
24::1361::0.456
24::1369::0.39
24::1370::1.039
24::1375::0.175
24::1392::0.192
24::1405::1.118
24::1435::0.356
24::1463::0.35
24::1466::0.361
24::1472::2.727
24::1510::0.946
24::1529::0.987
24::1548::0.562
24::1555::0.535
24::1593::0.302
24::1612::0.447
24::1628::0.425
24::1657::0.197
24::1686::0.198
24::1689::0.198
24::1755::0.205
24::1807::0.464
24::1816::0.53
24::1841::0.534
24::1854::0.148
24::1884::1.714
24::1918::0.252
24::1928::0.201
24::1936::0.318
24::1946::0.338
24::1952::0.198
24::1954::0.509
24::2016::0.632
24::2017::7.248
24::2019::0.378
24::2026::1.963
24::2040::0.187
24::2043::0.579
24::2053::0.041
24::2065::0.366
24::2088::0.447
24::2106::0.961
24::2111::0.411
24::2124::0.56
24::2166::0.386
24::2183::0.236
24::2259::0.426
24::2262::0.225
24::2267::0.722
24::2287::0.45
24::2290::0.689
24::2294::0.518
24::2326::0.36
24::2344::0.616
24::2346::0.436
24::2370::0.242
24::2375::0.242
24::2391::0.252
24::2401::0.207
24::2412::0.397
24::2452::0.918
24::2455::0.209
24::2473::0.519
24::2555::0.773
24::2594::0.474
24::2600::0.596
24::2622::0.792
24::2624::0.437
24::2626::1.957
24::2628::0.482
24::2634::0.248
24::2651::0.455
24::2677::0.297
24::2683::0.894
24::2735::0.186
24::2842::0.187
24::2843::0.19
24::2844::0.192
24::2846::0.464
24::2865::0.189
24::2868::0.186
24::2938::0.159
24::2986::0.357
24::3036::0.178
24::3043::12.997
24::3097::0.541
24::3114::0.309
24::3121::0.685
24::3140::0.653
24::3169::0.273
24::3176::0.259
24::3208::0.26
24::3259::0.927
24::3312::10.97
24::3322::0.062
24::3338::1.269
24::3349::0.112
24::3368::0.14
24::3372::0.07
24::3391::0.93
24::3400::0.756
24::3403::0.111
24::3426::0.265
24::3432::0.267
24::3435::0.103
24::3446::0.106
24::3492::0.009
24::3512::0.077
24::3515::0.044
24::3528::0.04
24::3543::0.064
24::3564::0.098
24::3570::0.053
24::3606::0.088
24::3630::0.087
24::3631::0.086
24::3652::0.054
24::3687::0.209
24::3695::0.115
24::3758::0.158
24::3763::0.132
24::3764::0.066
24::3790::0.187
24::3802::0.209
24::3812::0.082
24::3819::0.354
24::3831::0.044
24::3918::0.077
24::3937::1.2
24::3945::0.088
24::3954::0.088
24::3967::0.03
24::3986::0.07
24::4009::0.166
24::4011::0.064
24::4017::0.072
24::4041::0.08
24::4084::0.04
24::4092::0.12
24::4095::0.072
24::4115::0.412
24::4128::0.06
24::4143::0.356
24::4146::0.272
24::4160::0.213
24::4161::0.322
24::4201::0.059
24::4218::0.037
24::4227::0.185
24::4257::0.033
24::4276::0.035
24::4299::0.311
24::4340::0.113
24::4345::0.07
24::4347::0.818
24::4363::0.035
24::4365::0.036
24::4378::0.076
24::4387::0.035
24::4405::0.037
24::4426::0.167
24::4452::0.072
24::4474::0.071
24::4489::0.083
24::4521::0.143
24::4560::0.315
24::4569::0.091
24::4581::0.086
24::4606::0.074
24::4627::0.166
24::4635::0.144
24::4673::0.059
24::4703::0.294
24::4712::0.471
24::4719::0.238
24::4720::0.157
24::4733::0.22
24::4802::0.144
24::4811::0.073
24::4820::0.209
24::4843::0.191
24::4844::0.081
24::4863::0.081
24::4890::1.432
24::4922::0.087
24::4974::0.176
24::4982::0.262
24::4994::0.314
24::5013::0.188
24::5072::0.145
24::5092::0.082
24::5120::0.523
24::5130::0.53
24::5136::0.37
24::5162::0.359
24::5219::0.83
24::5221::0.199
24::5237::0.39
24::5245::0.435
24::5246::0.476
24::5365::0.073
24::5383::0.064
24::5433::0.187
24::5485::1.95
24::5491::0.221
24::5510::0.203
24::5514::0.186
24::5521::0.19
24::5523::0.253
24::5529::0.191
24::5593::0.355
24::5604::0.185
24::5652::0.163
24::5657::0.036
24::5680::0.102
24::5690::0.192
24::5706::0.194
24::5761::0.358
24::5776::0.221
24::5789::0.298
24::5790::0.149
24::5819::0.653
24::5824::0.355
25::14::0.699
25::61::1.132
25::73::0.635
25::76::0.565
25::87::1.042
25::147::0.187
25::161::0.702
25::169::0.211
25::190::1.167
25::207::0.482
25::237::0.032
25::250::0.03
25::257::0.03
25::270::0.03
25::290::0.032
25::305::0.03
25::329::0.03
25::365::0.079
25::381::0.031
25::474::0.062
25::489::0.118
25::515::0.094
25::521::0.094
25::525::0.093
25::549::0.125
25::557::0.197
25::580::0.255
25::587::0.183
25::597::0.034
25::606::0.234
25::608::0.5
25::613::0.547
25::635::0.195
25::657::0.205
25::683::0.284
25::693::0.287
25::727::1.104
25::735::0.473
25::750::0.633
25::753::1.052
25::787::1.204
25::803::0.455
25::829::1.548
25::835::1.665
25::863::1.195
25::897::0.139
25::905::0.606
25::945::1.002
25::950::0.977
25::951::0.4
25::968::0.358
25::1004::0.727
25::1012::1.363
25::1013::0.472
25::1014::1.109
25::1084::0.205
25::1085::0.195
25::1138::0.564
25::1167::0.183
25::1189::0.552
25::1206::0.421
25::1209::0.821
25::1247::0.178
25::1267::0.551
25::1279::0.176
25::1293::0.348
25::1344::0.539
25::1375::0.179
25::1395::0.506
25::1439::0.367
25::1449::0.487
25::1453::0.647
25::1474::1.444
25::1511::0.778
25::1533::1.752
25::1561::0.602
25::1644::0.196
25::1662::0.195
25::1663::0.195
25::1679::0.197
25::1683::0.195
25::1684::0.195
25::1717::0.968
25::1732::0.585
25::1733::0.583
25::1762::0.38
25::1788::0.577
25::1800::0.399
25::1831::1.656
25::1848::0.291
25::1860::0.275
25::1907::0.102
25::1920::0.219
25::1931::0.341
25::1944::0.32
25::1954::0.341
25::1998::0.29
25::2032::0.378
25::2039::0.359
25::2125::0.865
25::2130::1.052
25::2164::0.288
25::2179::0.19
25::2181::0.19
25::2189::0.44
25::2216::0.566
25::2309::0.554
25::2397::0.409
25::2409::0.207
25::2410::0.204
25::2413::0.201
25::2429::0.667
25::2450::0.668
25::2457::0.207
25::2473::0.504
25::2484::0.193
25::2506::0.351
25::2518::0.371
25::2520::0.366
25::2525::0.382
25::2555::0.351
25::2613::0.264
25::2642::0.489
25::2662::2.663
25::2688::0.536
25::2703::0.186
25::2717::0.184
25::2746::0.186
25::2775::0.185
25::2805::0.187
25::2835::0.425
25::2889::0.186
25::2905::0.186
25::2929::0.16
25::3016::0.175
25::3048::0.377
25::3054::0.688
25::3078::0.497
25::3090::0.538
25::3101::0.616
25::3118::0.712
25::3121::0.874
25::3133::0.538
25::3169::0.281
25::3187::0.265
25::3200::0.465
25::3212::0.804
25::3221::0.261
25::3241::0.488
25::3242::0.338
25::3251::1.157
25::3258::0.081
25::3353::0.206
25::3380::0.346
25::3434::0.067
25::3445::0.107
25::3496::0.012
25::3516::0.044
25::3517::0.043
25::3532::0.111
25::3560::0.098
25::3575::0.318
25::3602::0.094
25::3608::0.08
25::3644::0.379
25::3667::0.039
25::3674::0.459
25::3694::0.128
25::3712::0.036
25::3752::0.108
25::3757::0.077
25::3759::0.078
25::3769::0.187
25::3777::0.276
25::3780::0.252
25::3782::0.227
25::3786::0.208
25::3787::0.086
25::3818::0.154
25::3822::0.138
25::3827::0.139
25::3834::0.076
25::3837::0.213
25::3879::0.599
25::3903::0.423
25::3927::0.112
25::3952::0.28
25::3969::0.031
25::4007::0.083
25::4013::0.044
25::4097::0.227
25::4113::0.362
25::4118::0.099
25::4128::0.269
25::4182::3.624
25::4233::0.159
25::4299::0.406
25::4313::0.568
25::4336::0.728
25::4386::0.035
25::4392::0.035
25::4413::0.176
25::4422::0.139
25::4425::0.396
25::4433::0.036
25::4439::0.035
25::4452::0.135
25::4476::0.036
25::4479::0.054
25::4495::0.073
25::4520::0.124
25::4559::0.407
25::4566::0.158
25::4578::0.322
25::4598::0.145
25::4608::0.841
25::4621::0.288
25::4655::0.415
25::4672::0.314
25::4683::0.25
25::4696::0.36
25::4697::0.312
25::4720::0.352
25::4724::0.362
25::4739::0.27
25::4761::1.126
25::4764::0.206
25::4769::0.176
25::4781::0.282
25::4801::0.13
25::4810::0.635
25::4838::0.344
25::4901::0.121
25::4923::0.356
25::4925::0.294
25::4947::0.865
25::4955::0.36
25::4962::0.251
25::4981::0.311
25::4990::1.174
25::5044::0.37
25::5061::0.306
25::5074::0.168
25::5083::0.25
25::5222::0.766
25::5225::0.662
25::5313::0.181
25::5316::3.537
25::5330::0.07
25::5347::0.254
25::5370::0.183
25::5385::0.761
25::5416::0.275
25::5432::3.546
25::5451::0.162
25::5468::0.029
25::5480::0.03
25::5514::0.207
25::5517::0.708
25::5542::0.192
25::5586::0.729
25::5599::0.532
25::5622::0.265
25::5693::0.097
25::5719::0.303
25::5730::0.07
25::5731::0.444
25::5765::0.234
25::5796::0.34
25::5802::0.34
25::5805::0.787
25::5820::0.21
26::1::0.8
26::11::0.423
26::36::0.297
26::37::0.72
26::44::0.856
26::49::0.891
26::93::0.257
26::117::0.781
26::170::0.157
26::185::1.1
26::191::1.118
26::195::1.149
26::197::0.489
26::227::0.527
26::247::0.103
26::263::0.103
26::277::0.103
26::339::0.545
26::369::0.103
26::414::14.232
26::507::0.508
26::519::0.238
26::554::0.2
26::564::0.17
26::569::0.8
26::603::0.158
26::638::0.346
26::657::0.325
26::678::0.911
26::765::2.713
26::822::0.872
26::840::0.914
26::901::0.16
26::902::0.219
26::907::0.15
26::909::0.36
26::915::0.116
26::955::0.389
26::959::0.125
26::995::2.775
26::1019::0.408
26::1021::0.426
26::1093::0.3
26::1094::0.098
26::1098::0.099
26::1109::0.399
26::1122::0.56
26::1169::0.121
26::1191::5.032
26::1196::2.525
26::1236::0.18
26::1244::0.124
26::1273::0.118
26::1298::0.106
26::1319::0.356
26::1323::0.123
26::1355::0.101
26::1367::0.339
26::1398::0.164
26::1414::0.453
26::1445::0.371
26::1552::0.507
26::1572::0.118
26::1574::0.095
26::1581::0.267
26::1596::0.638
26::1604::0.171
26::1614::0.34
26::1623::0.33
26::1677::0.126
26::1686::0.127
26::1708::0.141
26::1711::0.125
26::1728::0.128
26::1742::0.128
26::1779::0.719
26::1792::0.485
26::1807::0.432
26::1891::0.774
26::1901::5.112
26::1909::1.624
26::1926::0.398
26::1933::0.602
26::1939::0.211
26::1940::0.21
26::1945::0.24
26::1952::0.111
26::1964::0.693
26::1966::0.113
26::1971::0.312
26::1990::0.51
26::2053::0.07
26::2088::0.537
26::2097::0.547
26::2129::0.225
26::2135::0.704
26::2147::0.519
26::2180::0.118
26::2188::0.243
26::2218::0.234
26::2262::0.18
26::2301::0.565
26::2318::1.434
26::2329::1.641
26::2351::0.431
26::2379::0.188
26::2449::0.363
26::2453::0.781
26::2549::0.361
26::2569::0.316
26::2589::0.967
26::2606::0.863
26::2625::0.97
26::2659::0.603
26::2698::0.127
26::2729::0.121
26::2798::0.126
26::2804::0.126
26::2840::0.127
26::2848::0.126
26::2849::0.132
26::2867::0.127
26::2873::0.128
26::2948::0.484
26::2992::0.1
26::2993::0.088
26::3007::0.288
26::3022::0.229
26::3025::0.248
26::3032::0.36
26::3048::0.259
26::3064::0.241
26::3070::0.258
26::3093::0.766
26::3100::0.451
26::3140::0.697
26::3141::0.576
26::3150::0.163
26::3221::0.166
26::3322::0.17
26::3327::0.172
26::3350::0.173
26::3354::0.01
26::3357::0.02
26::3432::0.434
26::3498::0.145
26::3517::0.079
26::3602::0.016
26::3624::0.267
26::3639::0.031
26::3657::0.02
26::3658::0.02
26::3689::0.123
26::3720::0.061
26::3722::0.061
26::3724::0.366
26::3740::0.054
26::3792::0.085
26::3838::0.067
26::3853::0.214
26::3869::0.072
26::3949::0.033
26::3958::0.054
26::3959::0.07
26::3979::0.085
26::3981::0.409
26::3995::0.078
26::3997::0.057
26::4018::0.43
26::4032::0.213
26::4108::0.069
26::4122::0.124
26::4124::0.064
26::4127::0.054
26::4136::0.585
26::4143::0.288
26::4179::0.167
26::4214::0.744
26::4217::0.209
26::4247::0.33
26::4256::0.279
26::4265::0.072
26::4274::0.105
26::4286::0.074
26::4292::0.155
26::4368::0.01
26::4373::0.161
26::4395::3.132
26::4421::0.073
26::4422::0.322
26::4445::0.073
26::4495::0.028
26::4509::0.149
26::4524::0.046
26::4537::0.184
26::4562::0.096
26::4567::0.179
26::4594::0.312
26::4601::0.197
26::4669::0.586
26::4671::2.218
26::4673::0.186
26::4689::0.11
26::4691::5.316
26::4704::0.155
26::4727::0.239
26::4814::0.515
26::4816::0.034
26::4827::0.563
26::4834::0.223
26::4856::0.344
26::4860::0.088
26::4876::0.226
26::4878::0.088
26::4903::0.165
26::4917::0.162
26::4924::0.309
26::4930::5.819
26::4945::0.217
26::4991::0.031
26::4994::0.239
26::4996::0.753
26::5019::0.737
26::5036::0.3
26::5061::0.095
26::5065::0.269
26::5076::0.035
26::5141::0.457
26::5149::0.051
26::5151::0.192
26::5199::0.435
26::5243::0.564
26::5246::0.689
26::5285::0.153
26::5340::0.144
26::5349::0.248
26::5370::0.074
26::5383::0.116
26::5389::0.025
26::5404::0.136
26::5422::0.112
26::5436::0.086
26::5441::0.198
26::5518::0.252
26::5573::0.126
26::5579::0.393
26::5619::0.121
26::5637::0.05
26::5668::0.073
26::5672::0.072
26::5676::0.238
26::5680::0.042
26::5695::0.04
26::5709::0.104
26::5737::0.072
26::5741::0.008
26::5790::0.158
26::5806::0.362
26::5807::0.293
26::5817::0.421
26::5819::0.391
26::5825::0.048
27::13::2.043
27::19::0.514
27::57::0.479
27::120::0.265
27::123::1.679
27::148::0.115
27::159::0.478
27::172::0.979
27::200::0.649
27::202::10.157
27::221::0.127
27::248::0.104
27::252::0.103
27::257::0.162
27::269::0.163
27::303::0.135
27::318::9.845
27::372::0.2
27::408::0.103
27::417::12.391
27::442::12.073
27::449::0.103
27::454::11.956
27::459::0.065
27::473::0.129
27::482::0.065
27::485::0.123
27::500::0.065
27::521::0.239
27::545::0.18
27::549::0.779
27::621::0.671
27::629::1.023
27::666::0.3
27::687::0.309
27::702::0.273
27::714::0.425
27::735::0.48
27::738::2.956
27::751::0.327
27::755::0.836
27::770::0.269
27::792::2.801
27::823::1.099
27::845::0.881
27::847::0.727
27::860::3.036
27::902::0.176
27::937::0.438
27::953::0.252
27::963::0.177
27::979::0.523
27::1049::0.522
27::1084::0.121
27::1089::0.204
27::1121::0.35
27::1127::0.126
27::1150::0.234
27::1189::0.183
27::1198::0.316
27::1214::0.592
27::1249::0.411
27::1353::0.355
27::1393::0.59
27::1416::0.361
27::1425::0.354
27::1438::5.032
27::1455::0.31
27::1456::0.351
27::1459::0.687
27::1461::0.403
27::1486::0.357
27::1503::11.961
27::1531::0.116
27::1554::0.511
27::1594::0.445
27::1605::0.722
27::1606::0.34
27::1623::0.74
27::1629::0.66
27::1638::0.128
27::1659::0.127
27::1699::0.128
27::1701::0.619
27::1723::0.127
27::1738::0.127
27::1757::0.144
27::1775::0.233
27::1811::0.242
27::1835::0.471
27::1838::0.368
27::1846::0.211
27::1861::0.377
27::1866::6.531
27::1884::3.826
27::1920::0.304
27::1962::0.39
27::1996::0.089
27::2042::1.118
27::2051::0.535
27::2060::2.759
27::2084::1.423
27::2143::0.668
27::2148::2.023
27::2158::0.934
27::2181::0.12
27::2200::0.119
27::2226::0.684
27::2294::0.576
27::2319::0.862
27::2345::0.135
27::2364::0.862
27::2447::0.823
27::2456::0.123
27::2471::0.456
27::2474::0.114
27::2514::0.296
27::2559::0.315
27::2578::0.701
27::2586::0.723
27::2601::1.914
27::2638::0.182
27::2639::0.183
27::2641::0.182
27::2649::0.319
27::2651::0.294
27::2662::2.285
27::2665::0.808
27::2667::0.538
27::2718::0.127
27::2765::0.126
27::2768::0.126
27::2803::0.127
27::2820::0.127
27::2888::0.134
27::2898::0.372
27::2901::0.415
27::2920::0.265
27::2931::0.08
27::2960::0.089
27::2990::0.118
27::3006::0.731
27::3015::0.232
27::3016::0.115
27::3044::0.146
27::3087::0.159
27::3090::0.236
27::3091::0.206
27::3126::0.014
27::3127::0.656
27::3143::0.163
27::3161::0.278
27::3208::0.112
27::3242::0.648
27::3258::0.013
27::3345::0.308
27::3383::0.02
27::3390::0.436
27::3404::0.178
27::3414::0.45
27::3416::0.439
27::3429::0.439
27::3530::0.071
27::3553::0.048
27::3559::0.039
27::3591::0.035
27::3628::0.01
27::3631::0.01
27::3675::0.118
27::3691::0.086
27::3715::0.299
27::3727::0.071
27::3732::0.027
27::3752::0.068
27::3755::0.019
27::3776::0.914
27::3791::0.282
27::3801::0.151
27::3816::0.008
27::3830::0.075
27::3833::0.01
27::3873::0.034
27::3889::0.201
27::3890::0.237
27::3932::0.044
27::3959::0.156
27::3962::0.084
27::3993::0.077
27::4028::0.079
27::4060::0.078
27::4077::0.062
27::4097::0.149
27::4121::0.072
27::4125::0.02
27::4162::0.451
27::4226::0.073
27::4235::0.115
27::4251::0.146
27::4260::0.073
27::4268::0.101
27::4321::0.062
27::4323::0.032
27::4328::0.072
27::4340::0.172
27::4350::0.054
27::4358::0.074
27::4365::0.073
27::4368::0.011
27::4404::0.073
27::4409::0.137
27::4417::0.133
27::4419::0.149
27::4565::0.146
27::4587::0.279
27::4605::0.017
27::4616::1.152
27::4643::0.142
27::4694::0.202
27::4697::0.139
27::4717::0.244
27::4759::0.126
27::4774::0.168
27::4778::0.103
27::4784::0.426
27::4809::0.086
27::4815::0.061
27::4874::0.077
27::4885::0.117
27::4886::0.172
27::4898::0.107
27::4916::0.053
27::4918::0.057
27::4927::0.202
27::4930::0.097
27::4993::0.195
27::4999::0.067
27::5028::0.115
27::5054::0.037
27::5055::0.373
27::5060::0.079
27::5078::0.11
27::5079::0.152
27::5152::0.39
27::5160::0.198
27::5198::0.229
27::5209::0.268
27::5216::0.613
27::5236::0.526
27::5289::0.039
27::5298::0.128
27::5300::0.104
27::5341::0.144
27::5369::0.04
27::5379::0.011
27::5418::0.157
27::5422::0.036
27::5429::0.55
27::5435::0.094
27::5437::0.132
27::5446::0.245
27::5448::0.193
27::5462::0.203
27::5476::0.102
27::5488::0.062
27::5494::0.039
27::5576::0.258
27::5609::0.159
27::5621::0.157
27::5625::0.161
27::5635::0.154
27::5653::0.017
27::5683::0.216
27::5693::0.068
27::5717::0.071
27::5728::0.123
27::5736::0.145
27::5748::0.294
27::5766::0.072
27::5775::0.046
27::5785::0.045
28::6::0.471
28::12::0.572
28::33::0.326
28::57::0.534
28::107::0.374
28::117::0.328
28::126::0.267
28::156::0.271
28::183::0.501
28::189::0.569
28::192::0.387
28::263::0.115
28::290::0.117
28::299::0.126
28::308::0.112
28::310::0.115
28::341::0.113
28::380::0.122
28::390::0.124
28::407::0.158
28::414::13.363
28::416::0.13
28::419::12.791
28::454::11.108
28::511::0.398
28::601::0.331
28::612::0.747
28::621::1.04
28::644::0.255
28::740::0.894
28::754::1.085
28::763::1.25
28::772::4.167
28::803::0.618
28::840::0.453
28::909::0.315
28::941::0.305
28::973::0.747
28::996::2.716
28::998::0.301
28::1002::7.071
28::1009::0.319
28::1017::0.431
28::1045::0.378
28::1052::0.465
28::1086::0.354
28::1089::0.24
28::1091::0.12
28::1095::0.137
28::1097::0.137
28::1104::0.136
28::1107::0.239
28::1127::0.179
28::1129::0.194
28::1135::0.14
28::1164::0.384
28::1175::0.308
28::1211::0.353
28::1219::0.517
28::1222::0.255
28::1231::0.24
28::1280::0.331
28::1284::0.183
28::1342::0.276
28::1351::0.125
28::1420::0.133
28::1431::0.342
28::1447::0.41
28::1460::0.297
28::1481::1.465
28::1506::0.364
28::1519::0.149
28::1532::0.417
28::1575::2.322
28::1598::0.585
28::1600::0.299
28::1627::0.401
28::1659::0.15
28::1701::0.44
28::1718::0.148
28::1726::0.152
28::1750::3.329
28::1763::0.298
28::1823::0.439
28::1825::0.362
28::1883::0.206
28::1919::0.222
28::1929::0.16
28::1933::0.543
28::1939::0.317
28::2020::0.361
28::2056::0.577
28::2074::0.163
28::2117::4.725
28::2140::0.479
28::2153::0.35
28::2179::0.149
28::2188::0.316
28::2225::1.416
28::2265::0.548
28::2297::0.366
28::2298::0.467
28::2300::0.66
28::2315::2.636
28::2325::0.573
28::2362::0.581
28::2376::0.231
28::2428::0.403
28::2457::0.153
28::2468::0.377
28::2478::0.315
28::2516::0.661
28::2517::3.861
28::2563::0.64
28::2576::0.415
28::2581::1.013
28::2605::11.389
28::2611::0.332
28::2624::0.612
28::2634::0.238
28::2660::0.37
28::2672::0.37
28::2701::0.177
28::2765::0.22
28::2781::0.18
28::2785::0.176
28::2880::0.33
28::2889::0.206
28::2921::0.181
28::2939::0.122
28::2966::0.138
28::2977::0.305
28::3023::0.118
28::3092::0.322
28::3140::0.632
28::3152::0.165
28::3229::0.183
28::3244::0.836
28::3356::0.042
28::3357::0.043
28::3371::0.042
28::3376::0.174
28::3384::0.044
28::3414::0.517
28::3453::0.188
28::3502::0.223
28::3512::0.045
28::3515::0.081
28::3534::0.152
28::3566::0.059
28::3567::0.066
28::3576::0.11
28::3584::0.13
28::3618::0.098
28::3630::0.058
28::3634::0.048
28::3674::0.592
28::3687::0.261
28::3711::0.214
28::3723::0.073
28::3724::0.273
28::3730::0.045
28::3738::0.09
28::3757::0.037
28::3771::0.109
28::3814::0.041
28::3849::0.155
28::3874::0.041
28::3897::0.126
28::3907::0.07
28::3908::0.103
28::3911::0.119
28::3931::0.136
28::3941::0.066
28::3947::0.109
28::3977::0.094
28::3986::0.05
28::4000::0.103
28::4003::0.101
28::4017::0.037
28::4018::0.33
28::4050::0.123
28::4055::0.22
28::4097::0.157
28::4099::0.246
28::4128::0.219
28::4129::0.103
28::4134::0.133
28::4139::3.43
28::4180::0.079
28::4239::0.098
28::4259::0.098
28::4261::0.261
28::4266::0.193
28::4271::0.195
28::4303::0.678
28::4311::1.213
28::4313::0.997
28::4314::0.178
28::4370::0.201
28::4430::0.187
28::4434::0.198
28::4489::0.05
28::4497::0.082
28::4510::0.169
28::4527::0.343
28::4553::0.424
28::4575::0.174
28::4585::0.191
28::4646::0.044
28::4675::0.155
28::4685::0.091
28::4689::0.075
28::4700::0.102
28::4702::0.162
28::4719::0.298
28::4732::0.612
28::4733::0.185
28::4772::0.112
28::4777::0.165
28::4785::0.097
28::4796::0.306
28::4807::0.145
28::4819::0.236
28::4831::0.504
28::4856::0.456
28::4867::0.126
28::4894::0.206
28::4897::0.198
28::4907::1.181
28::4933::0.186
28::4941::0.13
28::4943::0.16
28::4958::0.18
28::4995::0.621
28::5052::0.099
28::5058::0.192
28::5063::0.145
28::5072::0.125
28::5105::0.112
28::5113::0.215
28::5167::0.776
28::5196::0.302
28::5202::0.453
28::5208::2.747
28::5225::0.356
28::5231::0.272
28::5259::0.125
28::5269::0.105
28::5301::0.171
28::5303::0.22
28::5312::0.114
28::5381::0.252
28::5396::0.232
28::5399::0.122
28::5400::0.176
28::5429::1.116
28::5431::0.291
28::5434::0.133
28::5447::0.755
28::5469::0.111
28::5486::0.18
28::5505::0.245
28::5514::0.253
28::5517::1.813
28::5544::1.1
28::5549::0.663
28::5555::0.443
28::5607::0.271
28::5609::0.361
28::5632::0.311
28::5685::3.228
28::5687::0.405
28::5705::0.043
28::5716::0.42
28::5745::0.099
28::5756::0.058
28::5776::0.212
28::5808::0.448
28::5822::0.126
29::10::0.748
29::19::0.599
29::45::0.878
29::57::0.565
29::111::0.162
29::129::0.13
29::174::0.328
29::194::0.479
29::211::0.782
29::240::0.113
29::268::0.114
29::305::0.129
29::306::0.247
29::350::0.112
29::383::0.144
29::391::0.112
29::392::0.119
29::433::0.113
29::446::13.008
29::450::0.133
29::489::0.193
29::506::0.563
29::539::0.061
29::557::0.121
29::617::0.411
29::621::0.451
29::631::0.233
29::634::0.229
29::706::0.698
29::717::0.59
29::764::2.214
29::779::1.039
29::786::0.291
29::804::0.647
29::834::1.05
29::848::1.356
29::854::0.908
29::894::0.817
29::899::0.137
29::914::0.695
29::925::0.391
29::934::0.779
29::938::0.532
29::1003::0.631
29::1031::0.319
29::1083::0.134
29::1124::0.788
29::1133::0.378
29::1145::0.732
29::1165::0.219
29::1200::0.549
29::1224::0.238
29::1257::0.955
29::1301::0.458
29::1346::0.586
29::1348::0.158
29::1375::0.137
29::1412::0.377
29::1420::0.134
29::1466::0.491
29::1503::0.843
29::1520::1.12
29::1531::0.145
29::1532::0.607
29::1548::0.773
29::1592::0.627
29::1628::1.048
29::1632::1.749
29::1646::0.156
29::1677::0.151
29::1743::0.149
29::1745::0.149
29::1769::1.38
29::1771::0.161
29::1774::0.476
29::1843::0.617
29::1898::0.771
29::1902::0.336
29::1920::0.313
29::1962::0.422
29::2012::0.479
29::2031::0.589
29::2063::3.514
29::2069::0.139
29::2110::1.055
29::2125::1.319
29::2129::0.55
29::2147::0.469
29::2172::0.824
29::2185::0.826
29::2202::1.556
29::2250::1.043
29::2256::0.7
29::2280::0.753
29::2284::0.787
29::2288::1.635
29::2357::0.326
29::2472::0.164
29::2474::0.165
29::2490::0.398
29::2540::0.425
29::2549::0.446
29::2550::0.133
29::2551::0.133
29::2557::0.327
29::2560::1.103
29::2592::1.036
29::2619::0.896
29::2625::1.078
29::2643::0.304
29::2701::0.176
29::2764::0.17
29::2769::0.192
29::2785::0.178
29::2791::0.177
29::2804::0.18
29::2810::0.181
29::2812::0.177
29::2828::0.18
29::2855::0.177
29::2864::0.176
29::2877::0.177
29::2900::0.184
29::2901::0.191
29::2910::0.199
29::2929::0.122
29::2958::0.136
29::2986::0.439
29::3040::0.186
29::3056::0.454
29::3060::0.501
29::3067::1.02
29::3087::0.339
29::3119::0.411
29::3131::0.589
29::3148::0.17
29::3173::0.175
29::3175::0.825
29::3180::0.17
29::3196::0.166
29::3197::0.157
29::3215::0.198
29::3234::0.329
29::3244::0.939
29::3322::0.209
29::3328::0.36
29::3335::0.213
29::3356::0.042
29::3393::0.459
29::3408::0.244
29::3409::0.549
29::3413::0.527
29::3419::0.245
29::3426::0.514
29::3430::0.527
29::3458::0.187
29::3491::0.223
29::3539::0.041
29::3541::0.064
29::3603::0.037
29::3655::0.07
29::3765::0.245
29::3787::0.106
29::3795::0.105
29::3796::0.106
29::3813::0.044
29::3814::0.043
29::3819::0.203
29::3837::0.11
29::3847::0.035
29::3877::0.04
29::3900::0.111
29::3924::0.179
29::3942::0.074
29::4032::0.157
29::4040::0.198
29::4101::0.308
29::4118::0.056
29::4126::0.257
29::4161::0.29
29::4171::0.265
29::4174::0.226
29::4195::0.471
29::4223::0.069
29::4255::0.096
29::4313::0.25
29::4357::0.346
29::4373::0.288
29::4408::0.097
29::4414::0.097
29::4479::0.225
29::4506::0.156
29::4507::0.056
29::4543::0.519
29::4682::0.3
29::4688::1.133
29::4697::0.292
29::4712::0.376
29::4727::0.287
29::4758::0.599
29::4781::0.247
29::4795::0.241
29::4814::0.492
29::4850::0.155
29::4882::0.188
29::4905::15.31
29::4924::0.376
29::4958::0.259
29::4987::0.445
29::4992::0.276
29::5024::1.939
29::5030::0.519
29::5034::0.148
29::5039::0.15
29::5057::0.322
29::5061::0.165
29::5064::0.255
29::5068::0.625
29::5072::1.27
29::5079::0.308
29::5125::0.665
29::5133::0.561
29::5155::0.366
29::5182::0.612
29::5196::0.506
29::5200::0.922
29::5205::0.527
29::5214::0.515
29::5230::0.174
29::5235::0.425
29::5280::0.143
29::5318::0.251
29::5331::0.494
29::5360::0.327
29::5392::0.182
29::5407::0.086
29::5424::0.174
29::5437::0.242
29::5459::1.24
29::5471::0.112
29::5492::0.292
29::5493::0.099
29::5513::0.231
29::5520::0.279
29::5523::0.354
29::5531::0.193
29::5537::0.182
29::5548::0.696
29::5549::0.974
29::5559::0.164
29::5564::0.561
29::5572::0.149
29::5582::0.642
29::5606::0.177
29::5626::0.184
29::5701::0.04
29::5713::0.045
29::5718::0.21
29::5736::0.208
29::5743::0.062
29::5791::0.209
29::5796::0.417
29::5806::0.427
30::15::0.848
30::29::1.135
30::32::0.896
30::46::0.334
30::66::0.902
30::72::1.218
30::104::0.181
30::123::0.081
30::162::0.121
30::196::0.916
30::208::1.166
30::248::0.167
30::259::0.166
30::260::0.166
30::293::0.166
30::296::0.397
30::305::0.166
30::337::0.166
30::353::0.167
30::410::0.773
30::417::8.27
30::426::7.739
30::443::0.584
30::450::0.167
30::458::0.32
30::476::9.338
30::477::0.168
30::519::0.781
30::550::0.398
30::561::0.199
30::587::1.598
30::599::0.466
30::608::1.007
30::612::0.767
30::618::0.74
30::646::9.446
30::672::1.08
30::684::0.478
30::701::1.646
30::717::1.371
30::732::0.312
30::762::2.817
30::785::1.158
30::827::1.214
30::834::6.463
30::850::1.295
30::851::9.563
30::856::0.941
30::861::1.336
30::916::0.043
30::939::0.797
30::942::0.147
30::949::0.075
30::977::3.031
30::1048::0.128
30::1117::0.12
30::1148::0.048
30::1149::0.093
30::1156::0.03
30::1181::0.016
30::1187::0.126
30::1201::4.598
30::1226::0.109
30::1234::0.033
30::1239::0.137
30::1254::0.137
30::1285::0.03
30::1327::0.129
30::1344::0.088
30::1350::0.026
30::1356::0.082
30::1358::0.421
30::1363::0.127
30::1364::0.122
30::1397::0.109
30::1401::0.085
30::1471::0.14
30::1482::0.349
30::1484::3.432
30::1507::0.718
30::1549::0.399
30::1586::0.071
30::1623::0.497
30::1681::0.347
30::1719::0.043
30::1730::0.043
30::1740::0.046
30::1759::1.847
30::1761::0.04
30::1762::0.097
30::1776::0.066
30::1779::0.274
30::1824::0.214
30::1838::0.166
30::1851::1.766
30::1884::2.497
30::1895::8.815
30::1899::0.098
30::1912::4.33
30::1944::0.041
30::1946::0.064
30::1949::0.076
30::1953::0.026
30::1982::0.042
30::1986::0.126
30::2004::0.776
30::2019::0.063
30::2067::0.037
30::2092::0.658
30::2166::0.218
30::2192::1.678
30::2245::6.896
30::2280::0.207
30::2294::0.292
30::2301::5.294
30::2307::1.109
30::2316::0.554
30::2330::4.039
30::2346::0.186
30::2367::1.523
30::2373::0.069
30::2438::0.214
30::2466::0.102
30::2577::0.225
30::2644::0.616
30::2681::0.531
30::2706::0.023
30::2711::0.022
30::2733::0.016
30::2740::0.023
30::2742::0.039
30::2768::0.032
30::2774::0.025
30::2787::0.024
30::2791::0.022
30::2798::0.025
30::2822::0.026
30::2827::0.022
30::2843::0.023
30::2881::0.058
30::2883::0.015
30::2903::0.075
30::2933::0.131
30::2949::0.024
30::2971::0.086
30::2984::15.547
30::2989::0.011
30::3017::0.178
30::3022::0.037
30::3040::0.087
30::3054::0.097
30::3082::0.134
30::3084::0.091
30::3100::0.176
30::3134::0.032
30::3182::0.291
30::3189::0.291
30::3204::0.323
30::3205::0.292
30::3212::0.309
30::3216::0.292
30::3224::0.288
30::3238::1.39
30::3251::1.177
30::3332::2.086
30::3357::0.214
30::3430::0.655
30::3432::0.653
30::3433::0.654
30::3436::0.39
30::3444::0.393
30::3455::0.39
30::3457::0.392
30::3495::0.311
30::3517::0.155
30::3547::0.148
30::3558::0.11
30::3571::0.894
30::3600::0.087
30::3644::0.426
30::3665::0.784
30::3679::0.146
30::3686::0.149
30::3730::0.116
30::3735::0.633
30::3744::0.168
30::3752::0.15
30::3772::0.481
30::3775::0.869
30::3780::0.506
30::3833::0.523
30::3841::0.24
30::3858::0.153
30::3871::0.454
30::3891::1.149
30::3907::0.112
30::3947::0.469
30::3985::0.317
30::3988::0.116
30::4026::0.186
30::4063::1.11
30::4088::0.08
30::4114::0.585
30::4121::0.157
30::4133::0.255
30::4138::0.462
30::4171::0.502
30::4184::2.912
30::4186::0.367
30::4187::0.652
30::4194::0.6
30::4202::0.135
30::4205::0.519
30::4232::0.144
30::4240::0.567
30::4254::0.144
30::4256::0.625
30::4261::0.727
30::4263::0.416
30::4281::0.409
30::4288::0.684
30::4347::1.87
30::4352::0.096
30::4361::0.574
30::4365::0.145
30::4370::0.518
30::4382::0.31
30::4392::0.144
30::4436::0.144
30::4446::0.603
30::4453::0.145
30::4457::0.144
30::4480::0.451
30::4492::3.179
30::4500::9.396
30::4519::0.634
30::4536::0.287
30::4574::1.655
30::4606::0.494
30::4661::0.235
30::4677::0.34
30::4697::0.412
30::4700::0.333
30::4707::1.356
30::4723::0.889
30::4728::0.912
30::4747::0.301
30::4786::0.292
30::4793::0.478
30::4795::1.053
30::4800::0.414
30::4833::0.388
30::4844::0.451
30::4867::0.499
30::4913::0.712
30::4978::0.416
30::5000::0.498
30::5028::0.85
30::5040::0.396
30::5064::0.365
30::5073::0.746
30::5087::0.611
30::5089::0.47
30::5101::0.757
30::5102::0.429
30::5121::0.771
30::5126::1.101
30::5136::0.93
30::5142::0.206
30::5145::0.271
30::5170::0.06
30::5182::0.131
30::5241::0.096
30::5250::0.019
30::5261::0.449
30::5268::0.276
30::5376::0.248
30::5377::0.377
30::5393::0.283
30::5399::0.239
30::5400::0.418
30::5474::0.165
30::5519::0.324
30::5554::0.141
30::5559::0.062
30::5595::0.04
30::5616::0.068
30::5638::0.389
30::5683::0.684
30::5710::0.357
30::5750::0.394
30::5770::0.397
30::5791::0.421
30::5795::0.315
30::5808::0.785
30::5814::0.394
30::5821::0.309
31::28::0.225
31::30::0.341
31::75::0.499
31::85::0.933
31::97::1.91
31::155::0.556
31::175::0.524
31::198::0.852
31::203::0.535
31::212::0.179
31::215::0.244
31::242::4.856
31::260::0.049
31::267::0.063
31::317::0.066
31::321::7.987
31::331::0.079
31::357::0.049
31::367::0.399
31::433::0.05
31::469::15.056
31::510::0.293
31::542::0.055
31::574::12.595
31::584::0.423
31::599::0.246
31::618::0.681
31::627::0.572
31::630::0.31
31::651::0.306
31::653::0.308
31::656::0.295
31::716::0.331
31::725::0.273
31::741::1.214
31::757::0.746
31::776::1.485
31::804::2.786
31::814::1.084
31::822::0.569
31::854::0.449
31::909::0.462
31::930::0.222
31::1014::1.357
31::1034::0.189
31::1141::0.387
31::1155::0.611
31::1170::0.196
31::1181::0.171
31::1192::0.402
31::1193::0.372
31::1204::0.782
31::1213::0.603
31::1226::0.232
31::1273::0.153
31::1299::0.196
31::1311::0.202
31::1334::5.618
31::1358::14.473
31::1391::0.663
31::1408::0.346
31::1433::0.583
31::1443::0.311
31::1445::0.371
31::1503::0.621
31::1513::0.686
31::1517::0.659
31::1534::1.849
31::1588::0.658
31::1623::0.678
31::1642::0.224
31::1650::0.226
31::1656::0.223
31::1674::0.226
31::1680::0.223
31::1682::0.222
31::1740::0.222
31::1756::0.181
31::1783::0.252
31::1795::0.21
31::1825::5.73
31::1886::0.794
31::1898::0.711
31::1924::0.55
31::1926::1.361
31::1937::0.276
31::1964::1.117
31::1996::0.175
31::2036::0.455
31::2037::0.428
31::2039::1.191
31::2049::0.633
31::2070::0.678
31::2099::2.67
31::2112::0.847
31::2194::14.597
31::2198::0.981
31::2210::0.606
31::2215::0.096
31::2234::0.183
31::2254::3.197
31::2287::0.91
31::2295::0.939
31::2336::0.526
31::2337::0.221
31::2341::0.175
31::2379::0.214
31::2424::1.26
31::2440::14.731
31::2468::0.674
31::2471::14.562
31::2484::0.195
31::2557::0.214
31::2563::0.189
31::2575::0.575
31::2622::2.469
31::2667::0.862
31::2691::0.159
31::2711::0.159
31::2714::0.158
31::2726::0.16
31::2731::0.158
31::2744::0.159
31::2750::0.159
31::2774::0.159
31::2778::0.158
31::2782::0.158
31::2800::0.159
31::2816::0.158
31::2821::0.153
31::2836::0.158
31::2843::0.159
31::2846::0.159
31::2847::0.16
31::2852::0.16
31::2867::0.159
31::2879::0.155
31::2910::0.16
31::2925::0.262
31::2937::0.214
31::2956::0.153
31::2964::0.195
31::3018::0.205
31::3034::0.225
31::3047::0.42
31::3052::0.318
31::3067::1.631
31::3087::0.378
31::3095::0.374
31::3125::0.306
31::3141::0.379
31::3145::0.7
31::3160::0.289
31::3161::0.728
31::3167::0.29
31::3168::0.475
31::3200::0.305
31::3322::0.135
31::3357::0.066
31::3359::0.063
31::3453::0.157
31::3456::0.157
31::3495::0.098
31::3504::0.136
31::3506::0.137
31::3510::0.188
31::3534::0.134
31::3543::0.078
31::3545::0.064
31::3588::0.065
31::3635::0.175
31::3683::0.091
31::3691::0.156
31::3722::0.073
31::3726::0.101
31::3730::0.101
31::3754::0.067
31::3800::0.252
31::3813::0.088
31::3818::0.235
31::3836::0.16
31::3853::0.173
31::3878::0.096
31::3890::0.242
31::3921::0.073
31::3959::0.172
31::4040::0.142
31::4050::0.067
31::4067::1.092
31::4087::0.104
31::4113::0.343
31::4159::0.251
31::4169::0.233
31::4206::0.113
31::4208::0.058
31::4245::0.057
31::4250::0.179
31::4291::0.198
31::4307::0.491
31::4318::0.339
31::4373::0.114
31::4376::0.142
31::4379::0.366
31::4395::4.95
31::4412::0.304
31::4428::0.057
31::4433::0.057
31::4446::0.114
31::4484::0.571
31::4492::0.227
31::4543::0.221
31::4544::0.113
31::4546::0.207
31::4564::0.616
31::4577::0.31
31::4601::0.119
31::4602::0.061
31::4654::0.365
31::4660::15.198
31::4662::0.189
31::4686::0.258
31::4697::0.341
31::4739::0.462
31::4744::0.944
31::4778::0.143
31::4793::0.533
31::4810::0.577
31::4821::0.39
31::4822::0.413
31::4826::0.405
31::4827::0.962
31::4842::0.417
31::4851::0.228
31::4875::0.257
31::4878::0.133
31::4944::0.26
31::4973::0.398
31::4986::0.333
31::5003::0.253
31::5023::0.215
31::5036::0.316
31::5056::0.398
31::5125::0.554
31::5139::0.328
31::5167::14.503
31::5181::0.833
31::5189::0.394
31::5200::0.865
31::5235::0.436
31::5236::0.578
31::5248::0.668
31::5253::0.318
31::5269::0.125
31::5278::0.271
31::5308::0.251
31::5332::0.258
31::5336::0.117
31::5338::0.453
31::5344::0.303
31::5361::0.199
31::5407::0.063
31::5469::0.047
31::5476::0.047
31::5481::0.048
31::5515::0.514
31::5531::0.179
31::5540::0.164
31::5545::0.161
31::5546::0.16
31::5615::0.374
31::5654::0.082
31::5658::0.058
31::5659::0.057
31::5680::0.096
31::5711::0.095
31::5735::0.218
31::5748::0.637
31::5755::0.324
31::5756::0.111
31::5771::0.374
31::5772::0.455
31::5808::0.73
32::10::0.833
32::16::0.676
32::18::3.729
32::96::3.272
32::111::0.319
32::123::0.287
32::217::0.755
32::221::0.049
32::245::0.049
32::257::0.049
32::274::5.744
32::287::0.074
32::323::0.451
32::333::0.049
32::377::0.086
32::389::0.049
32::521::0.13
32::555::0.229
32::577::0.105
32::580::0.184
32::588::0.112
32::592::1.524
32::604::0.464
32::644::0.329
32::670::0.282
32::684::0.322
32::687::0.318
32::707::0.265
32::738::0.811
32::741::0.615
32::752::0.546
32::756::0.492
32::758::0.533
32::799::0.48
32::821::0.925
32::898::0.436
32::905::0.7
32::933::0.232
32::950::5.101
32::955::0.777
32::969::0.74
32::970::0.63
32::973::14.971
32::982::0.533
32::990::0.354
32::999::0.878
32::1003::0.845
32::1023::0.552
32::1092::0.32
32::1099::0.751
32::1137::0.194
32::1155::0.378
32::1173::0.6
32::1183::0.504
32::1230::0.207
32::1242::0.179
32::1289::0.183
32::1293::0.371
32::1349::0.396
32::1387::0.417
32::1395::0.572
32::1396::0.737
32::1412::0.347
32::1568::0.156
32::1597::1.353
32::1621::0.585
32::1623::0.465
32::1645::0.215
32::1673::0.219
32::1683::0.873
32::1699::0.214
32::1718::0.213
32::1725::0.213
32::1785::0.438
32::1799::0.292
32::1860::0.349
32::1875::1.11
32::1880::0.194
32::1924::0.241
32::1962::0.327
32::2015::0.335
32::2033::0.201
32::2038::0.231
32::2069::0.218
32::2103::0.406
32::2165::0.595
32::2180::0.192
32::2204::0.519
32::2205::0.443
32::2207::0.407
32::2224::0.224
32::2279::1.317
32::2302::0.591
32::2305::0.53
32::2364::0.685
32::2377::0.231
32::2401::0.221
32::2406::0.213
32::2418::0.388
32::2439::0.377
32::2495::0.772
32::2527::0.363
32::2541::0.601
32::2613::0.359
32::2653::0.258
32::2658::0.89
32::2708::0.159
32::2724::0.16
32::2808::0.158
32::2836::0.184
32::2837::0.158
32::2885::0.316
32::2899::0.162
32::2934::0.193
32::2937::0.197
32::2940::0.193
32::2944::0.187
32::2959::0.595
32::3031::4.235
32::3041::0.777
32::3082::0.667
32::3106::0.631
32::3112::5.662
32::3142::18.571
32::3159::0.308
32::3189::0.325
32::3209::0.301
32::3225::0.297
32::3325::0.131
32::3360::0.124
32::3393::0.502
32::3433::1.664
32::3436::0.159
32::3516::0.07
32::3520::0.07
32::3568::14.305
32::3570::0.122
32::3610::0.079
32::3635::0.181
32::3667::0.067
32::3685::0.181
32::3713::0.625
32::3715::0.358
32::3737::0.329
32::3763::0.265
32::3784::0.238
32::3812::0.094
32::3819::0.545
32::3831::0.115
32::3833::14.154
32::3837::0.164
32::3869::1.143
32::3870::0.064
32::3911::0.187
32::3918::0.079
32::3947::0.213
32::4023::0.085
32::4034::1.51
32::4039::0.143
32::4040::0.138
32::4046::0.602
32::4074::0.396
32::4147::0.082
32::4199::0.108
32::4218::0.058
32::4253::0.304
32::4269::0.326
32::4276::0.072
32::4288::0.315
32::4300::0.352
32::4354::0.111
32::4385::0.308
32::4412::0.281
32::4423::0.132
32::4446::0.444
32::4477::0.47
32::4489::0.076
32::4501::0.041
32::4522::0.35
32::4523::0.375
32::4542::0.444
32::4576::0.346
32::4588::2.521
32::4666::14.496
32::4705::0.183
32::4721::0.29
32::4729::0.201
32::4748::0.367
32::4802::0.407
32::4876::0.257
32::4909::8.754
32::4943::0.408
32::4983::0.185
32::4990::0.266
32::4992::0.267
32::5008::0.358
32::5014::0.895
32::5018::0.63
32::5053::0.396
32::5054::0.26
32::5117::0.445
32::5143::0.819
32::5157::0.588
32::5161::0.722
32::5162::0.422
32::5166::0.318
32::5167::0.345
32::5200::0.625
32::5216::0.907
32::5232::1.001
32::5287::0.155
32::5302::0.134
32::5343::0.124
32::5350::0.162
32::5423::0.832
32::5426::3.343
32::5427::0.439
32::5454::0.17
32::5473::0.048
32::5480::0.048
32::5491::0.22
32::5501::1.027
32::5508::0.515
32::5512::0.495
32::5530::1.299
32::5544::1.083
32::5652::0.503
32::5653::0.083
32::5662::0.059
32::5680::0.104
32::5686::0.36
32::5703::0.229
32::5709::0.122
32::5723::0.096
32::5741::0.076
32::5752::0.464
32::5756::0.135
32::5761::0.334
32::5765::0.201
32::5798::0.318
33::8::0.534
33::69::0.586
33::70::6.028
33::76::6.422
33::96::2.31
33::141::5.862
33::148::0.106
33::153::5.185
33::206::15.461
33::231::0.105
33::239::0.529
33::257::0.09
33::275::0.695
33::284::0.102
33::295::0.905
33::312::0.091
33::355::0.091
33::370::0.091
33::378::0.101
33::398::0.65
33::418::3.418
33::448::0.09
33::470::5.166
33::483::0.086
33::533::0.076
33::540::5.138
33::544::0.047
33::557::5.2
33::601::0.349
33::628::0.416
33::643::0.212
33::648::0.288
33::668::0.515
33::671::7.061
33::719::9.257
33::725::0.287
33::789::5.984
33::820::5.826
33::850::6.158
33::895::9.67
33::899::0.157
33::918::0.151
33::923::6.685
33::965::5.411
33::992::8.226
33::993::8.3
33::997::6.748
33::1048::5.331
33::1050::6.137
33::1053::0.373
33::1093::5.442
33::1094::0.13
33::1099::5.357
33::1165::0.156
33::1166::5.472
33::1169::0.108
33::1178::5.447
33::1190::5.495
33::1227::0.18
33::1232::0.18
33::1239::5.408
33::1260::5.622
33::1261::0.131
33::1268::0.134
33::1279::0.107
33::1286::0.107
33::1287::0.107
33::1356::5.305
33::1377::0.135
33::1384::0.106
33::1406::0.375
33::1449::0.285
33::1451::0.225
33::1461::5.517
33::1466::5.371
33::1471::5.553
33::1493::5.369
33::1565::5.663
33::1580::5.367
33::1596::7.185
33::1655::0.214
33::1667::0.195
33::1679::0.195
33::1705::0.184
33::1713::0.184
33::1720::0.204
33::1746::0.184
33::1759::0.368
33::1777::5.555
33::1793::6.119
33::1813::10.121
33::1815::5.446
33::1853::0.549
33::1897::5.49
33::1903::1.689
33::1907::0.104
33::1952::0.183
33::1990::5.645
33::2002::5.472
33::2007::5.52
33::2090::0.106
33::2092::6.244
33::2102::5.334
33::2156::0.768
33::2161::0.281
33::2192::0.316
33::2201::5.527
33::2226::5.642
33::2318::0.298
33::2381::0.142
33::2388::0.141
33::2406::0.134
33::2414::0.109
33::2418::5.381
33::2444::5.655
33::2463::0.189
33::2492::0.115
33::2535::5.514
33::2541::0.394
33::2550::0.4
33::2573::5.722
33::2612::0.333
33::2624::6.339
33::2634::0.198
33::2638::0.18
33::2646::5.648
33::2658::5.525
33::2669::5.406
33::2687::9.056
33::2742::0.138
33::2750::0.135
33::2754::0.135
33::2776::0.135
33::2795::0.137
33::2807::0.135
33::2843::0.137
33::2849::0.139
33::2875::0.136
33::2880::0.241
33::2890::0.262
33::2914::5.351
33::2916::0.076
33::2953::0.254
33::2986::0.415
33::2989::0.122
33::3003::0.332
33::3051::0.414
33::3085::5.327
33::3100::5.224
33::3158::0.119
33::3161::0.639
33::3173::0.112
33::3258::0.049
33::3276::0.431
33::3285::0.045
33::3308::0.037
33::3309::0.037
33::3372::0.022
33::3384::0.045
33::3418::0.21
33::3433::0.434
33::3446::0.202
33::3469::0.055
33::3496::0.252
33::3512::0.051
33::3540::5.273
33::3546::0.038
33::3548::5.134
33::3549::0.045
33::3566::0.04
33::3567::0.037
33::3570::0.255
33::3583::5.163
33::3590::0.039
33::3634::0.042
33::3639::0.046
33::3644::19.169
33::3670::0.041
33::3678::9.108
33::3727::5.095
33::3748::5.032
33::3760::5.111
33::3775::0.094
33::3776::0.095
33::3784::5.334
33::3824::0.437
33::3855::0.058
33::3867::0.077
33::3870::0.078
33::3879::5.442
33::3881::0.192
33::3889::0.204
33::3903::0.224
33::3985::5.193
33::3990::0.049
33::4033::0.113
33::4060::0.11
33::4098::0.087
33::4099::5.435
33::4110::0.114
33::4125::0.022
33::4172::0.176
33::4174::5.082
33::4224::5.197
33::4233::10.681
33::4244::5.257
33::4253::5.171
33::4255::0.078
33::4257::0.079
33::4304::15.06
33::4321::5.99
33::4325::15.868
33::4328::0.079
33::4351::18.609
33::4366::0.081
33::4413::5.207
33::4426::0.048
33::4441::0.079
33::4449::5.18
33::4452::5.17
33::4459::0.114
33::4492::0.031
33::4517::5.052
33::4524::0.053
33::4544::5.18
33::4548::15.193
33::4557::15.046
33::4577::0.223
33::4587::0.081
33::4591::5.271
33::4597::15.049
33::4603::5.263
33::4606::5.324
33::4622::5.188
33::4660::15.074
33::4663::5.313
33::4664::15.177
33::4666::6.85
33::4677::5.276
33::4682::15.177
33::4711::14.359
33::4716::5.106
33::4748::5.256
33::4772::5.058
33::4779::5.153
33::4807::5.275
33::4812::5.061
33::4816::5.041
33::4869::5.159
33::4889::5.159
33::4901::5.249
33::4914::5.106
33::4918::7.033
33::4919::5.819
33::4927::5.382
33::4949::5.228
33::4966::5.374
33::4970::5.177
33::4982::18.536
33::4986::8.356
33::5020::5.444
33::5054::5.136
33::5105::5.154
33::5109::5.174
33::5173::6.056
33::5177::5.934
33::5206::6.963
33::5247::5.799
33::5263::5.097
33::5295::5.581
33::5318::5.198
33::5325::5.762
33::5327::10.485
33::5357::5.521
33::5374::0.039
33::5392::5.077
33::5424::0.182
33::5429::5.909
33::5436::5.242
33::5441::5.212
33::5472::0.091
33::5518::0.297
33::5525::10.047
33::5526::5.191
33::5530::1.013
33::5583::5.937
33::5595::0.136
33::5615::5.176
33::5618::5.517
33::5643::0.044
33::5673::0.062
33::5732::0.078
33::5758::5.163
34::77::0.99
34::97::1.509
34::107::0.542
34::126::0.282
34::184::0.421
34::193::0.584
34::198::1.191
34::226::12.503
34::242::12.592
34::244::0.131
34::280::0.135
34::296::0.14
34::309::0.14
34::314::0.13
34::331::0.153
34::347::0.135
34::352::0.233
34::376::0.197
34::379::0.215
34::413::12.097
34::428::0.187
34::435::12.577
34::436::12.443
34::511::0.342
34::515::0.13
34::556::0.138
34::575::0.37
34::580::0.178
34::626::0.488
34::630::0.233
34::697::0.586
34::754::0.576
34::755::0.486
34::769::1.262
34::778::0.404
34::786::0.303
34::796::0.422
34::825::0.643
34::848::1.083
34::855::0.857
34::914::0.86
34::952::0.317
34::958::0.345
34::973::0.905
34::1004::0.272
34::1035::0.574
34::1052::0.447
34::1109::0.449
34::1173::0.327
34::1193::0.291
34::1240::0.359
34::1320::0.583
34::1322::0.156
34::1337::0.51
34::1343::0.237
34::1352::0.836
34::1394::1.225
34::1416::0.326
34::1417::0.305
34::1429::0.461
34::1480::0.341
34::1517::0.48
34::1549::0.592
34::1600::0.364
34::1624::0.183
34::1631::0.363
34::1639::0.154
34::1661::0.145
34::1687::0.147
34::1713::0.151
34::1723::0.153
34::1793::0.315
34::1808::0.351
34::1817::0.359
34::1845::0.428
34::1862::0.462
34::1906::0.105
34::1912::0.647
34::1965::0.329
34::1984::0.314
34::2028::0.24
34::2051::0.137
34::2061::0.487
34::2076::0.56
34::2118::0.943
34::2135::0.527
34::2140::0.35
34::2185::0.31
34::2200::0.15
34::2238::0.417
34::2272::0.358
34::2281::0.527
34::2294::0.415
34::2303::0.702
34::2320::0.296
34::2335::0.173
34::2343::1.07
34::2370::0.232
34::2389::0.232
34::2401::0.179
34::2440::0.268
34::2465::0.162
34::2467::0.162
34::2475::0.154
34::2476::0.14
34::2482::0.138
34::2489::0.236
34::2500::0.159
34::2501::0.158
34::2536::0.277
34::2552::0.43
34::2565::0.528
34::2569::0.311
34::2571::0.249
34::2574::0.584
34::2577::0.308
34::2604::1.094
34::2623::0.895
34::2627::0.587
34::2637::0.227
34::2641::0.274
34::2651::0.352
34::2661::0.422
34::2700::0.165
34::2745::0.165
34::2760::0.179
34::2784::0.166
34::2791::0.169
34::2794::0.174
34::2848::0.211
34::2862::0.166
34::2875::0.165
34::2946::0.213
34::2980::0.231
34::2997::0.337
34::3004::0.158
34::3009::0.28
34::3030::0.067
34::3035::0.373
34::3038::0.315
34::3047::0.284
34::3084::0.349
34::3087::0.36
34::3088::0.276
34::3099::0.504
34::3126::0.132
34::3128::0.594
34::3150::0.274
34::3162::1.074
34::3184::0.202
34::3220::0.225
34::3349::0.212
34::3367::0.083
34::3432::0.099
34::3434::0.138
34::3456::0.164
34::3499::0.156
34::3506::0.19
34::3548::0.125
34::3551::0.062
34::3556::0.069
34::3559::0.067
34::3575::0.103
34::3588::0.056
34::3598::0.044
34::3608::0.117
34::3618::0.061
34::3658::0.043
34::3662::0.044
34::3717::0.122
34::3725::0.164
34::3727::0.158
34::3741::0.082
34::3748::0.067
34::3753::0.133
34::3788::0.061
34::3810::0.031
34::3841::0.14
34::3924::0.07
34::3954::0.063
34::3976::0.077
34::4000::0.088
34::4049::0.073
34::4064::0.16
34::4080::0.232
34::4098::0.101
34::4114::0.332
34::4118::0.061
34::4163::0.312
34::4176::0.24
34::4211::0.098
34::4225::0.063
34::4244::0.125
34::4283::0.069
34::4296::0.1
34::4301::0.132
34::4385::0.136
34::4394::0.108
34::4426::0.085
34::4431::0.149
34::4465::0.196
34::4499::0.207
34::4523::0.107
34::4566::0.03
34::4612::0.16
34::4655::0.116
34::4673::0.161
34::4691::0.262
34::4728::0.121
34::4734::0.174
34::4747::0.089
34::4761::0.108
34::4811::0.144
34::4812::0.238
34::4836::0.21
34::4848::0.347
34::4853::0.172
34::4858::0.665
34::4864::0.084
34::4878::0.01
34::4882::0.085
34::4897::0.198
34::4915::0.121
34::4941::0.035
34::4943::0.131
34::4944::0.09
34::4976::0.042
34::4989::0.125
34::4993::0.169
34::5078::0.139
34::5091::0.084
34::5123::0.573
34::5130::0.666
34::5171::0.517
34::5179::0.259
34::5183::0.399
34::5205::0.329
34::5265::0.186
34::5277::0.346
34::5339::0.04
34::5363::0.254
34::5380::0.135
34::5392::0.129
34::5403::0.171
34::5404::0.161
34::5445::0.234
34::5453::0.259
34::5524::1.367
34::5525::0.762
34::5625::0.168
34::5698::0.199
34::5726::3.649
34::5731::0.12
34::5737::0.092
34::5742::0.193
34::5764::0.174
35::1::2.136
35::9::0.384
35::45::0.503
35::53::0.964
35::73::12.66
35::74::0.805
35::115::0.3
35::138::0.319
35::176::0.543
35::179::1.094
35::187::0.383
35::196::0.6
35::213::0.248
35::233::0.136
35::241::0.344
35::259::0.326
35::273::0.154
35::276::0.239
35::311::0.181
35::346::0.182
35::387::0.147
35::389::0.184
35::401::0.166
35::415::0.501
35::422::0.55
35::427::0.607
35::446::11.062
35::456::9.074
35::467::0.179
35::486::0.091
35::500::0.091
35::522::0.299
35::578::0.143
35::599::0.065
35::636::0.404
35::709::1.442
35::736::0.47
35::762::2.656
35::804::0.776
35::842::0.929
35::857::0.648
35::912::0.692
35::914::0.303
35::922::0.783
35::964::0.145
35::998::0.272
35::1008::0.249
35::1014::0.701
35::1031::0.225
35::1039::0.171
35::1055::0.482
35::1088::0.16
35::1101::0.127
35::1109::0.671
35::1133::0.368
35::1153::0.409
35::1162::0.129
35::1196::0.562
35::1198::0.925
35::1240::0.324
35::1244::0.164
35::1259::0.236
35::1269::0.276
35::1307::0.232
35::1310::0.333
35::1312::0.205
35::1316::3.069
35::1338::0.298
35::1342::0.269
35::1345::0.263
35::1351::0.123
35::1366::1.352
35::1384::0.124
35::1385::0.127
35::1406::0.334
35::1416::0.299
35::1419::0.276
35::1420::0.129
35::1458::1.18
35::1487::0.257
35::1491::0.279
35::1497::0.285
35::1504::0.401
35::1513::0.436
35::1527::0.3
35::1576::0.394
35::1598::0.499
35::1611::0.384
35::1619::0.608
35::1689::0.137
35::1715::0.164
35::1746::0.149
35::1762::0.335
35::1848::0.533
35::1904::0.578
35::1926::0.29
35::1940::0.35
35::1995::0.228
35::2009::0.271
35::2024::0.26
35::2046::2.196
35::2067::0.127
35::2117::5.054
35::2120::0.963
35::2181::0.146
35::2192::0.421
35::2199::0.462
35::2230::0.438
35::2280::0.372
35::2302::0.493
35::2320::0.686
35::2326::0.582
35::2378::0.235
35::2402::0.755
35::2408::0.302
35::2431::0.505
35::2439::0.356
35::2440::0.289
35::2445::0.348
35::2447::0.346
35::2448::0.343
35::2456::0.194
35::2478::0.376
35::2502::0.269
35::2509::0.252
35::2532::0.384
35::2555::0.417
35::2605::4.587
35::2621::0.286
35::2622::0.598
35::2659::0.357
35::2679::0.303
35::2682::0.251
35::2698::0.164
35::2702::0.169
35::2706::0.166
35::2708::0.173
35::2710::0.176
35::2736::0.165
35::2749::0.164
35::2792::0.165
35::2795::0.165
35::2869::0.182
35::2899::0.185
35::2922::0.209
35::2948::0.519
35::2956::0.16
35::2990::0.161
35::2991::5.538
35::2995::0.503
35::3008::0.227
35::3030::0.107
35::3031::2.542
35::3082::0.333
35::3086::0.258
35::3095::0.218
35::3099::0.441
35::3118::0.224
35::3146::0.149
35::3208::0.177
35::3255::0.038
35::3353::0.094
35::3386::0.988
35::3388::1.058
35::3392::1.315
35::3402::0.114
35::3419::0.154
35::3423::0.153
35::3430::0.145
35::3488::0.23
35::3492::0.263
35::3496::0.23
35::3497::0.199
35::3517::0.076
35::3520::0.085
35::3539::0.049
35::3547::0.019
35::3556::0.076
35::3559::0.066
35::3580::0.069
35::3582::0.102
35::3588::0.068
35::3611::0.054
35::3634::0.051
35::3649::0.154
35::3682::0.06
35::3720::0.098
35::3748::0.071
35::3762::0.043
35::3797::0.244
35::3807::0.123
35::3846::0.04
35::3892::0.16
35::3907::0.093
35::3916::0.138
35::3919::0.027
35::3947::0.095
35::3963::0.067
35::3977::0.089
35::3996::0.087
35::4019::0.864
35::4023::0.089
35::4026::0.095
35::4046::0.144
35::4048::0.136
35::4078::0.159
35::4096::0.081
35::4098::0.074
35::4107::0.082
35::4115::0.321
35::4122::0.054
35::4145::0.147
35::4147::0.066
35::4203::0.073
35::4224::0.151
35::4233::0.646
35::4249::0.068
35::4257::0.061
35::4269::0.153
35::4276::0.064
35::4282::0.179
35::4333::0.149
35::4352::0.043
35::4394::0.168
35::4435::0.071
35::4448::0.086
35::4453::0.103
35::4460::0.126
35::4509::0.101
35::4520::0.631
35::4583::0.27
35::4585::0.116
35::4591::0.112
35::4607::0.733
35::4629::1.205
35::4709::0.206
35::4771::0.308
35::4774::0.195
35::4775::0.27
35::4849::0.093
35::4855::0.099
35::4858::0.694
35::4867::0.238
35::4868::0.096
35::4873::0.329
35::4954::0.098
35::5002::0.092
35::5036::0.194
35::5056::0.204
35::5079::0.09
35::5101::0.35
35::5118::0.974
35::5158::0.496
35::5203::0.305
35::5235::0.3
35::5289::0.147
35::5310::0.028
35::5329::0.137
35::5378::0.163
35::5399::0.101
35::5433::0.32
35::5441::0.227
35::5478::0.141
35::5524::15.377
35::5536::4.101
35::5578::0.484
35::5597::0.425
35::5633::0.194
35::5637::0.174
35::5648::0.159
35::5708::0.051
35::5722::0.173
35::5756::0.056
35::5765::0.152
35::5781::0.139
35::5794::0.15
35::5813::0.167
36::7::0.888
36::13::2.196
36::49::0.797
36::78::0.637
36::82::0.883
36::90::0.673
36::121::0.228
36::122::3.112
36::167::0.608
36::181::0.62
36::182::0.664
36::198::0.859
36::234::12.889
36::245::0.134
36::262::0.211
36::277::0.147
36::282::0.131
36::285::0.141
36::315::0.133
36::330::0.241
36::345::0.13
36::348::0.146
36::360::0.194
36::361::0.223
36::380::0.193
36::387::0.156
36::408::0.237
36::410::0.5
36::424::0.14
36::453::11.807
36::471::0.099
36::521::0.293
36::529::0.616
36::545::0.169
36::547::0.098
36::550::0.248
36::572::0.374
36::577::0.083
36::579::0.094
36::604::0.19
36::617::0.348
36::661::5.667
36::690::0.287
36::717::0.925
36::720::0.37
36::740::1.792
36::750::0.835
36::792::1.756
36::836::2.492
36::896::0.092
36::913::0.676
36::940::0.844
36::947::1.361
36::958::1.076
36::1004::0.509
36::1008::0.854
36::1031::0.432
36::1105::0.488
36::1110::0.458
36::1124::0.724
36::1155::1.507
36::1160::0.188
36::1170::0.146
36::1203::0.475
36::1226::0.23
36::1287::0.135
36::1296::0.248
36::1302::0.186
36::1317::0.302
36::1355::0.131
36::1362::0.264
36::1401::0.338
36::1461::0.593
36::1564::1.381
36::1606::0.406
36::1623::0.78
36::1633::1.144
36::1678::0.149
36::1773::0.204
36::1800::0.829
36::1879::0.903
36::1912::1.323
36::1916::0.403
36::1933::2.123
36::1945::0.411
36::1956::0.119
36::1961::0.124
36::1988::1.004
36::2055::0.461
36::2076::0.783
36::2089::0.132
36::2119::0.534
36::2126::0.284
36::2156::0.57
36::2193::0.45
36::2202::0.661
36::2216::0.764
36::2226::0.852
36::2247::0.738
36::2259::1.174
36::2263::0.723
36::2307::0.245
36::2321::0.25
36::2418::3.93
36::2448::0.456
36::2523::0.571
36::2613::0.337
36::2621::0.476
36::2631::1.285
36::2717::0.19
36::2723::0.188
36::2750::0.165
36::2771::0.462
36::2779::0.166
36::2786::0.164
36::2820::0.165
36::2833::0.174
36::2844::0.17
36::2875::0.184
36::2881::0.193
36::2897::0.17
36::2925::0.261
36::2935::0.14
36::2949::0.173
36::2960::0.114
36::2966::0.119
36::2969::0.889
36::2975::0.484
36::2978::0.41
36::2992::0.113
36::3020::0.115
36::3021::0.118
36::3049::0.309
36::3067::1.405
36::3088::0.771
36::3110::1.866
36::3111::0.625
36::3121::0.61
36::3126::0.184
36::3128::0.746
36::3172::0.253
36::3190::0.216
36::3202::0.381
36::3209::0.244
36::3218::0.215
36::3239::0.198
36::3252::1.561
36::3316::0.123
36::3371::0.063
36::3379::0.339
36::3391::0.979
36::3426::0.145
36::3505::0.194
36::3537::2.509
36::3539::0.033
36::3557::0.065
36::3577::0.046
36::3580::0.069
36::3604::0.155
36::3608::0.423
36::3609::0.222
36::3631::0.029
36::3634::0.026
36::3637::0.544
36::3646::0.256
36::3671::0.2
36::3676::0.233
36::3689::0.315
36::3713::1.042
36::3725::0.168
36::3728::0.054
36::3729::0.142
36::3755::0.268
36::3762::0.072
36::3777::0.298
36::3779::0.489
36::3791::0.237
36::3798::0.12
36::3802::0.114
36::3804::0.134
36::3809::0.05
36::3820::0.113
36::3826::0.112
36::3831::0.377
36::3832::0.136
36::3860::0.081
36::3866::0.069
36::3886::0.313
36::3918::0.057
36::3942::0.066
36::3947::0.187
36::3958::0.131
36::3978::0.551
36::3980::7.837
36::3982::3.322
36::3992::0.296
36::4012::0.065
36::4022::0.086
36::4027::0.089
36::4040::0.186
36::4051::0.071
36::4068::0.609
36::4131::0.088
36::4174::0.137
36::4178::0.286
36::4192::0.092
36::4194::0.275
36::4248::0.067
36::4270::0.129
36::4325::0.547
36::4336::0.218
36::4350::0.056
36::4370::0.259
36::4388::0.78
36::4409::0.749
36::4484::0.244
36::4493::0.067
36::4495::0.028
36::4579::0.17
36::4592::4.308
36::4639::0.045
36::4673::0.619
36::4674::0.168
36::4703::0.179
36::4710::0.323
36::4816::0.164
36::4841::0.281
36::4854::0.299
36::4857::0.173
36::4887::0.25
36::4889::0.147
36::4893::0.606
36::4897::0.453
36::4915::0.182
36::4923::0.216
36::4936::0.288
36::4939::0.39
36::4941::0.144
36::4997::0.212
36::5011::0.221
36::5029::0.206
36::5044::1.301
36::5046::0.342
36::5057::0.202
36::5060::0.14
36::5076::0.136
36::5106::0.16
36::5109::0.2
36::5112::0.415
36::5120::1.328
36::5137::1.023
36::5141::1.531
36::5152::3.435
36::5158::0.877
36::5195::0.348
36::5211::0.312
36::5231::0.535
36::5238::0.638
36::5274::0.28
36::5282::0.132
36::5301::0.149
36::5303::0.224
36::5307::0.14
36::5332::0.116
36::5348::0.134
36::5356::0.043
36::5407::0.051
36::5438::0.283
36::5448::0.615
36::5482::0.131
36::5489::0.602
36::5501::1.101
36::5542::0.168
36::5556::0.201
36::5589::0.685
36::5596::0.146
36::5619::0.286
36::5642::0.042
36::5646::0.04
36::5654::0.037
36::5663::0.064
36::5682::0.093
36::5695::0.05
36::5715::0.156
36::5742::0.14
36::5745::0.08
36::5763::0.15
36::5767::0.102
36::5820::0.104
37::35::6.079
37::58::0.236
37::61::1.445
37::107::0.386
37::108::0.218
37::145::0.208
37::172::0.804
37::183::1.076
37::222::0.12
37::230::0.114
37::246::0.146
37::271::0.169
37::274::9.729
37::332::0.113
37::342::0.113
37::349::0.117
37::351::0.179
37::365::0.149
37::400::0.113
37::402::12.501
37::429::0.113
37::437::13.588
37::481::0.272
37::483::0.074
37::541::0.042
37::554::0.348
37::563::0.338
37::599::0.194
37::620::0.587
37::662::0.389
37::669::0.52
37::738::5.376
37::771::4.027
37::775::0.366
37::794::8.456
37::837::0.957
37::934::0.574
37::949::0.359
37::965::0.296
37::984::0.361
37::1053::0.397
37::1107::0.19
37::1110::0.308
37::1116::0.304
37::1148::0.255
37::1165::0.18
37::1194::0.95
37::1279::0.134
37::1316::1.95
37::1317::0.42
37::1331::2.889
37::1359::0.421
37::1399::2.431
37::1407::0.925
37::1466::0.329
37::1472::2.948
37::1491::0.418
37::1521::1.793
37::1533::1.196
37::1554::0.551
37::1567::0.409
37::1603::0.174
37::1619::0.532
37::1632::1.374
37::1682::0.126
37::1694::0.126
37::1697::0.126
37::1714::0.128
37::1715::0.126
37::1740::0.128
37::1745::0.126
37::1804::0.435
37::1904::1.137
37::1909::1.849
37::1935::0.309
37::1971::0.457
37::1975::0.335
37::2002::0.499
37::2006::0.339
37::2008::0.337
37::2048::0.433
37::2054::0.907
37::2056::0.716
37::2062::1.075
37::2076::0.457
37::2077::0.591
37::2097::0.52
37::2129::0.462
37::2138::0.353
37::2190::0.416
37::2192::0.344
37::2235::2.826
37::2260::0.518
37::2287::0.726
37::2289::0.448
37::2317::2.705
37::2328::2.13
37::2330::2.134
37::2344::0.447
37::2355::0.877
37::2356::0.693
37::2363::0.833
37::2364::0.814
37::2404::0.135
37::2411::0.38
37::2412::0.345
37::2426::0.348
37::2433::0.812
37::2438::0.318
37::2443::0.416
37::2468::0.877
37::2481::0.11
37::2485::0.349
37::2513::0.518
37::2539::0.726
37::2564::1.429
37::2580::1.736
37::2600::0.744
37::2697::0.113
37::2735::0.113
37::2766::0.113
37::2837::0.311
37::2840::0.113
37::2856::0.115
37::2880::0.202
37::2995::0.697
37::3013::0.085
37::3062::0.195
37::3126::0.115
37::3141::0.541
37::3154::0.253
37::3160::0.505
37::3191::0.657
37::3226::0.199
37::3230::0.181
37::3235::0.172
37::3310::0.244
37::3337::0.209
37::3338::0.182
37::3357::0.018
37::3368::0.018
37::3444::0.222
37::3516::0.102
37::3534::0.212
37::3574::0.091
37::3596::0.049
37::3607::0.055
37::3656::0.069
37::3675::0.117
37::3693::0.224
37::3701::0.388
37::3715::0.158
37::3718::0.077
37::3723::0.077
37::3726::0.137
37::3742::0.031
37::3752::0.081
37::3753::0.377
37::3805::0.17
37::3819::0.23
37::3834::0.017
37::3858::0.106
37::3874::0.039
37::3885::0.196
37::3935::0.199
37::3939::0.096
37::4015::0.028
37::4046::0.412
37::4055::0.168
37::4066::0.021
37::4135::0.069
37::4172::0.087
37::4272::0.094
37::4277::0.101
37::4279::0.098
37::4281::0.034
37::4320::0.149
37::4345::0.257
37::4365::0.093
37::4421::0.099
37::4433::0.097
37::4448::0.092
37::4476::0.097
37::4513::0.423
37::4541::0.042
37::4554::0.086
37::4571::0.027
37::4583::0.265
37::4598::0.292
37::4600::0.442
37::4642::0.35
37::4685::0.23
37::4752::0.293
37::4769::0.157
37::4786::0.172
37::4844::0.291
37::4862::0.132
37::4886::0.234
37::4898::0.3
37::4923::0.22
37::4926::0.246
37::4944::0.139
37::5001::0.283
37::5020::0.577
37::5034::0.141
37::5035::0.219
37::5044::0.619
37::5057::0.434
37::5074::0.178
37::5088::0.645
37::5089::0.416
37::5111::0.172
37::5130::0.93
37::5134::1.246
37::5143::0.486
37::5157::2.946
37::5165::0.287
37::5212::0.246
37::5246::0.591
37::5252::0.322
37::5271::0.297
37::5287::0.202
37::5292::0.124
37::5313::0.033
37::5328::0.24
37::5376::0.101
37::5385::0.188
37::5398::0.294
37::5420::0.199
37::5465::0.112
37::5507::0.218
37::5510::0.236
37::5534::1.034
37::5544::1.033
37::5596::0.117
37::5647::1.862
37::5666::0.083
37::5669::0.531
37::5683::0.198
37::5728::0.132
37::5772::0.088
37::5791::0.089
37::5795::0.17
37::5800::0.125
37::5824::0.154
38::1::2.639
38::22::0.947
38::34::0.292
38::52::0.217
38::59::0.439
38::89::0.173
38::119::0.449
38::142::0.325
38::146::0.326
38::147::0.151
38::200::1.016
38::202::6.939
38::213::0.179
38::253::0.089
38::255::11.598
38::258::0.107
38::273::0.089
38::274::12.119
38::275::0.655
38::383::0.16
38::396::0.114
38::406::1.088
38::418::12.626
38::437::12.242
38::452::12.126
38::505::0.142
38::518::0.211
38::536::0.051
38::541::0.05
38::545::0.214
38::585::0.261
38::637::0.262
38::639::0.262
38::679::1.161
38::699::0.878
38::704::0.285
38::708::2.186
38::724::0.302
38::730::0.301
38::801::1.718
38::811::0.867
38::858::0.85
38::861::1.283
38::908::0.675
38::928::1.585
38::931::0.899
38::933::0.171
38::941::0.43
38::958::0.471
38::1002::7.007
38::1003::0.653
38::1028::1.383
38::1095::0.133
38::1111::0.519
38::1146::0.269
38::1160::0.238
38::1164::1.041
38::1215::0.393
38::1233::0.22
38::1242::0.146
38::1269::0.436
38::1271::0.132
38::1320::0.492
38::1329::0.159
38::1365::0.135
38::1366::1.51
38::1376::0.721
38::1396::0.766
38::1413::0.803
38::1437::0.679
38::1450::0.305
38::1452::0.308
38::1455::0.386
38::1497::0.649
38::1498::0.725
38::1504::0.698
38::1506::0.633
38::1514::0.162
38::1559::0.889
38::1560::1.19
38::1568::0.125
38::1631::0.657
38::1658::0.154
38::1728::0.161
38::1747::0.154
38::1756::0.182
38::1770::0.676
38::1774::0.499
38::1867::0.385
38::1914::0.636
38::1921::0.218
38::1925::0.202
38::1978::3.77
38::1995::0.452
38::2015::0.473
38::2017::6.273
38::2022::0.414
38::2033::0.22
38::2038::0.202
38::2050::1.85
38::2082::0.796
38::2085::0.204
38::2095::0.524
38::2103::0.734
38::2116::1.072
38::2118::0.998
38::2125::1.269
38::2126::0.256
38::2165::0.859
38::2213::0.339
38::2253::0.141
38::2254::0.269
38::2272::0.757
38::2273::0.191
38::2316::0.845
38::2375::0.214
38::2378::0.215
38::2379::0.214
38::2415::0.508
38::2427::0.306
38::2451::0.609
38::2470::0.17
38::2481::0.168
38::2489::0.154
38::2501::0.159
38::2539::1.089
38::2563::0.146
38::2579::0.749
38::2599::0.936
38::2625::0.984
38::2632::0.464
38::2669::0.461
38::2670::0.154
38::2705::0.164
38::2748::0.162
38::2765::0.163
38::2794::0.163
38::2804::0.163
38::2890::0.482
38::2893::0.163
38::2926::0.567
38::2929::0.123
38::2933::0.326
38::2956::0.156
38::2971::0.283
38::2981::0.116
38::2994::0.117
38::2996::0.327
38::3004::0.171
38::3029::0.591
38::3040::0.198
38::3048::0.393
38::3083::0.532
38::3085::0.452
38::3103::0.343
38::3125::0.651
38::3127::0.924
38::3135::0.629
38::3136::0.526
38::3151::0.137
38::3183::0.11
38::3185::0.129
38::3205::0.131
38::3226::0.135
38::3247::0.213
38::3331::0.118
38::3379::0.132
38::3383::0.103
38::3408::0.375
38::3461::0.213
38::3516::0.054
38::3525::0.154
38::3537::0.165
38::3563::0.065
38::3573::0.053
38::3611::0.036
38::3616::0.219
38::3655::0.05
38::3662::0.108
38::3677::0.054
38::3690::0.048
38::3692::0.06
38::3695::0.088
38::3726::0.116
38::3749::0.035
38::3778::0.042
38::3794::0.08
38::3797::0.075
38::3806::0.081
38::3810::0.033
38::3814::0.033
38::3819::0.317
38::3833::0.264
38::3834::0.047
38::3854::0.034
38::3861::0.043
38::3948::0.188
38::3952::0.187
38::4017::0.016
38::4022::0.04
38::4035::0.136
38::4064::0.217
38::4083::0.031
38::4104::0.158
38::4105::0.137
38::4136::0.582
38::4148::0.188
38::4158::0.06
38::4160::0.202
38::4173::0.085
38::4182::3.506
38::4186::0.108
38::4250::0.181
38::4259::0.042
38::4261::0.253
38::4310::0.161
38::4336::0.23
38::4363::0.042
38::4377::0.143
38::4424::0.094
38::4502::0.117
38::4504::0.117
38::4516::0.152
38::4584::0.283
38::4592::16.143
38::4656::0.174
38::4659::0.224
38::4660::0.081
38::4665::0.137
38::4700::0.163
38::4716::0.246
38::4733::0.342
38::4737::0.315
38::4815::0.308
38::4852::0.173
38::4915::0.258
38::4921::0.185
38::4928::0.151
38::4944::0.221
38::4980::0.144
38::4983::0.576
38::5005::0.156
38::5016::0.151
38::5029::0.938
38::5072::0.451
38::5079::0.101
38::5089::0.176
38::5099::0.185
38::5105::0.633
38::5118::2.168
38::5133::0.952
38::5152::0.571
38::5163::0.616
38::5179::0.669
38::5184::1.535
38::5203::0.436
38::5222::0.63
38::5230::0.341
38::5242::4.493
38::5260::0.174
38::5269::0.052
38::5290::0.016
38::5291::0.522
38::5301::0.094
38::5311::0.053
38::5326::0.042
38::5334::0.12
38::5402::0.069
38::5403::0.144
38::5405::0.146
38::5436::0.12
38::5445::0.218
38::5455::0.15
38::5464::0.088
38::5479::0.089
38::5492::1.816
38::5523::0.375
38::5573::0.153
38::5592::0.31
38::5623::0.12
38::5659::0.043
38::5670::0.232
38::5671::0.083
38::5712::0.091
38::5713::0.043
38::5763::0.22
38::5774::0.24
38::5789::0.198
39::3::0.229
39::10::0.568
39::35::0.718
39::38::0.761
39::69::0.577
39::76::0.433
39::77::0.481
39::78::0.631
39::133::0.296
39::144::0.152
39::172::1.117
39::175::0.539
39::179::1.095
39::195::0.696
39::218::0.706
39::232::0.088
39::239::0.486
39::241::0.201
39::249::0.13
39::282::0.09
39::315::0.089
39::319::13.226
39::381::0.09
39::410::0.556
39::420::0.525
39::428::0.1
39::464::0.136
39::497::0.136
39::512::0.259
39::536::0.05
39::538::0.05
39::543::0.098
39::556::0.137
39::572::0.249
39::579::0.37
39::591::0.092
39::649::0.492
39::655::2.901
39::658::1.286
39::678::0.927
39::706::0.96
39::726::0.26
39::759::0.252
39::763::0.813
39::790::3.835
39::813::1.729
39::894::0.577
39::898::0.218
39::903::0.388
39::925::0.373
39::944::0.425
39::955::0.263
39::966::8.462
39::999::0.618
39::1011::0.28
39::1018::0.393
39::1021::0.269
39::1024::0.308
39::1047::0.527
39::1051::0.443
39::1105::0.281
39::1117::0.411
39::1130::0.169
39::1188::1.83
39::1199::0.258
39::1216::0.292
39::1263::0.25
39::1320::0.28
39::1327::0.334
39::1424::0.812
39::1464::7.683
39::1468::0.323
39::1483::0.306
39::1491::0.269
39::1500::0.346
39::1528::0.273
39::1548::0.544
39::1569::0.133
39::1581::0.321
39::1610::0.418
39::1642::0.146
39::1652::0.146
39::1662::0.146
39::1678::0.146
39::1682::0.146
39::1707::0.153
39::1748::0.334
39::1762::0.323
39::1780::0.299
39::1843::0.364
39::1865::0.182
39::1883::0.146
39::1956::0.134
39::1995::0.28
39::1996::0.139
39::2043::1.875
39::2069::0.178
39::2086::0.418
39::2097::0.414
39::2103::0.323
39::2120::0.288
39::2123::0.306
39::2169::0.68
39::2194::0.279
39::2214::0.093
39::2226::0.627
39::2233::1.323
39::2235::0.412
39::2248::0.394
39::2312::0.337
39::2342::0.177
39::2344::0.561
39::2357::0.092
39::2363::0.601
39::2380::0.214
39::2390::0.215
39::2437::0.353
39::2441::0.521
39::2443::0.357
39::2448::0.307
39::2465::0.165
39::2471::0.35
39::2491::0.34
39::2517::0.496
39::2520::3.282
39::2527::0.523
39::2548::0.544
39::2554::0.165
39::2570::1.945
39::2583::0.191
39::2632::0.433
39::2652::0.385
39::2654::0.839
39::2667::0.629
39::2711::0.163
39::2716::0.164
39::2722::0.177
39::2758::0.163
39::2784::0.171
39::2844::0.162
39::2938::0.134
39::2948::0.479
39::2954::0.177
39::2980::0.236
39::3027::0.228
39::3071::0.401
39::3088::0.235
39::3090::0.35
39::3101::0.302
39::3106::0.271
39::3155::0.116
39::3163::0.17
39::3167::0.107
39::3169::0.112
39::3177::0.135
39::3193::0.12
39::3230::0.185
39::3254::0.04
39::3332::0.732
39::3402::0.109
39::3403::0.245
39::3434::0.082
39::3443::0.122
39::3450::0.122
39::3457::0.125
39::3458::0.124
39::3521::0.05
39::3542::0.02
39::3590::0.045
39::3643::0.062
39::3665::0.132
39::3731::0.008
39::3759::0.036
39::3763::0.072
39::3764::0.036
39::3776::0.089
39::3781::0.191
39::3820::0.117
39::3829::0.12
39::3879::0.339
39::3881::0.319
39::3890::0.21
39::3905::0.068
39::3957::0.093
39::3967::0.06
39::3980::5.661
39::4041::0.092
39::4053::0.055
39::4065::0.056
39::4093::0.037
39::4099::0.11
39::4149::0.04
39::4152::0.163
39::4199::0.063
39::4209::0.043
39::4211::0.049
39::4230::0.156
39::4245::0.041
39::4287::0.041
39::4355::0.18
39::4357::0.084
39::4368::0.048
39::4371::0.087
39::4375::0.043
39::4391::0.086
39::4398::0.041
39::4427::0.082
39::4428::0.042
39::4440::0.135
39::4448::0.042
39::4449::0.083
39::4452::0.085
39::4480::0.157
39::4513::0.212
39::4518::0.184
39::4587::0.046
39::4595::0.14
39::4634::0.166
39::4659::0.219
39::4669::0.371
39::4710::0.144
39::4718::0.117
39::4741::0.153
39::4771::0.205
39::4794::0.065
39::4822::0.128
39::4842::0.096
39::4844::0.087
39::4850::0.079
39::4874::0.097
39::4891::0.016
39::4943::0.175
39::4970::0.097
39::4985::0.065
39::5000::0.073
39::5045::0.11
39::5091::0.028
39::5109::0.041
39::5117::0.042
39::5169::0.293
39::5176::0.463
39::5199::0.369
39::5243::0.545
39::5248::0.305
39::5259::0.132
39::5295::0.091
39::5296::0.113
39::5322::0.069
39::5350::0.111
39::5369::0.107
39::5422::0.194
39::5451::0.127
39::5469::0.088
39::5543::1.083
39::5557::0.38
39::5563::0.649
39::5592::0.323
39::5625::0.122
39::5642::0.01
39::5670::0.084
39::5672::0.084
39::5678::0.073
39::5691::0.126
39::5694::0.162
39::5704::0.099
39::5706::0.073
39::5708::0.037
39::5811::0.115
39::5821::0.131
40::25::0.499
40::47::0.247
40::57::0.502
40::63::0.743
40::66::0.681
40::72::0.466
40::74::0.729
40::92::0.121
40::105::0.289
40::106::0.237
40::145::0.202
40::159::0.433
40::178::1.445
40::187::0.348
40::258::0.105
40::275::0.429
40::289::0.145
40::295::0.564
40::299::0.075
40::328::0.105
40::358::0.072
40::365::0.148
40::440::0.247
40::537::0.09
40::547::0.074
40::554::1.793
40::580::0.057
40::590::0.115
40::592::0.213
40::598::0.272
40::639::0.352
40::665::0.357
40::673::2.49
40::675::0.543
40::686::0.677
40::713::5.225
40::723::0.581
40::726::0.29
40::727::1.18
40::730::1.484
40::781::2.115
40::798::0.573
40::801::4.088
40::818::12.022
40::855::4.499
40::924::0.196
40::930::0.121
40::966::14.553
40::1027::0.212
40::1092::0.261
40::1117::0.724
40::1128::0.329
40::1134::0.09
40::1136::0.091
40::1176::3.176
40::1218::0.203
40::1228::0.179
40::1257::0.524
40::1260::0.253
40::1289::0.745
40::1392::0.113
40::1393::0.239
40::1411::3.655
40::1435::0.208
40::1441::1.163
40::1442::0.39
40::1451::0.248
40::1470::0.228
40::1476::2.259
40::1481::1.909
40::1521::1.109
40::1564::9.827
40::1570::0.294
40::1593::3.322
40::1595::0.217
40::1602::0.192
40::1644::0.141
40::1649::0.131
40::1661::0.62
40::1670::0.142
40::1747::0.148
40::1766::5.144
40::1772::0.125
40::1797::0.128
40::1855::1.118
40::1888::1.209
40::1889::1.218
40::1892::9.624
40::1900::0.795
40::1937::0.175
40::1957::0.67
40::1986::3.688
40::2021::0.175
40::2031::0.169
40::2036::0.437
40::2064::0.503
40::2065::0.433
40::2066::1.479
40::2077::0.204
40::2170::0.295
40::2179::0.12
40::2205::3.33
40::2214::0.068
40::2234::0.221
40::2239::0.919
40::2247::1.896
40::2334::0.845
40::2342::0.797
40::2345::0.141
40::2363::0.531
40::2396::0.941
40::2398::0.144
40::2410::0.231
40::2469::0.119
40::2502::0.184
40::2532::9.65
40::2576::0.442
40::2593::0.486
40::2611::0.288
40::2650::0.138
40::2673::0.439
40::2679::0.216
40::2680::1.119
40::2685::0.527
40::2690::0.108
40::2693::0.111
40::2721::0.108
40::2737::0.108
40::2743::0.11
40::2747::0.108
40::2774::0.11
40::2775::0.108
40::2790::0.108
40::2792::0.108
40::2802::0.118
40::2811::0.11
40::2821::0.103
40::2848::0.108
40::2903::0.126
40::2935::0.116
40::2954::0.126
40::3070::0.147
40::3078::0.16
40::3130::0.19
40::3143::0.158
40::3151::5.019
40::3154::0.157
40::3164::0.156
40::3165::0.154
40::3191::0.438
40::3193::0.14
40::3194::1.257
40::3203::1.229
40::3211::0.919
40::3313::0.431
40::3332::1.706
40::3362::0.033
40::3390::0.455
40::3442::0.199
40::3463::0.568
40::3499::1.898
40::3600::1.183
40::3623::0.083
40::3641::0.05
40::3660::0.157
40::3666::0.073
40::3670::0.057
40::3677::0.091
40::3689::1.018
40::3777::0.17
40::3778::0.082
40::3803::0.095
40::3804::0.095
40::3822::0.158
40::3829::0.087
40::3833::0.027
40::3865::0.139
40::3922::0.063
40::3982::0.097
40::3983::0.114
40::4010::0.047
40::4011::0.451
40::4043::0.452
40::4055::0.22
40::4079::0.053
40::4090::0.161
40::4094::0.1
40::4111::0.561
40::4126::0.15
40::4133::0.064
40::4145::0.123
40::4153::0.096
40::4155::0.103
40::4169::0.038
40::4176::0.062
40::4198::0.259
40::4229::0.056
40::4244::0.161
40::4250::0.152
40::4255::0.078
40::4265::0.078
40::4275::0.155
40::4309::0.039
40::4326::0.07
40::4329::0.078
40::4336::0.053
40::4342::0.038
40::4351::0.086
40::4355::0.149
40::4374::0.079
40::4386::0.078
40::4388::0.195
40::4407::0.078
40::4410::0.058
40::4425::0.062
40::4445::0.078
40::4468::5.176
40::4506::0.027
40::4555::0.854
40::4598::0.206
40::4637::0.326
40::4679::0.101
40::4682::0.227
40::4689::0.116
40::4708::0.987
40::4715::0.172
40::4716::0.091
40::4764::0.225
40::4814::0.41
40::4828::0.086
40::4852::0.21
40::4879::0.19
40::4902::0.177
40::4924::0.134
40::4938::0.134
40::4940::0.062
40::4978::0.148
40::5001::0.264
40::5025::0.111
40::5044::0.463
40::5051::0.251
40::5053::0.218
40::5059::0.198
40::5105::0.114
40::5123::0.598
40::5136::0.472
40::5166::0.325
40::5184::2.05
40::5222::0.426
40::5256::1.452
40::5311::0.047
40::5330::0.155
40::5334::0.235
40::5392::0.032
40::5418::0.016
40::5430::0.179
40::5489::0.403
40::5497::0.229
40::5603::0.109
40::5646::0.043
40::5694::0.17
40::5734::0.011
40::5798::0.179
41::14::0.628
41::22::0.51
41::65::2.171
41::91::3.243
41::104::0.705
41::132::0.213
41::137::0.185
41::155::1.376
41::178::1.697
41::180::0.965
41::190::0.443
41::197::0.412
41::203::0.357
41::222::0.073
41::223::0.093
41::250::0.079
41::279::0.41
41::282::0.097
41::297::0.074
41::309::0.074
41::317::0.127
41::318::12.752
41::342::0.093
41::357::0.451
41::370::0.071
41::416::0.092
41::439::0.747
41::446::13.406
41::509::0.487
41::521::0.174
41::529::0.491
41::538::0.408
41::568::0.088
41::571::1.172
41::572::0.233
41::607::0.152
41::648::0.321
41::703::1.321
41::727::2.354
41::744::0.508
41::751::0.279
41::770::0.501
41::794::5.703
41::825::0.59
41::850::0.778
41::863::2.365
41::932::1.105
41::990::0.205
41::1094::0.085
41::1107::0.668
41::1128::0.33
41::1184::4.279
41::1202::0.317
41::1218::0.229
41::1225::0.18
41::1238::0.18
41::1243::0.236
41::1273::0.113
41::1329::0.132
41::1383::0.221
41::1397::0.262
41::1399::0.244
41::1400::0.4
41::1412::0.482
41::1495::0.786
41::1534::0.836
41::1535::0.527
41::1563::1.001
41::1581::0.273
41::1584::0.174
41::1592::0.575
41::1656::0.132
41::1657::0.131
41::1676::0.129
41::1722::0.157
41::1786::0.137
41::1791::0.299
41::1860::0.367
41::1872::1.118
41::1875::1.703
41::1879::0.846
41::1912::0.284
41::1926::2.13
41::1932::0.101
41::1953::0.088
41::1954::0.292
41::1959::0.829
41::1981::0.563
41::2041::0.875
41::2057::0.903
41::2058::1.552
41::2081::0.655
41::2107::3.499
41::2113::3.232
41::2142::0.508
41::2147::0.436
41::2160::0.756
41::2165::3.581
41::2176::0.143
41::2177::0.125
41::2184::0.255
41::2242::0.43
41::2291::0.457
41::2298::0.414
41::2314::3.259
41::2319::2.862
41::2342::0.136
41::2397::0.273
41::2405::0.309
41::2415::0.267
41::2464::0.397
41::2465::0.865
41::2473::0.909
41::2543::0.102
41::2561::0.208
41::2574::0.577
41::2585::0.983
41::2598::0.548
41::2600::1.334
41::2607::15.703
41::2636::0.178
41::2649::2.894
41::2659::0.297
41::2677::0.217
41::2690::0.109
41::2726::0.112
41::2735::0.108
41::2775::0.109
41::2794::0.108
41::2885::0.229
41::2937::0.924
41::2962::0.15
41::2966::0.115
41::2983::3.198
41::3021::0.103
41::3022::0.173
41::3086::0.817
41::3094::1.197
41::3111::9.39
41::3117::0.517
41::3128::9.46
41::3167::0.152
41::3199::0.146
41::3210::0.145
41::3241::0.298
41::3316::0.175
41::3329::0.518
41::3371::0.013
41::3386::0.413
41::3393::0.741
41::3430::0.421
41::3456::0.199
41::3491::0.182
41::3494::0.144
41::3503::0.182
41::3508::0.064
41::3549::0.04
41::3559::0.037
41::3567::0.038
41::3571::0.282
41::3593::0.054
41::3614::0.1
41::3665::0.191
41::3677::0.079
41::3689::0.022
41::3701::0.108
41::3734::0.005
41::3754::0.08
41::3766::0.032
41::3810::0.012
41::3815::0.012
41::3828::0.077
41::3831::0.15
41::3878::0.035
41::3883::0.233
41::3891::0.104
41::3909::3.373
41::3929::0.068
41::3959::0.099
41::3983::0.092
41::3984::0.304
41::3985::0.088
41::4014::0.135
41::4017::0.027
41::4025::0.113
41::4030::0.092
41::4060::0.085
41::4075::0.057
41::4089::0.013
41::4169::0.04
41::4189::0.104
41::4289::0.078
41::4293::0.081
41::4302::0.107
41::4309::0.09
41::4310::0.047
41::4311::0.672
41::4326::0.046
41::4328::0.077
41::4355::0.034
41::4384::0.039
41::4458::0.176
41::4472::0.08
41::4484::0.1
41::4497::0.161
41::4504::0.115
41::4540::0.071
41::4559::0.058
41::4584::0.171
41::4605::0.011
41::4687::0.074
41::4692::0.299
41::4697::0.151
41::4708::0.156
41::4760::1.115
41::4765::0.096
41::4773::0.052
41::4820::0.337
41::4823::0.157
41::4840::0.069
41::4918::4.831
41::4930::0.148
41::4932::0.153
41::4944::0.027
41::4949::0.114
41::4978::0.144
41::4980::0.151
41::5016::0.125
41::5043::0.157
41::5059::0.123
41::5066::0.027
41::5078::0.127
41::5133::0.537
41::5174::2.682
41::5207::0.656
41::5247::0.485
41::5273::0.169
41::5343::0.025
41::5351::0.175
41::5392::0.032
41::5403::0.137
41::5405::0.075
41::5420::0.187
41::5478::0.078
41::5489::0.402
41::5497::0.282
41::5576::0.246
41::5601::0.109
41::5622::0.168
41::5638::0.085
41::5644::0.045
41::5647::8.141
41::5684::0.311
41::5697::0.324
41::5737::0.078
41::5786::0.077
41::5797::0.149
41::5805::0.444
41::5813::0.085
41::5825::0.07
42::9::0.361
42::16::0.389
42::18::0.707
42::63::0.526
42::75::2.277
42::82::0.943
42::92::0.121
42::98::3.118
42::99::3.41
42::126::0.18
42::174::0.355
42::185::1.079
42::241::0.076
42::265::0.12
42::270::0.071
42::298::0.073
42::304::0.099
42::306::0.072
42::320::12.847
42::329::0.151
42::371::0.07
42::378::0.148
42::386::0.635
42::434::0.209
42::450::0.094
42::493::0.149
42::500::0.069
42::508::0.049
42::520::0.174
42::540::0.115
42::556::0.085
42::570::0.226
42::589::0.209
42::606::0.174
42::613::0.455
42::619::0.281
42::623::0.261
42::647::0.5
42::660::0.261
42::689::0.352
42::704::0.35
42::711::0.539
42::714::0.42
42::720::0.248
42::735::0.481
42::764::2.78
42::791::0.248
42::799::0.825
42::835::0.915
42::836::0.932
42::846::1.88
42::847::0.646
42::945::0.655
42::950::0.571
42::963::0.179
42::986::0.768
42::987::0.102
42::999::0.475
42::1005::0.405
42::1019::0.386
42::1048::0.347
42::1098::0.093
42::1119::0.327
42::1125::1.154
42::1177::0.382
42::1218::0.306
42::1242::0.12
42::1244::0.118
42::1294::0.103
42::1310::0.48
42::1320::0.444
42::1328::0.123
42::1352::0.593
42::1385::0.109
42::1387::0.278
42::1410::0.425
42::1447::0.538
42::1460::0.293
42::1478::0.399
42::1484::0.468
42::1511::0.803
42::1515::0.12
42::1576::0.454
42::1588::0.29
42::1603::0.189
42::1705::0.131
42::1716::0.138
42::1733::0.381
42::1754::1.613
42::1797::0.129
42::1806::0.663
42::1815::0.498
42::1833::0.272
42::1841::0.311
42::1849::0.808
42::1866::6.69
42::1872::1.116
42::1913::0.578
42::1914::0.38
42::1945::0.202
42::1971::0.347
42::1984::0.25
42::2002::0.422
42::2061::1.525
42::2075::0.42
42::2096::0.441
42::2101::0.362
42::2149::0.347
42::2158::0.684
42::2163::0.341
42::2210::0.615
42::2237::0.225
42::2279::0.734
42::2299::0.579
42::2301::0.532
42::2303::0.68
42::2362::0.846
42::2408::0.304
42::2423::2.377
42::2461::0.5
42::2467::0.127
42::2474::0.116
42::2497::11.837
42::2532::0.517
42::2574::0.535
42::2578::0.397
42::2626::1.279
42::2627::0.926
42::2686::0.663
42::2692::0.109
42::2706::0.109
42::2714::0.109
42::2716::0.11
42::2722::0.111
42::2726::0.11
42::2738::0.109
42::2752::0.103
42::2785::0.109
42::2825::0.109
42::2850::0.113
42::3036::0.092
42::3041::0.27
42::3059::0.689
42::3075::0.273
42::3077::0.419
42::3104::0.273
42::3146::0.133
42::3168::0.458
42::3197::0.134
42::3205::0.134
42::3213::0.134
42::3252::0.928
42::3257::1.018
42::3313::0.436
42::3336::0.173
42::3357::0.014
42::3363::0.022
42::3365::0.055
42::3394::0.634
42::3405::0.304
42::3415::0.447
42::3437::0.199
42::3457::0.199
42::3509::0.043
42::3513::0.044
42::3514::0.265
42::3532::0.039
42::3570::0.281
42::3571::0.429
42::3621::0.086
42::3639::0.05
42::3694::0.038
42::3712::0.067
42::3725::0.13
42::3731::0.04
42::3801::0.099
42::3823::0.079
42::3847::0.043
42::3867::0.069
42::3869::0.068
42::3886::0.198
42::3887::0.131
42::3906::0.032
42::3909::2.436
42::3934::0.192
42::3997::0.051
42::4035::0.09
42::4090::0.125
42::4102::0.316
42::4131::0.13
42::4160::0.189
42::4162::0.666
42::4186::0.09
42::4223::0.09
42::4263::0.159
42::4264::0.078
42::4299::0.144
42::4317::0.174
42::4319::0.136
42::4338::0.081
42::4420::0.08
42::4430::0.156
42::4440::0.176
42::4488::0.141
42::4530::0.182
42::4550::0.181
42::4589::0.049
42::4601::0.202
42::4611::0.169
42::4615::0.366
42::4626::0.175
42::4656::0.173
42::4690::0.75
42::4744::0.069
42::4762::0.071
42::4771::0.347
42::4797::0.095
42::4807::0.172
42::4841::0.115
42::4848::0.337
42::4874::0.132
42::4909::0.286
42::4930::0.298
42::4951::0.065
42::4952::0.259
42::4959::0.196
42::4968::1.433
42::4969::7.296
42::4982::0.86
42::4994::0.221
42::5063::0.836
42::5068::0.28
42::5069::0.437
42::5075::0.523
42::5077::0.109
42::5094::0.099
42::5140::0.243
42::5142::0.451
42::5149::0.06
42::5167::0.397
42::5180::0.638
42::5189::0.173
42::5258::0.071
42::5279::0.193
42::5282::0.117
42::5304::0.069
42::5312::0.032
42::5323::0.213
42::5341::0.161
42::5342::0.128
42::5354::0.305
42::5359::0.121
42::5370::0.143
42::5385::0.212
42::5392::0.045
42::5394::0.079
42::5395::0.028
42::5407::0.067
42::5430::0.18
42::5448::0.168
42::5471::0.081
42::5473::0.071
42::5512::0.261
42::5516::0.264
42::5541::1.033
42::5569::0.53
42::5577::0.252
42::5609::0.158
42::5647::4.433
42::5774::0.134
42::5790::0.15
42::5823::0.069
43::53::1.554
43::58::0.245
43::111::0.13
43::129::0.098
43::155::0.291
43::157::0.505
43::258::0.116
43::278::12.89
43::292::0.251
43::326::11.364
43::399::0.116
43::412::0.329
43::435::12.456
43::436::13.221
43::520::0.266
43::538::0.026
43::552::0.174
43::553::0.029
43::557::0.221
43::563::0.242
43::569::0.971
43::591::0.157
43::610::0.367
43::617::0.309
43::657::0.246
43::662::0.273
43::682::0.375
43::690::0.391
43::694::0.38
43::738::1.759
43::758::0.78
43::763::1.95
43::799::0.927
43::854::0.748
43::939::1.15
43::945::0.698
43::975::0.483
43::978::0.263
43::983::0.362
43::994::2.8
43::1017::0.443
43::1097::0.092
43::1098::0.095
43::1099::0.27
43::1112::0.318
43::1144::0.124
43::1199::0.327
43::1200::0.45
43::1223::0.479
43::1265::1.213
43::1277::0.104
43::1283::0.103
43::1313::0.129
43::1329::0.124
43::1346::0.5
43::1367::0.367
43::1480::0.503
43::1502::1.251
43::1522::0.539
43::1523::0.493
43::1525::0.849
43::1535::0.745
43::1556::0.943
43::1597::2.126
43::1598::0.828
43::1603::0.178
43::1622::0.169
43::1685::0.133
43::1690::0.133
43::1716::0.135
43::1751::5.127
43::1776::0.16
43::1784::0.635
43::1812::15.467
43::1819::0.544
43::1821::0.512
43::1862::0.633
43::1871::1.131
43::1892::0.849
43::1920::0.317
43::1922::0.897
43::1968::0.096
43::1998::0.137
43::2003::0.203
43::2023::0.39
43::2028::0.281
43::2029::0.438
43::2116::1.559
43::2131::0.393
43::2138::0.34
43::2171::0.666
43::2172::0.682
43::2180::0.116
43::2190::0.443
43::2205::0.353
43::2209::0.733
43::2229::0.476
43::2246::0.95
43::2248::0.766
43::2280::0.57
43::2296::0.527
43::2302::0.765
43::2321::0.278
43::2330::2.107
43::2348::0.561
43::2355::0.887
43::2364::0.911
43::2372::0.18
43::2454::0.738
43::2465::0.134
43::2469::0.126
43::2504::0.362
43::2508::0.152
43::2509::0.462
43::2519::0.423
43::2541::0.398
43::2558::0.432
43::2587::2.202
43::2598::0.936
43::2602::1.008
43::2603::0.991
43::2631::1.064
43::2642::0.194
43::2658::0.474
43::2665::1.257
43::2701::0.115
43::2705::0.116
43::2706::0.116
43::2739::0.109
43::2902::0.118
43::2903::0.337
43::2911::0.362
43::2961::0.142
43::2982::0.556
43::2983::0.212
43::2985::0.569
43::3007::0.264
43::3013::0.085
43::3038::0.361
43::3057::0.302
43::3079::0.088
43::3092::0.426
43::3149::0.142
43::3153::0.141
43::3221::0.139
43::3224::0.147
43::3237::0.134
43::3259::0.841
43::3333::0.188
43::3344::0.19
43::3369::0.02
43::3372::0.02
43::3400::0.606
43::3429::0.456
43::3504::0.229
43::3515::0.085
43::3527::0.081
43::3537::0.05
43::3541::0.055
43::3563::0.045
43::3567::0.046
43::3599::0.083
43::3605::0.077
43::3613::0.108
43::3645::0.069
43::3671::0.113
43::3672::0.025
43::3679::0.088
43::3699::0.187
43::3704::0.137
43::3798::0.1
43::3819::0.16
43::3822::0.078
43::3835::0.038
43::3840::0.056
43::3849::0.061
43::3868::0.085
43::3880::0.194
43::3951::0.028
43::3954::0.035
43::3956::0.032
43::3987::0.049
43::4015::0.029
43::4023::0.093
43::4106::0.209
43::4130::0.088
43::4183::0.412
43::4209::0.073
43::4237::0.177
43::4263::0.196
43::4278::0.184
43::4305::0.217
43::4323::0.125
43::4342::1.133
43::4360::0.103
43::4395::2.712
43::4409::1.094
43::4415::0.073
43::4437::0.21
43::4445::0.072
43::4454::0.073
43::4471::0.196
43::4518::0.319
43::4523::0.175
43::4550::0.264
43::4578::0.25
43::4582::0.276
43::4588::4.838
43::4600::0.418
43::4629::0.228
43::4640::0.522
43::4646::0.188
43::4670::0.077
43::4689::3.857
43::4709::0.4
43::4769::0.163
43::4780::0.182
43::4805::1.026
43::4844::0.279
43::4851::0.218
43::4882::0.313
43::4895::0.054
43::4996::0.522
43::5007::0.177
43::5039::0.11
43::5066::0.06
43::5070::0.372
43::5095::1.124
43::5101::0.437
43::5133::0.754
43::5134::1.236
43::5161::1.43
43::5179::0.34
43::5207::3.668
43::5254::1.612
43::5294::0.102
43::5300::0.331
43::5354::0.192
43::5355::0.07
43::5369::0.111
43::5398::0.275
43::5411::0.393
43::5447::0.673
43::5473::0.115
43::5484::0.116
43::5511::0.44
43::5515::0.41
43::5543::1.025
43::5553::0.126
43::5663::0.073
43::5678::0.167
43::5693::0.355
43::5751::0.073
43::5762::0.265
43::5782::0.12
43::5814::0.125
44::33::0.307
44::39::0.924
44::57::0.479
44::95::3.017
44::129::0.105
44::146::0.217
44::148::0.111
44::160::1.735
44::171::0.3
44::202::7.694
44::208::0.632
44::219::6.212
44::242::12.101
44::243::0.927
44::256::0.57
44::279::0.726
44::333::0.102
44::342::0.102
44::373::0.102
44::474::0.063
44::476::0.129
44::490::0.068
44::524::0.237
44::532::0.056
44::543::0.06
44::547::0.079
44::551::0.113
44::552::0.066
44::635::0.328
44::641::0.312
44::649::0.622
44::666::0.295
44::677::0.27
44::686::0.728
44::707::0.269
44::738::0.804
44::755::0.566
44::780::0.619
44::787::0.663
44::793::0.541
44::807::0.518
44::830::0.434
44::841::0.879
44::854::0.478
44::909::0.332
44::926::0.303
44::958::0.259
44::961::0.225
44::964::0.123
44::996::2.718
44::1012::0.458
44::1013::0.22
44::1024::0.231
44::1028::1.098
44::1040::0.261
44::1055::0.457
44::1082::0.438
44::1087::0.121
44::1105::0.2
44::1109::0.362
44::1131::0.18
44::1140::3.172
44::1213::0.262
44::1244::0.122
44::1252::0.107
44::1253::0.107
44::1283::0.1
44::1284::0.103
44::1291::0.101
44::1294::0.1
44::1297::0.101
44::1310::0.249
44::1318::0.229
44::1353::0.404
44::1354::0.109
44::1361::0.343
44::1365::0.119
44::1372::0.362
44::1398::0.163
44::1421::0.403
44::1443::0.398
44::1479::0.591
44::1522::0.786
44::1604::0.158
44::1606::0.313
44::1656::0.128
44::1672::0.131
44::1722::0.133
44::1751::5.126
44::1784::0.647
44::1810::0.665
44::1816::0.717
44::1861::0.386
44::1867::0.471
44::1889::2.786
44::1985::0.373
44::2010::0.518
44::2020::0.481
44::2078::0.079
44::2101::0.48
44::2110::0.664
44::2122::1.045
44::2187::0.933
44::2230::0.95
44::2291::1.005
44::2294::0.773
44::2327::0.703
44::2370::0.178
44::2373::0.177
44::2384::0.178
44::2408::0.279
44::2418::0.367
44::2419::0.592
44::2431::0.415
44::2444::0.643
44::2449::0.667
44::2505::0.375
44::2509::0.313
44::2552::0.622
44::2599::1.179
44::2602::1.015
44::2654::1.096
44::2689::0.128
44::2703::0.126
44::2704::0.127
44::2705::0.126
44::2731::0.127
44::2734::0.127
44::2761::0.125
44::2801::0.198
44::2844::0.126
44::2874::0.127
44::2923::0.363
44::2930::0.29
44::2971::0.723
44::2973::0.221
44::2975::0.29
44::3072::0.461
44::3101::0.412
44::3199::0.142
44::3200::0.284
44::3208::0.132
44::3216::0.133
44::3224::0.291
44::3250::0.056
44::3257::1.093
44::3317::0.519
44::3338::0.175
44::3369::0.018
44::3382::0.018
44::3390::0.446
44::3391::0.45
44::3405::0.387
44::3413::1.691
44::3420::1.733
44::3421::1.699
44::3426::1.686
44::3428::1.69
44::3501::0.144
44::3525::0.184
44::3601::0.012
44::3605::0.066
44::3627::0.017
44::3664::0.221
44::3685::0.31
44::3747::0.079
44::3759::0.011
44::3762::0.048
44::3792::0.09
44::3816::0.01
44::3887::0.131
44::3896::0.066
44::3938::0.19
44::3943::0.035
44::3945::0.005
44::3965::0.074
44::3984::0.042
44::4018::1.705
44::4020::0.103
44::4025::0.103
44::4057::0.128
44::4091::0.054
44::4094::0.101
44::4095::0.536
44::4112::0.299
44::4117::0.02
44::4136::0.735
44::4158::0.053
44::4204::0.027
44::4205::0.114
44::4238::0.075
44::4266::0.239
44::4271::0.263
44::4281::0.035
44::4286::0.085
44::4325::1.001
44::4336::0.842
44::4362::0.075
44::4373::0.177
44::4384::0.052
44::4431::0.216
44::4482::0.077
44::4493::0.011
44::4501::0.098
44::4517::0.11
44::4541::0.084
44::4560::0.137
44::4595::0.598
44::4596::0.171
44::4597::0.781
44::4618::0.075
44::4619::0.177
44::4621::0.468
44::4630::0.864
44::4639::0.264
44::4654::0.185
44::4663::0.39
44::4719::0.175
44::4741::1.373
44::4760::0.261
44::4810::0.27
44::4817::0.405
44::4818::0.278
44::4915::0.094
44::4925::0.134
44::4932::0.462
44::4990::0.27
44::4996::0.618
44::5082::0.56
44::5111::0.095
44::5113::0.545
44::5130::0.937
44::5265::0.056
44::5276::0.146
44::5288::0.216
44::5295::0.147
44::5305::0.024
44::5311::0.325
44::5343::13.566
44::5351::0.157
44::5363::1.166
44::5412::0.201
44::5429::1.501
44::5451::0.093
44::5480::0.101
44::5571::0.135
44::5629::1.522
44::5635::0.133
44::5683::0.52
44::5684::0.245
44::5730::0.359
44::5733::0.03
44::5752::0.218
45::8::0.791
45::13::2.55
45::43::15.582
45::124::0.112
45::130::0.61
45::135::0.11
45::153::0.188
45::186::0.861
45::188::0.842
45::190::0.909
45::233::0.121
45::236::0.102
45::245::0.102
45::256::0.825
45::257::0.102
45::283::0.15
45::296::0.102
45::297::0.13
45::300::13.039
45::312::0.102
45::329::0.102
45::386::0.441
45::413::12.292
45::432::0.868
45::437::13.422
45::482::0.064
45::486::0.064
45::497::0.12
45::509::0.033
45::518::0.237
45::557::0.193
45::578::0.319
45::589::0.231
45::598::0.39
45::617::0.312
45::649::1.08
45::656::0.315
45::658::0.306
45::659::0.306
45::715::0.621
45::723::0.737
45::764::2.683
45::790::0.792
45::817::11.376
45::911::0.43
45::918::0.112
45::942::0.519
45::948::0.365
45::1008::0.767
45::1093::0.541
45::1104::0.111
45::1119::0.381
45::1163::0.589
45::1176::0.294
45::1192::0.428
45::1194::1.023
45::1210::0.402
45::1219::0.717
45::1243::0.388
45::1247::0.114
45::1248::0.117
45::1264::0.097
45::1287::0.103
45::1293::0.196
45::1299::0.101
45::1311::0.159
45::1320::0.43
45::1344::0.211
45::1355::0.104
45::1359::0.337
45::1384::0.102
45::1400::0.486
45::1457::1.468
45::1468::0.421
45::1479::0.733
45::1487::0.457
45::1492::0.376
45::1559::0.878
45::1585::0.227
45::1588::0.295
45::1589::0.488
45::1605::0.515
45::1660::0.125
45::1663::0.126
45::1669::0.126
45::1700::0.126
45::1707::0.128
45::1758::8.212
45::1766::4.069
45::1768::0.17
45::1776::0.153
45::1799::0.112
45::1813::0.242
45::1823::0.332
45::1839::0.244
45::1933::0.393
45::1934::0.208
45::1937::0.208
45::1941::0.231
45::1942::1.676
45::1963::0.1
45::1981::0.91
45::1986::0.43
45::2000::0.294
45::2008::0.231
45::2024::0.399
45::2055::0.47
45::2073::0.121
45::2077::0.157
45::2079::0.078
45::2102::0.373
45::2117::4.612
45::2128::0.215
45::2209::0.287
45::2256::0.404
45::2261::0.322
45::2305::0.358
45::2308::0.472
45::2319::0.854
45::2326::0.682
45::2357::0.33
45::2405::0.15
45::2415::0.268
45::2417::0.29
45::2439::0.225
45::2447::0.215
45::2451::0.243
45::2454::0.252
45::2459::0.125
45::2480::0.163
45::2565::0.442
45::2640::0.181
45::2647::5.355
45::2657::0.457
45::2686::0.476
45::2702::0.127
45::2729::0.12
45::2774::0.131
45::2795::0.125
45::2800::0.126
45::2807::0.124
45::2814::0.125
45::2821::0.119
45::2828::0.126
45::2838::0.125
45::2840::0.125
45::2854::0.126
45::2872::0.125
45::2912::0.097
45::2921::0.13
45::2940::0.124
45::2943::0.167
45::2953::0.236
45::2993::0.09
45::2996::0.285
45::2998::0.764
45::3022::0.167
45::3036::0.095
45::3047::0.241
45::3060::0.189
45::3061::1.623
45::3062::0.201
45::3065::0.333
45::3112::0.189
45::3134::0.173
45::3151::0.106
45::3187::0.114
45::3202::0.15
45::3225::0.105
45::3238::0.098
45::3254::0.88
45::3315::1.618
45::3317::0.519
45::3318::0.191
45::3322::0.172
45::3323::0.18
45::3337::0.175
45::3355::0.068
45::3361::0.017
45::3377::0.018
45::3426::1.69
45::3430::1.69
45::3440::0.204
45::3488::0.216
45::3515::0.079
45::3558::0.034
45::3574::0.087
45::3684::0.062
45::3699::0.105
45::3737::0.166
45::3748::0.024
45::3768::0.043
45::3798::0.148
45::3802::0.149
45::3823::0.163
45::3828::0.075
45::3845::0.051
45::3868::0.077
45::3873::0.068
45::3883::0.408
45::3949::0.763
45::3955::0.121
45::3967::0.091
45::3978::0.172
45::3995::0.076
45::4000::0.091
45::4033::0.084
45::4077::0.065
45::4162::0.7
45::4200::0.023
45::4202::0.023
45::4236::0.089
45::4244::0.149
45::4260::0.076
45::4308::0.092
45::4320::0.037
45::4351::0.049
45::4359::0.075
45::4378::0.156
45::4387::0.075
45::4395::2.767
45::4467::0.093
45::4516::0.026
45::4530::0.199
45::4534::4.731
45::4578::0.133
45::4589::0.054
45::4596::0.08
45::4600::0.934
45::4625::0.194
45::4648::0.018
45::4668::0.158
45::4679::0.102
45::4683::0.067
45::4718::0.027
45::4719::0.194
45::4742::1.068
45::4747::0.051
45::4788::0.601
45::4795::0.074
45::4837::0.233
45::4838::0.183
45::4860::0.08
45::4888::0.224
45::4898::0.116
45::4928::0.149
45::4964::0.043
45::4974::0.012
45::4992::0.133
45::5042::0.031
45::5070::0.207
45::5080::0.056
45::5092::0.162
45::5112::0.373
45::5119::0.607
45::5146::0.188
45::5162::0.203
45::5168::0.285
45::5170::0.211
45::5207::0.739
45::5212::0.24
45::5222::3.71
45::5228::1.145
45::5269::0.062
45::5273::0.271
45::5289::0.318
45::5305::0.053
45::5328::0.596
45::5333::0.346
45::5352::0.521
45::5370::0.217
45::5380::1.629
45::5396::3.41
45::5552::0.122
45::5553::0.122
45::5560::0.132
45::5575::0.814
45::5579::0.413
45::5580::0.406
45::5603::0.125
45::5628::0.109
45::5650::0.078
45::5668::0.079
45::5672::0.081
45::5678::0.07
45::5696::0.311
45::5720::0.354
45::5764::0.242
45::5775::3.5
45::5782::0.541
45::5791::4.374
45::5793::0.159
45::5803::0.245
46::14::1.386
46::34::0.738
46::49::0.665
46::119::0.368
46::166::0.162
46::171::0.356
46::173::0.359
46::182::0.603
46::189::0.906
46::222::0.102
46::229::0.091
46::240::0.091
46::260::0.091
46::276::0.091
46::294::12.462
46::304::0.152
46::313::0.091
46::366::0.091
46::418::13.25
46::425::11.981
46::451::10.829
46::471::0.074
46::514::0.216
46::619::0.633
46::685::0.341
46::687::0.326
46::703::0.34
46::707::0.225
46::764::1.844
46::790::0.377
46::823::0.816
46::856::0.404
46::937::0.51
46::977::5.805
46::985::0.479
46::997::1.946
46::1007::0.476
46::1016::0.416
46::1022::1.167
46::1089::0.421
46::1119::0.447
46::1130::0.166
46::1137::0.131
46::1160::0.212
46::1213::0.781
46::1231::0.22
46::1234::0.22
46::1265::0.963
46::1296::0.141
46::1311::0.215
46::1313::0.163
46::1315::0.718
46::1318::0.497
46::1321::0.485
46::1373::0.175
46::1418::0.602
46::1437::0.621
46::1470::0.556
46::1550::0.573
46::1580::0.612
46::1586::0.454
46::1596::2.173
46::1601::0.738
46::1609::0.434
46::1611::0.4
46::1625::0.804
46::1641::0.183
46::1643::0.183
46::1668::0.183
46::1698::0.183
46::1771::0.164
46::1787::0.166
46::1788::0.835
46::1792::0.613
46::1793::0.553
46::1816::0.745
46::1830::0.494
46::1860::0.325
46::1863::0.234
46::1896::0.54
46::1902::0.282
46::1919::0.147
46::1936::0.257
46::1950::0.139
46::1992::0.552
46::2003::0.257
46::2006::0.526
46::2064::1.425
46::2066::0.47
46::2071::0.142
46::2074::0.165
46::2099::2.603
46::2118::1.042
46::2150::0.302
46::2153::0.46
46::2186::1.357
46::2198::0.62
46::2233::2.09
46::2239::0.204
46::2244::0.76
46::2246::0.814
46::2251::0.658
46::2306::0.22
46::2321::0.251
46::2362::1.058
46::2368::1.281
46::2378::0.243
46::2413::0.148
46::2415::0.353
46::2436::0.452
46::2446::0.443
46::2480::0.171
46::2510::0.151
46::2514::0.269
46::2543::0.139
46::2575::0.304
46::2581::0.769
46::2589::0.486
46::2592::0.854
46::2601::0.595
46::2611::0.335
46::2622::0.872
46::2631::1.274
46::2656::0.811
46::2658::0.657
46::2708::0.155
46::2722::0.155
46::2775::0.155
46::2786::0.154
46::2799::0.155
46::2808::0.155
46::2833::0.155
46::2837::0.155
46::2863::0.154
46::2888::0.154
46::2934::0.121
46::2988::0.636
46::3003::0.368
46::3010::0.122
46::3014::0.6
46::3016::0.147
46::3034::0.601
46::3040::0.199
46::3083::0.458
46::3100::0.475
46::3105::0.366
46::3129::0.827
46::3196::0.176
46::3197::0.176
46::3239::0.173
46::3318::0.131
46::3323::0.116
46::3350::0.115
46::3380::0.429
46::3392::0.571
46::3411::0.147
46::3430::0.362
46::3492::0.168
46::3495::0.112
46::3533::0.084
46::3535::0.044
46::3538::0.325
46::3564::0.072
46::3586::0.06
46::3590::0.04
46::3605::0.276
46::3671::0.235
46::3682::0.251
46::3689::0.252
46::3690::0.046
46::3707::6.251
46::3748::0.151
46::3751::0.091
46::3779::0.271
46::3806::0.105
46::3830::0.113
46::3856::0.212
46::3863::0.05
46::3873::0.044
46::3874::0.041
46::3876::0.04
46::3883::0.343
46::3891::0.773
46::3918::0.05
46::3932::0.209
46::3939::0.162
46::3953::0.088
46::3958::0.093
46::4017::0.03
46::4022::0.041
46::4070::0.13
46::4075::0.134
46::4079::0.131
46::4086::0.075
46::4111::0.578
46::4116::0.174
46::4145::0.094
46::4149::0.051
46::4156::1.034
46::4194::0.315
46::4196::0.026
46::4211::0.049
46::4216::0.17
46::4233::0.484
46::4237::0.165
46::4273::0.044
46::4291::0.657
46::4305::0.509
46::4315::0.243
46::4317::0.448
46::4326::0.295
46::4349::0.2
46::4361::0.209
46::4392::0.044
46::4394::0.247
46::4404::0.043
46::4407::0.044
46::4411::0.396
46::4416::0.502
46::4425::0.232
46::4427::0.141
46::4433::0.044
46::4445::0.044
46::4516::0.167
46::4522::0.234
46::4534::0.2
46::4540::0.133
46::4572::0.242
46::4600::0.388
46::4623::0.682
46::4627::0.154
46::4634::0.427
46::4642::0.291
46::4660::0.119
46::4666::1.684
46::4674::0.1
46::4715::0.251
46::4759::0.11
46::4775::0.234
46::4799::0.281
46::4800::0.183
46::4837::0.156
46::4846::1.121
46::4862::0.164
46::4893::0.382
46::4960::0.166
46::4979::0.133
46::5001::0.213
46::5009::0.382
46::5010::0.189
46::5015::0.255
46::5019::0.57
46::5029::0.144
46::5039::0.192
46::5075::0.964
46::5120::4.987
46::5144::3.052
46::5152::1.995
46::5172::0.676
46::5220::0.299
46::5253::0.3
46::5287::0.069
46::5305::0.088
46::5332::0.056
46::5341::0.085
46::5361::0.107
46::5362::0.241
46::5402::0.071
46::5438::0.075
46::5457::0.57
46::5469::0.09
46::5471::0.093
46::5479::0.093
46::5493::0.076
46::5496::0.046
46::5518::0.219
46::5531::0.164
46::5539::0.308
46::5542::0.159
46::5545::0.157
46::5569::0.715
46::5578::0.678
46::5598::0.139
46::5647::3.614
46::5704::0.078
46::5717::0.053
46::5727::0.331
46::5732::0.091
46::5756::0.025
46::5763::0.217
46::5774::0.267
46::5787::0.081
46::5813::0.259
46::5819::0.601
47::26::0.217
47::34::0.309
47::58::0.222
47::122::1.507
47::129::0.146
47::142::0.352
47::158::1.677
47::172::0.813
47::180::0.96
47::196::1.785
47::227::0.609
47::229::0.091
47::232::0.092
47::236::0.091
47::249::0.156
47::255::12.686
47::273::0.092
47::280::0.091
47::288::0.091
47::369::0.092
47::405::12.782
47::477::0.074
47::507::0.509
47::517::0.216
47::527::0.216
47::540::0.287
47::544::0.059
47::560::0.224
47::571::0.254
47::584::0.176
47::592::0.653
47::610::0.344
47::611::0.206
47::671::1.349
47::727::1.735
47::755::0.871
47::799::1.44
47::842::0.694
47::844::2.15
47::856::0.684
47::894::0.947
47::896::0.089
47::934::0.704
47::951::0.318
47::968::0.483
47::1017::0.705
47::1018::0.635
47::1034::0.085
47::1087::0.154
47::1126::0.159
47::1137::0.2
47::1145::0.768
47::1158::0.217
47::1166::0.779
47::1183::0.294
47::1196::1.196
47::1217::0.778
47::1224::0.155
47::1240::0.457
47::1246::0.153
47::1352::1.351
47::1383::0.468
47::1398::0.207
47::1410::0.321
47::1438::5.718
47::1511::0.751
47::1515::0.162
47::1520::1.249
47::1548::0.609
47::1552::0.573
47::1567::0.543
47::1568::0.136
47::1607::0.429
47::1636::0.403
47::1662::0.183
47::1677::0.182
47::1685::0.183
47::1690::0.183
47::1710::0.163
47::1715::0.161
47::1735::0.171
47::1775::0.315
47::1794::0.17
47::1800::0.333
47::1816::0.461
47::1819::0.369
47::1821::0.332
47::1837::0.318
47::1842::0.367
47::1849::0.731
47::1872::1.046
47::1903::0.47
47::1909::1.449
47::1919::0.153
47::1940::0.257
47::1944::0.258
47::1960::0.266
47::1966::0.134
47::1968::0.13
47::1985::0.363
47::2018::0.395
47::2054::0.592
47::2077::0.137
47::2122::1.834
47::2126::0.249
47::2153::0.297
47::2228::0.602
47::2237::0.192
47::2251::0.653
47::2278::0.373
47::2281::0.594
47::2283::0.181
47::2299::0.477
47::2309::1.431
47::2316::0.684
47::2326::0.416
47::2329::1.62
47::2416::0.378
47::2484::0.159
47::2489::0.151
47::2505::0.456
47::2513::0.795
47::2517::0.633
47::2522::0.375
47::2523::0.755
47::2558::1.517
47::2579::0.701
47::2590::0.246
47::2593::0.996
47::2667::0.664
47::2738::0.158
47::2757::0.155
47::2791::0.155
47::2795::0.153
47::2807::0.156
47::2815::0.154
47::2817::0.154
47::2836::0.153
47::2852::0.154
47::2892::0.154
47::2893::0.154
47::2904::0.155
47::2928::0.272
47::2942::0.121
47::2986::0.417
47::2996::0.315
47::3057::10.608
47::3094::0.326
47::3163::0.222
47::3173::0.207
47::3179::0.184
47::3195::0.195
47::3197::0.213
47::3225::0.193
47::3244::0.77
47::3313::0.318
47::3315::0.786
47::3357::0.048
47::3364::0.142
47::3398::0.519
47::3400::0.607
47::3433::0.361
47::3450::0.123
47::3454::0.123
47::3523::0.039
47::3553::0.065
47::3576::0.048
47::3608::0.108
47::3654::0.055
47::3684::0.063
47::3685::0.112
47::3692::0.061
47::3705::0.101
47::3716::0.064
47::3744::0.038
47::3759::0.046
47::3781::0.204
47::3783::0.126
47::3793::0.11
47::3799::0.109
47::3817::0.289
47::3833::0.096
47::3851::0.051
47::3860::0.059
47::3880::0.194
47::3889::0.25
47::3906::0.075
47::3920::0.054
47::3928::0.098
47::3937::0.921
47::3961::0.053
47::3976::0.057
47::3977::0.059
47::4003::0.048
47::4017::0.029
47::4019::0.633
47::4093::0.019
47::4124::0.135
47::4135::0.052
47::4149::0.045
47::4185::0.036
47::4209::0.044
47::4213::0.161
47::4223::0.049
47::4240::0.313
47::4262::0.145
47::4304::0.192
47::4312::0.156
47::4365::0.044
47::4369::0.056
47::4373::0.087
47::4391::0.086
47::4452::0.086
47::4454::0.044
47::4468::13.614
47::4474::0.087
47::4489::0.047
47::4518::0.209
47::4558::0.174
47::4590::0.018
47::4599::0.935
47::4603::0.086
47::4624::0.15
47::4627::0.391
47::4669::0.326
47::4706::0.041
47::4719::0.191
47::4762::0.128
47::4765::0.093
47::4780::0.023
47::4817::0.191
47::4895::0.125
47::4936::0.638
47::4956::0.073
47::4958::0.066
47::4968::0.357
47::4981::0.072
47::5013::0.286
47::5038::0.097
47::5042::0.098
47::5112::0.294
47::5134::0.452
47::5158::0.662
47::5186::0.303
47::5191::0.48
47::5211::0.334
47::5230::0.481
47::5236::0.534
47::5272::0.126
47::5339::0.014
47::5341::0.087
47::5405::0.084
47::5413::0.129
47::5422::0.295
47::5450::0.138
47::5462::0.185
47::5485::2.22
47::5543::1.081
47::5639::0.011
47::5649::0.086
47::5682::0.1
47::5690::0.096
47::5695::0.049
47::5704::0.078
47::5723::0.049
47::5750::0.09
47::5775::0.147
47::5796::0.155
47::5812::0.87
47::5815::0.166
48::79::0.448
48::98::3.534
48::106::0.341
48::122::1.473
48::131::0.205
48::140::0.577
48::148::0.155
48::212::0.178
48::216::1.303
48::218::0.693
48::271::0.093
48::278::12.335
48::300::12.812
48::314::0.093
48::321::12.792
48::371::0.092
48::373::0.093
48::380::0.093
48::397::12.039
48::404::12.72
48::410::0.967
48::435::11.645
48::456::11.138
48::462::0.142
48::483::0.074
48::517::0.217
48::528::0.22
48::534::0.156
48::547::0.083
48::552::0.227
48::567::0.202
48::623::0.223
48::647::1.537
48::659::0.224
48::667::0.34
48::712::1.419
48::724::0.263
48::736::0.652
48::759::0.217
48::783::0.835
48::793::0.795
48::816::0.709
48::821::0.699
48::827::0.891
48::828::0.964
48::837::0.662
48::842::0.733
48::912::1.041
48::928::1.542
48::940::0.69
48::961::0.445
48::992::3.935
48::1020::0.432
48::1022::1.063
48::1037::0.705
48::1039::0.175
48::1092::0.267
48::1115::0.505
48::1127::0.158
48::1133::0.407
48::1145::0.742
48::1173::0.479
48::1178::0.625
48::1202::0.837
48::1230::0.22
48::1234::0.219
48::1238::0.234
48::1256::0.045
48::1291::0.139
48::1300::0.139
48::1307::0.184
48::1313::0.165
48::1321::0.57
48::1376::0.841
48::1403::0.157
48::1405::1.119
48::1406::0.381
48::1416::0.287
48::1423::1.265
48::1454::0.48
48::1468::0.53
48::1485::0.369
48::1498::0.801
48::1524::0.595
48::1526::0.655
48::1550::0.576
48::1551::0.571
48::1567::0.7
48::1616::0.703
48::1621::0.575
48::1634::0.466
48::1644::0.189
48::1665::0.186
48::1666::0.214
48::1667::0.188
48::1681::0.19
48::1694::0.188
48::1698::0.187
48::1743::0.166
48::1762::0.346
48::1772::0.16
48::1812::1.203
48::1837::0.617
48::1851::1.74
48::1877::0.212
48::1892::0.597
48::1923::0.231
48::1940::0.259
48::2020::0.452
48::2024::0.603
48::2034::0.183
48::2048::0.231
48::2063::2.163
48::2090::0.15
48::2100::0.136
48::2111::0.336
48::2118::0.537
48::2151::0.293
48::2204::0.65
48::2220::0.216
48::2227::0.839
48::2234::0.19
48::2236::0.989
48::2258::0.944
48::2276::1.606
48::2323::0.324
48::2343::1.328
48::2357::0.37
48::2364::1.047
48::2368::1.28
48::2378::0.216
48::2470::0.166
48::2473::0.476
48::2490::0.375
48::2513::0.692
48::2515::0.645
48::2538::0.152
48::2570::2.994
48::2579::0.666
48::2588::0.416
48::2670::0.166
48::2678::0.737
48::2692::0.156
48::2758::0.155
48::2790::0.156
48::2806::0.155
48::2843::0.156
48::2857::0.155
48::2877::0.159
48::2895::0.222
48::2924::0.179
48::2954::0.169
48::2984::14.351
48::2987::0.418
48::2998::1.101
48::3020::0.15
48::3067::0.982
48::3069::0.54
48::3076::0.632
48::3094::0.484
48::3099::0.58
48::3176::0.188
48::3177::0.182
48::3180::0.186
48::3233::0.211
48::3332::0.799
48::3339::0.557
48::3356::0.05
48::3361::0.05
48::3387::0.635
48::3453::0.125
48::3489::0.241
48::3497::0.152
48::3544::0.166
48::3589::0.177
48::3624::0.232
48::3646::0.186
48::3710::0.303
48::3719::0.16
48::3725::0.12
48::3755::0.186
48::3758::0.175
48::3759::0.048
48::3793::0.11
48::3840::0.144
48::3851::0.051
48::3879::0.432
48::3886::0.201
48::3901::0.089
48::3910::0.043
48::3912::0.22
48::3945::0.053
48::3957::0.084
48::3961::0.05
48::3999::0.118
48::4007::0.038
48::4017::0.03
48::4047::3.202
48::4074::0.27
48::4081::0.125
48::4084::0.034
48::4085::0.237
48::4132::0.181
48::4186::0.197
48::4216::0.748
48::4240::0.371
48::4242::0.046
48::4251::0.13
48::4262::0.144
48::4302::0.433
48::4304::0.3
48::4306::0.329
48::4310::0.159
48::4313::0.236
48::4326::0.255
48::4331::0.045
48::4352::0.07
48::4365::0.043
48::4392::0.045
48::4394::0.139
48::4401::0.242
48::4430::0.268
48::4473::0.045
48::4489::0.053
48::4491::0.188
48::4514::1.348
48::4538::0.781
48::4559::0.257
48::4568::0.395
48::4570::0.155
48::4573::0.207
48::4623::0.688
48::4633::0.136
48::4656::14.376
48::4667::0.609
48::4679::0.14
48::4680::0.162
48::4709::0.284
48::4711::0.118
48::4723::0.605
48::4763::0.184
48::4768::0.53
48::4769::0.082
48::4784::0.406
48::4805::0.224
48::4813::0.134
48::4817::0.512
48::4879::0.215
48::4920::0.306
48::4923::0.355
48::4933::2.032
48::4950::0.579
48::4957::0.076
48::4959::0.17
48::4987::0.312
48::4988::0.44
48::4992::0.195
48::4994::0.367
48::5003::0.229
48::5015::0.245
48::5016::0.191
48::5050::0.296
48::5057::0.149
48::5110::0.246
48::5115::0.155
48::5131::1.169
48::5133::0.695
48::5151::0.204
48::5154::0.55
48::5159::1.017
48::5163::0.976
48::5186::0.735
48::5188::1.115
48::5189::0.407
48::5212::0.325
48::5241::0.505
48::5245::1.155
48::5248::0.5
48::5253::0.371
48::5308::0.013
48::5343::0.077
48::5351::0.24
48::5408::0.253
48::5424::0.104
48::5434::0.15
48::5472::0.091
48::5511::0.247
48::5577::0.477
48::5580::0.324
48::5583::1.007
48::5612::0.416
48::5621::0.185
48::5695::0.05
48::5702::0.175
48::5713::0.054
48::5730::0.135
48::5760::0.229
48::5794::0.259
48::5795::0.278
48::5809::0.257
48::5818::0.096
49::47::0.287
49::50::0.295
49::66::0.695
49::73::10.918
49::77::0.861
49::93::9.476
49::97::1.419
49::121::0.184
49::153::0.285
49::186::0.847
49::200::0.688
49::227::0.705
49::240::0.099
49::263::0.092
49::271::0.092
49::292::0.106
49::298::0.223
49::352::0.092
49::358::0.092
49::382::0.103
49::385::11.917
49::395::0.158
49::410::0.43
49::421::12.648
49::432::0.289
49::442::9.433
49::458::0.142
49::499::0.154
49::507::0.445
49::527::0.217
49::557::0.145
49::566::0.352
49::604::0.314
49::607::0.177
49::660::0.216
49::700::0.227
49::709::0.232
49::760::0.99
49::768::0.93
49::781::0.488
49::785::0.578
49::830::0.423
49::838::0.524
49::847::0.425
49::857::0.609
49::923::1.604
49::944::0.495
49::949::0.235
49::978::0.334
49::1041::0.173
49::1099::0.28
49::1112::0.523
49::1121::0.447
49::1134::0.13
49::1139::0.732
49::1151::0.553
49::1170::0.157
49::1180::1.911
49::1185::0.373
49::1205::0.265
49::1215::0.293
49::1233::0.221
49::1255::0.09
49::1269::0.259
49::1276::0.348
49::1279::0.143
49::1348::0.162
49::1351::0.137
49::1374::0.169
49::1377::0.147
49::1451::0.346
49::1492::0.473
49::1522::0.89
49::1524::0.593
49::1565::0.609
49::1566::0.689
49::1573::0.269
49::1587::0.852
49::1608::0.431
49::1625::0.372
49::1629::0.531
49::1659::0.187
49::1661::0.186
49::1751::5.203
49::1752::0.203
49::1759::0.33
49::1784::0.528
49::1831::0.33
49::1833::0.326
49::1842::0.371
49::1854::0.501
49::1858::0.314
49::1880::0.192
49::1936::0.266
49::1960::0.272
49::2046::3.277
49::2055::0.438
49::2058::0.725
49::2070::0.449
49::2075::0.715
49::2084::1.304
49::2141::0.306
49::2147::0.375
49::2159::0.289
49::2163::0.322
49::2182::0.674
49::2188::0.639
49::2227::3.809
49::2234::0.188
49::2264::0.193
49::2280::0.721
49::2283::0.185
49::2295::0.734
49::2342::0.178
49::2346::0.653
49::2367::1.556
49::2387::0.214
49::2388::0.214
49::2389::0.215
49::2425::0.145
49::2433::0.507
49::2434::17.669
49::2435::0.36
49::2440::0.291
49::2480::0.164
49::2498::0.583
49::2505::0.479
49::2535::0.423
49::2537::0.156
49::2543::0.139
49::2566::0.767
49::2579::0.66
49::2590::0.248
49::2630::0.402
49::2633::0.226
49::2634::0.222
49::2657::0.57
49::2675::0.496
49::2703::0.155
49::2709::0.154
49::2768::0.158
49::2769::0.155
49::2779::0.159
49::2816::0.162
49::2833::0.156
49::2841::0.155
49::2850::0.156
49::2857::0.155
49::2874::0.158
49::2876::0.15
49::2887::0.165
49::2900::0.159
49::2901::0.161
49::2970::0.299
49::3000::1.663
49::3007::0.447
49::3049::0.342
49::3079::0.114
49::3201::0.232
49::3214::0.248
49::3238::0.202
49::3351::0.779
49::3359::0.053
49::3362::0.245
49::3385::0.05
49::3405::0.162
49::3406::0.379
49::3434::0.084
49::3458::0.124
49::3459::0.123
49::3495::0.113
49::3524::0.041
49::3530::0.037
49::3532::0.087
49::3536::0.044
49::3554::0.074
49::3555::0.07
49::3596::0.05
49::3606::0.08
49::3627::0.137
49::3672::0.061
49::3732::0.168
49::3819::0.174
49::3823::0.138
49::3835::0.158
49::3838::0.144
49::3843::1.448
49::3853::0.094
49::3859::0.053
49::3920::0.044
49::3970::0.055
49::3994::0.035
49::3998::0.062
49::4000::0.051
49::4018::0.191
49::4020::0.068
49::4063::0.235
49::4117::0.104
49::4152::0.186
49::4194::0.124
49::4219::0.044
49::4222::0.111
49::4227::0.325
49::4252::0.119
49::4286::0.047
49::4335::0.048
49::4351::0.259
49::4365::0.044
49::4371::0.101
49::4374::0.044
49::4381::0.246
49::4382::0.123
49::4406::0.088
49::4446::0.093
49::4449::0.094
49::4453::0.048
49::4579::0.157
49::4580::0.027
49::4593::2.795
49::4634::0.345
49::4779::0.019
49::4802::0.02
49::4805::0.154
49::4813::0.031
49::4830::0.153
49::4833::0.101
49::4865::0.042
49::4870::0.216
49::4923::0.185
49::4929::0.092
49::4937::0.191
49::4943::8.34
49::4950::0.564
49::4993::0.223
49::5000::0.092
49::5011::0.125
49::5014::0.391
49::5042::0.1
49::5066::0.109
49::5069::0.154
49::5072::0.118
49::5076::0.15
49::5099::0.197
49::5103::0.031
49::5109::0.06
49::5115::0.123
49::5127::1.086
49::5129::0.497
49::5165::0.316
49::5225::0.376
49::5241::0.294
49::5250::0.289
49::5257::1.277
49::5269::0.061
49::5336::0.092
49::5337::0.148
49::5345::0.09
49::5450::0.139
49::5458::0.335
49::5474::0.091
49::5499::0.102
49::5512::0.672
49::5527::0.324
49::5550::0.776
49::5602::0.156
49::5606::0.155
49::5644::0.014
49::5698::2.824
49::5723::0.049
49::5725::0.091
49::5729::0.119
49::5748::0.841
49::5749::0.093
49::5757::0.108
49::5790::0.032
49::5799::0.126
50::4::0.205
50::8::0.723
50::27::0.253
50::42::17.247
50::44::0.5
50::48::0.262
50::61::1.519
50::85::0.814
50::86::0.162
50::96::3.015
50::153::0.182
50::208::0.896
50::220::0.116
50::237::0.099
50::240::0.13
50::241::0.096
50::247::0.111
50::275::0.594
50::283::0.32
50::288::0.225
50::299::0.096
50::367::0.096
50::377::0.209
50::408::0.097
50::412::0.721
50::422::0.548
50::434::0.096
50::482::0.075
50::486::0.076
50::508::0.109
50::520::0.225
50::525::0.225
50::531::0.064
50::542::0.029
50::571::0.238
50::573::0.319
50::577::0.208
50::578::0.336
50::659::0.259
50::677::0.273
50::681::0.69
50::695::0.366
50::758::0.491
50::801::1.137
50::816::0.792
50::838::0.842
50::903::0.553
50::916::0.146
50::929::0.134
50::939::0.925
50::962::0.56
50::992::6.91
50::1036::0.28
50::1047::0.434
50::1061::10.786
50::1102::0.195
50::1110::0.507
50::1131::0.466
50::1142::0.348
50::1146::0.261
50::1180::2.075
50::1201::11.669
50::1231::0.18
50::1245::0.517
50::1250::0.116
50::1269::0.43
50::1312::0.161
50::1335::0.392
50::1381::0.309
50::1388::0.291
50::1397::0.579
50::1398::0.179
50::1409::0.768
50::1444::0.123
50::1445::0.488
50::1446::0.128
50::1465::0.64
50::1510::1.202
50::1575::2.085
50::1579::0.172
50::1608::0.365
50::1629::1.032
50::1649::0.138
50::1669::0.138
50::1698::0.138
50::1717::0.669
50::1738::0.141
50::1768::0.178
50::1772::0.129
50::1780::0.315
50::1788::0.404
50::1792::0.26
50::1806::0.519
50::1832::0.353
50::1877::0.286
50::1894::0.899
50::1904::0.95
50::1912::0.368
50::1916::0.251
50::1959::0.095
50::2008::0.692
50::2036::0.461
50::2106::0.724
50::2136::0.351
50::2143::0.349
50::2145::0.349
50::2168::0.149
50::2172::0.729
50::2245::0.782
50::2276::0.736
50::2283::0.155
50::2309::0.797
50::2324::1.594
50::2342::0.137
50::2379::0.172
50::2388::0.173
50::2400::0.507
50::2414::0.127
50::2435::0.449
50::2462::0.122
50::2470::0.126
50::2485::0.405
50::2514::0.475
50::2556::0.323
50::2564::1.196
50::2574::0.546
50::2611::0.341
50::2626::3.714
50::2647::3.379
50::2650::0.173
50::2670::0.148
50::2691::0.143
50::2697::0.114
50::2759::0.115
50::2768::0.116
50::2804::0.115
50::2844::0.118
50::2847::0.116
50::2851::0.131
50::2860::0.116
50::2886::0.124
50::2897::0.116
50::2946::0.116
50::3116::0.56
50::3120::0.235
50::3122::0.235
50::3165::0.194
50::3186::0.176
50::3226::0.19
50::3256::0.031
50::3314::0.195
50::3316::0.199
50::3318::0.247
50::3328::0.555
50::3331::0.201
50::3346::0.196
50::3373::0.007
50::3407::0.502
50::3435::0.294
50::3442::0.238
50::3444::0.236
50::3455::0.235
50::3499::0.177
50::3512::0.081
50::3514::0.176
50::3545::0.052
50::3556::0.043
50::3587::0.036
50::3604::0.122
50::3619::0.03
50::3620::0.216
50::3642::0.246
50::3738::0.068
50::3746::0.084
50::3749::0.017
50::3750::0.179
50::3772::0.091
50::3826::0.084
50::3835::0.046
50::3842::0.13
50::3877::0.046
50::3878::0.046
50::3884::0.336
50::3889::0.246
50::3893::0.112
50::3926::0.078
50::3967::0.116
50::4022::0.09
50::4044::0.167
50::4077::0.067
50::4087::0.041
50::4119::0.215
50::4199::0.072
50::4238::0.107
50::4299::0.072
50::4306::0.094
50::4356::0.213
50::4401::1.687
50::4405::0.105
50::4419::0.182
50::4425::0.08
50::4435::0.106
50::4486::0.094
50::4519::0.232
50::4533::0.05
50::4543::0.279
50::4568::0.207
50::4569::0.07
50::4590::0.102
50::4599::0.831
50::4630::0.073
50::4636::0.045
50::4657::0.108
50::4661::0.172
50::4673::0.181
50::4700::0.114
50::4785::0.131
50::4834::0.161
50::4873::0.403
50::4878::0.083
50::4920::0.18
50::4947::9.421
50::4950::0.399
50::4952::0.179
50::4954::0.101
50::4955::0.072
50::4966::1.682
50::5049::0.198
50::5062::0.172
50::5119::0.766
50::5122::3.819
50::5165::0.235
50::5201::0.827
50::5212::0.357
50::5245::0.276
50::5266::0.071
50::5273::0.236
50::5358::0.141
50::5381::0.222
50::5382::0.185
50::5385::0.213
50::5394::0.1
50::5405::0.088
50::5406::0.16
50::5427::0.095
50::5452::0.107
50::5485::3.224
50::5541::1.03
50::5545::0.12
50::5548::0.117
50::5559::0.38
50::5577::0.391
50::5633::0.324
50::5636::0.141
50::5648::0.123
50::5653::0.033
50::5670::0.092
50::5676::0.503
50::5695::0.41
50::5713::0.049
50::5727::0.203
50::5733::0.045
50::5765::0.097
51::21::0.238
51::67::3.877
51::71::0.585
51::73::0.521
51::101::0.906
51::111::0.289
51::124::0.101
51::141::1.0
51::168::0.372
51::177::0.447
51::234::8.538
51::250::0.096
51::262::0.097
51::280::0.133
51::304::0.136
51::346::0.096
51::401::0.096
51::409::12.513
51::418::13.341
51::436::13.238
51::451::11.106
51::519::0.225
51::544::0.031
51::552::0.067
51::559::0.075
51::579::0.078
51::619::0.391
51::626::0.531
51::655::0.262
51::658::0.257
51::699::0.824
51::731::0.561
51::754::1.093
51::778::0.294
51::796::0.414
51::803::0.566
51::829::1.262
51::861::0.507
51::908::0.38
51::939::1.2
51::950::0.601
51::969::0.439
51::992::7.631
51::1005::0.228
51::1062::12.77
51::1064::16.51
51::1105::0.218
51::1120::0.445
51::1125::1.161
51::1140::0.342
51::1152::0.349
51::1156::0.111
51::1158::0.151
51::1173::0.358
51::1174::0.237
51::1178::0.276
51::1183::0.304
51::1188::1.845
51::1210::0.429
51::1216::0.537
51::1218::0.216
51::1234::0.18
51::1253::0.119
51::1274::0.112
51::1278::0.109
51::1287::0.109
51::1288::0.577
51::1310::0.463
51::1321::0.386
51::1341::0.312
51::1344::0.462
51::1355::0.117
51::1369::0.266
51::1381::0.208
51::1389::8.767
51::1406::0.456
51::1412::0.419
51::1437::0.523
51::1451::0.228
51::1461::0.288
51::1549::0.598
51::1576::0.476
51::1580::0.31
51::1583::0.448
51::1585::0.334
51::1589::0.571
51::1606::0.366
51::1628::0.936
51::1683::0.137
51::1691::0.145
51::1705::0.137
51::1716::0.14
51::1750::3.401
51::1762::0.308
51::1788::0.652
51::1799::0.136
51::1846::0.219
51::1895::1.441
51::2004::1.105
51::2013::0.227
51::2042::1.966
51::2045::1.696
51::2050::0.45
51::2101::0.385
51::2207::0.452
51::2223::0.236
51::2227::0.672
51::2267::0.517
51::2296::0.581
51::2320::0.318
51::2348::0.406
51::2392::0.171
51::2393::0.288
51::2492::0.125
51::2496::0.478
51::2511::0.253
51::2515::0.482
51::2522::0.216
51::2562::0.121
51::2571::0.383
51::2572::0.445
51::2577::0.487
51::2584::0.287
51::2628::0.337
51::2633::0.178
51::2650::0.145
51::2689::0.115
51::2696::0.116
51::2739::0.112
51::2747::0.115
51::2779::0.115
51::2785::0.119
51::2788::0.231
51::2800::0.115
51::2846::0.117
51::2863::0.114
51::2888::0.118
51::2919::0.108
51::2920::0.242
51::2933::0.195
51::2947::0.213
51::2959::0.358
51::2970::0.267
51::2971::0.265
51::2972::0.387
51::3007::0.262
51::3020::0.098
51::3023::0.086
51::3026::0.33
51::3029::0.357
51::3042::0.089
51::3047::0.275
51::3049::0.261
51::3052::0.167
51::3058::0.179
51::3110::0.192
51::3122::0.276
51::3162::3.248
51::3176::0.273
51::3189::0.17
51::3192::0.167
51::3203::0.226
51::3349::0.31
51::3358::0.017
51::3371::0.007
51::3411::0.509
51::3416::0.498
51::3429::0.514
51::3490::0.174
51::3510::0.157
51::3519::0.09
51::3521::0.09
51::3542::0.062
51::3564::0.046
51::3572::1.038
51::3592::0.266
51::3598::0.039
51::3605::0.082
51::3616::0.065
51::3639::0.052
51::3655::0.025
51::3660::0.198
51::3662::0.123
51::3674::0.463
51::3685::0.204
51::3724::0.279
51::3736::0.097
51::3737::0.133
51::3798::0.17
51::3799::0.17
51::3818::0.172
51::3832::0.097
51::3876::0.047
51::3889::0.233
51::3915::0.103
51::3916::0.108
51::3961::0.092
51::3965::0.087
51::3995::0.117
51::4001::0.126
51::4036::0.069
51::4042::0.165
51::4097::0.204
51::4103::0.381
51::4152::1.082
51::4169::0.053
51::4175::0.39
51::4207::0.185
51::4245::0.091
51::4250::0.168
51::4259::0.102
51::4289::0.1
51::4307::0.071
51::4339::0.107
51::4350::0.069
51::4351::0.163
51::4362::0.104
51::4373::0.196
51::4413::0.195
51::4477::0.448
51::4489::0.059
51::4498::0.168
51::4502::0.108
51::4531::0.387
51::4537::0.162
51::4554::0.071
51::4562::0.165
51::4570::0.083
51::4590::0.099
51::4595::0.213
51::4601::0.089
51::4621::0.106
51::4654::0.337
51::4670::0.045
51::4680::0.608
51::4783::0.095
51::4792::0.149
51::4820::0.341
51::4845::0.069
51::4850::0.121
51::4859::0.952
51::4861::0.103
51::4909::0.287
51::4956::0.211
51::4964::0.071
51::5028::0.139
51::5032::0.201
51::5060::0.097
51::5085::0.036
51::5101::0.418
51::5168::0.222
51::5171::0.343
51::5182::0.237
51::5188::0.23
51::5224::0.129
51::5238::0.444
51::5246::0.297
51::5251::0.379
51::5295::0.165
51::5334::0.166
51::5352::0.078
51::5357::0.26
51::5362::0.229
51::5381::0.19
51::5415::1.967
51::5417::0.124
51::5483::0.096
51::5506::0.256
51::5551::0.257
51::5597::0.246
51::5632::0.315
51::5645::0.082
51::5652::0.037
51::5663::0.088
51::5689::0.045
51::5694::0.193
51::5718::0.093
51::5741::0.02
51::5768::0.059
52::18::1.727
52::36::0.295
52::58::0.25
52::79::0.515
52::80::0.747
52::83::1.056
52::115::0.248
52::150::0.282
52::166::0.151
52::217::0.735
52::233::0.096
52::261::0.097
52::280::0.538
52::302::0.097
52::321::12.349
52::327::0.79
52::356::0.096
52::368::0.096
52::372::0.233
52::377::0.096
52::389::0.124
52::412::0.311
52::445::13.446
52::510::0.313
52::535::0.028
52::571::0.24
52::612::0.326
52::620::0.503
52::648::0.252
52::650::0.261
52::683::0.351
52::727::1.177
52::733::0.258
52::807::3.132
52::813::1.077
52::816::0.513
52::817::18.954
52::840::0.756
52::850::0.877
52::908::0.256
52::915::0.13
52::923::1.781
52::948::0.309
52::1013::0.242
52::1023::0.251
52::1099::0.328
52::1102::0.32
52::1129::0.184
52::1156::0.111
52::1158::0.154
52::1185::0.323
52::1191::7.511
52::1192::0.204
52::1203::0.235
52::1236::0.18
52::1244::0.117
52::1255::0.039
52::1261::0.143
52::1302::0.157
52::1306::0.176
52::1313::0.12
52::1341::0.22
52::1361::0.446
52::1375::0.11
52::1398::0.178
52::1407::0.794
52::1414::0.354
52::1436::0.23
52::1453::0.316
52::1458::1.698
52::1476::2.323
52::1483::0.218
52::1490::0.589
52::1495::0.834
52::1497::0.265
52::1502::1.258
52::1507::1.492
52::1533::1.544
52::1556::0.567
52::1594::0.435
52::1620::0.163
52::1628::0.9
52::1633::1.168
52::1641::0.141
52::1642::0.138
52::1646::0.137
52::1659::0.137
52::1711::0.137
52::1727::0.137
52::1733::0.409
52::1741::0.136
52::1754::0.277
52::1770::0.271
52::1778::0.27
52::1797::0.136
52::1814::0.604
52::1843::0.401
52::1861::0.434
52::1902::0.304
52::1920::0.332
52::1949::0.357
52::1966::0.097
52::1970::0.864
52::1982::0.195
52::1989::1.978
52::2007::0.432
52::2026::1.451
52::2028::0.196
52::2035::0.461
52::2037::0.436
52::2063::3.395
52::2070::0.646
52::2071::0.125
52::2089::0.136
52::2094::0.608
52::2111::0.787
52::2163::0.342
52::2221::2.186
52::2224::0.273
52::2234::0.222
52::2237::0.237
52::2268::0.15
52::2284::2.621
52::2318::0.318
52::2328::2.4
52::2330::0.54
52::2331::0.736
52::2333::0.374
52::2371::0.171
52::2390::0.172
52::2406::0.154
52::2429::0.452
52::2439::0.294
52::2502::0.217
52::2520::0.356
52::2574::0.642
52::2576::0.628
52::2589::0.538
52::2621::0.287
52::2624::1.305
52::2628::0.708
52::2632::0.345
52::2666::1.322
52::2669::0.441
52::2675::1.351
52::2727::0.11
52::2746::0.118
52::2766::0.116
52::2778::0.117
52::2790::0.117
52::2842::0.116
52::2885::0.227
52::2901::0.119
52::2923::0.53
52::2932::0.31
52::2962::0.217
52::2970::0.268
52::3029::3.451
52::3102::0.392
52::3110::0.298
52::3121::0.454
52::3135::0.503
52::3137::0.721
52::3155::0.173
52::3157::0.209
52::3161::0.544
52::3176::0.166
52::3193::0.159
52::3196::0.158
52::3198::0.167
52::3219::0.159
52::3223::0.156
52::3225::0.183
52::3256::0.033
52::3311::0.197
52::3347::0.199
52::3353::0.227
52::3360::0.012
52::3367::0.013
52::3413::0.483
52::3454::0.235
52::3524::0.041
52::3561::0.051
52::3562::0.047
52::3567::0.045
52::3595::0.051
52::3600::0.022
52::3602::0.023
52::3612::0.33
52::3615::0.097
52::3634::0.041
52::3643::0.105
52::3646::0.161
52::3655::0.024
52::3693::0.16
52::3735::0.383
52::3743::4.842
52::3781::0.3
52::3795::0.127
52::3796::0.135
52::3845::0.164
52::3849::0.077
52::3861::0.1
52::3873::0.048
52::3917::0.057
52::3955::0.088
52::3962::0.09
52::3969::0.104
52::3979::0.096
52::3995::0.098
52::4011::0.387
52::4034::0.431
52::4057::0.143
52::4068::0.405
52::4076::0.066
52::4088::0.039
52::4197::0.125
52::4200::0.036
52::4204::0.055
52::4206::0.257
52::4208::0.096
52::4212::0.089
52::4250::0.376
52::4265::0.104
52::4274::0.187
52::4275::0.258
52::4295::0.104
52::4303::0.176
52::4332::0.106
52::4349::0.174
52::4407::0.088
52::4462::0.21
52::4490::0.449
52::4514::0.1
52::4536::0.097
52::4571::0.038
52::4587::0.091
52::4607::0.628
52::4616::0.159
52::4637::0.461
52::4664::0.53
52::4667::0.706
52::4668::0.364
52::4683::0.16
52::4687::0.328
52::4733::0.486
52::4738::0.135
52::4780::0.182
52::4783::0.243
52::4800::0.272
52::4818::0.267
52::4841::0.132
52::4861::2.298
52::4862::0.224
52::4880::0.099
52::4884::0.099
52::4934::2.142
52::4954::0.302
52::4964::0.108
52::4971::0.434
52::4991::0.067
52::5029::1.109
52::5064::0.228
52::5070::0.397
52::5081::0.076
52::5099::0.071
52::5117::0.376
52::5146::0.306
52::5154::0.335
52::5160::0.55
52::5200::0.997
52::5209::0.287
52::5219::0.5
52::5224::0.407
52::5289::0.132
52::5303::0.249
52::5330::0.211
52::5347::0.175
52::5356::0.037
52::5385::0.214
52::5405::0.118
52::5448::0.201
52::5453::2.667
52::5465::0.095
52::5489::0.528
52::5497::0.242
52::5512::0.254
52::5608::0.599
52::5635::0.191
52::5642::0.081
52::5658::0.084
52::5681::0.053
52::5684::0.054
52::5695::0.049
52::5718::0.251
52::5756::0.084
52::5801::0.201
52::5815::0.114
52::5819::0.47
52::5823::0.135
53::50::0.275
53::60::0.256
53::130::1.129
53::142::0.212
53::213::0.14
53::259::0.204
53::288::0.114
53::338::11.723
53::416::0.114
53::454::11.992
53::486::0.078
53::497::0.174
53::515::0.261
53::518::0.26
53::524::0.261
53::536::0.058
53::567::0.171
53::582::0.177
53::601::0.341
53::618::0.363
53::619::0.361
53::630::0.234
53::663::0.99
53::672::0.923
53::701::0.585
53::707::0.489
53::761::4.042
53::773::0.939
53::780::6.026
53::789::1.218
53::823::1.179
53::846::2.127
53::849::1.074
53::925::0.321
53::935::1.115
53::942::0.501
53::971::0.473
53::1018::0.385
53::1019::0.425
53::1036::0.503
53::1048::0.317
53::1110::0.526
53::1118::0.55
53::1131::0.204
53::1164::0.188
53::1167::0.098
53::1191::8.971
53::1257::0.619
53::1271::0.096
53::1302::0.333
53::1350::0.108
53::1365::0.118
53::1415::0.783
53::1449::0.361
53::1516::0.523
53::1549::0.574
53::1558::2.482
53::1575::2.127
53::1594::0.466
53::1616::0.827
53::1642::0.128
53::1650::0.131
53::1658::0.129
53::1699::0.166
53::1760::0.233
53::1778::0.274
53::1791::0.701
53::1814::0.5
53::1821::0.507
53::1844::2.628
53::1848::0.41
53::1862::0.619
53::1888::0.791
53::1915::1.088
53::1989::1.552
53::2041::3.326
53::2085::0.172
53::2087::0.627
53::2106::0.712
53::2153::0.349
53::2181::0.115
53::2224::0.249
53::2234::0.227
53::2237::0.225
53::2252::0.123
53::2253::0.124
53::2258::0.845
53::2279::0.752
53::2302::0.67
53::2342::0.14
53::2349::0.516
53::2391::0.177
53::2470::0.123
53::2524::0.423
53::2551::0.109
53::2552::0.636
53::2553::0.118
53::2560::0.096
53::2580::1.981
53::2583::0.218
53::2621::0.289
53::2648::3.362
53::2662::2.282
53::2681::0.636
53::2685::0.446
53::2724::0.114
53::2732::0.11
53::2744::0.112
53::2747::0.114
53::2753::0.119
53::2765::0.112
53::2772::0.111
53::2778::0.113
53::2790::0.112
53::2811::0.113
53::2814::0.112
53::2820::0.112
53::2862::0.113
53::2971::0.228
53::3026::0.304
53::3029::0.762
53::3032::0.195
53::3046::0.282
53::3077::0.508
53::3102::0.268
53::3109::0.243
53::3178::0.116
53::3204::0.115
53::3211::0.121
53::3223::0.117
53::3231::0.135
53::3244::0.698
53::3343::0.181
53::3360::0.021
53::3367::0.03
53::3375::0.03
53::3380::0.085
53::3382::0.016
53::3386::0.485
53::3403::0.308
53::3440::0.212
53::3500::0.16
53::3524::0.027
53::3532::0.052
53::3537::2.356
53::3543::0.055
53::3551::0.059
53::3597::0.072
53::3620::0.182
53::3694::0.122
53::3720::0.073
53::3732::0.022
53::3743::0.165
53::3785::0.085
53::3827::0.073
53::3837::0.059
53::3871::0.079
53::3874::0.041
53::3885::0.195
53::3890::0.203
53::3896::0.06
53::3903::0.231
53::3907::0.041
53::3921::0.045
53::3931::0.056
53::3979::0.088
53::3994::0.08
53::3996::0.081
53::4003::0.092
53::4007::0.034
53::4041::0.165
53::4050::0.086
53::4107::0.153
53::4121::0.083
53::4131::0.114
53::4138::0.106
53::4156::1.031
53::4159::0.171
53::4169::0.046
53::4178::0.373
53::4225::0.074
53::4233::0.499
53::4234::3.332
53::4240::0.162
53::4245::0.075
53::4259::0.075
53::4271::0.148
53::4283::0.075
53::4316::0.158
53::4331::0.074
53::4407::0.075
53::4425::0.085
53::4456::0.074
53::4479::0.249
53::4491::0.186
53::4531::0.491
53::4538::0.782
53::4539::1.89
53::4543::0.915
53::4550::0.221
53::4563::0.106
53::4600::0.429
53::4611::0.167
53::4627::0.068
53::4665::0.163
53::4672::1.317
53::4692::0.378
53::4735::0.071
53::4774::0.246
53::4864::0.089
53::4866::0.407
53::4878::0.099
53::4885::0.056
53::4933::0.235
53::4966::0.428
53::4972::0.295
53::4984::0.117
53::4989::0.274
53::5018::0.33
53::5023::0.092
53::5028::0.169
53::5045::0.756
53::5051::0.546
53::5067::0.387
53::5068::0.244
53::5070::0.259
53::5088::0.992
53::5092::0.248
53::5105::0.42
53::5203::0.398
53::5208::1.931
53::5228::0.5
53::5287::0.158
53::5315::0.608
53::5353::0.173
53::5359::0.069
53::5392::0.02
53::5409::0.093
53::5412::0.035
53::5418::0.045
53::5436::0.173
53::5438::0.176
53::5453::0.684
53::5455::0.092
53::5488::0.075
53::5501::0.736
53::5509::0.234
53::5528::1.04
53::5555::0.897
53::5613::0.33
53::5629::0.463
53::5636::0.183
53::5698::0.286
53::5740::0.042
53::5744::0.102
53::5775::0.168
53::5803::0.161
53::5807::0.246
53::5810::0.245
53::5817::0.39
54::18::0.775
54::32::0.707
54::50::0.338
54::71::0.592
54::80::0.827
54::116::0.227
54::131::0.643
54::133::0.882
54::154::0.265
54::215::0.136
54::244::0.132
54::262::0.223
54::335::0.114
54::347::0.138
54::358::0.114
54::366::0.114
54::376::0.251
54::398::0.776
54::409::12.083
54::415::1.045
54::447::0.712
54::456::11.085
54::507::0.414
54::531::0.08
54::532::0.059
54::582::0.232
54::616::0.849
54::626::1.907
54::640::0.243
54::658::0.233
54::674::0.291
54::693::0.295
54::721::0.762
54::767::0.47
54::781::3.749
54::791::0.35
54::822::0.587
54::850::0.852
54::854::0.646
54::921::0.355
54::932::1.132
54::982::0.194
54::984::0.37
54::985::0.197
54::987::0.129
54::1026::0.441
54::1028::1.058
54::1108::1.071
54::1180::1.697
54::1204::0.456
54::1274::0.117
54::1280::0.214
54::1292::0.11
54::1306::0.156
54::1307::0.159
54::1308::0.284
54::1363::0.36
54::1401::0.34
54::1414::0.325
54::1436::0.236
54::1439::0.359
54::1465::0.237
54::1473::0.349
54::1485::0.322
54::1525::0.939
54::1551::0.534
54::1559::0.878
54::1585::0.196
54::1591::0.227
54::1593::0.259
54::1631::0.318
54::1672::0.133
54::1675::0.129
54::1677::0.128
54::1678::0.135
54::1692::0.128
54::1701::0.413
54::1722::0.132
54::1724::0.124
54::1730::0.123
54::1741::0.123
54::1747::0.138
54::1759::0.202
54::1818::0.216
54::1824::0.379
54::1833::0.259
54::1860::0.373
54::1875::1.182
54::1923::0.183
54::1960::0.206
54::1971::0.26
54::1972::0.171
54::1986::0.458
54::2035::0.731
54::2054::0.695
54::2056::0.542
54::2063::2.477
54::2064::0.494
54::2068::0.199
54::2081::0.09
54::2090::0.135
54::2108::0.31
54::2139::0.348
54::2143::0.358
54::2148::0.354
54::2179::0.115
54::2193::0.344
54::2197::0.262
54::2225::0.276
54::2232::0.343
54::2295::0.345
54::2300::0.651
54::2301::0.269
54::2305::0.368
54::2363::0.53
54::2400::0.964
54::2404::0.136
54::2438::0.28
54::2439::0.227
54::2479::0.118
54::2481::0.119
54::2488::0.118
54::2519::0.323
54::2522::0.199
54::2591::0.498
54::2665::1.132
54::2668::0.162
54::2686::0.715
54::2700::0.112
54::2705::0.111
54::2725::0.113
54::2739::0.106
54::2755::0.106
54::2832::0.112
54::2838::0.112
54::2860::0.112
54::2862::0.112
54::2868::0.111
54::2918::0.105
54::2933::0.189
54::2994::0.088
54::3002::0.11
54::3007::0.328
54::3015::0.301
54::3017::0.219
54::3021::0.138
54::3035::0.4
54::3038::0.372
54::3051::0.447
54::3075::0.294
54::3149::0.172
54::3157::0.193
54::3206::0.186
54::3248::4.616
54::3394::1.123
54::3405::0.43
54::3429::0.441
54::3498::0.159
54::3499::0.159
54::3513::0.046
54::3525::0.305
54::3564::0.061
54::3582::0.169
54::3585::0.097
54::3650::2.697
54::3655::0.015
54::3664::0.345
54::3667::0.086
54::3686::0.082
54::3709::0.058
54::3727::0.103
54::3785::0.086
54::3831::0.304
54::3844::0.043
54::3859::0.086
54::3879::0.297
54::3890::0.203
54::3911::0.08
54::3964::0.087
54::3972::0.186
54::3996::0.083
54::4035::0.097
54::4040::0.165
54::4067::0.06
54::4135::0.058
54::4152::0.39
54::4153::0.114
54::4160::0.177
54::4162::0.919
54::4164::0.502
54::4172::0.079
54::4181::0.004
54::4191::0.25
54::4196::0.054
54::4226::0.075
54::4242::0.075
54::4253::0.295
54::4272::0.074
54::4348::0.082
54::4354::0.017
54::4390::0.156
54::4426::0.039
54::4455::0.147
54::4530::0.17
54::4539::1.976
54::4556::0.15
54::4582::0.237
54::4641::0.429
54::4659::0.199
54::4662::0.091
54::4706::0.105
54::4766::0.25
54::4772::0.053
54::4801::0.249
54::4806::0.113
54::4813::0.083
54::4829::1.749
54::4841::0.114
54::4846::0.106
54::4851::0.072
54::4867::0.059
54::4876::0.206
54::4890::1.678
54::5085::0.028
54::5125::0.606
54::5157::0.65
54::5164::0.47
54::5166::0.23
54::5176::0.36
54::5184::1.807
54::5189::0.185
54::5196::0.239
54::5221::0.111
54::5240::0.209
54::5243::0.615
54::5277::0.254
54::5280::0.107
54::5305::0.02
54::5317::0.741
54::5331::0.892
54::5341::0.147
54::5345::0.147
54::5369::0.051
54::5385::0.144
54::5401::0.144
54::5416::0.086
54::5427::0.089
54::5464::0.116
54::5468::0.113
54::5475::0.113
54::5493::0.045
54::5495::0.092
54::5555::0.244
54::5578::0.396
54::5593::0.223
54::5617::0.212
54::5653::0.022
54::5656::0.148
54::5661::0.075
54::5668::0.075
54::5706::0.091
54::5716::0.046
54::5753::0.07
54::5772::0.08
54::5777::0.064
55::20::0.214
55::32::1.219
55::73::5.284
55::91::0.286
55::106::0.275
55::108::0.363
55::122::1.854
55::189::0.897
55::195::0.949
55::216::1.05
55::231::0.088
55::238::9.144
55::240::0.071
55::264::0.077
55::283::0.072
55::307::0.186
55::337::0.071
55::371::0.074
55::376::0.092
55::388::0.14
55::405::12.788
55::456::11.882
55::476::0.086
55::481::0.083
55::517::0.176
55::526::0.175
55::622::0.224
55::662::0.255
55::675::3.082
55::698::0.248
55::717::1.627
55::751::0.236
55::787::1.217
55::788::0.385
55::838::0.883
55::841::0.736
55::842::0.764
55::845::0.786
55::850::1.05
55::898::0.263
55::900::0.117
55::909::0.432
55::1022::0.906
55::1046::0.563
55::1101::0.111
55::1129::0.148
55::1132::0.966
55::1141::0.366
55::1170::0.149
55::1199::0.351
55::1200::0.523
55::1236::0.19
55::1319::0.532
55::1335::0.436
55::1362::0.441
55::1385::0.116
55::1406::0.371
55::1430::0.575
55::1438::5.222
55::1466::0.344
55::1475::0.543
55::1563::1.19
55::1565::0.628
55::1567::0.529
55::1589::0.828
55::1592::0.638
55::1593::0.277
55::1608::0.369
55::1650::0.133
55::1657::0.133
55::1673::0.134
55::1724::0.132
55::1770::0.546
55::1778::0.255
55::1785::0.269
55::1811::0.409
55::1829::0.683
55::1842::0.712
55::1846::0.192
55::1872::1.092
55::1873::1.067
55::1881::0.524
55::1902::0.262
55::1947::0.103
55::1963::0.114
55::1967::0.107
55::2000::0.335
55::2003::0.216
55::2022::0.339
55::2036::0.467
55::2056::0.675
55::2061::0.6
55::2076::0.493
55::2099::2.477
55::2105::0.706
55::2112::0.516
55::2113::0.495
55::2125::1.141
55::2139::0.336
55::2157::0.563
55::2161::0.318
55::2169::0.867
55::2174::0.139
55::2187::0.504
55::2190::0.433
55::2215::0.093
55::2239::0.206
55::2262::0.162
55::2280::0.666
55::2281::0.674
55::2284::0.729
55::2288::1.206
55::2301::0.94
55::2309::0.932
55::2316::0.669
55::2342::0.149
55::2345::0.176
55::2360::1.475
55::2427::0.289
55::2443::0.454
55::2535::0.305
55::2547::0.131
55::2553::0.141
55::2603::0.854
55::2613::0.451
55::2635::0.189
55::2661::0.621
55::2686::0.78
55::2689::0.143
55::2699::0.151
55::2700::0.143
55::2711::0.144
55::2729::0.136
55::2749::0.142
55::2775::0.143
55::2784::0.143
55::2793::0.142
55::2822::0.143
55::2825::0.142
55::2830::0.145
55::2936::0.104
55::3000::1.563
55::3022::0.337
55::3048::0.239
55::3103::0.325
55::3108::0.454
55::3110::0.332
55::3129::0.901
55::3145::0.674
55::3156::0.157
55::3171::0.17
55::3186::0.153
55::3198::0.154
55::3200::0.347
55::3224::0.151
55::3243::0.194
55::3257::1.02
55::3312::0.118
55::3313::0.292
55::3340::0.124
55::3362::0.092
55::3365::0.097
55::3391::0.939
55::3406::0.385
55::3503::0.154
55::3512::0.035
55::3548::0.26
55::3559::0.064
55::3577::0.045
55::3624::0.238
55::3635::0.033
55::3653::0.149
55::3655::0.035
55::3662::0.034
55::3689::0.167
55::3694::0.017
55::3698::0.028
55::3747::0.076
55::3774::0.319
55::3786::0.123
55::3787::0.037
55::3820::0.114
55::3853::0.184
55::3869::0.072
55::3917::0.025
55::3932::0.089
55::3938::0.253
55::3964::0.264
55::3983::0.248
55::3987::0.044
55::4002::0.069
55::4004::0.268
55::4039::0.159
55::4081::0.206
55::4083::0.07
55::4093::0.049
55::4100::0.254
55::4185::0.029
55::4194::0.164
55::4201::0.008
55::4212::0.087
55::4213::0.086
55::4223::0.075
55::4226::0.071
55::4233::0.567
55::4235::0.39
55::4251::0.223
55::4265::0.073
55::4275::0.165
55::4292::0.155
55::4323::0.164
55::4424::0.134
55::4449::0.287
55::4463::0.073
55::4465::0.437
55::4471::0.281
55::4482::0.07
55::4526::0.313
55::4532::0.151
55::4534::0.31
55::4535::0.345
55::4580::0.18
55::4585::0.102
55::4593::0.365
55::4600::0.4
55::4611::0.114
55::4651::0.365
55::4654::0.283
55::4663::0.314
55::4679::0.145
55::4687::0.144
55::4691::2.527
55::4711::0.243
55::4759::0.234
55::4779::0.189
55::4787::0.155
55::4807::0.18
55::4823::0.186
55::4834::0.091
55::4838::0.277
55::4850::0.243
55::4906::0.059
55::4926::0.144
55::4943::0.256
55::4979::0.223
55::5137::1.026
55::5139::0.278
55::5140::0.273
55::5143::0.693
55::5149::0.048
55::5151::0.192
55::5176::0.386
55::5181::0.433
55::5201::0.796
55::5219::0.431
55::5224::0.138
55::5242::18.96
55::5262::0.195
55::5270::0.051
55::5271::0.266
55::5301::0.163
55::5333::0.147
55::5334::0.153
55::5347::0.125
55::5389::0.075
55::5396::0.079
55::5401::0.147
55::5421::0.115
55::5478::0.071
55::5486::0.082
55::5501::0.785
55::5509::0.224
55::5552::0.13
55::5557::0.147
55::5587::0.621
55::5600::0.289
55::5617::0.351
55::5644::0.028
55::5652::0.059
55::5668::0.071
55::5710::0.149
55::5711::0.05
55::5731::0.607
55::5754::0.213
55::5767::0.15
55::5769::0.104
55::5785::0.102
55::5790::0.205
55::5796::0.105
56::17::0.764
56::20::0.198
56::30::0.295
56::114::0.316
56::115::0.675
56::117::0.942
56::121::0.231
56::148::0.157
56::160::1.725
56::167::0.57
56::189::0.91
56::205::0.79
56::230::0.083
56::235::0.815
56::255::12.444
56::278::12.41
56::288::0.084
56::314::0.084
56::330::0.084
56::343::0.084
56::368::0.084
56::405::12.41
56::508::0.16
56::515::0.201
56::547::0.062
56::578::0.466
56::580::0.281
56::601::0.332
56::602::0.479
56::721::1.373
56::753::0.819
56::756::0.74
56::764::5.814
56::782::0.789
56::787::1.058
56::788::0.298
56::810::0.704
56::832::0.769
56::938::0.531
56::963::0.266
56::965::0.61
56::972::0.389
56::1013::0.524
56::1017::0.63
56::1018::0.63
56::1021::0.538
56::1041::0.166
56::1095::0.18
56::1108::1.634
56::1111::0.514
56::1137::0.137
56::1143::0.164
56::1149::0.559
56::1159::0.445
56::1174::0.252
56::1196::0.686
56::1214::0.472
56::1221::0.741
56::1227::0.22
56::1230::0.217
56::1242::0.153
56::1287::0.141
56::1291::0.141
56::1306::0.179
56::1356::0.438
56::1370::1.467
56::1395::0.456
56::1403::0.159
56::1417::0.371
56::1453::0.608
56::1560::2.073
56::1566::0.798
56::1581::0.486
56::1585::0.405
56::1611::0.396
56::1657::0.16
56::1678::0.713
56::1711::0.16
56::1735::0.163
56::1773::0.167
56::1789::0.953
56::1803::0.159
56::1808::0.637
56::1855::0.243
56::1867::0.409
56::1897::0.516
56::1908::0.053
56::1925::0.277
56::1926::1.163
56::1947::0.131
56::1961::0.131
56::1964::0.775
56::1983::0.504
56::2027::0.647
56::2030::0.435
56::2070::0.441
56::2078::0.049
56::2084::1.354
56::2116::0.876
56::2181::0.154
56::2187::0.515
56::2203::0.787
56::2230::0.658
56::2243::0.841
56::2271::0.503
56::2272::0.762
56::2291::1.146
56::2297::1.247
56::2317::1.431
56::2330::0.621
56::2339::0.156
56::2347::0.827
56::2369::1.444
56::2381::0.218
56::2389::0.217
56::2392::0.218
56::2415::0.588
56::2451::0.57
56::2454::0.816
56::2460::0.16
56::2467::0.175
56::2504::0.48
56::2519::0.469
56::2528::0.436
56::2531::0.562
56::2552::0.851
56::2558::2.475
56::2569::0.455
56::2584::0.203
56::2590::0.232
56::2612::0.29
56::2651::1.74
56::2666::0.983
56::2686::0.847
56::2721::0.159
56::2724::0.158
56::2730::0.158
56::2746::0.158
56::2749::0.159
56::2781::0.158
56::2786::0.158
56::2787::0.159
56::2817::0.158
56::2819::0.158
56::2826::0.158
56::2843::0.158
56::2856::0.158
56::2858::0.157
56::2865::0.158
56::2868::0.162
56::2873::0.158
56::2879::0.155
56::2906::0.157
56::2920::0.754
56::2942::0.117
56::2962::0.192
56::2966::0.126
56::2967::0.128
56::3055::0.403
56::3093::0.963
56::3137::0.916
56::3143::0.43
56::3144::0.298
56::3152::0.144
56::3162::0.903
56::3170::0.164
56::3173::0.147
56::3180::0.149
56::3205::0.151
56::3223::0.148
56::3227::0.155
56::3318::0.176
56::3326::0.137
56::3328::0.242
56::3340::0.139
56::3355::0.254
56::3357::0.052
56::3386::1.199
56::3402::0.186
56::3421::0.137
56::3437::0.119
56::3440::0.119
56::3453::0.119
56::3508::0.006
56::3557::0.06
56::3617::0.069
56::3643::0.074
56::3654::0.05
56::3656::0.145
56::3679::0.039
56::3694::0.166
56::3707::0.11
56::3711::0.158
56::3755::0.195
56::3776::0.094
56::3781::0.237
56::3809::0.047
56::3810::0.041
56::3874::0.039
56::3950::0.169
56::3954::0.036
56::3976::0.057
56::3991::0.006
56::3993::0.043
56::3997::0.285
56::4015::0.026
56::4016::0.025
56::4026::0.049
56::4028::0.045
56::4042::0.111
56::4047::0.293
56::4059::0.053
56::4086::0.058
56::4096::0.142
56::4122::0.175
56::4126::0.294
56::4131::0.08
56::4146::0.173
56::4149::0.047
56::4179::0.134
56::4231::0.132
56::4243::0.039
56::4251::0.119
56::4265::0.039
56::4267::0.038
56::4290::0.04
56::4316::0.909
56::4356::0.152
56::4378::0.087
56::4380::0.158
56::4399::0.049
56::4415::0.039
56::4500::0.222
56::4518::0.237
56::4520::0.47
56::4521::0.31
56::4535::0.309
56::4551::0.443
56::4555::0.181
56::4565::0.148
56::4607::0.81
56::4615::0.647
56::4617::0.619
56::4637::0.356
56::4653::0.107
56::4654::0.262
56::4656::0.152
56::4693::0.186
56::4703::0.035
56::4726::0.164
56::4728::0.938
56::4769::0.141
56::4784::0.612
56::4802::0.26
56::4821::0.152
56::4825::1.151
56::4863::0.147
56::4865::0.042
56::4870::0.392
56::4873::0.333
56::4874::0.122
56::4892::0.119
56::4913::0.228
56::4931::0.249
56::4936::0.213
56::4943::0.25
56::4948::0.174
56::4961::0.824
56::4986::0.165
56::5008::0.192
56::5083::0.185
56::5115::0.16
56::5131::0.8
56::5138::0.837
56::5154::0.302
56::5188::0.538
56::5195::0.318
56::5202::0.61
56::5207::0.806
56::5210::0.651
56::5251::0.443
56::5298::0.06
56::5372::0.157
56::5374::0.005
56::5412::0.053
56::5424::0.176
56::5490::0.276
56::5491::0.199
56::5493::0.075
56::5505::0.216
56::5528::1.076
56::5529::0.163
56::5535::0.163
56::5541::1.077
56::5546::0.16
56::5556::0.399
56::5588::0.712
56::5598::0.132
56::5609::0.301
56::5620::0.134
56::5627::0.368
56::5642::0.006
56::5645::0.007
56::5694::0.236
56::5717::0.045
56::5722::0.126
56::5733::0.183
56::5735::0.271
56::5738::0.128
56::5758::0.175
56::5769::0.25
56::5787::0.036
56::5796::0.18
56::5804::0.234
56::5812::0.847
57::8::0.941
57::24::0.246
57::36::0.268
57::45::0.809
57::70::2.555
57::79::1.154
57::89::0.173
57::129::0.158
57::138::0.911
57::146::0.71
57::198::0.782
57::233::0.105
57::261::0.104
57::267::0.105
57::275::1.045
57::314::0.433
57::336::0.104
57::341::0.104
57::365::0.105
57::366::0.136
57::373::0.105
57::409::11.997
57::437::12.727
57::443::0.424
57::458::0.205
57::506::1.407
57::554::0.323
57::582::0.259
57::585::0.832
57::588::0.486
57::598::0.351
57::637::0.249
57::643::1.123
57::668::0.249
57::712::0.92
57::716::0.355
57::726::0.273
57::764::2.502
57::780::1.587
57::784::0.262
57::817::3.711
57::835::0.906
57::851::13.789
57::903::0.781
57::907::0.216
57::923::4.445
57::947::1.629
57::1002::6.865
57::1042::0.185
57::1055::0.495
57::1086::1.401
57::1099::0.411
57::1109::0.437
57::1130::0.187
57::1159::1.014
57::1172::0.471
57::1195::0.951
57::1234::0.229
57::1239::0.739
57::1245::0.548
57::1307::0.196
57::1344::0.616
57::1358::0.814
57::1384::0.152
57::1402::0.341
57::1468::0.702
57::1500::1.642
57::1503::1.015
57::1535::1.092
57::1554::0.591
57::1574::0.14
57::1589::0.843
57::1595::0.278
57::1623::0.969
57::1624::0.203
57::1636::0.869
57::1650::0.199
57::1717::1.18
57::1725::0.18
57::1743::0.177
57::1746::0.176
57::1752::0.21
57::1775::0.346
57::1811::0.723
57::1830::0.54
57::1831::0.682
57::1833::0.521
57::1865::0.224
57::1908::0.066
57::1936::0.313
57::1947::0.141
57::1992::0.655
57::1994::0.162
57::2004::1.351
57::2022::0.587
57::2026::1.892
57::2027::2.392
57::2034::0.219
57::2047::0.638
57::2096::0.644
57::2130::1.033
57::2141::0.582
57::2164::0.31
57::2187::2.36
57::2200::0.16
57::2222::2.021
57::2238::0.824
57::2241::0.643
57::2274::0.204
57::2291::1.213
57::2298::1.469
57::2328::2.243
57::2336::0.41
57::2392::0.23
57::2433::1.067
57::2463::0.176
57::2469::0.187
57::2474::0.172
57::2489::0.171
57::2503::0.413
57::2529::1.042
57::2569::1.184
57::2586::0.704
57::2618::7.205
57::2642::0.24
57::2644::1.807
57::2675::1.88
57::2779::0.178
57::2812::0.178
57::2880::0.334
57::2886::0.177
57::2922::0.182
57::2937::0.133
57::3012::0.702
57::3046::0.429
57::3049::0.383
57::3064::0.478
57::3088::0.663
57::3096::0.384
57::3099::0.591
57::3127::1.221
57::3157::0.205
57::3175::0.743
57::3179::0.205
57::3210::0.211
57::3211::0.229
57::3229::0.201
57::3238::0.293
57::3249::0.19
57::3253::1.049
57::3327::0.139
57::3349::0.234
57::3423::0.415
57::3425::0.421
57::3488::0.368
57::3497::0.178
57::3530::0.048
57::3531::0.29
57::3568::0.501
57::3586::0.071
57::3661::0.069
57::3724::0.447
57::3745::0.341
57::3760::0.134
57::3792::0.147
57::3795::0.126
57::3856::0.273
57::3923::0.066
57::3949::0.13
57::3999::0.375
57::4026::0.061
57::4037::0.945
57::4081::0.159
57::4124::0.266
57::4132::0.861
57::4138::0.529
57::4158::0.059
57::4161::0.3
57::4182::3.667
57::4195::0.261
57::4251::0.166
57::4256::0.434
57::4330::0.199
57::4338::0.056
57::4342::0.816
57::4381::0.182
57::4389::0.688
57::4399::0.06
57::4447::0.059
57::4502::0.177
57::4515::2.67
57::4549::1.258
57::4590::0.24
57::4608::0.527
57::4613::0.266
57::4615::0.291
57::4628::0.536
57::4649::0.132
57::4661::0.05
57::4665::0.718
57::4688::0.899
57::4722::0.394
57::4726::0.754
57::4772::0.369
57::4774::0.252
57::4781::0.214
57::4855::0.343
57::4863::0.334
57::4893::0.385
57::4911::0.789
57::5011::0.29
57::5032::0.165
57::5035::0.384
57::5063::0.241
57::5073::0.383
57::5078::0.198
57::5084::0.367
57::5085::1.108
57::5125::0.578
57::5128::1.917
57::5152::2.705
57::5161::1.21
57::5199::0.805
57::5207::1.327
57::5248::1.525
57::5263::0.115
57::5264::0.276
57::5267::0.277
57::5310::0.057
57::5324::0.179
57::5343::0.087
57::5348::0.274
57::5411::0.49
57::5414::0.081
57::5421::0.133
57::5423::0.949
57::5457::0.686
57::5460::0.629
57::5461::0.104
57::5464::0.103
57::5478::0.104
57::5516::0.235
57::5525::0.899
57::5536::0.176
57::5541::1.096
57::5544::1.081
57::5558::0.424
57::5590::0.408
57::5612::0.467
57::5674::0.113
57::5686::0.37
57::5718::0.327
57::5730::0.057
57::5760::0.239
57::5772::0.243
57::5783::0.13
58::10::0.58
58::42::2.1
58::47::0.253
58::55::0.415
58::67::4.796
58::83::0.474
58::113::0.367
58::116::0.309
58::132::0.764
58::168::0.347
58::182::0.357
58::184::0.331
58::203::0.404
58::218::0.844
58::226::12.325
58::234::12.296
58::261::0.111
58::270::0.083
58::329::0.082
58::340::0.083
58::341::0.204
58::364::0.083
58::366::0.083
58::404::12.641
58::434::0.083
58::456::11.546
58::473::0.148
58::482::0.078
58::510::0.215
58::512::0.241
58::528::0.199
58::561::0.105
58::567::0.117
58::585::0.082
58::627::0.432
58::657::0.217
58::675::0.482
58::679::0.501
58::680::0.497
58::693::0.336
58::712::2.381
58::721::0.584
58::778::0.231
58::804::0.501
58::813::0.92
58::818::6.352
58::823::0.706
58::848::0.728
58::854::0.504
58::897::0.084
58::975::0.82
58::981::0.42
58::986::0.979
58::991::0.894
58::992::4.219
58::1012::0.608
58::1017::0.648
58::1024::0.496
58::1045::0.525
58::1087::0.167
58::1099::0.402
58::1133::0.512
58::1159::0.425
58::1181::0.124
58::1209::0.665
58::1228::0.23
58::1239::0.591
58::1248::0.152
58::1270::0.135
58::1280::0.275
58::1298::0.141
58::1299::0.138
58::1313::0.167
58::1328::0.167
58::1337::0.517
58::1340::0.418
58::1361::0.403
58::1375::0.134
58::1398::0.211
58::1414::0.394
58::1450::0.322
58::1456::0.761
58::1457::1.521
58::1470::0.6
58::1550::0.572
58::1576::0.536
58::1620::0.182
58::1677::0.159
58::1704::0.159
58::1727::0.16
58::1744::0.162
58::1750::3.485
58::1751::5.157
58::1764::0.899
58::1771::0.158
58::1831::0.629
58::1846::0.176
58::1865::0.188
58::1890::0.676
58::1897::0.532
58::1906::0.064
58::1924::0.218
58::1939::0.292
58::1985::1.529
58::1998::0.315
58::1999::0.33
58::2037::0.197
58::2060::2.296
58::2062::3.747
58::2121::0.472
58::2123::0.465
58::2153::0.382
58::2171::0.875
58::2181::0.171
58::2195::0.622
58::2200::0.174
58::2252::0.15
58::2276::0.926
58::2283::0.164
58::2301::0.694
58::2318::0.262
58::2330::0.609
58::2367::2.063
58::2371::0.219
58::2375::0.22
58::2383::0.22
58::2391::0.23
58::2396::0.138
58::2398::0.184
58::2430::0.37
58::2446::0.598
58::2450::1.118
58::2470::0.176
58::2473::0.479
58::2493::0.648
58::2508::0.202
58::2525::0.491
58::2526::0.43
58::2543::0.168
58::2595::0.639
58::2600::0.651
58::2606::0.866
58::2619::0.996
58::2622::0.823
58::2649::0.353
58::2657::1.705
58::2727::0.162
58::2742::0.17
58::2778::0.169
58::2781::0.167
58::2790::0.169
58::2791::0.168
58::2819::0.374
58::2872::0.17
58::2910::0.185
58::2920::1.373
58::2944::0.122
58::2978::0.415
58::2991::12.022
58::3017::0.315
58::3036::0.126
58::3038::0.494
58::3051::0.993
58::3052::0.265
58::3086::0.322
58::3088::0.673
58::3107::0.643
58::3110::0.375
58::3111::0.62
58::3128::0.796
58::3142::1.229
58::3189::0.166
58::3192::0.141
58::3204::0.15
58::3211::0.131
58::3234::0.147
58::3240::0.156
58::3245::0.125
58::3252::1.8
58::3387::0.664
58::3413::0.351
58::3420::0.359
58::3426::0.346
58::3430::0.346
58::3442::0.116
58::3489::0.246
58::3493::0.114
58::3512::0.006
58::3521::0.058
58::3540::0.055
58::3553::0.057
58::3555::0.056
58::3576::0.074
58::3590::0.047
58::3624::0.255
58::3631::0.038
58::3692::0.059
58::3723::0.053
58::3738::0.064
58::3752::0.062
58::3758::0.3
58::3765::0.448
58::3805::0.111
58::3861::0.036
58::3930::0.061
58::3936::0.129
58::3957::0.067
58::3971::0.207
58::3987::0.005
58::4001::0.051
58::4022::0.046
58::4041::0.079
58::4070::0.132
58::4088::0.045
58::4104::0.176
58::4161::0.288
58::4162::0.311
58::4192::0.06
58::4222::0.098
58::4281::0.121
58::4293::0.037
58::4322::0.207
58::4341::0.034
58::4373::0.163
58::4389::0.664
58::4414::0.037
58::4440::0.096
58::4452::0.285
58::4480::0.168
58::4508::5.244
58::4528::0.054
58::4576::0.206
58::4588::0.365
58::4610::0.125
58::4642::0.405
58::4654::0.266
58::4660::0.099
58::4663::0.273
58::4693::0.174
58::4777::0.23
58::4783::0.213
58::4792::0.229
58::4798::0.193
58::4808::0.348
58::4813::0.11
58::4823::0.249
58::4840::0.197
58::4841::0.206
58::4865::1.655
58::4869::0.119
58::4870::0.31
58::4872::0.035
58::4876::0.243
58::4884::0.168
58::4901::0.12
58::4913::0.404
58::4925::0.145
58::4947::0.843
58::4980::0.214
58::5020::0.542
58::5047::0.141
58::5106::0.24
58::5137::1.023
58::5151::0.2
58::5155::0.289
58::5165::0.338
58::5183::0.523
58::5273::0.176
58::5300::0.17
58::5301::0.104
58::5323::0.171
58::5330::0.116
58::5335::0.105
58::5356::0.04
58::5358::0.198
58::5364::0.197
58::5373::0.366
58::5393::0.172
58::5406::0.133
58::5440::0.068
58::5463::0.082
58::5470::0.096
58::5473::0.082
58::5522::1.331
58::5553::0.153
58::5574::0.389
58::5594::0.836
58::5645::0.004
58::5652::0.17
58::5671::0.056
58::5708::0.04
58::5712::0.097
58::5719::0.132
58::5724::0.079
58::5736::0.074
58::5747::0.206
58::5748::0.52
58::5750::0.115
58::5781::0.205
58::5787::0.077
58::5810::0.153
59::8::0.835
59::13::1.878
59::28::0.214
59::42::11.022
59::50::0.372
59::64::0.706
59::81::1.007
59::99::3.922
59::106::0.333
59::111::0.381
59::138::0.64
59::232::0.083
59::246::0.097
59::250::0.083
59::259::0.083
59::271::0.083
59::426::13.508
59::438::12.385
59::447::0.606
59::491::0.078
59::509::0.045
59::512::0.328
59::544::0.042
59::555::0.215
59::600::0.527
59::686::0.552
59::704::1.62
59::772::1.82
59::799::0.645
59::819::1.075
59::820::0.685
59::825::1.598
59::852::1.57
59::912::0.866
59::961::0.329
59::987::0.152
59::1044::0.539
59::1084::0.143
59::1085::0.148
59::1118::0.651
59::1128::0.5
59::1176::0.41
59::1265::0.542
59::1281::0.139
59::1289::0.141
59::1311::0.213
59::1323::0.176
59::1342::0.276
59::1353::0.537
59::1373::0.131
59::1392::0.149
59::1407::0.809
59::1410::0.436
59::1439::0.323
59::1481::1.628
59::1489::0.429
59::1519::0.145
59::1528::0.603
59::1535::0.861
59::1578::0.383
59::1582::0.509
59::1585::0.278
59::1628::0.416
59::1650::0.159
59::1654::0.159
59::1673::0.159
59::1685::0.16
59::1698::0.159
59::1733::0.48
59::1756::0.192
59::1761::0.143
59::1869::0.365
59::1875::1.013
59::1933::0.296
59::1935::0.434
59::1937::0.293
59::2000::0.263
59::2008::0.301
59::2014::0.26
59::2019::0.252
59::2030::0.267
59::2032::0.351
59::2033::0.175
59::2049::1.205
59::2056::0.4
59::2074::0.16
59::2126::0.244
59::2134::0.28
59::2139::0.282
59::2152::0.282
59::2172::0.61
59::2173::0.154
59::2178::0.153
59::2179::0.153
59::2184::0.34
59::2192::0.328
59::2236::0.363
59::2244::0.592
59::2276::0.76
59::2326::0.418
59::2330::1.57
59::2347::0.323
59::2374::0.219
59::2376::0.219
59::2395::0.177
59::2416::0.367
59::2458::0.327
59::2464::0.379
59::2538::0.148
59::2552::0.494
59::2559::1.065
59::2575::0.28
59::2578::0.277
59::2605::0.696
59::2629::0.599
59::2650::0.176
59::2660::0.38
59::2666::0.605
59::2677::0.266
59::2681::0.746
59::2701::0.306
59::2726::0.168
59::2755::0.166
59::2775::0.167
59::2787::0.168
59::2823::0.167
59::2843::0.167
59::2853::0.166
59::2862::0.17
59::2873::0.168
59::2911::0.249
59::2921::0.174
59::2960::0.125
59::2963::0.125
59::3060::0.303
59::3065::0.317
59::3086::0.263
59::3101::0.334
59::3124::0.058
59::3167::0.124
59::3338::0.135
59::3388::1.32
59::3390::0.812
59::3413::0.351
59::3417::0.346
59::3428::0.134
59::3502::0.154
59::3504::0.153
59::3505::0.153
59::3507::0.01
59::3513::0.005
59::3536::0.039
59::3539::0.04
59::3544::0.092
59::3545::0.053
59::3547::0.045
59::3564::0.063
59::3575::0.175
59::3591::0.046
59::3603::0.044
59::3660::0.131
59::3669::0.011
59::3683::0.048
59::3684::0.046
59::3686::0.052
59::3702::0.109
59::3703::7.472
59::3709::0.029
59::3711::0.153
59::3713::0.056
59::3720::0.052
59::3752::0.065
59::3762::0.005
59::3788::0.078
59::3803::0.11
59::3845::0.063
59::3847::0.031
59::3850::0.051
59::3854::0.057
59::3855::0.038
59::3870::0.035
59::3888::0.217
59::3915::0.082
59::3939::0.142
59::3946::0.063
59::3949::0.431
59::3953::0.081
59::3956::0.032
59::4077::0.132
59::4093::0.019
59::4119::0.087
59::4139::1.034
59::4165::3.569
59::4202::0.036
59::4214::19.705
59::4322::0.127
59::4362::0.037
59::4372::0.037
59::4378::0.092
59::4380::0.161
59::4405::0.037
59::4420::0.037
59::4426::0.121
59::4436::0.037
59::4443::0.075
59::4477::0.326
59::4562::0.166
59::4572::0.182
59::4575::0.079
59::4609::0.145
59::4634::0.24
59::4636::0.109
59::4645::0.129
59::4647::0.128
59::4699::0.239
59::4718::0.091
59::4726::0.1
59::4747::0.066
59::4766::0.184
59::4827::0.607
59::4968::0.195
59::4969::0.435
59::4990::0.114
59::4995::0.495
59::4999::0.067
59::5067::0.292
59::5072::0.113
59::5074::0.09
59::5109::0.044
59::5122::2.573
59::5131::0.474
59::5134::1.058
59::5143::0.702
59::5187::0.439
59::5203::0.258
59::5224::0.151
59::5235::0.313
59::5287::0.118
59::5316::3.418
59::5349::0.131
59::5351::0.097
59::5358::0.111
59::5398::0.158
59::5421::0.01
59::5437::0.064
59::5446::0.216
59::5465::0.082
59::5481::0.083
59::5500::0.131
59::5506::0.224
59::5508::0.215
59::5514::0.216
59::5552::0.153
59::5553::0.153
59::5583::0.653
59::5586::0.39
59::5595::0.16
59::5611::0.285
59::5623::0.142
59::5648::0.017
59::5665::0.037
59::5678::0.078
59::5692::0.044
59::5718::0.081
59::5758::0.127
59::5821::0.178
60::6::0.447
60::10::0.833
60::23::0.249
60::24::0.255
60::45::0.794
60::62::1.025
60::75::2.005
60::81::1.686
60::88::0.157
60::121::0.282
60::130::0.557
60::133::0.734
60::162::0.609
60::221::0.076
60::272::0.075
60::276::0.09
60::280::0.098
60::307::0.075
60::308::0.075
60::388::0.075
60::426::13.109
60::427::0.985
60::433::0.104
60::436::13.172
60::459::0.06
60::464::0.15
60::491::0.06
60::524::0.184
60::530::0.248
60::537::0.258
60::564::0.24
60::605::0.228
60::609::0.304
60::651::0.257
60::661::0.893
60::664::0.26
60::723::0.765
60::781::0.831
60::785::0.913
60::796::0.42
60::923::3.095
60::929::0.163
60::941::0.505
60::944::0.948
60::970::0.649
60::980::0.471
60::995::3.632
60::1031::1.142
60::1033::0.097
60::1082::0.71
60::1093::0.425
60::1143::0.165
60::1151::0.758
60::1183::0.429
60::1185::0.411
60::1188::2.196
60::1204::0.674
60::1241::0.154
60::1246::0.186
60::1340::0.594
60::1351::0.152
60::1354::0.152
60::1379::0.435
60::1385::0.142
60::1401::0.467
60::1414::0.402
60::1500::1.201
60::1532::0.756
60::1553::0.616
60::1558::7.426
60::1612::0.416
60::1622::0.236
60::1655::0.154
60::1664::0.154
60::1670::0.154
60::1695::0.154
60::1705::0.152
60::1718::0.153
60::1723::0.152
60::1730::0.152
60::1737::0.153
60::1750::3.523
60::1768::0.199
60::1776::0.189
60::1798::0.65
60::1815::0.562
60::1827::0.953
60::1877::0.218
60::1880::0.194
60::1884::2.025
60::1895::1.495
60::1900::0.461
60::1920::0.286
60::1950::0.136
60::1955::0.141
60::1970::1.06
60::1997::0.292
60::2006::0.564
60::2009::0.494
60::2012::0.594
60::2028::0.473
60::2036::0.418
60::2064::1.009
60::2079::0.066
60::2083::0.218
60::2090::0.172
60::2091::0.54
60::2114::0.522
60::2131::0.321
60::2152::0.32
60::2157::0.322
60::2207::0.579
60::2224::0.253
60::2237::0.201
60::2269::0.177
60::2272::0.72
60::2310::5.752
60::2369::1.395
60::2381::0.208
60::2387::0.212
60::2404::0.226
60::2419::0.737
60::2429::0.73
60::2439::0.628
60::2476::0.215
60::2478::0.654
60::2508::0.19
60::2585::0.199
60::2626::1.161
60::2651::0.975
60::2708::0.159
60::2737::0.157
60::2749::0.157
60::2752::0.151
60::2781::0.158
60::2782::0.158
60::2784::0.157
60::2786::0.156
60::2842::0.159
60::2957::0.442
60::2959::0.554
60::2998::1.232
60::3013::0.152
60::3041::0.618
60::3048::0.35
60::3055::1.015
60::3065::0.572
60::3133::0.723
60::3141::0.706
60::3142::0.449
60::3179::0.197
60::3216::0.205
60::3230::0.208
60::3232::0.236
60::3340::0.141
60::3346::0.173
60::3396::0.582
60::3416::1.686
60::3425::1.704
60::3439::0.177
60::3440::0.177
60::3449::0.177
60::3452::0.178
60::3460::0.177
60::3462::0.07
60::3502::0.134
60::3523::0.049
60::3526::0.086
60::3573::0.064
60::3587::0.048
60::3588::0.049
60::3599::0.276
60::3634::0.064
60::3642::0.242
60::3644::0.253
60::3651::0.084
60::3690::0.076
60::3750::0.39
60::3762::0.04
60::3766::0.064
60::3834::0.037
60::3875::0.091
60::3877::0.092
60::3922::0.053
60::3928::0.093
60::3965::0.069
60::3968::0.07
60::3981::0.958
60::3982::0.281
60::3995::0.071
60::4003::0.095
60::4009::0.359
60::4029::0.429
60::4032::0.23
60::4035::0.181
60::4067::0.246
60::4087::0.085
60::4097::0.371
60::4145::0.215
60::4156::1.181
60::4241::0.309
60::4274::0.214
60::4278::0.223
60::4283::0.071
60::4285::0.261
60::4290::0.072
60::4292::0.214
60::4294::0.351
60::4297::0.325
60::4309::0.413
60::4359::0.071
60::4369::0.081
60::4372::0.073
60::4384::0.161
60::4428::0.071
60::4446::0.312
60::4453::0.071
60::4459::0.116
60::4463::0.071
60::4514::0.415
60::4516::0.38
60::4524::0.039
60::4541::0.128
60::4546::0.171
60::4554::0.442
60::4571::0.043
60::4579::0.362
60::4581::0.22
60::4589::0.044
60::4630::0.374
60::4643::0.226
60::4670::0.417
60::4677::0.214
60::4691::2.509
60::4697::0.387
60::4699::0.423
60::4705::0.318
60::4720::0.153
60::4723::0.563
60::4724::0.671
60::4733::0.386
60::4750::0.469
60::4773::0.223
60::4775::0.305
60::4803::0.173
60::4840::0.261
60::4855::4.658
60::4899::0.409
60::4953::0.149
60::4983::0.157
60::5001::0.303
60::5036::0.304
60::5037::0.379
60::5051::0.179
60::5091::0.157
60::5134::0.988
60::5141::0.605
60::5178::1.367
60::5197::0.592
60::5202::0.714
60::5205::0.632
60::5247::1.018
60::5278::0.213
60::5293::1.109
60::5305::0.165
60::5349::0.207
60::5367::0.785
60::5370::0.194
60::5400::0.188
60::5429::1.026
60::5461::0.076
60::5477::0.076
60::5485::2.1
60::5491::0.11
60::5499::0.245
60::5607::0.468
60::5621::0.197
60::5672::0.027
60::5717::0.077
60::5790::0.279
60::5804::0.276
61::34::0.32
61::50::0.256
61::52::0.254
61::71::1.729
61::74::1.115
61::94::3.023
61::131::0.168
61::143::0.141
61::169::0.168
61::190::0.913
61::306::0.114
61::345::0.114
61::370::0.118
61::376::0.114
61::415::0.565
61::427::17.614
61::431::12.932
61::433::0.114
61::525::0.261
61::544::0.057
61::563::0.325
61::566::0.382
61::590::0.185
61::619::0.66
61::624::0.308
61::627::0.647
61::640::0.331
61::648::0.285
61::653::0.305
61::661::0.82
61::677::0.264
61::710::1.268
61::733::0.263
61::743::4.017
61::762::3.437
61::773::0.912
61::779::1.195
61::791::0.224
61::796::0.417
61::804::1.068
61::812::0.915
61::823::1.312
61::895::10.328
61::990::0.394
61::1018::0.584
61::1030::10.377
61::1044::0.442
61::1083::0.134
61::1097::0.103
61::1101::0.103
61::1184::0.456
61::1246::0.154
61::1285::0.14
61::1291::0.138
61::1302::0.181
61::1312::0.177
61::1383::0.517
61::1384::0.123
61::1459::0.724
61::1496::0.48
61::1527::0.546
61::1567::8.713
61::1569::0.843
61::1602::0.21
61::1603::0.205
61::1614::0.761
61::1623::0.673
61::1659::0.153
61::1691::0.151
61::1704::0.201
61::1705::0.144
61::1706::0.145
61::1715::0.144
61::1716::0.146
61::1719::0.142
61::1723::0.142
61::1803::0.152
61::1829::0.583
61::1845::0.649
61::1868::0.431
61::1896::0.526
61::1901::11.12
61::1915::1.372
61::1918::0.29
61::1919::0.22
61::1924::10.325
61::1969::0.12
61::1999::1.086
61::2070::0.428
61::2095::0.471
61::2118::10.635
61::2123::0.42
61::2140::0.361
61::2146::0.565
61::2151::0.376
61::2156::0.609
61::2168::0.156
61::2180::0.141
61::2204::0.476
61::2211::0.573
61::2243::4.921
61::2251::10.609
61::2261::0.702
61::2263::0.539
61::2302::0.843
61::2313::0.678
61::2314::0.433
61::2379::0.2
61::2388::0.202
61::2404::0.168
61::2433::10.65
61::2447::10.446
61::2532::10.532
61::2548::0.441
61::2555::0.676
61::2572::0.447
61::2580::1.976
61::2599::0.991
61::2621::0.291
61::2623::1.044
61::2645::0.788
61::2665::1.09
61::2813::0.139
61::2816::0.139
61::2820::0.142
61::2851::0.138
61::2892::0.139
61::2904::0.147
61::2921::0.143
61::2925::0.175
61::2944::0.119
61::2949::0.156
61::2972::0.39
61::2980::0.42
61::2996::0.294
61::3013::0.109
61::3020::0.121
61::3052::0.418
61::3066::10.63
61::3112::10.367
61::3117::10.53
61::3122::0.442
61::3135::10.537
61::3152::0.202
61::3176::0.194
61::3177::0.185
61::3182::0.195
61::3193::0.176
61::3210::0.2
61::3232::0.21
61::3238::0.189
61::3338::0.147
61::3342::0.294
61::3349::0.243
61::3352::0.147
61::3358::0.033
61::3368::0.032
61::3370::0.031
61::3413::0.483
61::3444::0.221
61::3446::0.221
61::3463::0.076
61::3491::0.211
61::3517::0.088
61::3552::0.065
61::3554::0.065
61::3567::0.062
61::3607::0.058
61::3626::0.105
61::3632::0.04
61::3635::0.041
61::3672::0.239
61::3681::0.039
61::3690::0.04
61::3694::0.149
61::3696::0.037
61::3717::0.074
61::3728::0.051
61::3751::0.079
61::3766::0.066
61::3772::0.169
61::3774::0.327
61::3800::0.211
61::3879::0.432
61::3884::0.248
61::3912::0.267
61::3951::0.03
61::3954::0.047
61::4019::1.063
61::4044::0.202
61::4047::0.278
61::4057::0.237
61::4064::0.183
61::4082::4.451
61::4085::0.199
61::4090::0.341
61::4099::0.608
61::4118::0.126
61::4157::0.192
61::4191::0.357
61::4222::0.16
61::4232::0.084
61::4239::0.083
61::4255::0.083
61::4259::0.083
61::4276::0.083
61::4283::0.083
61::4377::0.245
61::4383::0.1
61::4390::1.36
61::4418::0.239
61::4452::1.383
61::4455::1.415
61::4456::0.084
61::4463::0.085
61::4481::1.325
61::4487::0.084
61::4509::0.198
61::4530::0.446
61::4533::0.197
61::4541::0.063
61::4551::0.539
61::4573::0.174
61::4577::0.188
61::4580::0.516
61::4627::0.113
61::4643::0.287
61::4695::0.327
61::4730::0.188
61::4739::0.305
61::4764::0.394
61::4843::0.327
61::4856::0.413
61::4863::0.447
61::4900::0.269
61::4945::0.407
61::4959::0.318
61::5007::0.19
61::5008::0.171
61::5055::0.334
61::5056::0.284
61::5061::0.653
61::5101::1.764
61::5142::0.599
61::5198::0.299
61::5217::0.603
61::5278::0.182
61::5298::0.16
61::5328::0.387
61::5331::0.464
61::5354::0.23
61::5359::0.103
61::5368::0.051
61::5384::0.456
61::5398::0.348
61::5418::0.328
61::5488::0.074
61::5554::0.472
61::5573::0.151
61::5634::0.201
61::5637::0.204
61::5655::0.019
61::5681::0.054
61::5724::0.101
61::5727::0.28
61::5746::0.057
61::5792::0.278
61::5797::0.341
62::10::0.666
62::24::0.232
62::53::1.375
62::62::0.849
62::64::0.794
62::156::0.646
62::180::0.734
62::185::1.018
62::187::0.304
62::189::0.958
62::196::0.548
62::208::0.731
62::228::0.169
62::247::0.078
62::310::0.081
62::315::0.097
62::324::19.472
62::334::0.077
62::355::0.103
62::375::0.077
62::382::0.078
62::395::0.123
62::396::0.078
62::398::0.484
62::418::13.27
62::429::0.078
62::450::0.078
62::522::0.188
62::528::0.189
62::540::0.227
62::547::0.053
62::563::0.185
62::589::0.256
62::630::0.251
62::636::0.325
62::638::0.584
62::651::0.25
62::660::0.247
62::662::0.268
62::678::0.87
62::686::0.606
62::695::0.334
62::728::0.701
62::775::0.261
62::781::0.823
62::830::1.004
62::856::1.021
62::909::0.515
62::916::0.128
62::931::0.44
62::944::1.23
62::951::0.381
62::969::0.491
62::979::0.352
62::982::0.406
62::983::0.372
62::1004::1.048
62::1036::0.399
62::1102::0.309
62::1107::0.271
62::1197::0.409
62::1200::0.522
62::1217::0.654
62::1242::0.109
62::1261::0.135
62::1286::0.113
62::1291::0.112
62::1307::0.158
62::1318::0.477
62::1348::0.164
62::1393::0.572
62::1409::0.706
62::1411::0.843
62::1481::1.47
62::1484::0.554
62::1512::1.688
62::1515::0.127
62::1577::0.151
62::1599::0.296
62::1604::0.2
62::1607::0.327
62::1634::0.39
62::1656::0.121
62::1669::0.122
62::1704::0.141
62::1737::0.117
62::1739::0.126
62::1743::0.118
62::1807::0.453
62::1808::0.508
62::1825::0.643
62::1839::0.498
62::1847::0.579
62::1866::6.774
62::1874::1.096
62::2016::0.5
62::2037::0.242
62::2047::0.676
62::2138::0.355
62::2145::0.358
62::2151::0.36
62::2161::0.333
62::2165::0.917
62::2168::0.139
62::2237::0.242
62::2248::0.757
62::2264::0.171
62::2307::0.191
62::2321::0.27
62::2339::0.138
62::2343::1.205
62::2356::0.737
62::2414::0.116
62::2428::0.478
62::2445::0.628
62::2448::0.362
62::2455::0.158
62::2470::0.126
62::2496::0.58
62::2527::0.443
62::2571::0.436
62::2576::0.491
62::2635::0.184
62::2653::0.166
62::2676::0.241
62::2704::0.114
62::2708::0.117
62::2722::0.116
62::2736::0.116
62::2740::0.114
62::2789::0.115
62::2800::0.115
62::2808::0.114
62::2817::0.115
62::2832::0.115
62::2835::0.116
62::2841::0.116
62::2862::0.115
62::2863::0.115
62::2888::0.114
62::2903::0.119
62::2937::0.091
62::3006::2.953
62::3029::0.443
62::3061::1.187
62::3138::1.267
62::3160::0.188
62::3201::0.203
62::3247::0.101
62::3310::0.245
62::3336::0.194
62::3369::0.004
62::3410::0.443
62::3420::0.458
62::3441::0.22
62::3462::0.085
62::3516::0.094
62::3523::0.031
62::3557::0.046
62::3560::0.062
62::3588::0.03
62::3598::0.038
62::3611::0.059
62::3677::0.089
62::3701::0.67
62::3704::6.241
62::3724::0.578
62::3739::0.317
62::3754::0.09
62::3755::0.068
62::3764::0.05
62::3788::0.086
62::3813::0.028
62::3827::0.065
62::3839::0.258
62::3870::0.079
62::3881::0.194
62::3924::0.151
62::4013::0.101
62::4014::0.161
62::4025::0.104
62::4026::0.083
62::4065::0.035
62::4083::0.085
62::4093::0.069
62::4112::0.329
62::4131::0.169
62::4132::0.192
62::4158::0.049
62::4163::0.167
62::4206::0.29
62::4214::0.341
62::4227::0.471
62::4233::0.615
62::4255::0.088
62::4260::0.088
62::4275::0.231
62::4278::0.243
62::4286::0.09
62::4288::0.25
62::4333::0.285
62::4359::0.085
62::4388::0.363
62::4395::3.536
62::4405::0.088
62::4419::0.266
62::4439::0.088
62::4450::0.085
62::4462::0.212
62::4499::0.203
62::4503::0.125
62::4528::0.044
62::4538::1.307
62::4543::0.588
62::4565::0.219
62::4585::0.24
62::4618::0.34
62::4619::0.265
62::4635::0.145
62::4642::0.343
62::4673::0.282
62::4679::0.251
62::4683::0.109
62::4714::0.534
62::4756::1.158
62::4766::0.308
62::4804::6.503
62::4817::0.217
62::4854::0.484
62::4863::0.281
62::4873::0.447
62::4892::0.215
62::4898::0.186
62::4899::0.466
62::4901::0.48
62::4903::0.233
62::4936::0.7
62::4946::0.358
62::4973::0.193
62::4978::0.527
62::4983::0.129
62::4996::0.532
62::5002::0.212
62::5017::0.291
62::5023::0.108
62::5029::0.286
62::5047::0.2
62::5067::0.264
62::5075::0.332
62::5092::0.288
62::5100::0.297
62::5153::0.256
62::5176::0.541
62::5183::0.468
62::5191::0.608
62::5218::2.289
62::5222::0.949
62::5256::1.572
62::5257::0.347
62::5267::0.228
62::5281::0.037
62::5288::0.281
62::5307::0.369
62::5310::0.059
62::5331::0.369
62::5342::0.182
62::5392::0.077
62::5441::0.267
62::5484::0.079
62::5531::0.131
62::5539::0.233
62::5576::0.258
62::5627::0.426
62::5630::0.134
62::5668::0.086
62::5687::0.138
62::5699::0.049
62::5701::0.045
62::5749::0.231
62::5756::0.068
62::5769::0.14
62::5776::0.168
62::5791::0.16
63::84::0.799
63::98::3.109
63::108::0.223
63::116::16.684
63::122::1.493
63::173::0.352
63::178::3.161
63::193::0.662
63::196::0.533
63::206::0.958
63::213::0.143
63::254::0.079
63::309::0.077
63::355::0.14
63::361::0.078
63::387::0.169
63::392::0.154
63::452::11.417
63::502::0.144
63::513::0.202
63::519::0.188
63::529::0.496
63::534::0.103
63::537::0.133
63::571::1.221
63::578::0.392
63::599::0.191
63::646::0.751
63::661::0.916
63::671::1.077
63::682::0.302
63::684::0.316
63::691::0.919
63::699::1.548
63::715::0.5
63::754::1.081
63::775::0.253
63::776::1.562
63::778::0.312
63::801::1.333
63::818::8.311
63::821::0.934
63::832::1.18
63::836::1.15
63::846::3.039
63::894::0.874
63::925::0.319
63::939::1.166
63::969::0.476
63::1025::0.337
63::1040::0.548
63::1082::0.695
63::1092::0.237
63::1093::0.874
63::1117::0.308
63::1134::0.111
63::1157::0.097
63::1202::1.107
63::1222::0.304
63::1258::0.259
63::1290::0.111
63::1320::0.46
63::1350::0.109
63::1385::0.116
63::1431::0.362
63::1435::0.386
63::1439::0.421
63::1452::0.23
63::1458::1.489
63::1461::0.519
63::1467::1.112
63::1491::0.454
63::1496::0.391
63::1503::0.869
63::1531::0.125
63::1550::0.565
63::1552::0.572
63::1571::0.124
63::1593::0.258
63::1636::1.16
63::1641::0.123
63::1648::0.123
63::1655::0.122
63::1663::0.123
63::1668::0.122
63::1695::0.128
63::1723::0.121
63::1726::0.124
63::1728::0.121
63::1791::0.682
63::1793::0.412
63::1794::0.137
63::1827::0.755
63::1829::0.567
63::1869::0.454
63::1900::0.868
63::1907::0.095
63::1919::0.236
63::1923::0.377
63::1924::0.599
63::1944::0.188
63::1987::1.778
63::1999::0.244
63::2011::0.385
63::2020::0.316
63::2055::0.493
63::2077::0.465
63::2088::0.506
63::2119::0.441
63::2133::0.619
63::2134::0.648
63::2143::0.539
63::2147::0.602
63::2171::0.529
63::2199::0.527
63::2204::0.451
63::2221::2.189
63::2242::1.286
63::2322::1.649
63::2323::0.348
63::2437::0.711
63::2460::0.13
63::2473::0.477
63::2494::0.235
63::2496::0.752
63::2520::0.585
63::2545::0.101
63::2552::0.66
63::2572::0.456
63::2612::0.334
63::2619::0.931
63::2641::0.182
63::2779::0.115
63::2782::0.115
63::2804::0.115
63::2817::0.115
63::2875::0.116
63::2881::0.108
63::2930::0.337
63::2977::0.265
63::2988::0.525
63::3006::1.398
63::3011::0.241
63::3023::0.093
63::3028::1.775
63::3046::0.318
63::3049::0.287
63::3061::1.22
63::3069::0.566
63::3156::0.156
63::3192::0.158
63::3237::0.172
63::3239::0.132
63::3330::0.179
63::3343::0.182
63::3355::0.039
63::3364::0.007
63::3381::0.004
63::3451::0.22
63::3454::0.22
63::3490::0.163
63::3545::0.056
63::3576::0.089
63::3586::0.031
63::3592::0.382
63::3604::0.177
63::3606::0.054
63::3622::0.093
63::3640::0.052
63::3669::0.044
63::3693::0.108
63::3694::0.029
63::3714::0.057
63::3723::0.057
63::3742::0.051
63::3792::0.135
63::3819::0.13
63::3904::0.039
63::3911::0.13
63::3914::0.236
63::3916::0.094
63::3954::0.04
63::3978::0.384
63::4004::0.518
63::4019::0.858
63::4020::0.104
63::4028::0.079
63::4055::0.181
63::4089::0.046
63::4174::0.156
63::4220::0.284
63::4232::0.085
63::4260::0.088
63::4262::0.218
63::4265::0.094
63::4276::0.084
63::4296::0.122
63::4311::0.403
63::4319::0.167
63::4320::0.167
63::4332::0.084
63::4342::0.137
63::4344::0.027
63::4363::0.085
63::4380::0.138
63::4398::0.085
63::4501::0.085
63::4504::0.151
63::4506::0.086
63::4533::0.127
63::4553::0.211
63::4571::0.036
63::4576::0.21
63::4595::0.305
63::4609::0.124
63::4621::0.23
63::4637::0.33
63::4641::0.377
63::4650::0.569
63::4653::0.063
63::4702::0.209
63::4722::0.206
63::4766::0.298
63::4785::0.889
63::4803::0.25
63::4811::0.271
63::4817::0.185
63::4818::0.278
63::4866::0.485
63::4888::0.253
63::4907::0.997
63::4912::0.371
63::4931::0.157
63::4943::0.179
63::4971::0.288
63::5011::0.184
63::5072::0.386
63::5077::0.127
63::5084::0.115
63::5085::0.305
63::5108::0.263
63::5181::0.502
63::5194::0.641
63::5200::0.843
63::5224::0.14
63::5225::0.455
63::5267::0.261
63::5277::0.378
63::5298::0.282
63::5349::0.278
63::5352::0.257
63::5377::0.267
63::5379::0.024
63::5394::0.229
63::5399::0.182
63::5410::0.033
63::5486::0.142
63::5510::0.263
63::5518::0.302
63::5521::0.3
63::5542::0.121
63::5549::0.704
63::5554::0.59
63::5570::0.121
63::5583::0.999
63::5584::0.75
63::5596::0.127
63::5597::0.399
63::5601::0.114
63::5702::0.227
63::5745::0.232
63::5747::0.21
63::5750::0.203
63::5755::0.369
63::5767::0.18
63::5778::0.277
63::5793::0.196
63::5795::0.125
64::10::0.793
64::11::0.382
64::14::1.364
64::21::0.255
64::31::0.284
64::44::0.654
64::75::3.708
64::77::0.519
64::120::0.444
64::142::0.283
64::156::0.422
64::166::0.154
64::175::0.525
64::203::0.397
64::232::0.075
64::258::0.074
64::289::0.094
64::290::0.155
64::295::1.255
64::299::0.075
64::310::0.075
64::323::19.611
64::352::0.074
64::362::0.074
64::365::0.143
64::382::0.079
64::405::12.605
64::420::0.713
64::448::0.075
64::470::0.111
64::532::0.074
64::545::0.22
64::563::0.255
64::584::0.089
64::597::0.3
64::604::0.323
64::610::0.57
64::616::1.143
64::647::0.459
64::688::0.33
64::691::0.831
64::701::5.945
64::799::0.767
64::812::2.713
64::816::0.795
64::826::0.783
64::841::0.732
64::844::1.788
64::862::0.532
64::909::0.297
64::943::0.604
64::945::5.551
64::946::5.571
64::970::0.29
64::997::2.391
64::1046::0.498
64::1052::0.445
64::1053::0.443
64::1105::0.478
64::1111::0.5
64::1135::0.137
64::1144::0.174
64::1156::0.178
64::1187::0.53
64::1206::0.43
64::1212::0.433
64::1228::0.209
64::1239::0.335
64::1247::0.169
64::1290::0.161
64::1312::0.188
64::1350::0.147
64::1397::0.322
64::1416::0.412
64::1455::0.409
64::1508::0.276
64::1521::0.279
64::1568::0.138
64::1570::0.615
64::1583::0.529
64::1593::0.319
64::1595::0.28
64::1606::0.399
64::1622::0.204
64::1674::0.153
64::1696::0.152
64::1701::0.751
64::1706::0.161
64::1721::0.154
64::1735::0.156
64::1736::0.152
64::1746::0.153
64::1750::3.479
64::1833::0.388
64::1855::0.405
64::1905::0.158
64::1966::0.143
64::1969::0.138
64::1980::0.264
64::1986::0.543
64::1988::4.259
64::2026::2.172
64::2056::0.816
64::2090::0.175
64::2145::0.31
64::2170::0.518
64::2191::0.847
64::2197::0.54
64::2210::5.69
64::2231::0.211
64::2242::1.161
64::2247::0.774
64::2264::0.194
64::2315::3.223
64::2339::0.175
64::2354::0.337
64::2391::0.206
64::2396::0.143
64::2401::0.195
64::2424::0.517
64::2478::5.483
64::2489::0.163
64::2491::0.399
64::2492::0.167
64::2509::0.637
64::2549::0.398
64::2550::0.126
64::2574::5.731
64::2646::0.387
64::2661::0.336
64::2682::0.267
64::2743::0.157
64::2745::0.155
64::2752::0.15
64::2761::0.156
64::2768::0.158
64::2777::0.157
64::2795::0.156
64::2802::0.159
64::2830::0.156
64::2870::0.158
64::2880::0.289
64::2898::0.613
64::2920::0.325
64::2928::0.332
64::2948::0.447
64::2956::0.15
64::2969::0.892
64::2970::0.316
64::2971::3.308
64::2986::0.401
64::3005::0.486
64::3049::0.362
64::3054::0.609
64::3079::0.149
64::3080::0.66
64::3106::0.649
64::3133::0.397
64::3216::0.166
64::3221::0.169
64::3260::0.96
64::3312::0.121
64::3357::0.036
64::3362::0.125
64::3365::0.063
64::3387::0.864
64::3398::0.848
64::3423::0.447
64::3445::0.177
64::3452::0.177
64::3492::0.14
64::3496::0.136
64::3511::0.052
64::3528::0.083
64::3552::0.068
64::3571::0.459
64::3599::0.244
64::3604::0.114
64::3618::0.062
64::3622::0.06
64::3656::0.141
64::3670::0.02
64::3675::0.105
64::3685::0.177
64::3702::0.276
64::3737::5.228
64::3762::0.043
64::3784::0.248
64::3787::0.06
64::3798::0.15
64::3836::0.132
64::3853::0.207
64::3856::0.283
64::3860::0.075
64::3905::0.091
64::3949::0.225
64::3960::0.155
64::3974::0.047
64::3979::0.055
64::3993::0.067
64::4006::0.081
64::4044::0.133
64::4050::0.053
64::4076::0.127
64::4093::0.065
64::4109::0.168
64::4111::0.603
64::4113::0.341
64::4153::0.16
64::4173::0.058
64::4176::0.044
64::4186::0.813
64::4192::0.064
64::4203::0.08
64::4217::0.142
64::4245::0.071
64::4249::0.073
64::4256::0.146
64::4308::0.545
64::4320::5.225
64::4345::0.229
64::4376::5.133
64::4377::5.174
64::4391::0.232
64::4414::0.072
64::4416::5.726
64::4490::5.554
64::4523::0.218
64::4598::0.318
64::4614::0.048
64::4620::0.116
64::4626::0.456
64::4653::0.157
64::4671::2.28
64::4735::0.205
64::4782::0.179
64::4809::5.162
64::4848::0.532
64::4861::0.126
64::4871::0.161
64::4882::0.092
64::4899::0.315
64::4914::0.194
64::5042::0.167
64::5054::0.211
64::5066::0.218
64::5068::0.257
64::5130::0.847
64::5140::0.308
64::5173::0.486
64::5178::1.468
64::5188::2.502
64::5194::1.172
64::5212::0.321
64::5216::0.77
64::5226::0.753
64::5253::0.31
64::5265::0.125
64::5312::0.113
64::5318::0.427
64::5332::0.18
64::5382::0.257
64::5415::0.978
64::5423::1.397
64::5429::0.971
64::5434::0.175
64::5458::5.867
64::5470::0.073
64::5483::0.094
64::5485::1.959
64::5560::0.178
64::5594::0.757
64::5604::0.158
64::5630::0.186
64::5659::0.075
64::5660::0.072
64::5715::0.225
64::5731::0.57
64::5734::0.051
64::5749::0.14
64::5750::0.143
64::5786::5.285
64::5797::5.452
64::5811::0.159
64::5812::5.936
64::5819::0.16
65::21::0.261
65::23::0.246
65::27::0.213
65::34::0.332
65::40::0.64
65::49::0.485
65::59::0.535
65::68::1.001
65::69::0.492
65::88::0.171
65::100::1.004
65::130::0.966
65::143::0.146
65::149::0.526
65::197::0.482
65::256::0.074
65::278::11.854
65::281::0.076
65::327::0.364
65::330::0.074
65::392::0.112
65::458::0.114
65::533::0.078
65::534::0.074
65::551::0.083
65::555::0.098
65::571::0.142
65::578::0.302
65::606::0.188
65::614::0.522
65::616::0.96
65::661::0.531
65::665::0.241
65::677::0.263
65::697::0.54
65::701::0.585
65::726::0.273
65::739::0.932
65::765::2.915
65::769::2.486
65::775::0.261
65::787::3.222
65::788::0.311
65::811::0.699
65::860::3.426
65::906::0.171
65::935::1.15
65::976::0.476
65::978::0.375
65::992::6.693
65::993::2.854
65::1026::0.587
65::1034::0.094
65::1045::0.486
65::1088::0.151
65::1099::0.335
65::1104::0.172
65::1108::1.191
65::1135::0.136
65::1141::0.393
65::1183::0.391
65::1230::0.209
65::1259::0.159
65::1314::0.17
65::1363::0.424
65::1379::0.43
65::1383::0.477
65::1384::0.136
65::1391::0.498
65::1407::0.861
65::1453::0.58
65::1454::0.594
65::1480::0.325
65::1482::0.701
65::1489::0.277
65::1617::0.402
65::1656::0.156
65::1661::0.151
65::1668::0.153
65::1672::0.153
65::1696::0.151
65::1721::0.154
65::1729::0.159
65::1745::0.153
65::1830::0.293
65::1852::0.215
65::1853::0.472
65::1913::1.592
65::1936::0.269
65::1942::1.901
65::1946::0.411
65::1951::0.128
65::1969::0.138
65::1986::0.519
65::2011::0.441
65::2038::0.422
65::2056::0.562
65::2064::3.009
65::2072::0.385
65::2087::0.497
65::2108::0.389
65::2126::0.246
65::2127::0.44
65::2159::0.313
65::2169::1.033
65::2188::0.653
65::2202::0.868
65::2237::0.199
65::2243::2.878
65::2260::0.565
65::2296::0.452
65::2339::0.188
65::2367::1.707
65::2369::0.393
65::2418::0.32
65::2453::0.588
65::2458::0.296
65::2470::0.164
65::2506::5.369
65::2507::5.701
65::2508::0.193
65::2516::6.0
65::2546::0.138
65::2550::0.124
65::2554::0.16
65::2581::0.802
65::2585::0.199
65::2587::1.029
65::2593::0.817
65::2645::5.862
65::2650::0.168
65::2667::1.268
65::2676::0.274
65::2685::0.874
65::2695::0.156
65::2696::0.17
65::2713::0.156
65::2748::0.156
65::2761::0.159
65::2782::0.157
65::2818::0.176
65::2873::0.157
65::2875::0.156
65::2915::0.147
65::2920::2.563
65::2939::0.134
65::2941::0.159
65::2953::0.297
65::2965::0.142
65::3005::0.487
65::3027::0.414
65::3036::0.371
65::3055::0.375
65::3062::0.302
65::3153::0.163
65::3172::0.174
65::3220::0.224
65::3222::1.062
65::3226::0.192
65::3232::0.156
65::3251::1.304
65::3315::0.847
65::3321::0.125
65::3334::0.126
65::3341::0.122
65::3420::0.452
65::3451::0.177
65::3499::0.096
65::3528::0.082
65::3569::0.084
65::3570::0.081
65::3579::0.16
65::3586::0.046
65::3601::0.072
65::3611::0.038
65::3616::0.304
65::3647::0.066
65::3661::0.085
65::3687::2.321
65::3730::0.038
65::3763::0.05
65::3795::0.15
65::3799::0.151
65::3837::0.132
65::3854::0.047
65::3856::0.139
65::3860::0.074
65::3878::0.08
65::3884::0.262
65::3902::0.072
65::3905::0.098
65::3923::0.042
65::3948::5.149
65::3960::0.207
65::3973::0.096
65::4041::0.134
65::4044::0.144
65::4075::0.126
65::4129::0.057
65::4146::0.166
65::4171::0.199
65::4176::0.241
65::4197::0.195
65::4218::0.073
65::4228::0.224
65::4268::0.072
65::4319::0.54
65::4343::0.077
65::4376::5.134
65::4390::0.222
65::4399::0.073
65::4404::0.071
65::4411::0.546
65::4419::0.344
65::4438::0.076
65::4462::0.217
65::4478::0.231
65::4480::0.187
65::4481::0.161
65::4489::0.035
65::4499::0.114
65::4534::0.191
65::4539::1.797
65::4549::5.488
65::4550::0.615
65::4551::6.36
65::4625::0.254
65::4638::0.088
65::4642::0.209
65::4694::0.26
65::4745::5.14
65::4748::0.208
65::4780::0.314
65::4823::0.19
65::4836::5.165
65::4845::0.067
65::4870::5.501
65::4884::0.19
65::4891::0.239
65::4900::0.25
65::4942::0.172
65::4946::0.302
65::4997::0.215
65::5000::0.157
65::5004::5.277
65::5040::0.225
65::5059::0.209
65::5081::0.134
65::5102::0.219
65::5139::0.313
65::5171::0.306
65::5204::0.409
65::5228::5.452
65::5263::0.133
65::5289::0.08
65::5305::0.063
65::5317::1.64
65::5392::0.132
65::5407::0.03
65::5410::0.051
65::5437::0.31
65::5463::0.073
65::5472::0.073
65::5481::0.073
65::5515::0.762
65::5521::0.281
65::5569::0.589
65::5596::0.165
65::5612::0.471
65::5615::0.353
65::5665::0.072
65::5674::0.024
65::5707::0.168
65::5712::0.151
65::5736::0.143
65::5741::0.037
65::5747::0.208
65::5753::0.07
65::5769::5.214
65::5774::5.204
65::5803::5.237
65::5815::5.189
65::5821::0.163
66::3::0.262
66::16::5.001
66::65::0.452
66::68::1.109
66::104::0.701
66::123::2.55
66::124::0.184
66::137::0.55
66::156::0.517
66::196::0.694
66::223::0.068
66::232::0.069
66::260::0.07
66::262::0.073
66::269::0.068
66::271::0.08
66::273::0.067
66::298::0.07
66::311::0.08
66::333::0.073
66::367::0.085
66::385::11.939
66::438::13.024
66::477::0.092
66::531::0.1
66::563::0.222
66::588::0.408
66::618::0.792
66::622::0.265
66::623::0.273
66::638::0.541
66::646::0.769
66::650::0.27
66::681::0.528
66::688::0.342
66::689::0.326
66::718::1.013
66::730::0.322
66::768::1.592
66::813::0.932
66::854::0.804
66::855::1.514
66::905::0.614
66::909::0.905
66::930::0.202
66::935::1.19
66::947::1.9
66::1025::0.599
66::1034::0.136
66::1102::0.44
66::1108::1.329
66::1121::0.525
66::1133::0.534
66::1154::0.428
66::1176::0.549
66::1192::0.765
66::1211::0.648
66::1214::0.496
66::1232::0.25
66::1260::0.958
66::1276::0.309
66::1303::0.195
66::1311::0.237
66::1338::0.582
66::1347::0.596
66::1356::0.576
66::1371::0.192
66::1393::0.755
66::1407::0.924
66::1411::0.833
66::1423::1.03
66::1449::0.447
66::1466::0.563
66::1473::3.122
66::1483::0.572
66::1497::0.75
66::1512::1.248
66::1531::0.213
66::1550::0.622
66::1621::0.79
66::1627::0.947
66::1643::0.213
66::1657::0.212
66::1669::0.213
66::1671::0.214
66::1673::0.212
66::1711::0.201
66::1739::0.4
66::1740::0.21
66::1745::0.202
66::1747::0.206
66::1751::5.189
66::1765::0.622
66::1802::0.779
66::1811::0.624
66::1819::0.816
66::1841::0.393
66::1846::0.215
66::1856::0.203
66::1873::1.019
66::1885::0.485
66::1888::0.661
66::1894::0.778
66::1968::0.181
66::1972::0.264
66::1993::0.59
66::1997::0.491
66::2023::0.631
66::2029::0.772
66::2043::1.161
66::2055::0.401
66::2073::0.201
66::2098::17.527
66::2116::2.986
66::2165::0.859
66::2174::0.21
66::2195::0.566
66::2209::0.949
66::2250::0.765
66::2279::0.985
66::2298::1.274
66::2300::0.893
66::2307::0.271
66::2311::1.03
66::2335::0.181
66::2396::0.171
66::2400::0.705
66::2457::0.208
66::2458::0.519
66::2481::0.203
66::2484::0.199
66::2506::0.584
66::2516::1.045
66::2518::0.543
66::2545::0.2
66::2548::0.66
66::2570::2.365
66::2589::0.787
66::2593::0.657
66::2597::0.811
66::2612::0.693
66::2622::0.854
66::2628::0.997
66::2636::0.254
66::2690::0.199
66::2726::0.199
66::2759::0.199
66::2789::0.199
66::2790::0.199
66::2793::0.199
66::2814::0.205
66::2823::0.199
66::2861::0.198
66::2883::0.188
66::2902::0.199
66::2903::0.206
66::2915::0.167
66::2941::0.154
66::2945::0.156
66::2988::0.839
66::3015::0.748
66::3042::0.13
66::3125::0.562
66::3127::0.967
66::3151::1.34
66::3200::1.315
66::3221::0.313
66::3224::0.937
66::3399::0.714
66::3403::0.233
66::3459::0.161
66::3506::0.119
66::3539::0.078
66::3540::0.155
66::3545::0.104
66::3546::0.098
66::3624::0.122
66::3625::0.046
66::3628::0.078
66::3656::0.23
66::3666::0.045
66::3673::0.114
66::3714::0.029
66::3735::0.18
66::3742::0.064
66::3796::0.23
66::3823::0.157
66::3937::1.897
66::3938::0.093
66::3939::0.282
66::3958::0.139
66::3974::0.041
66::4001::0.062
66::4078::0.17
66::4080::0.226
66::4124::0.282
66::4157::0.335
66::4185::0.054
66::4300::0.354
66::4352::0.093
66::4388::1.434
66::4398::0.065
66::4417::0.736
66::4444::0.061
66::4446::0.256
66::4480::0.179
66::4545::0.037
66::4565::2.445
66::4602::0.079
66::4624::0.197
66::4628::0.431
66::4632::0.369
66::4693::0.184
66::4725::0.363
66::4740::0.41
66::4746::0.195
66::4760::0.281
66::4776::0.661
66::4779::0.256
66::4810::1.981
66::4811::0.161
66::4836::0.43
66::4876::0.313
66::4943::0.537
66::4995::0.981
66::5009::0.303
66::5034::0.163
66::5054::0.288
66::5065::0.41
66::5081::0.411
66::5089::0.2
66::5102::0.561
66::5146::0.549
66::5164::0.827
66::5184::3.996
66::5236::0.799
66::5238::0.706
66::5257::1.519
66::5258::0.236
66::5266::0.112
66::5268::0.188
66::5279::0.27
66::5324::0.119
66::5333::0.144
66::5451::0.182
66::5483::0.067
66::5555::0.65
66::5619::0.439
66::5632::0.235
66::5633::0.416
66::5676::0.658
66::5705::0.101
66::5790::0.453
66::5793::0.339
66::5820::0.454
67::55::0.834
67::80::1.121
67::82::3.109
67::107::0.352
67::119::0.136
67::141::0.446
67::170::0.299
67::176::0.698
67::310::0.2
67::351::0.201
67::367::0.201
67::373::0.201
67::377::0.201
67::436::5.16
67::438::4.342
67::459::0.198
67::525::0.435
67::533::0.173
67::545::0.363
67::580::0.411
67::613::0.658
67::619::0.811
67::670::0.315
67::711::0.536
67::735::0.661
67::761::0.575
67::771::3.849
67::818::6.272
67::906::0.112
67::907::0.113
67::921::0.187
67::943::0.138
67::950::0.214
67::992::2.116
67::1017::0.094
67::1025::0.064
67::1032::2.262
67::1044::0.083
67::1046::0.083
67::1052::0.385
67::1099::0.13
67::1104::0.067
67::1130::0.08
67::1161::0.093
67::1197::0.174
67::1202::0.155
67::1204::0.574
67::1216::0.177
67::1221::0.259
67::1225::0.13
67::1253::0.06
67::1264::0.067
67::1273::0.06
67::1328::0.067
67::1351::0.058
67::1392::0.079
67::1449::0.184
67::1451::0.127
67::1520::1.44
67::1527::0.263
67::1531::0.1
67::1554::0.469
67::1559::0.818
67::1576::0.258
67::1591::0.23
67::1596::0.477
67::1597::2.029
67::1616::0.85
67::1652::0.084
67::1656::0.477
67::1659::0.086
67::1664::0.083
67::1681::0.084
67::1689::0.083
67::1736::0.087
67::1737::0.086
67::1741::0.085
67::1749::0.073
67::1760::0.209
67::1778::0.158
67::1779::0.45
67::1812::15.248
67::1890::1.265
67::1903::0.638
67::1911::2.731
67::1936::0.1
67::1939::0.1
67::1981::0.304
67::1982::0.12
67::2021::0.233
67::2022::0.226
67::2034::0.367
67::2061::1.176
67::2085::0.098
67::2091::0.076
67::2114::0.124
67::2126::0.199
67::2135::0.422
67::2144::0.727
67::2193::0.328
67::2205::0.289
67::2221::4.266
67::2223::0.436
67::2226::0.761
67::2253::0.075
67::2289::0.193
67::2311::0.386
67::2325::0.687
67::2334::0.082
67::2356::0.878
67::2416::0.232
67::2464::0.114
67::2477::0.167
67::2480::0.057
67::2510::0.052
67::2571::0.129
67::2579::0.173
67::2591::0.788
67::2593::0.724
67::2669::0.254
67::2685::0.64
67::2704::0.072
67::2706::0.071
67::2732::0.07
67::2746::0.073
67::2749::0.074
67::2752::0.066
67::2759::0.073
67::2779::0.071
67::2783::0.071
67::2809::0.071
67::2844::0.071
67::2859::0.071
67::2870::0.071
67::2871::0.07
67::2898::0.206
67::2913::0.067
67::2915::0.058
67::3023::0.064
67::3049::0.225
67::3057::0.282
67::3077::0.471
67::3088::0.583
67::3089::0.325
67::3110::0.247
67::3111::0.546
67::3113::0.447
67::3125::0.386
67::3167::0.389
67::3199::0.381
67::3204::0.364
67::3220::0.376
67::3231::0.365
67::3243::0.378
67::3317::1.267
67::3321::0.423
67::3325::0.429
67::3377::0.283
67::3383::0.156
67::3391::0.612
67::3423::0.815
67::3426::0.802
67::3427::0.802
67::3438::0.451
67::3454::0.451
67::3455::0.452
67::3490::0.406
67::3493::0.406
67::3499::0.407
67::3525::0.64
67::3548::0.439
67::3591::0.173
67::3596::0.178
67::3603::0.131
67::3619::0.14
67::3634::0.163
67::3693::0.512
67::3717::0.409
67::3720::0.205
67::3735::1.027
67::3739::0.41
67::3744::0.214
67::3747::0.198
67::3760::0.623
67::3769::1.078
67::3810::0.144
67::3827::0.194
67::3856::0.702
67::3857::0.982
67::3914::0.815
67::3924::0.504
67::3943::0.179
67::3955::0.194
67::3978::0.557
67::3980::8.724
67::3987::0.19
67::4000::0.214
67::4009::0.451
67::4017::0.142
67::4091::0.196
67::4093::0.194
67::4108::0.202
67::4118::0.511
67::4131::0.237
67::4173::0.204
67::4221::0.624
67::4242::0.195
67::4245::0.199
67::4253::0.757
67::4319::0.741
67::4323::0.671
67::4333::0.531
67::4340::0.63
67::4350::0.141
67::4384::0.311
67::4400::1.101
67::4421::0.208
67::4429::0.208
67::4445::0.208
67::4468::18.352
67::4482::0.208
67::4493::0.144
67::4556::1.25
67::4567::0.471
67::4705::0.542
67::4717::0.892
67::4751::0.82
67::4755::4.627
67::4761::0.592
67::4807::0.811
67::4862::0.796
67::4864::0.739
67::4870::0.762
67::4885::2.411
67::4886::0.925
67::4914::0.541
67::4955::0.673
67::4956::0.671
67::4984::0.635
67::4986::0.718
67::5030::0.915
67::5040::0.926
67::5072::0.465
67::5080::0.467
67::5085::0.671
67::5130::1.317
67::5177::0.379
67::5213::0.14
67::5230::0.062
67::5247::0.52
67::5330::0.414
67::5347::0.473
67::5353::0.459
67::5364::0.461
67::5365::0.394
67::5389::0.318
67::5407::0.2
67::5408::0.488
67::5443::1.105
67::5460::0.695
67::5461::0.225
67::5463::0.199
67::5467::0.199
67::5506::0.446
67::5509::0.435
67::5512::0.435
67::5593::0.182
67::5613::0.157
67::5622::0.419
67::5625::0.439
67::5629::0.436
67::5638::0.326
67::5659::0.2
67::5703::0.374
67::5721::0.162
67::5746::0.178
67::5750::0.692
67::5760::0.404
67::5775::0.687
67::5776::0.488
67::5804::0.608
67::5819::0.894
67::5821::0.464
68::15::0.997
68::32::1.644
68::37::1.173
68::42::1.192
68::53::1.899
68::68::2.027
68::75::0.974
68::84::1.131
68::85::1.191
68::89::0.089
68::94::2.849
68::159::0.917
68::178::1.87
68::227::0.526
68::272::0.201
68::273::0.201
68::299::0.215
68::321::12.956
68::390::0.218
68::451::10.984
68::459::0.198
68::471::0.198
68::483::0.198
68::505::0.388
68::517::0.435
68::518::0.435
68::519::0.435
68::526::0.435
68::540::0.651
68::558::0.149
68::624::0.44
68::627::2.794
68::629::3.616
68::687::0.466
68::718::3.525
68::732::0.319
68::740::1.231
68::761::1.092
68::798::0.814
68::817::7.031
68::862::0.849
68::863::1.863
68::911::0.351
68::950::0.374
68::951::0.385
68::970::0.443
68::989::0.335
68::993::2.116
68::1003::0.18
68::1027::0.221
68::1034::0.254
68::1047::0.28
68::1091::0.077
68::1099::0.252
68::1117::0.221
68::1150::0.168
68::1180::1.494
68::1217::0.558
68::1223::0.239
68::1257::0.321
68::1268::0.072
68::1297::0.079
68::1327::0.239
68::1402::0.123
68::1412::0.478
68::1438::4.52
68::1443::0.246
68::1462::0.475
68::1476::2.856
68::1479::0.307
68::1527::0.262
68::1532::0.461
68::1556::1.24
68::1580::0.268
68::1594::0.44
68::1621::0.606
68::1632::1.382
68::1648::0.084
68::1691::0.083
68::1743::0.098
68::1795::0.094
68::1851::1.78
68::1857::0.306
68::1877::0.4
68::1900::0.424
68::1929::0.121
68::1937::0.101
68::1964::0.469
68::1968::0.052
68::2008::0.39
68::2017::3.157
68::2022::0.226
68::2044::1.581
68::2052::0.216
68::2058::1.156
68::2069::0.03
68::2090::0.03
68::2118::0.299
68::2140::0.42
68::2144::0.682
68::2162::0.466
68::2178::0.071
68::2187::0.323
68::2198::0.509
68::2225::0.385
68::2231::0.372
68::2237::0.359
68::2246::1.322
68::2263::0.186
68::2283::0.101
68::2307::0.238
68::2353::0.234
68::2371::0.12
68::2392::0.121
68::2410::0.168
68::2418::0.337
68::2478::0.156
68::2494::0.157
68::2496::0.358
68::2498::0.164
68::2500::0.046
68::2529::0.239
68::2530::0.227
68::2549::0.319
68::2550::0.089
68::2576::0.338
68::2583::0.339
68::2586::1.042
68::2629::0.364
68::2636::0.124
68::2670::0.087
68::2671::0.172
68::2673::0.247
68::2679::0.247
68::2688::0.129
68::2752::0.065
68::2758::0.071
68::2761::0.071
68::2766::0.071
68::2793::0.071
68::2831::0.071
68::2832::0.072
68::2834::0.071
68::2841::0.073
68::2854::0.07
68::2857::0.071
68::2861::0.072
68::2885::0.138
68::2889::0.072
68::2911::0.131
68::2920::0.157
68::2929::0.07
68::2951::0.116
68::3031::2.808
68::3040::0.144
68::3059::0.148
68::3066::0.182
68::3073::0.199
68::3088::0.159
68::3090::0.187
68::3123::0.369
68::3143::0.127
68::3147::0.473
68::3203::0.445
68::3205::0.458
68::3232::0.383
68::3241::0.556
68::3324::0.427
68::3341::0.439
68::3344::0.423
68::3352::0.43
68::3397::0.568
68::3419::0.805
68::3438::0.458
68::3446::0.456
68::3456::0.456
68::3502::0.447
68::3517::0.218
68::3565::0.16
68::3579::0.406
68::3607::0.164
68::3642::0.402
68::3676::0.398
68::3740::0.166
68::3741::0.35
68::3793::0.349
68::3799::0.34
68::3828::0.191
68::3846::0.152
68::3858::0.206
68::3870::0.202
68::3897::0.258
68::3906::0.179
68::3934::0.383
68::3948::0.32
68::3998::0.138
68::4055::0.413
68::4058::1.074
68::4088::0.127
68::4092::0.235
68::4152::0.35
68::4179::0.288
68::4233::1.018
68::4238::0.2
68::4240::0.565
68::4254::0.199
68::4260::0.195
68::4270::0.423
68::4271::0.388
68::4278::0.414
68::4285::0.414
68::4291::0.26
68::4321::0.432
68::4351::0.292
68::4433::0.195
68::4442::0.207
68::4500::0.568
68::4532::0.433
68::4548::1.183
68::4557::0.414
68::4585::0.335
68::4640::0.626
68::4662::0.333
68::4703::0.672
68::4722::0.481
68::4778::0.323
68::4786::0.401
68::4787::0.405
68::4795::1.223
68::4808::0.445
68::4815::3.135
68::4816::0.255
68::4820::0.543
68::4824::1.701
68::4873::0.609
68::4896::0.44
68::4923::0.424
68::4925::0.364
68::4970::0.329
68::4994::0.399
68::5008::0.418
68::5011::0.285
68::5037::0.388
68::5042::0.28
68::5047::0.335
68::5082::0.396
68::5120::0.985
68::5121::0.636
68::5123::0.821
68::5147::0.802
68::5168::0.64
68::5207::1.22
68::5270::0.277
68::5272::0.509
68::5290::0.14
68::5333::0.393
68::5347::0.473
68::5369::0.731
68::5387::1.219
68::5411::0.874
68::5457::0.244
68::5470::0.2
68::5471::0.2
68::5476::0.199
68::5521::0.272
68::5526::0.072
68::5558::0.316
68::5591::0.094
68::5597::0.246
68::5624::0.363
68::5666::0.198
68::5672::0.345
68::5695::0.168
68::5759::0.545
68::5785::0.479
68::5806::0.644
68::5817::0.757
69::54::1.103
69::66::0.803
69::70::1.39
69::73::15.483
69::100::1.013
69::117::0.72
69::118::0.489
69::138::0.666
69::141::1.582
69::148::0.147
69::198::0.817
69::211::0.654
69::245::0.108
69::290::0.119
69::340::0.122
69::359::0.108
69::360::0.111
69::392::0.145
69::394::0.107
69::407::0.108
69::418::13.395
69::427::0.472
69::452::10.923
69::485::0.168
69::495::0.315
69::555::0.923
69::556::0.128
69::568::0.159
69::578::0.524
69::595::3.267
69::610::0.381
69::637::0.372
69::645::3.206
69::684::0.408
69::705::0.389
69::743::0.893
69::798::0.601
69::801::1.304
69::819::7.465
69::822::1.036
69::946::0.774
69::953::0.869
69::983::3.183
69::1115::0.598
69::1121::1.499
69::1127::0.172
69::1209::0.545
69::1256::0.04
69::1282::0.174
69::1294::0.138
69::1303::0.204
69::1345::0.368
69::1353::0.412
69::1356::0.415
69::1371::0.17
69::1378::0.541
69::1403::0.214
69::1433::0.411
69::1438::7.863
69::1458::2.333
69::1467::2.275
69::1474::0.554
69::1499::0.617
69::1511::0.957
69::1516::0.776
69::1523::0.579
69::1524::0.716
69::1568::0.138
69::1587::1.239
69::1613::1.522
69::1614::0.75
69::1622::0.233
69::1630::1.372
69::1662::0.214
69::1675::0.308
69::1677::0.453
69::1683::0.267
69::1698::3.64
69::1704::0.208
69::1732::1.145
69::1766::3.085
69::1785::0.357
69::1801::7.016
69::1833::0.403
69::1846::0.21
69::1852::0.296
69::1865::0.265
69::1903::3.559
69::1918::0.308
69::1919::0.219
69::1935::0.418
69::1950::0.169
69::2005::1.162
69::2059::1.184
69::2109::0.694
69::2135::0.68
69::2148::0.671
69::2149::0.799
69::2153::0.532
69::2162::0.359
69::2168::0.193
69::2222::3.512
69::2238::0.863
69::2265::0.819
69::2274::0.222
69::2281::0.753
69::2294::0.81
69::2337::0.209
69::2341::0.183
69::2354::0.369
69::2361::1.051
69::2374::1.069
69::2378::6.003
69::2414::0.171
69::2423::1.47
69::2453::1.035
69::2458::0.606
69::2491::0.345
69::2508::0.265
69::2546::0.135
69::2550::0.432
69::2551::0.474
69::2582::0.219
69::2598::0.916
69::2623::1.045
69::2655::0.222
69::2659::0.698
69::2678::0.712
69::2680::1.743
69::2681::1.789
69::2685::1.005
69::2691::0.139
69::2746::0.145
69::2772::0.158
69::2780::0.135
69::2835::0.139
69::2840::0.147
69::2863::0.165
69::2879::0.151
69::2901::0.464
69::2916::0.122
69::2923::0.835
69::2929::0.171
69::2980::0.374
69::2983::0.341
69::3022::0.464
69::3030::0.296
69::3055::0.344
69::3059::2.745
69::3084::0.522
69::3093::1.151
69::3105::0.525
69::3164::0.255
69::3177::0.262
69::3198::0.22
69::3207::0.208
69::3238::0.267
69::3247::0.23
69::3250::0.248
69::3258::0.062
69::3324::0.208
69::3325::0.201
69::3335::0.182
69::3357::0.04
69::3365::0.192
69::3380::0.39
69::3411::0.228
69::3420::0.502
69::3451::0.256
69::3453::0.234
69::3510::0.389
69::3545::0.039
69::3565::0.079
69::3582::0.231
69::3589::0.21
69::3599::0.382
69::3612::0.259
69::3633::0.274
69::3666::0.144
69::3729::0.207
69::3761::0.088
69::3801::0.191
69::3820::0.109
69::3847::0.042
69::3897::0.212
69::3905::0.102
69::3919::0.045
69::3959::0.111
69::3974::0.132
69::3990::0.035
69::4002::0.094
69::4026::0.098
69::4037::0.19
69::4053::0.084
69::4108::0.188
69::4114::0.399
69::4138::0.648
69::4168::0.528
69::4176::0.112
69::4196::0.075
69::4206::0.424
69::4223::0.108
69::4241::0.398
69::4254::0.092
69::4256::0.398
69::4259::0.103
69::4305::0.53
69::4314::0.296
69::4329::0.117
69::4380::0.07
69::4397::0.309
69::4441::0.065
69::4449::0.385
69::4456::0.069
69::4472::0.082
69::4474::0.763
69::4496::0.237
69::4501::0.104
69::4516::0.549
69::4519::0.266
69::4542::0.18
69::4564::0.657
69::4565::0.313
69::4588::1.73
69::4597::0.267
69::4629::0.565
69::4719::0.219
69::4737::0.53
69::4740::0.327
69::4807::0.262
69::4846::0.262
69::4854::0.352
69::4868::0.274
69::4875::0.394
69::4903::0.142
69::4909::0.367
69::4954::1.274
69::4962::0.496
69::4977::0.754
69::4992::0.303
69::4994::0.341
69::4999::0.311
69::5020::0.478
69::5046::0.477
69::5074::0.183
69::5102::0.29
69::5108::0.292
69::5138::1.477
69::5230::0.173
69::5246::0.859
69::5250::0.461
69::5289::0.268
69::5330::0.427
69::5339::2.905
69::5350::0.254
69::5382::0.488
69::5389::0.228
69::5394::0.314
69::5404::0.241
69::5406::0.41
69::5412::0.081
69::5415::0.952
69::5460::0.527
69::5486::0.173
69::5514::0.742
69::5543::1.332
69::5547::0.152
69::5548::0.218
69::5552::0.171
69::5561::1.524
69::5571::3.922
69::5624::0.149
69::5672::0.151
69::5682::15.075
69::5756::0.11
69::5793::0.34
69::5803::0.322
69::5824::0.282
70::30::0.488
70::59::0.7
70::79::0.814
70::108::0.328
70::116::0.104
70::155::0.154
70::166::0.064
70::180::1.075
70::198::1.236
70::220::0.317
70::222::0.19
70::245::0.179
70::253::0.286
70::292::0.268
70::308::0.25
70::320::10.655
70::324::0.201
70::325::0.197
70::350::0.184
70::369::0.216
70::377::0.191
70::431::13.478
70::435::12.646
70::443::1.026
70::462::0.324
70::471::0.193
70::485::0.322
70::526::0.445
70::547::0.219
70::591::0.577
70::617::0.643
70::630::1.396
70::632::0.409
70::713::0.57
70::715::0.873
70::770::0.358
70::774::10.234
70::781::0.684
70::806::0.693
70::807::0.728
70::848::1.793
70::850::1.725
70::856::0.882
70::902::0.621
70::928::1.396
70::941::0.16
70::971::0.44
70::987::0.057
70::990::0.189
70::1029::0.229
70::1036::0.262
70::1090::0.117
70::1099::0.136
70::1196::0.26
70::1202::0.066
70::1203::0.06
70::1253::0.121
70::1255::0.355
70::1280::0.127
70::1336::0.162
70::1341::0.126
70::1345::0.096
70::1395::0.278
70::1399::0.425
70::1410::0.57
70::1424::0.318
70::1475::0.309
70::1500::0.417
70::1567::1.043
70::1601::0.482
70::1613::0.282
70::1634::0.239
70::1645::0.086
70::1655::0.127
70::1684::0.074
70::1693::0.11
70::1705::0.102
70::1708::0.078
70::1816::0.282
70::1855::0.686
70::1869::0.828
70::1885::0.911
70::1897::0.295
70::1918::0.51
70::1920::0.583
70::1930::0.126
70::1936::0.161
70::1967::0.101
70::1988::1.834
70::1993::0.125
70::2010::0.252
70::2056::0.893
70::2076::0.461
70::2096::0.433
70::2106::0.58
70::2116::0.536
70::2125::0.994
70::2173::0.136
70::2192::0.313
70::2234::0.373
70::2285::0.317
70::2289::0.42
70::2296::0.32
70::2306::0.289
70::2308::0.455
70::2309::0.486
70::2328::4.787
70::2346::0.229
70::2356::0.556
70::2383::0.088
70::2399::0.084
70::2416::0.25
70::2423::0.387
70::2424::0.227
70::2455::0.075
70::2464::0.401
70::2482::0.134
70::2487::0.761
70::2490::0.358
70::2513::0.211
70::2537::0.141
70::2658::0.482
70::2672::0.219
70::2684::1.015
70::2697::0.096
70::2707::0.048
70::2737::0.088
70::2763::0.081
70::2768::0.054
70::2783::0.129
70::2813::0.079
70::2855::0.121
70::2865::0.167
70::2930::0.109
70::2931::0.06
70::2955::0.099
70::2970::0.244
70::2973::0.208
70::2980::0.504
70::2993::0.112
70::3090::0.497
70::3093::0.552
70::3132::0.469
70::3218::0.546
70::3228::0.486
70::3253::1.262
70::3311::0.438
70::3316::0.537
70::3320::0.991
70::3326::0.501
70::3328::0.844
70::3337::0.529
70::3345::0.684
70::3351::0.432
70::3366::0.315
70::3391::0.747
70::3423::0.389
70::3448::0.47
70::3488::0.604
70::3538::1.839
70::3560::0.223
70::3564::0.159
70::3568::0.879
70::3571::0.73
70::3600::0.211
70::3632::0.242
70::3653::0.352
70::3673::0.17
70::3674::0.499
70::3678::0.885
70::3699::0.383
70::3712::0.187
70::3754::0.168
70::3765::0.319
70::3796::0.331
70::3836::0.348
70::3839::0.293
70::3844::0.14
70::3854::0.313
70::3860::0.288
70::3864::0.46
70::3873::0.178
70::3889::0.495
70::3902::0.265
70::3906::0.207
70::3916::0.327
70::3962::0.202
70::3970::0.21
70::3971::0.728
70::3984::0.159
70::4001::0.222
70::4117::0.126
70::4119::0.583
70::4124::0.313
70::4126::0.338
70::4164::0.691
70::4186::0.457
70::4200::0.159
70::4224::0.411
70::4240::0.551
70::4243::0.169
70::4250::0.375
70::4273::0.18
70::4286::0.184
70::4295::0.346
70::4308::0.998
70::4325::1.129
70::4362::0.212
70::4459::0.314
70::4474::0.358
70::4508::4.708
70::4523::0.328
70::4526::0.951
70::4559::0.511
70::4582::0.73
70::4604::0.594
70::4623::0.744
70::4659::0.485
70::4660::0.463
70::4703::0.993
70::4706::0.411
70::4718::0.432
70::4729::0.338
70::4744::1.096
70::4750::0.296
70::4781::0.428
70::4782::0.367
70::4784::0.633
70::4794::0.431
70::4813::0.393
70::4883::1.456
70::4925::0.626
70::4948::0.3
70::4952::0.436
70::4960::0.567
70::4964::0.578
70::5002::0.544
70::5007::0.326
70::5009::0.916
70::5029::0.478
70::5052::0.536
70::5131::0.664
70::5158::0.705
70::5165::0.2
70::5203::0.117
70::5217::0.348
70::5239::0.152
70::5252::0.551
70::5261::0.641
70::5279::0.63
70::5289::0.524
70::5293::0.358
70::5343::0.351
70::5361::0.266
70::5362::0.514
70::5385::1.248
70::5394::0.454
70::5412::0.179
70::5416::0.391
70::5442::0.603
70::5481::0.194
70::5484::0.255
70::5529::0.114
70::5536::0.52
70::5542::0.215
70::5549::0.897
70::5576::0.187
70::5579::0.31
70::5657::0.169
70::5692::0.217
70::5693::0.52
70::5723::0.333
70::5737::0.18
70::5762::0.702
70::5765::0.546
70::5773::0.279
70::5778::0.849
71::10::0.896
71::46::0.384
71::59::0.949
71::96::3.319
71::106::0.136
71::119::0.171
71::130::0.291
71::156::0.049
71::163::0.353
71::206::0.787
71::313::0.178
71::346::0.167
71::361::0.185
71::363::0.24
71::365::0.225
71::369::0.247
71::383::0.267
71::410::0.487
71::536::0.208
71::545::0.872
71::549::1.888
71::611::0.385
71::636::0.549
71::649::0.749
71::700::0.437
71::772::1.361
71::776::1.429
71::783::1.36
71::784::0.573
71::826::0.633
71::829::0.861
71::903::0.82
71::914::0.377
71::923::0.713
71::925::0.244
71::937::0.369
71::941::0.105
71::949::0.078
71::971::0.236
71::977::4.126
71::996::2.656
71::1023::0.318
71::1055::0.403
71::1083::0.047
71::1155::0.223
71::1168::0.111
71::1178::0.305
71::1183::0.343
71::1184::0.3
71::1230::0.123
71::1247::0.048
71::1281::0.082
71::1299::0.051
71::1320::0.248
71::1331::0.097
71::1334::5.301
71::1365::0.231
71::1381::0.172
71::1384::0.07
71::1482::0.441
71::1505::0.426
71::1511::1.389
71::1513::0.102
71::1528::0.224
71::1530::0.591
71::1570::0.428
71::1597::1.123
71::1612::0.293
71::1626::0.382
71::1718::0.109
71::1732::0.255
71::1772::0.085
71::1798::0.306
71::1805::0.227
71::1812::0.406
71::1817::0.373
71::1832::0.286
71::1834::0.317
71::1895::0.847
71::1944::0.285
71::1947::0.252
71::1965::0.239
71::1970::0.547
71::1991::0.228
71::1996::0.153
71::2000::0.383
71::2069::0.045
71::2105::0.593
71::2136::0.86
71::2158::0.704
71::2208::0.445
71::2214::0.286
71::2216::1.182
71::2229::0.704
71::2233::2.132
71::2242::1.483
71::2276::0.569
71::2305::1.202
71::2329::2.283
71::2333::0.435
71::2365::0.91
71::2445::0.434
71::2484::0.222
71::2563::0.906
71::2571::0.253
71::2584::0.377
71::2586::1.082
71::2646::0.385
71::2653::0.223
71::2659::0.471
71::2675::1.398
71::2678::1.258
71::2679::0.451
71::2714::0.142
71::2721::0.162
71::2746::0.073
71::2754::0.157
71::2757::0.05
71::2769::0.109
71::2770::0.065
71::2779::0.057
71::2785::0.052
71::2790::0.043
71::2817::0.177
71::2832::0.121
71::2838::0.122
71::2855::0.141
71::2907::0.075
71::2913::0.12
71::2950::0.107
71::2975::0.717
71::2986::0.584
71::2989::0.144
71::2997::0.225
71::3078::0.313
71::3081::0.437
71::3097::0.635
71::3130::0.331
71::3133::0.63
71::3134::0.309
71::3138::0.444
71::3243::0.462
71::3247::0.529
71::3252::1.278
71::3347::0.579
71::3368::0.338
71::3383::0.173
71::3396::0.599
71::3398::0.556
71::3441::0.432
71::3452::0.449
71::3461::1.025
71::3503::0.456
71::3507::0.563
71::3524::0.238
71::3553::0.2
71::3595::0.232
71::3631::0.14
71::3657::0.138
71::3684::0.231
71::3768::0.218
71::3787::0.3
71::3802::0.621
71::3805::0.42
71::3827::0.31
71::3894::0.484
71::3904::0.289
71::3918::0.156
71::3948::0.591
71::3951::0.151
71::3982::0.56
71::3990::0.185
71::4008::0.177
71::4030::0.259
71::4034::0.254
71::4050::0.192
71::4070::0.312
71::4111::1.06
71::4162::1.253
71::4180::0.741
71::4196::0.149
71::4200::0.175
71::4204::0.161
71::4221::0.507
71::4226::0.172
71::4233::1.478
71::4274::0.483
71::4318::0.541
71::4329::0.185
71::4335::0.194
71::4358::0.263
71::4359::0.276
71::4373::0.583
71::4374::0.199
71::4385::0.603
71::4392::0.316
71::4398::0.205
71::4418::0.568
71::4454::0.205
71::4459::0.239
71::4497::0.926
71::4506::0.362
71::4529::0.542
71::4537::0.551
71::4540::0.611
71::4594::0.714
71::4597::0.653
71::4605::0.419
71::4630::0.664
71::4696::0.825
71::4700::0.446
71::4706::0.697
71::4707::0.808
71::4716::0.504
71::4723::0.83
71::4725::0.53
71::4762::0.52
71::4773::0.49
71::4810::0.666
71::4822::0.585
71::4837::0.737
71::4848::0.853
71::4877::0.583
71::4894::0.963
71::4922::0.575
71::4950::0.545
71::4953::0.511
71::4997::0.747
71::5012::0.673
71::5030::1.63
71::5031::0.866
71::5100::0.551
71::5178::0.605
71::5214::1.435
71::5217::0.421
71::5239::0.357
71::5280::0.4
71::5313::0.343
71::5347::0.602
71::5376::0.524
71::5379::0.177
71::5390::0.72
71::5417::0.481
71::5444::1.837
71::5455::0.072
71::5464::0.232
71::5469::0.266
71::5485::2.207
71::5506::0.451
71::5522::2.127
71::5528::1.032
71::5555::1.72
71::5594::0.636
71::5601::0.082
71::5687::0.514
71::5694::0.97
71::5711::0.252
71::5719::0.637
71::5735::0.545
71::5741::0.116
71::5753::0.172
71::5759::0.56
72::11::0.808
72::69::0.577
72::70::2.102
72::80::0.776
72::89::0.147
72::170::0.172
72::172::1.409
72::219::0.483
72::254::0.236
72::325::0.135
72::330::0.124
72::351::0.123
72::362::0.123
72::366::0.123
72::368::0.129
72::384::0.124
72::392::0.123
72::399::0.159
72::435::12.485
72::437::12.992
72::450::0.194
72::453::11.682
72::456::12.289
72::462::0.204
72::493::0.168
72::497::0.169
72::540::0.297
72::545::0.227
72::587::0.365
72::600::0.71
72::609::0.222
72::621::1.207
72::636::0.416
72::645::2.632
72::655::0.324
72::670::0.263
72::680::0.833
72::715::0.615
72::718::2.846
72::747::1.744
72::755::0.965
72::761::0.475
72::768::1.144
72::784::0.298
72::849::1.135
72::860::0.782
72::952::0.938
72::954::0.262
72::1034::0.102
72::1039::0.144
72::1115::0.394
72::1125::1.21
72::1151::0.717
72::1154::0.391
72::1158::0.18
72::1163::0.734
72::1181::0.114
72::1191::7.958
72::1203::0.424
72::1208::0.362
72::1213::0.946
72::1260::0.709
72::1287::0.132
72::1302::0.17
72::1314::0.162
72::1337::0.473
72::1397::0.328
72::1406::0.483
72::1410::0.559
72::1430::0.686
72::1432::0.661
72::1437::0.621
72::1445::0.495
72::1451::0.261
72::1457::2.437
72::1467::1.708
72::1517::0.567
72::1524::0.879
72::1534::1.475
72::1554::0.576
72::1589::0.788
72::1620::0.195
72::1627::0.787
72::1637::0.619
72::1653::0.16
72::1728::0.153
72::1738::0.15
72::1744::0.153
72::1770::0.458
72::1794::0.157
72::1833::0.339
72::1887::1.199
72::1898::0.795
72::1899::0.673
72::1912::1.048
72::1929::0.144
72::1968::0.139
72::1991::0.397
72::2025::0.701
72::2027::0.639
72::2032::1.178
72::2037::0.236
72::2040::0.227
72::2051::0.965
72::2076::0.55
72::2092::1.002
72::2122::2.998
72::2175::0.154
72::2201::0.566
72::2203::0.822
72::2217::0.665
72::2241::0.66
72::2242::1.233
72::2245::19.434
72::2273::0.189
72::2282::0.322
72::2318::0.304
72::2347::0.794
72::2349::0.766
72::2359::1.266
72::2490::0.283
72::2499::0.294
72::2508::0.156
72::2544::0.495
72::2564::1.372
72::2584::0.244
72::2623::1.1
72::2629::0.979
72::2679::0.244
72::2681::0.994
72::2691::0.159
72::2698::0.159
72::2721::0.159
72::2723::0.159
72::2737::0.16
72::2762::0.16
72::2764::0.153
72::2779::0.159
72::2783::0.159
72::2793::0.158
72::2797::0.159
72::2823::0.159
72::2825::0.16
72::2826::0.159
72::2828::0.159
72::2837::0.16
72::2870::0.16
72::2873::0.159
72::2891::0.16
72::2898::0.318
72::2906::0.209
72::2915::0.108
72::2934::0.112
72::2935::0.167
72::2948::0.647
72::2950::0.162
72::2956::0.153
72::2982::0.849
72::3007::0.365
72::3015::0.444
72::3025::0.389
72::3069::0.567
72::3083::0.513
72::3128::0.992
72::3170::0.162
72::3175::0.777
72::3184::0.16
72::3211::0.184
72::3228::0.185
72::3230::0.16
72::3254::0.838
72::3325::0.131
72::3344::0.131
72::3351::0.133
72::3389::0.459
72::3395::0.464
72::3405::0.381
72::3413::0.487
72::3425::0.503
72::3456::0.245
72::3500::0.191
72::3509::0.07
72::3539::0.034
72::3568::0.415
72::3636::0.065
72::3657::0.036
72::3668::0.151
72::3673::0.032
72::3695::0.136
72::3750::0.278
72::3751::0.08
72::3769::0.436
72::3817::0.08
72::3869::0.075
72::3896::0.127
72::3941::0.082
72::4024::0.901
72::4031::0.146
72::4086::0.051
72::4092::0.118
72::4107::0.297
72::4146::0.228
72::4184::1.277
72::4247::0.5
72::4273::0.117
72::4283::0.118
72::4388::0.981
72::4422::0.399
72::4439::0.117
72::4460::0.106
72::4464::0.117
72::4511::0.153
72::4525::0.421
72::4550::0.417
72::4567::0.306
72::4606::0.399
72::4614::0.098
72::4619::0.127
72::4636::0.171
72::4648::0.274
72::4657::0.427
72::4677::0.204
72::4694::0.284
72::4719::0.285
72::4746::0.411
72::4757::0.212
72::4762::0.294
72::4796::0.524
72::4801::0.402
72::4833::0.346
72::4852::0.303
72::4856::0.639
72::4869::0.12
72::4890::2.548
72::4954::0.487
72::5031::0.345
72::5040::0.24
72::5043::0.189
72::5101::0.373
72::5109::0.132
72::5128::0.646
72::5135::0.966
72::5138::0.694
72::5142::0.306
72::5222::0.677
72::5252::0.463
72::5302::0.173
72::5347::0.133
72::5437::0.143
72::5441::0.128
72::5468::0.123
72::5469::0.124
72::5476::0.122
72::5490::0.235
72::5494::0.083
72::5501::1.005
72::5509::0.466
72::5533::0.158
72::5540::0.159
72::5578::0.616
72::5607::0.726
72::5616::0.419
72::5656::0.423
72::5702::0.206
72::5706::0.206
72::5725::0.079
72::5731::0.73
72::5748::0.611
72::5752::0.378
72::5757::0.375
72::5771::0.24
72::5788::0.301
72::5809::0.408
73::24::0.241
73::52::0.302
73::67::2.573
73::80::0.787
73::84::0.868
73::94::3.434
73::101::0.905
73::128::0.126
73::168::0.658
73::170::0.173
73::220::0.164
73::244::0.127
73::249::0.124
73::281::0.124
73::291::0.124
73::296::0.124
73::302::0.124
73::306::0.141
73::311::0.124
73::331::0.124
73::359::0.123
73::360::0.124
73::365::0.214
73::374::0.14
73::384::0.316
73::386::0.852
73::400::0.132
73::411::12.691
73::449::0.184
73::451::10.726
73::502::0.167
73::551::0.198
73::563::0.311
73::586::0.221
73::587::1.034
73::645::2.662
73::652::0.321
73::676::0.228
73::680::0.534
73::699::0.485
73::805::0.945
73::816::0.9
73::832::0.988
73::835::0.773
73::841::3.838
73::851::16.922
73::916::0.139
73::974::0.411
73::988::0.501
73::997::1.757
73::1002::5.297
73::1003::0.573
73::1009::0.429
73::1014::0.962
73::1039::0.144
73::1054::0.439
73::1120::0.394
73::1164::0.697
73::1175::0.284
73::1182::0.456
73::1185::0.425
73::1192::0.628
73::1239::0.424
73::1242::0.132
73::1243::0.524
73::1265::0.466
73::1278::0.135
73::1292::0.135
73::1313::0.161
73::1317::0.694
73::1318::0.539
73::1340::0.249
73::1355::0.137
73::1372::0.515
73::1435::0.472
73::1447::0.387
73::1449::0.415
73::1450::0.299
73::1488::0.441
73::1507::0.297
73::1520::0.285
73::1521::1.894
73::1522::0.293
73::1524::0.289
73::1525::0.27
73::1549::0.613
73::1562::0.716
73::1644::0.201
73::1664::0.163
73::1688::0.163
73::1715::0.152
73::1718::0.155
73::1725::0.156
73::1727::0.154
73::1729::0.158
73::1762::0.314
73::1818::0.276
73::1866::6.184
73::1913::1.153
73::1987::1.609
73::1997::0.406
73::2046::0.709
73::2061::0.71
73::2088::0.644
73::2095::0.524
73::2106::0.891
73::2174::0.141
73::2183::0.159
73::2185::0.638
73::2207::0.537
73::2252::0.145
73::2258::1.008
73::2267::0.609
73::2313::0.49
73::2328::1.998
73::2345::0.276
73::2379::0.211
73::2407::0.286
73::2408::0.323
73::2422::0.294
73::2437::0.325
73::2449::0.646
73::2452::1.195
73::2457::0.149
73::2510::0.145
73::2526::0.41
73::2624::1.43
73::2632::0.426
73::2635::0.215
73::2685::0.776
73::2700::0.16
73::2729::0.154
73::2737::0.159
73::2771::0.159
73::2784::0.159
73::2804::0.16
73::2825::0.173
73::2838::0.159
73::2839::0.16
73::2846::0.164
73::2876::0.153
73::2898::0.315
73::2908::0.161
73::2915::0.107
73::2922::0.164
73::2939::0.115
73::3023::0.115
73::3032::0.399
73::3038::0.624
73::3052::0.428
73::3055::0.408
73::3066::0.616
73::3083::0.622
73::3141::0.859
73::3186::0.184
73::3204::0.181
73::3210::0.183
73::3218::0.182
73::3226::0.201
73::3246::0.051
73::3251::1.083
73::3326::0.137
73::3329::0.467
73::3339::0.132
73::3375::0.102
73::3377::0.052
73::3398::1.536
73::3417::0.481
73::3425::0.503
73::3445::0.245
73::3459::0.245
73::3488::0.449
73::3491::0.231
73::3498::0.191
73::3516::0.075
73::3547::0.014
73::3558::0.067
73::3575::0.594
73::3583::0.229
73::3585::0.681
73::3588::0.05
73::3591::0.041
73::3612::0.247
73::3617::0.06
73::3623::0.068
73::3625::0.092
73::3626::0.094
73::3635::0.033
73::3636::0.033
73::3653::0.314
73::3693::0.377
73::3739::0.311
73::3763::0.216
73::3796::0.231
73::3799::0.232
73::3806::0.241
73::3831::0.316
73::3910::0.08
73::3915::0.101
73::3947::0.24
73::3995::0.087
73::4021::0.079
73::4022::0.079
73::4075::0.127
73::4077::0.134
73::4111::0.505
73::4112::0.262
73::4114::0.316
73::4152::0.431
73::4177::0.119
73::4178::3.565
73::4200::0.031
73::4203::0.318
73::4204::0.046
73::4205::0.187
73::4224::0.4
73::4228::0.31
73::4293::0.142
73::4304::1.145
73::4320::0.803
73::4342::0.302
73::4357::0.431
73::4360::0.392
73::4366::0.136
73::4378::0.194
73::4381::3.621
73::4398::0.131
73::4403::0.371
73::4431::0.554
73::4437::0.64
73::4444::0.137
73::4482::0.127
73::4494::0.036
73::4541::0.057
73::4555::0.205
73::4567::0.182
73::4569::0.045
73::4586::0.511
73::4682::0.356
73::4704::0.258
73::4705::0.266
73::4709::0.483
73::4727::0.392
73::4746::0.385
73::4748::0.255
73::4845::0.341
73::4852::0.399
73::4865::0.186
73::4869::0.128
73::4877::0.313
73::4931::0.198
73::4949::0.337
73::4951::0.259
73::4964::0.188
73::4968::0.513
73::4971::0.608
73::4978::0.831
73::4982::0.506
73::4983::0.156
73::4988::0.728
73::5011::0.533
73::5012::0.264
73::5014::0.573
73::5046::0.464
73::5130::4.017
73::5139::1.047
73::5164::2.676
73::5201::1.513
73::5213::0.647
73::5239::0.445
73::5272::0.299
73::5293::0.131
73::5318::0.303
73::5320::0.102
73::5334::0.19
73::5350::0.107
73::5362::0.735
73::5364::0.515
73::5370::0.271
73::5380::0.266
73::5381::0.327
73::5399::0.24
73::5412::0.057
73::5413::0.386
73::5421::0.256
73::5422::0.32
73::5449::0.603
73::5468::0.122
73::5518::0.253
73::5573::0.16
73::5578::0.456
73::5626::0.169
73::5641::0.074
73::5650::0.079
73::5654::0.047
73::5674::0.043
73::5681::0.062
73::5686::0.211
73::5733::0.146
73::5754::0.473
73::5755::0.317
73::5766::0.262
74::8::0.88
74::14::1.273
74::35::1.749
74::91::0.313
74::92::0.156
74::104::0.467
74::126::0.311
74::141::1.284
74::164::0.542
74::166::0.182
74::183::1.076
74::201::0.509
74::203::0.505
74::225::0.074
74::240::0.081
74::244::0.073
74::268::0.074
74::270::0.074
74::335::0.074
74::338::11.282
74::351::0.121
74::352::0.074
74::353::0.074
74::357::0.073
74::361::0.073
74::383::0.085
74::394::0.074
74::421::11.728
74::499::0.112
74::525::0.179
74::609::0.259
74::615::3.413
74::620::0.691
74::626::1.126
74::630::0.231
74::680::0.888
74::689::0.359
74::704::0.359
74::730::0.318
74::732::0.306
74::750::0.936
74::752::0.859
74::779::1.722
74::804::1.006
74::815::4.031
74::895::0.236
74::899::0.156
74::914::0.332
74::932::1.182
74::941::0.361
74::954::0.591
74::959::0.185
74::987::0.167
74::1002::7.312
74::1004::0.311
74::1014::1.029
74::1108::1.294
74::1147::0.308
74::1155::0.51
74::1178::0.726
74::1192::0.704
74::1225::0.207
74::1257::0.924
74::1258::0.251
74::1379::0.492
74::1395::0.486
74::1398::0.214
74::1421::0.612
74::1468::0.562
74::1473::1.392
74::1486::0.578
74::1498::0.691
74::1504::1.023
74::1571::0.176
74::1572::0.177
74::1576::0.475
74::1669::0.144
74::1672::0.146
74::1710::0.167
74::1770::0.366
74::1794::0.196
74::1802::0.367
74::1819::0.406
74::1839::0.365
74::1847::0.348
74::1894::0.547
74::1987::1.975
74::1994::0.141
74::2001::0.177
74::2018::0.362
74::2035::0.523
74::2057::1.101
74::2098::10.643
74::2110::0.448
74::2202::0.41
74::2229::0.475
74::2253::0.168
74::2263::0.551
74::2272::0.36
74::2280::0.368
74::2281::0.578
74::2291::0.537
74::2310::1.19
74::2318::0.291
74::2325::0.612
74::2335::0.155
74::2346::0.336
74::2356::0.683
74::2402::0.649
74::2440::0.338
74::2451::0.352
74::2462::0.177
74::2467::0.198
74::2468::0.331
74::2482::0.169
74::2483::0.169
74::2486::0.338
74::2511::0.405
74::2524::0.287
74::2530::0.511
74::2538::0.162
74::2540::0.645
74::2557::0.349
74::2565::0.593
74::2584::0.227
74::2600::0.555
74::2606::0.628
74::2632::0.418
74::2662::2.717
74::2681::1.647
74::2702::0.159
74::2745::0.159
74::2774::0.158
74::2821::0.152
74::2859::0.159
74::2877::0.159
74::2896::0.312
74::2952::0.602
74::2967::0.152
74::2970::0.354
74::2982::0.811
74::2995::1.056
74::3066::0.954
74::3079::0.139
74::3100::0.499
74::3104::8.426
74::3137::0.931
74::3148::0.222
74::3221::0.233
74::3257::1.103
74::3326::0.173
74::3356::0.035
74::3368::0.034
74::3418::0.441
74::3440::0.199
74::3455::0.197
74::3492::0.236
74::3503::0.196
74::3536::0.072
74::3541::0.064
74::3566::0.08
74::3590::0.059
74::3597::0.848
74::3602::0.055
74::3605::0.044
74::3637::0.569
74::3659::0.046
74::3701::0.195
74::3730::0.045
74::3735::0.306
74::3736::0.083
74::3754::0.094
74::3766::0.095
74::3788::0.274
74::3806::0.177
74::3857::0.379
74::3871::0.217
74::3886::0.277
74::3908::0.106
74::3911::0.188
74::3938::0.202
74::3976::0.08
74::4000::0.092
74::4001::0.092
74::4004::0.461
74::4008::0.052
74::4011::0.364
74::4012::0.087
74::4017::0.056
74::4025::0.082
74::4026::0.062
74::4037::0.812
74::4040::0.162
74::4050::0.104
74::4053::0.105
74::4055::0.129
74::4060::0.056
74::4067::0.48
74::4093::0.07
74::4122::0.244
74::4131::0.104
74::4192::0.082
74::4232::0.078
74::4241::0.314
74::4247::0.479
74::4259::0.078
74::4278::0.244
74::4289::0.078
74::4307::0.442
74::4320::0.436
74::4325::0.681
74::4344::0.057
74::4348::0.361
74::4401::0.826
74::4478::0.323
74::4495::0.038
74::4530::0.297
74::4618::0.078
74::4620::0.193
74::4629::0.631
74::4653::0.145
74::4660::0.142
74::4678::0.252
74::4687::0.274
74::4697::0.282
74::4711::0.409
74::4716::0.266
74::4728::0.766
74::4738::0.231
74::4741::0.906
74::4755::0.314
74::4763::0.29
74::4769::0.153
74::4774::0.38
74::4811::3.28
74::4812::4.972
74::4852::0.444
74::4854::0.31
74::4861::0.3
74::4878::0.366
74::4880::0.312
74::4882::1.077
74::4899::1.961
74::4908::0.181
74::4954::0.307
74::4993::0.325
74::5025::0.17
74::5030::0.349
74::5062::0.368
74::5070::0.567
74::5071::0.246
74::5078::0.171
74::5102::0.487
74::5115::0.238
74::5116::0.305
74::5121::0.772
74::5151::0.178
74::5170::0.496
74::5226::0.675
74::5245::1.036
74::5254::10.9
74::5294::0.322
74::5307::0.163
74::5315::0.46
74::5337::0.265
74::5394::0.422
74::5486::0.111
74::5499::0.23
74::5509::0.227
74::5513::0.229
74::5518::0.248
74::5542::4.892
74::5586::7.658
74::5609::0.332
74::5624::0.237
74::5708::0.066
74::5713::0.069
74::5721::0.066
74::5757::0.269
74::5802::0.241
74::5810::0.303
74::5815::0.302
75::3::0.281
75::7::0.849
75::27::0.255
75::65::0.507
75::68::0.957
75::85::0.741
75::95::3.622
75::104::0.466
75::115::0.333
75::147::0.149
75::155::0.327
75::159::0.482
75::173::0.343
75::190::0.883
75::239::0.313
75::270::0.073
75::274::13.083
75::302::0.111
75::313::0.074
75::332::0.102
75::340::0.084
75::388::0.094
75::407::0.073
75::427::1.032
75::428::0.073
75::456::11.576
75::517::0.18
75::549::0.558
75::588::0.167
75::590::0.059
75::595::8.346
75::639::0.238
75::647::3.674
75::661::0.538
75::674::0.258
75::694::0.362
75::703::0.361
75::723::0.551
75::726::0.277
75::762::3.432
75::791::0.29
75::832::0.595
75::855::0.827
75::896::0.12
75::897::0.118
75::900::0.156
75::911::0.621
75::913::0.705
75::918::0.176
75::949::5.557
75::1053::0.44
75::1087::0.154
75::1127::0.157
75::1234::0.21
75::1238::0.209
75::1259::0.165
75::1275::0.899
75::1286::0.154
75::1318::0.634
75::1346::0.727
75::1353::0.551
75::1391::0.648
75::1394::0.937
75::1418::0.641
75::1436::0.306
75::1450::0.292
75::1455::0.41
75::1498::0.749
75::1521::0.624
75::1635::0.803
75::1637::0.57
75::1638::0.143
75::1644::0.143
75::1645::0.144
75::1661::0.146
75::1722::0.175
75::1735::0.17
75::1738::0.167
75::1762::0.35
75::1765::0.678
75::1843::0.611
75::1852::0.335
75::1882::0.7
75::1913::0.471
75::1921::0.43
75::1949::0.531
75::1985::0.554
75::2010::0.677
75::2039::1.418
75::2070::0.569
75::2074::0.17
75::2085::0.242
75::2097::0.76
75::2099::2.415
75::2103::0.672
75::2151::0.562
75::2167::0.193
75::2175::0.179
75::2176::0.179
75::2178::0.178
75::2204::0.532
75::2209::0.74
75::2252::0.166
75::2269::0.195
75::2286::0.735
75::2289::0.602
75::2334::0.149
75::2347::1.115
75::2350::0.643
75::2359::0.925
75::2379::0.207
75::2403::0.585
75::2407::0.57
75::2426::0.462
75::2439::0.524
75::2444::0.783
75::2459::0.172
75::2461::0.704
75::2470::0.166
75::2481::0.169
75::2484::0.169
75::2491::0.411
75::2512::0.823
75::2523::0.664
75::2549::0.444
75::2595::0.841
75::2607::0.735
75::2613::0.352
75::2618::0.584
75::2628::0.418
75::2692::0.161
75::2714::0.158
75::2724::0.158
75::2727::0.151
75::2736::0.158
75::2785::0.158
75::2809::0.158
75::2826::0.158
75::2829::0.158
75::2837::0.158
75::2847::0.158
75::2864::0.158
75::2880::0.293
75::2892::0.157
75::2899::0.158
75::2925::0.185
75::2944::0.135
75::3052::0.28
75::3097::0.437
75::3189::0.249
75::3207::0.243
75::3240::0.239
75::3357::0.034
75::3360::0.096
75::3371::0.033
75::3411::0.452
75::3417::0.439
75::3429::0.446
75::3444::0.196
75::3448::0.196
75::3493::0.15
75::3565::0.079
75::3567::0.085
75::3643::0.077
75::3690::0.069
75::3692::0.051
75::3697::0.088
75::3731::0.042
75::3741::0.112
75::3807::0.14
75::3820::0.124
75::3827::0.125
75::3843::0.838
75::3889::0.187
75::3898::0.05
75::3911::0.085
75::3912::0.1
75::3918::0.066
75::3942::0.1
75::3947::0.073
75::3982::0.146
75::3986::0.068
75::4003::0.091
75::4011::0.178
75::4031::0.153
75::4034::0.39
75::4045::0.434
75::4083::0.08
75::4158::0.061
75::4159::0.122
75::4171::0.249
75::4177::0.046
75::4180::0.103
75::4206::0.153
75::4209::0.077
75::4231::0.153
75::4234::0.589
75::4253::0.155
75::4261::0.263
75::4304::0.209
75::4307::0.207
75::4317::0.463
75::4332::0.078
75::4353::0.23
75::4387::0.077
75::4410::0.063
75::4413::0.154
75::4427::0.154
75::4456::0.078
75::4457::0.077
75::4578::0.115
75::4585::0.181
75::4597::0.209
75::4619::10.574
75::4627::0.108
75::4686::0.445
75::4710::0.284
75::4788::0.838
75::4794::0.113
75::4798::0.229
75::4846::0.032
75::4873::0.386
75::4894::0.342
75::4990::0.091
75::4996::0.358
75::5001::0.223
75::5009::0.247
75::5022::0.231
75::5025::0.082
75::5035::0.203
75::5042::0.072
75::5055::0.368
75::5083::0.119
75::5094::0.071
75::5103::0.138
75::5153::0.219
75::5209::0.31
75::5259::0.102
75::5272::0.169
75::5305::0.082
75::5306::0.168
75::5358::0.195
75::5402::0.1
75::5424::0.181
75::5448::0.299
75::5452::0.126
75::5482::0.072
75::5527::0.321
75::5529::0.159
75::5543::1.072
75::5569::0.277
75::5587::0.447
75::5594::0.89
75::5598::0.154
75::5626::0.234
75::5638::0.09
75::5654::0.041
75::5658::0.076
75::5659::0.116
75::5661::0.077
75::5673::0.123
75::5674::0.123
75::5686::0.134
75::5690::0.135
75::5722::0.136
75::5733::0.15
75::5745::0.088
75::5751::0.077
75::5771::0.233
75::5791::0.149
75::5793::0.064
75::5794::0.146
76::5::0.234
76::25::0.546
76::86::0.552
76::177::0.604
76::183::1.189
76::225::0.07
76::230::0.069
76::279::0.07
76::329::0.071
76::376::0.07
76::378::0.071
76::385::1.83
76::423::0.07
76::432::0.325
76::433::0.07
76::435::8.183
76::439::0.514
76::448::0.07
76::450::0.071
76::455::0.739
76::509::0.09
76::526::0.174
76::564::0.195
76::580::0.8
76::589::0.316
76::598::1.366
76::599::0.128
76::602::0.556
76::606::0.192
76::613::1.04
76::614::0.565
76::619::0.716
76::709::0.352
76::726::0.56
76::744::1.498
76::754::1.098
76::760::1.282
76::772::1.104
76::792::1.02
76::795::2.558
76::811::0.867
76::820::1.087
76::833::1.394
76::836::0.917
76::846::2.132
76::914::1.227
76::953::1.552
76::957::0.58
76::992::2.961
76::999::0.915
76::1035::0.564
76::1162::0.116
76::1168::0.146
76::1173::2.049
76::1204::3.485
76::1220::0.425
76::1280::0.232
76::1284::0.125
76::1288::0.612
76::1303::0.174
76::1320::0.471
76::1331::0.171
76::1335::0.428
76::1366::1.976
76::1373::0.163
76::1387::0.308
76::1407::5.055
76::1413::5.189
76::1446::0.166
76::1453::1.074
76::1478::1.006
76::1487::0.463
76::1488::0.524
76::1503::11.103
76::1511::0.851
76::1528::0.522
76::1584::0.403
76::1589::0.613
76::1601::0.706
76::1607::0.403
76::1617::0.687
76::1632::1.484
76::1634::0.479
76::1667::0.132
76::1678::0.132
76::1683::0.131
76::1725::0.132
76::1753::1.775
76::1769::1.375
76::1783::0.131
76::1796::0.251
76::1804::0.415
76::1809::1.057
76::1865::0.229
76::1906::0.098
76::1933::0.468
76::1936::0.218
76::1943::0.218
76::1954::0.405
76::1971::0.402
76::1976::0.217
76::1990::0.543
76::2012::0.418
76::2023::0.878
76::2024::0.525
76::2048::0.254
76::2049::0.706
76::2075::0.473
76::2080::0.172
76::2139::0.352
76::2153::0.506
76::2166::1.109
76::2242::0.979
76::2263::0.531
76::2288::1.845
76::2339::0.127
76::2340::0.45
76::2376::0.189
76::2428::1.349
76::2431::0.479
76::2433::1.291
76::2442::12.474
76::2444::0.357
76::2474::2.326
76::2522::0.293
76::2556::0.135
76::2606::3.895
76::2608::12.909
76::2657::0.523
76::2666::0.567
76::2673::0.429
76::2699::0.134
76::2713::0.132
76::2722::0.133
76::2729::0.125
76::2757::0.134
76::2805::0.133
76::2811::0.133
76::2821::0.125
76::2824::0.133
76::2858::0.132
76::2861::0.133
76::2883::0.122
76::2889::0.13
76::2924::0.184
76::2931::0.115
76::3006::0.551
76::3084::0.357
76::3089::0.246
76::3097::0.267
76::3107::0.294
76::3118::0.264
76::3123::0.216
76::3160::0.182
76::3176::0.171
76::3179::0.179
76::3204::0.201
76::3205::0.198
76::3225::0.173
76::3232::0.199
76::3314::0.172
76::3326::0.159
76::3365::0.021
76::3415::0.449
76::3418::0.425
76::3439::0.201
76::3468::0.187
76::3474::0.046
76::3497::0.243
76::3533::0.064
76::3534::0.169
76::3537::0.078
76::3577::0.067
76::3584::0.076
76::3607::0.044
76::3620::0.201
76::3621::0.087
76::3622::0.086
76::3682::0.213
76::3697::0.096
76::3724::0.26
76::3725::0.125
76::3780::0.35
76::3808::0.042
76::3845::0.122
76::3855::0.096
76::3863::0.626
76::3879::0.295
76::3891::0.1
76::3917::0.061
76::3965::0.085
76::3987::0.051
76::4091::0.063
76::4109::0.051
76::4130::0.079
76::4131::0.102
76::4134::0.12
76::4149::0.043
76::4171::0.132
76::4185::0.056
76::4219::0.089
76::4223::0.075
76::4279::0.088
76::4293::0.089
76::4299::0.156
76::4307::0.148
76::4345::0.177
76::4369::0.029
76::4379::0.299
76::4405::0.089
76::4433::0.089
76::4452::0.248
76::4465::1.645
76::4506::0.087
76::4544::0.158
76::4590::0.098
76::4596::0.082
76::4606::0.297
76::4625::0.456
76::4669::0.541
76::4719::0.165
76::4722::0.212
76::4774::0.179
76::4790::0.153
76::4821::0.087
76::4823::0.179
76::4901::0.18
76::4950::0.598
76::4951::0.201
76::4959::0.229
76::4986::0.441
76::4995::1.18
76::5007::0.275
76::5016::0.387
76::5047::0.172
76::5080::0.281
76::5117::0.192
76::5132::0.599
76::5143::0.654
76::5157::0.843
76::5181::0.902
76::5202::0.62
76::5218::0.946
76::5238::0.502
76::5247::0.779
76::5281::0.043
76::5314::0.115
76::5325::0.178
76::5336::0.177
76::5343::7.932
76::5394::0.266
76::5416::0.089
76::5438::0.073
76::5504::0.241
76::5603::0.13
76::5614::0.092
76::5621::0.213
76::5634::0.235
76::5643::0.05
76::5682::0.117
76::5688::0.097
76::5725::0.078
76::5740::0.132
77::47::0.266
77::77::1.394
77::89::0.656
77::104::0.43
77::112::0.145
77::121::0.211
77::124::0.369
77::127::0.681
77::135::0.119
77::137::0.351
77::168::0.673
77::215::0.158
77::218::0.657
77::237::0.071
77::265::0.085
77::281::0.07
77::291::0.07
77::326::5.714
77::334::0.071
77::339::0.071
77::346::0.07
77::367::0.07
77::370::0.07
77::386::0.171
77::410::2.486
77::431::12.941
77::452::11.829
77::456::11.971
77::459::0.064
77::471::0.065
77::473::0.119
77::476::0.119
77::534::0.195
77::563::0.198
77::577::0.071
77::630::0.242
77::639::0.355
77::649::0.482
77::679::0.511
77::691::0.655
77::738::0.739
77::744::0.586
77::787::0.665
77::798::0.574
77::852::0.892
77::916::1.569
77::932::1.124
77::943::0.259
77::960::1.938
77::961::0.396
77::991::0.282
77::1015::0.245
77::1016::0.246
77::1055::0.618
77::1064::0.792
77::1065::1.141
77::1071::0.489
77::1074::0.476
77::1084::0.134
77::1100::0.127
77::1115::0.354
77::1144::0.144
77::1157::0.117
77::1171::0.982
77::1211::0.368
77::1231::0.191
77::1243::0.262
77::1244::0.133
77::1250::0.134
77::1254::0.253
77::1264::0.122
77::1288::0.461
77::1294::0.119
77::1305::0.171
77::1309::0.274
77::1317::0.273
77::1325::0.122
77::1328::0.135
77::1329::0.132
77::1331::0.167
77::1347::0.246
77::1383::0.239
77::1405::0.574
77::1416::0.346
77::1428::0.24
77::1508::0.311
77::1511::0.727
77::1521::2.403
77::1532::0.385
77::1564::0.575
77::1592::0.553
77::1598::0.535
77::1614::0.398
77::1617::0.38
77::1638::0.133
77::1641::0.131
77::1642::0.131
77::1677::0.13
77::1691::0.131
77::1793::0.251
77::1812::0.315
77::1829::0.24
77::1836::0.252
77::1848::0.423
77::1861::0.371
77::1889::0.655
77::1914::0.597
77::1943::0.218
77::1969::0.112
77::1986::0.223
77::1996::0.104
77::2036::0.519
77::2075::0.494
77::2082::0.391
77::2085::0.174
77::2103::0.288
77::2113::0.252
77::2117::3.165
77::2132::0.355
77::2147::0.356
77::2152::0.356
77::2197::0.283
77::2222::2.029
77::2230::0.508
77::2269::0.147
77::2272::0.335
77::2285::0.358
77::2286::0.294
77::2303::0.471
77::2310::0.545
77::2314::0.273
77::2325::0.583
77::2329::0.468
77::2330::0.468
77::2350::1.035
77::2391::0.225
77::2407::0.551
77::2417::0.35
77::2430::0.352
77::2508::0.183
77::2527::0.941
77::2539::0.531
77::2541::0.41
77::2548::0.398
77::2559::0.947
77::2567::0.138
77::2585::0.322
77::2611::0.34
77::2612::0.373
77::2673::0.67
77::2685::0.782
77::2709::0.133
77::2725::0.132
77::2731::0.133
77::2755::0.125
77::2761::0.138
77::2776::0.133
77::2800::0.132
77::2836::0.132
77::2837::0.133
77::2854::0.132
77::2860::0.134
77::2876::0.125
77::2928::0.405
77::2934::0.121
77::2945::0.12
77::2955::0.138
77::2996::0.321
77::3008::0.295
77::3020::0.112
77::3074::0.456
77::3079::0.114
77::3091::3.149
77::3153::0.198
77::3171::0.21
77::3249::0.169
77::3263::0.798
77::3276::4.067
77::3286::11.876
77::3382::0.01
77::3437::0.203
77::3447::0.202
77::3452::0.202
77::3523::0.024
77::3531::0.193
77::3537::3.59
77::3548::0.336
77::3562::0.069
77::3578::0.071
77::3584::0.075
77::3622::0.087
77::3638::0.088
77::3676::0.411
77::3701::0.169
77::3715::0.146
77::3725::0.124
77::3727::0.19
77::3785::0.08
77::3787::0.06
77::3800::0.166
77::3811::0.043
77::3824::0.099
77::3851::1.067
77::3859::0.094
77::3874::0.067
77::3915::0.089
77::3942::0.065
77::4010::0.153
77::4079::0.128
77::4128::0.251
77::4129::0.077
77::4172::0.097
77::4202::0.025
77::4210::0.279
77::4254::0.089
77::4266::0.374
77::4355::0.185
77::4367::0.145
77::4370::0.146
77::4455::0.271
77::4467::1.45
77::4478::0.571
77::4494::0.053
77::4504::0.25
77::4515::0.039
77::4529::0.297
77::4540::0.234
77::4562::0.201
77::4608::0.773
77::4625::0.282
77::4637::0.251
77::4642::0.218
77::4687::0.228
77::4695::1.407
77::4721::0.146
77::4735::0.163
77::4744::0.177
77::4793::0.343
77::4800::0.239
77::4819::0.475
77::4846::0.11
77::4900::0.146
77::4923::0.264
77::4939::0.596
77::4961::0.614
77::4969::0.257
77::5002::0.159
77::5018::0.585
77::5044::0.477
77::5064::0.224
77::5073::0.443
77::5096::1.68
77::5105::0.192
77::5106::0.128
77::5134::0.907
77::5169::0.26
77::5255::0.395
77::5324::0.243
77::5336::0.178
77::5353::0.171
77::5435::0.147
77::5485::13.152
77::5495::0.086
77::5501::0.773
77::5507::0.24
77::5550::0.636
77::5556::0.265
77::5571::0.129
77::5642::0.05
77::5679::0.201
77::5694::0.593
77::5726::0.24
77::5741::0.046
78::21::0.349
78::58::0.344
78::60::0.368
78::64::1.026
78::73::15.873
78::95::2.918
78::127::0.042
78::132::0.084
78::135::0.04
78::159::0.527
78::160::0.923
78::161::0.176
78::189::1.041
78::213::0.042
78::244::0.181
78::276::0.196
78::289::0.181
78::299::0.182
78::344::0.181
78::355::0.182
78::380::0.205
78::387::0.182
78::388::0.181
78::392::0.186
78::530::0.632
78::583::1.186
78::617::0.488
78::630::2.149
78::631::0.416
78::636::0.512
78::685::0.451
78::704::0.396
78::728::0.65
78::729::0.279
78::763::1.652
78::784::0.333
78::804::1.344
78::817::3.957
78::844::2.573
78::900::0.232
78::909::0.129
78::910::0.802
78::948::0.126
78::962::0.395
78::985::0.186
78::1039::0.071
78::1042::0.07
78::1087::1.629
78::1100::0.032
78::1114::0.292
78::1116::0.153
78::1118::0.395
78::1124::0.209
78::1206::0.196
78::1223::0.12
78::1224::0.098
78::1225::0.069
78::1230::0.07
78::1249::0.132
78::1283::0.036
78::1369::0.141
78::1388::0.15
78::1409::0.867
78::1421::0.095
78::1446::0.035
78::1454::0.217
78::1476::9.251
78::1482::0.404
78::1485::0.134
78::1525::0.21
78::1595::0.182
78::1627::0.458
78::1652::0.022
78::1662::0.021
78::1697::0.021
78::1736::0.021
78::1768::0.064
78::1794::0.007
78::1812::0.109
78::1816::0.22
78::1829::0.051
78::1840::0.048
78::1851::1.553
78::1853::0.609
78::1867::0.606
78::1881::0.795
78::1909::2.101
78::1910::1.531
78::1917::0.456
78::1921::0.937
78::1930::0.73
78::1943::0.059
78::1951::0.031
78::1964::0.302
78::1996::0.036
78::2006::0.238
78::2017::11.579
78::2025::0.216
78::2039::3.487
78::2062::1.123
78::2085::0.121
78::2123::0.168
78::2154::0.362
78::2164::0.455
78::2196::0.229
78::2224::0.346
78::2228::1.328
78::2240::1.545
78::2243::1.339
78::2254::0.522
78::2276::0.551
78::2279::0.488
78::2283::0.064
78::2298::0.581
78::2415::0.167
78::2424::0.458
78::2431::0.279
78::2447::0.34
78::2466::0.134
78::2477::0.27
78::2490::0.294
78::2516::0.574
78::2524::0.18
78::2568::0.097
78::2575::0.123
78::2600::3.149
78::2605::4.234
78::2640::0.089
78::2647::0.16
78::2648::0.137
78::2690::0.112
78::2711::0.043
78::2786::0.043
78::2788::0.072
78::2831::0.044
78::2863::0.045
78::2881::0.084
78::2912::0.044
78::2915::0.042
78::2955::0.055
78::2978::0.107
78::3000::0.472
78::3035::0.292
78::3073::0.276
78::3114::0.138
78::3136::0.164
78::3170::0.363
78::3178::0.328
78::3206::0.613
78::3234::0.375
78::3241::0.565
78::3246::0.137
78::3334::0.395
78::3360::0.146
78::3367::0.136
78::3503::0.438
78::3550::0.13
78::3552::0.129
78::3590::0.16
78::3644::0.505
78::3645::0.155
78::3646::0.339
78::3686::0.181
78::3720::0.184
78::3747::0.173
78::3757::0.119
78::3770::0.225
78::3777::0.408
78::3810::0.137
78::3823::0.169
78::3825::0.169
78::3842::0.464
78::3858::0.182
78::3860::0.182
78::3895::0.487
78::3919::0.172
78::3922::0.166
78::4000::0.193
78::4039::0.359
78::4082::0.39
78::4110::0.156
78::4167::0.368
78::4173::0.181
78::4195::0.452
78::4217::0.475
78::4257::0.209
78::4267::0.169
78::4280::0.172
78::4286::0.169
78::4295::0.491
78::4307::0.754
78::4319::0.579
78::4365::0.169
78::4367::0.34
78::4453::0.17
78::4456::0.169
78::4461::0.391
78::4462::0.379
78::4498::0.345
78::4517::0.41
78::4545::0.181
78::4581::0.505
78::4599::1.541
78::4611::0.554
78::4618::0.167
78::4647::0.245
78::4675::0.751
78::4694::0.494
78::4710::0.833
78::4715::0.513
78::4728::1.407
78::4732::0.858
78::4755::0.578
78::4778::0.389
78::4816::0.416
78::4828::15.564
78::4844::0.537
78::4862::0.573
78::4870::0.747
78::4893::0.714
78::4942::0.44
78::4979::0.406
78::5010::0.362
78::5023::0.443
78::5033::0.629
78::5049::2.662
78::5063::0.454
78::5093::0.607
78::5121::0.904
78::5127::2.015
78::5136::1.024
78::5208::0.836
78::5229::0.041
78::5250::0.086
78::5257::0.284
78::5266::0.133
78::5273::0.522
78::5279::0.561
78::5295::0.342
78::5312::0.276
78::5325::0.337
78::5333::0.371
78::5356::0.147
78::5361::0.224
78::5367::1.586
78::5369::0.726
78::5370::0.292
78::5394::0.599
78::5402::0.349
78::5417::0.4
78::5420::0.409
78::5431::0.559
78::5438::0.456
78::5439::0.317
78::5458::0.915
78::5459::1.641
78::5468::0.18
78::5498::0.331
78::5533::0.034
78::5540::0.032
78::5561::0.26
78::5605::0.043
78::5638::0.469
78::5673::0.267
78::5678::0.413
78::5735::0.546
78::5746::0.146
78::5754::0.63
78::5765::0.356
78::5769::0.396
78::5774::0.408
78::5789::0.713
78::5803::0.393
78::5810::0.41
79::35::1.984
79::85::1.114
79::99::3.522
79::116::0.085
79::135::0.034
79::154::0.144
79::157::0.155
79::164::0.144
79::225::0.187
79::233::0.176
79::237::0.175
79::258::0.175
79::268::0.177
79::316::0.176
79::320::4.67
79::377::0.223
79::415::1.939
79::431::12.786
79::456::11.269
79::464::0.174
79::494::13.593
79::532::0.176
79::565::0.351
79::577::0.222
79::624::0.366
79::636::0.509
79::647::0.765
79::665::0.393
79::680::0.745
79::693::0.407
79::696::0.876
79::720::0.295
79::721::0.746
79::751::0.306
79::765::0.566
79::772::0.635
79::805::0.698
79::807::0.596
79::915::0.338
79::930::0.05
79::944::0.129
79::965::0.116
79::972::0.162
79::978::0.144
79::980::0.262
79::989::0.216
79::996::2.006
79::1002::4.498
79::1013::0.109
79::1082::0.292
79::1083::0.044
79::1089::0.093
79::1105::0.09
79::1126::0.044
79::1134::0.032
79::1188::1.676
79::1198::0.141
79::1235::0.071
79::1271::0.021
79::1303::0.067
79::1310::0.012
79::1349::0.035
79::1373::0.019
79::1404::0.056
79::1453::0.092
79::1467::0.793
79::1468::0.085
79::1475::0.117
79::1516::0.123
79::1520::0.073
79::1527::0.07
79::1562::0.913
79::1571::0.058
79::1591::0.187
79::1644::0.05
79::1670::0.046
79::1758::17.382
79::1784::0.191
79::1805::0.148
79::1824::0.132
79::1839::0.085
79::1840::0.07
79::1868::0.6
79::1899::0.087
79::1904::0.444
79::1907::0.183
79::1921::0.534
79::1969::0.026
79::1994::0.029
79::2001::0.026
79::2005::0.084
79::2009::0.049
79::2066::0.056
79::2093::0.057
79::2104::0.086
79::2107::0.081
79::2117::1.651
79::2126::0.16
79::2154::2.232
79::2157::1.31
79::2163::0.449
79::2198::0.434
79::2249::0.178
79::2254::0.459
79::2263::0.95
79::2277::0.075
79::2287::0.256
79::2316::0.215
79::2331::2.192
79::2340::0.183
79::2351::0.319
79::2360::3.831
79::2378::0.087
79::2388::0.092
79::2413::0.055
79::2427::0.553
79::2452::0.647
79::2455::0.034
79::2489::0.073
79::2525::0.214
79::2597::2.411
79::2679::0.149
79::2683::0.564
79::2713::0.048
79::2719::0.046
79::2772::0.046
79::2773::0.04
79::2779::0.046
79::2794::0.047
79::2802::0.046
79::2806::0.045
79::2808::0.046
79::2862::0.046
79::2863::0.046
79::2864::0.054
79::2866::0.046
79::2877::0.046
79::2885::0.087
79::2903::0.09
79::2907::0.046
79::2919::0.039
79::2960::0.044
79::2990::0.041
79::3045::0.165
79::3065::0.112
79::3108::0.319
79::3167::0.361
79::3172::0.365
79::3205::0.363
79::3226::0.358
79::3233::0.388
79::3367::0.126
79::3368::0.127
79::3384::0.311
79::3400::0.656
79::3402::0.25
79::3425::0.762
79::3436::0.376
79::3447::0.375
79::3456::0.374
79::3459::0.376
79::3499::0.358
79::3548::0.242
79::3580::0.177
79::3606::0.14
79::3616::0.243
79::3617::0.12
79::3620::0.507
79::3623::0.168
79::3624::0.397
79::3628::0.102
79::3665::0.41
79::3666::0.223
79::3670::0.16
79::3678::0.351
79::3687::0.365
79::3702::0.954
79::3715::0.875
79::3726::0.269
79::3742::0.136
79::3759::0.103
79::3764::0.136
79::3805::0.282
79::3809::0.12
79::3812::0.117
79::3832::0.17
79::3849::0.371
79::3868::0.179
79::3989::0.138
79::3990::0.138
79::4010::0.124
79::4011::0.505
79::4037::0.223
79::4039::0.339
79::4122::0.264
79::4129::0.173
79::4137::0.559
79::4184::1.766
79::4199::0.279
79::4212::0.168
79::4232::0.164
79::4235::0.418
79::4249::0.163
79::4267::0.163
79::4273::0.163
79::4301::0.329
79::4315::0.353
79::4321::0.372
79::4333::0.328
79::4343::0.132
79::4366::0.164
79::4389::0.21
79::4399::0.165
79::4401::2.273
79::4408::0.164
79::4433::0.164
79::4481::0.325
79::4523::0.297
79::4549::0.856
79::4554::0.366
79::4588::3.295
79::4596::0.183
79::4625::0.512
79::4630::0.359
79::4642::0.383
79::4648::0.207
79::4671::2.317
79::4680::0.28
79::4723::0.636
79::4734::0.37
79::4752::0.501
79::4778::0.268
79::4779::0.278
79::4799::0.312
79::4823::0.339
79::4825::1.716
79::4862::0.291
79::4916::0.241
79::4929::0.36
79::4944::0.255
79::4955::0.244
79::4965::0.476
79::4970::0.269
79::4992::0.322
79::5015::0.342
79::5022::0.534
79::5031::0.373
79::5064::0.309
79::5085::0.206
79::5151::0.358
79::5166::0.079
79::5182::0.065
79::5204::0.227
79::5244::1.138
79::5267::0.371
79::5276::0.415
79::5277::0.955
79::5285::0.392
79::5291::1.099
79::5292::0.325
79::5319::0.403
79::5329::0.216
79::5346::0.324
79::5352::0.214
79::5382::0.355
79::5383::0.202
79::5451::0.025
79::5471::0.174
79::5475::0.175
79::5496::0.132
79::5517::0.733
79::5530::0.946
79::5537::0.042
79::5544::0.993
79::5560::0.052
79::5584::0.551
79::5602::0.045
79::5613::0.107
79::5628::0.363
79::5643::0.137
79::5687::0.319
79::5705::0.138
79::5719::0.43
79::5725::0.16
79::5740::0.309
79::5754::0.385
79::5757::0.349
79::5779::0.418
79::5783::0.281
79::5784::0.458
79::5812::1.302
80::9::0.564
80::12::0.715
80::47::0.384
80::70::1.272
80::151::0.097
80::160::0.951
80::167::0.191
80::176::1.271
80::180::0.7
80::186::0.993
80::195::1.234
80::212::0.05
80::280::0.175
80::293::0.176
80::294::1.185
80::353::0.175
80::392::0.175
80::395::0.194
80::399::0.21
80::435::11.864
80::454::12.442
80::456::12.116
80::526::0.383
80::539::0.127
80::544::0.113
80::545::0.531
80::587::1.239
80::608::0.833
80::623::0.364
80::632::0.369
80::687::0.393
80::722::0.359
80::745::1.608
80::755::1.01
80::787::2.136
80::807::1.225
80::825::1.588
80::855::1.245
80::916::0.288
80::917::0.154
80::920::0.236
80::935::1.034
80::999::0.192
80::1010::0.141
80::1025::0.095
80::1072::0.599
80::1090::0.041
80::1103::0.029
80::1104::0.029
80::1125::1.094
80::1145::0.074
80::1153::0.274
80::1178::0.19
80::1225::0.069
80::1233::0.07
80::1245::0.037
80::1277::0.022
80::1314::0.008
80::1380::0.323
80::1412::0.632
80::1433::0.054
80::1443::0.103
80::1490::0.216
80::1508::0.529
80::1512::1.411
80::1513::0.13
80::1527::0.131
80::1562::1.085
80::1564::0.941
80::1569::0.056
80::1575::7.318
80::1616::0.417
80::1625::0.305
80::1626::0.26
80::1690::0.046
80::1698::0.046
80::1709::0.042
80::1725::0.042
80::1734::0.042
80::1745::0.041
80::1777::0.12
80::1794::0.036
80::1805::0.155
80::1860::0.566
80::1900::0.111
80::1902::0.223
80::1907::0.182
80::1921::0.862
80::1926::0.153
80::1935::0.271
80::1936::0.05
80::1969::0.313
80::1971::1.001
80::1999::7.788
80::2056::1.009
80::2066::0.371
80::2086::0.51
80::2087::0.46
80::2099::2.793
80::2101::0.223
80::2114::2.229
80::2137::0.426
80::2164::0.449
80::2167::0.079
80::2185::0.25
80::2200::0.068
80::2206::1.389
80::2255::0.255
80::2256::0.22
80::2262::0.11
80::2279::0.314
80::2283::0.056
80::2350::0.655
80::2351::0.319
80::2353::0.582
80::2354::0.219
80::2364::0.379
80::2391::0.088
80::2405::0.743
80::2445::0.12
80::2471::0.365
80::2502::0.723
80::2504::0.317
80::2552::1.594
80::2568::0.049
80::2590::0.357
80::2623::0.809
80::2629::0.375
80::2702::0.047
80::2708::0.048
80::2720::0.057
80::2753::0.049
80::2761::0.047
80::2788::0.077
80::2849::0.047
80::2851::0.047
80::2901::0.052
80::2920::0.701
80::2938::0.063
80::2946::0.425
80::2953::0.077
80::2990::0.038
80::3010::0.07
80::3013::0.032
80::3033::0.143
80::3076::0.212
80::3080::0.225
80::3096::0.256
80::3101::0.225
80::3108::0.623
80::3180::0.36
80::3188::0.524
80::3189::0.365
80::3190::0.398
80::3193::0.385
80::3199::0.363
80::3231::0.32
80::3253::1.109
80::3256::0.11
80::3259::0.945
80::3268::0.521
80::3280::0.821
80::3350::0.376
80::3387::1.073
80::3400::0.569
80::3410::0.789
80::3417::0.748
80::3426::0.742
80::3432::0.743
80::3433::0.742
80::3443::0.374
80::3490::0.356
80::3501::0.356
80::3519::0.192
80::3548::0.489
80::3602::0.106
80::3635::0.298
80::3659::0.132
80::3664::0.52
80::3666::0.182
80::3669::0.159
80::3731::0.142
80::3783::0.427
80::3802::0.281
80::3833::0.404
80::3845::0.358
80::3846::0.124
80::3871::0.561
80::3902::0.142
80::3928::0.256
80::3951::0.13
80::3970::0.204
80::4016::0.115
80::4028::0.191
80::4073::0.332
80::4110::0.149
80::4118::0.111
80::4120::0.182
80::4167::0.735
80::4187::0.733
80::4196::0.141
80::4205::0.494
80::4211::0.17
80::4216::0.213
80::4230::0.373
80::4263::0.458
80::4292::0.383
80::4312::0.483
80::4317::0.921
80::4327::0.471
80::4367::0.315
80::4373::0.564
80::4403::0.453
80::4437::0.488
80::4473::0.164
80::4511::0.694
80::4519::0.731
80::4565::0.548
80::4573::0.205
80::4584::0.441
80::4607::0.725
80::4634::0.584
80::4644::1.019
80::4689::0.434
80::4729::0.569
80::4765::0.49
80::4771::0.907
80::4781::0.419
80::4791::0.572
80::4795::0.427
80::4802::0.591
80::4806::0.436
80::4872::0.394
80::4902::0.838
80::4908::0.431
80::4931::0.433
80::4957::1.004
80::4965::0.697
80::4994::0.57
80::5076::0.399
80::5088::1.137
80::5128::1.522
80::5142::0.148
80::5164::0.099
80::5169::0.109
80::5188::0.387
80::5200::1.25
80::5215::0.145
80::5243::0.488
80::5246::1.368
80::5247::0.39
80::5299::0.176
80::5330::0.325
80::5331::0.638
80::5338::0.586
80::5342::0.355
80::5347::0.404
80::5371::0.397
80::5372::0.337
80::5388::0.474
80::5405::0.384
80::5442::1.109
80::5445::0.343
80::5449::0.114
80::5450::0.025
80::5506::0.375
80::5522::1.703
80::5526::0.063
80::5536::0.043
80::5578::0.23
80::5607::0.103
80::5649::0.519
80::5662::0.164
80::5711::0.14
80::5716::0.138
80::5748::1.675
80::5750::0.341
80::5790::0.417
81::5::0.308
81::7::0.736
81::12::0.77
81::54::0.712
81::61::2.239
81::92::0.021
81::115::0.143
81::132::0.098
81::153::0.059
81::157::0.219
81::182::1.871
81::195::1.25
81::216::1.374
81::284::0.181
81::303::0.486
81::308::0.18
81::369::0.18
81::387::0.179
81::400::0.208
81::402::12.063
81::409::12.144
81::421::12.627
81::436::13.379
81::437::12.547
81::458::0.347
81::481::2.76
81::502::0.409
81::533::0.186
81::538::0.146
81::557::0.721
81::572::0.715
81::574::16.35
81::589::0.74
81::617::0.513
81::636::0.637
81::678::4.271
81::713::0.429
81::743::1.133
81::750::0.925
81::816::1.235
81::842::0.948
81::851::16.174
81::861::1.342
81::939::0.758
81::955::0.182
81::975::0.215
81::982::0.114
81::1137::0.085
81::1161::0.051
81::1169::0.11
81::1171::0.338
81::1177::0.237
81::1195::0.186
81::1199::0.121
81::1205::0.106
81::1209::0.128
81::1250::0.037
81::1264::0.035
81::1297::0.035
81::1301::0.205
81::1320::0.144
81::1321::0.181
81::1326::0.171
81::1352::0.319
81::1360::0.138
81::1367::0.193
81::1368::0.153
81::1404::0.176
81::1462::0.406
81::1475::0.206
81::1518::0.023
81::1562::1.194
81::1571::0.057
81::1584::0.241
81::1627::0.625
81::1646::0.019
81::1655::0.02
81::1726::0.078
81::1739::0.081
81::1755::0.053
81::1769::1.381
81::1788::0.082
81::1813::0.107
81::1843::0.047
81::1919::0.494
81::1938::0.154
81::1955::0.125
81::1965::0.112
81::1966::0.034
81::2012::0.352
81::2019::0.321
81::2022::0.252
81::2036::0.898
81::2043::4.896
81::2055::0.745
81::2056::1.149
81::2069::0.09
81::2080::0.21
81::2091::0.302
81::2139::0.383
81::2151::0.369
81::2173::0.055
81::2178::0.054
81::2181::0.054
81::2195::0.194
81::2280::0.248
81::2282::0.304
81::2291::0.773
81::2327::0.908
81::2344::0.25
81::2382::0.393
81::2415::0.214
81::2431::0.273
81::2442::0.31
81::2494::0.164
81::2523::0.302
81::2553::0.036
81::2567::0.071
81::2637::0.079
81::2638::0.083
81::2646::3.427
81::2657::0.566
81::2661::0.432
81::2666::1.182
81::2674::0.381
81::2677::0.171
81::2708::0.043
81::2716::0.043
81::2717::0.044
81::2743::0.043
81::2744::0.044
81::2761::0.05
81::2766::0.311
81::2779::0.108
81::2787::0.046
81::2856::0.046
81::2878::0.112
81::2880::0.063
81::2963::0.06
81::2975::0.667
81::3015::0.12
81::3033::0.268
81::3042::0.046
81::3063::0.261
81::3086::0.417
81::3090::0.338
81::3095::0.123
81::3146::0.382
81::3249::0.505
81::3357::0.131
81::3365::0.795
81::3374::0.293
81::3394::1.017
81::3416::0.755
81::3452::0.442
81::3497::0.462
81::3543::0.218
81::3552::0.187
81::3560::0.166
81::3620::0.567
81::3622::0.261
81::3640::0.189
81::3648::0.223
81::3656::0.594
81::3668::0.557
81::3693::0.825
81::3696::0.15
81::3714::0.182
81::3740::0.174
81::3749::0.109
81::3769::0.697
81::3801::0.309
81::3802::0.401
81::3828::0.219
81::3838::0.404
81::3843::4.089
81::3853::0.723
81::4032::0.348
81::4068::0.635
81::4079::0.262
81::4118::0.112
81::4153::0.187
81::4154::0.609
81::4161::0.543
81::4177::0.157
81::4183::0.72
81::4207::0.47
81::4220::1.115
81::4236::0.348
81::4237::0.473
81::4239::0.168
81::4263::0.612
81::4268::0.203
81::4276::0.168
81::4286::0.167
81::4302::1.057
81::4311::1.182
81::4318::0.534
81::4542::0.42
81::4582::0.743
81::4596::0.199
81::4625::1.322
81::4646::0.497
81::4666::1.665
81::4683::0.837
81::4690::2.178
81::4695::0.586
81::4756::1.912
81::4775::0.549
81::4804::7.766
81::4813::0.555
81::4818::0.739
81::4852::0.628
81::4866::0.974
81::4870::0.95
81::4884::0.404
81::4887::0.727
81::4892::0.496
81::4920::0.683
81::4925::0.479
81::4952::0.565
81::4989::0.603
81::5019::0.907
81::5028::0.51
81::5034::0.324
81::5042::0.601
81::5062::0.569
81::5066::0.64
81::5084::0.355
81::5128::2.051
81::5164::0.197
81::5210::0.191
81::5237::0.387
81::5251::0.41
81::5323::0.608
81::5334::0.406
81::5376::0.667
81::5433::0.581
81::5470::0.18
81::5487::1.244
81::5511::0.461
81::5512::0.434
81::5528::0.959
81::5554::0.35
81::5556::0.377
81::5617::0.216
81::5653::0.266
81::5672::0.292
81::5680::0.227
81::5718::0.711
81::5738::1.412
81::5748::0.721
81::5789::0.809
82::62::6.117
82::63::6.166
82::80::6.117
82::81::6.606
82::87::5.536
82::119::5.221
82::120::5.226
82::139::7.046
82::164::5.318
82::228::0.211
82::231::0.269
82::295::0.744
82::312::0.21
82::323::0.347
82::332::0.21
82::336::0.21
82::342::0.218
82::363::0.212
82::365::0.229
82::369::0.21
82::376::0.227
82::378::0.211
82::379::0.21
82::427::0.211
82::435::0.596
82::436::0.691
82::441::0.821
82::444::0.668
82::446::0.627
82::447::0.213
82::448::0.211
82::464::5.41
82::482::0.207
82::483::0.209
82::554::5.76
82::573::6.41
82::583::5.561
82::611::0.362
82::621::8.01
82::633::0.453
82::661::6.172
82::675::5.992
82::699::5.983
82::827::6.208
82::840::6.445
82::910::6.744
82::914::5.818
82::994::7.32
82::1097::0.062
82::1103::0.062
82::1106::0.057
82::1117::0.397
82::1119::0.379
82::1134::0.056
82::1146::0.094
82::1182::5.223
82::1185::0.217
82::1201::10.036
82::1214::5.215
82::1231::0.13
82::1240::5.504
82::1253::0.071
82::1267::5.261
82::1299::0.067
82::1304::5.231
82::1366::6.321
82::1376::5.398
82::1408::0.439
82::1412::0.478
82::1446::0.086
82::1470::5.284
82::1476::7.739
82::1479::5.367
82::1497::5.325
82::1509::7.919
82::1519::0.064
82::1665::0.074
82::1680::0.082
82::1704::0.074
82::1750::9.118
82::1798::6.261
82::1825::5.643
82::1903::0.8
82::1911::2.732
82::1933::5.51
82::1971::5.38
82::1973::0.157
82::2002::5.479
82::2003::0.202
82::2025::5.377
82::2040::0.347
82::2071::0.09
82::2078::0.206
82::2133::0.391
82::2153::0.39
82::2171::5.371
82::2183::0.382
82::2207::5.261
82::2232::0.457
82::2234::0.355
82::2247::6.046
82::2258::5.476
82::2296::5.406
82::2304::5.498
82::2309::7.547
82::2318::0.455
82::2324::7.284
82::2342::0.083
82::2346::5.42
82::2369::5.085
82::2470::0.085
82::2496::5.528
82::2502::5.277
82::2509::5.432
82::2579::5.345
82::2582::0.354
82::2606::7.041
82::2607::6.575
82::2610::0.401
82::2611::0.407
82::2628::5.422
82::2637::0.247
82::2666::6.162
82::2668::0.118
82::2679::0.228
82::2688::5.253
82::2693::0.058
82::2732::0.061
82::2733::0.052
82::2734::0.058
82::2754::0.058
82::2800::0.058
82::2806::0.058
82::2835::0.059
82::2847::0.059
82::2849::0.057
82::2895::0.119
82::2899::0.059
82::2936::0.058
82::2947::5.323
82::2956::0.052
82::2964::0.068
82::2967::0.076
82::3011::5.257
82::3019::5.359
82::3027::5.21
82::3032::5.389
82::3044::0.197
82::3071::5.439
82::3097::5.296
82::3119::5.212
82::3141::5.339
82::3153::0.418
82::3171::0.385
82::3244::6.428
82::3265::0.169
82::3266::0.328
82::3267::0.311
82::3306::0.171
82::3354::0.14
82::3459::0.439
82::3480::6.234
82::3484::0.186
82::3502::0.43
82::3525::5.586
82::3532::0.753
82::3533::0.892
82::3563::0.164
82::3567::0.164
82::3579::5.655
82::3594::0.195
82::3598::0.15
82::3602::0.142
82::3699::5.518
82::3738::0.276
82::3838::0.348
82::3860::0.185
82::3869::0.194
82::3899::5.953
82::3962::0.2
82::3973::0.4
82::3979::0.207
82::3990::0.199
82::4060::0.225
82::4076::0.296
82::4120::0.199
82::4198::5.941
82::4205::2.623
82::4271::7.242
82::4297::5.607
82::4314::5.603
82::4333::7.079
82::4340::5.564
82::4367::5.461
82::4374::0.192
82::4386::0.191
82::4396::15.368
82::4397::7.16
82::4403::7.21
82::4453::0.194
82::4467::6.168
82::4484::6.472
82::4510::5.411
82::4555::5.634
82::4564::5.913
82::4585::5.578
82::4602::0.172
82::4605::5.658
82::4664::5.89
82::4683::5.569
82::4711::5.561
82::4752::5.897
82::4770::5.387
82::4800::5.535
82::4817::5.493
82::4844::5.554
82::4879::15.596
82::4904::5.631
82::4928::5.531
82::4969::6.02
82::4983::0.218
82::4987::5.853
82::5037::5.536
82::5048::6.374
82::5058::5.642
82::5070::5.948
82::5117::5.449
82::5129::7.445
82::5148::6.948
82::5160::5.963
82::5210::5.318
82::5212::5.256
82::5233::5.535
82::5236::5.456
82::5277::7.054
82::5278::5.501
82::5312::5.497
82::5317::7.473
82::5318::5.428
82::5327::11.904
82::5329::5.546
82::5349::5.672
82::5366::0.371
82::5402::0.38
82::5456::0.065
82::5465::0.209
82::5474::0.209
82::5478::0.21
82::5520::0.334
82::5570::0.076
82::5572::0.077
82::5583::5.616
82::5615::5.503
82::5622::4.676
82::5710::5.541
82::5727::5.57
82::5739::0.417
82::5750::7.006
83::7::1.081
83::93::3.089
83::98::2.615
83::111::0.12
83::133::2.156
83::178::1.563
83::235::0.566
83::244::0.177
83::270::0.176
83::271::0.241
83::276::0.216
83::300::11.771
83::325::0.176
83::333::0.176
83::337::0.196
83::344::0.207
83::403::12.293
83::414::12.729
83::428::0.266
83::453::4.042
83::473::0.345
83::481::0.34
83::525::0.386
83::526::0.386
83::541::0.119
83::567::0.547
83::592::0.654
83::631::0.418
83::633::0.427
83::675::0.739
83::692::0.377
83::707::0.307
83::757::0.86
83::795::1.208
83::837::2.908
83::898::4.64
83::961::0.263
83::977::8.334
83::990::7.059
83::1007::7.06
83::1016::0.04
83::1023::7.101
83::1024::14.044
83::1125::1.096
83::1138::5.181
83::1175::0.12
83::1180::5.647
83::1185::0.202
83::1205::4.513
83::1209::4.319
83::1247::0.034
83::1268::0.049
83::1302::0.115
83::1324::0.046
83::1340::4.498
83::1353::0.139
83::1387::0.143
83::1405::12.856
83::1410::0.389
83::1439::0.15
83::1455::14.1
83::1488::0.091
83::1499::0.176
83::1524::2.129
83::1578::7.274
83::1616::2.366
83::1688::0.058
83::1690::0.057
83::1702::0.184
83::1723::0.064
83::1746::0.064
83::1784::5.222
83::1805::0.677
83::1826::5.161
83::1830::0.125
83::1842::5.37
83::1846::0.325
83::1863::0.331
83::1870::1.681
83::1875::2.07
83::1909::6.041
83::1964::0.291
83::1965::0.08
83::1986::0.199
83::1987::5.251
83::1990::0.144
83::1997::0.643
83::2008::0.22
83::2035::14.0
83::2053::0.171
83::2065::5.156
83::2077::4.554
83::2080::0.181
83::2115::14.124
83::2124::4.572
83::2186::14.269
83::2187::4.29
83::2204::0.281
83::2218::0.346
83::2220::0.388
83::2235::0.996
83::2244::10.063
83::2274::0.031
83::2299::0.229
83::2316::2.287
83::2321::0.799
83::2348::0.189
83::2408::0.159
83::2430::0.252
83::2446::4.287
83::2450::0.307
83::2458::5.186
83::2474::0.016
83::2488::0.015
83::2495::0.303
83::2503::0.361
83::2526::14.009
83::2559::1.424
83::2594::2.034
83::2633::0.1
83::2645::14.374
83::2663::4.342
83::2675::8.884
83::2678::0.511
83::2712::0.047
83::2735::0.048
83::2739::0.04
83::2753::0.047
83::2820::0.047
83::2837::0.046
83::2847::0.047
83::2855::0.046
83::2874::0.047
83::2893::0.046
83::2918::0.039
83::2921::0.052
83::2995::0.356
83::3008::4.244
83::3054::5.243
83::3080::5.238
83::3137::12.314
83::3145::0.833
83::3165::0.342
83::3220::0.388
83::3315::2.363
83::3363::0.234
83::3371::0.118
83::3372::0.117
83::3506::0.402
83::3508::0.142
83::3525::0.674
83::3541::0.146
83::3543::0.145
83::3574::0.176
83::3581::0.177
83::3589::2.546
83::3611::0.143
83::3623::0.179
83::3671::0.545
83::3674::4.823
83::3761::0.143
83::3816::0.114
83::3822::0.197
83::3840::17.159
83::3847::0.117
83::3870::0.186
83::3876::0.126
83::3891::2.833
83::3898::0.109
83::3919::0.137
83::3971::0.776
83::3982::0.419
83::4016::0.11
83::4024::1.385
83::4032::1.154
83::4042::0.389
83::4086::0.119
83::4095::4.911
83::4109::0.155
83::4125::0.108
83::4137::0.5
83::4139::6.027
83::4172::0.345
83::4224::0.483
83::4227::0.793
83::4284::0.184
83::4299::0.478
83::4334::0.184
83::4337::0.495
83::4344::0.119
83::4357::0.405
83::4367::0.342
83::4368::0.115
83::4390::4.573
83::4403::4.642
83::4438::0.183
83::4446::0.477
83::4459::0.205
83::4483::0.184
83::4484::14.467
83::4514::4.7
83::4527::0.431
83::4534::4.705
83::4547::4.882
83::4571::0.125
83::4612::0.689
83::4635::4.684
83::4646::0.41
83::4662::4.988
83::4665::5.453
83::4677::0.439
83::4699::4.558
83::4713::0.331
83::4734::14.357
83::4737::4.814
83::4741::5.052
83::4754::4.641
83::4769::4.624
83::4825::10.581
83::4854::4.67
83::4856::4.929
83::4858::5.382
83::4866::5.19
83::4871::0.537
83::4894::0.936
83::4897::14.684
83::4924::0.391
83::4943::0.367
83::4950::14.072
83::4954::5.774
83::4976::4.423
83::5044::1.526
83::5057::1.261
83::5058::0.502
83::5075::0.734
83::5084::0.344
83::5088::1.148
83::5099::4.643
83::5145::0.205
83::5154::1.303
83::5177::4.496
83::5212::0.374
83::5221::0.063
83::5255::5.161
83::5270::0.303
83::5332::0.318
83::5364::4.684
83::5403::14.307
83::5424::0.396
83::5434::4.542
83::5462::0.35
83::5499::4.392
83::5562::4.336
83::5596::0.011
83::5597::2.131
83::5601::0.052
83::5631::0.302
83::5634::0.306
83::5697::0.448
83::5719::0.458
83::5721::0.474
83::5735::0.492
83::5761::0.749
83::5799::4.614
84::16::0.959
84::18::0.945
84::23::0.342
84::30::0.406
84::51::0.36
84::55::0.759
84::80::1.034
84::85::1.433
84::97::0.938
84::169::0.238
84::178::1.543
84::186::1.62
84::189::1.055
84::221::0.173
84::225::0.174
84::276::0.173
84::290::0.339
84::302::0.21
84::314::0.173
84::321::9.423
84::324::0.175
84::344::0.173
84::360::0.176
84::369::0.173
84::393::0.174
84::405::13.079
84::406::0.585
84::499::0.335
84::531::0.168
84::532::0.16
84::557::0.705
84::563::0.36
84::577::0.572
84::580::0.57
84::597::0.558
84::740::1.145
84::747::0.895
84::758::3.126
84::802::4.828
84::823::1.425
84::835::1.057
84::838::1.115
84::901::0.363
84::928::1.14
84::949::0.131
84::958::0.136
84::971::0.261
84::990::0.213
84::1003::0.155
84::1006::0.152
84::1027::0.236
84::1124::0.189
84::1153::0.269
84::1198::0.237
84::1216::0.218
84::1265::0.069
84::1291::0.021
84::1292::0.023
84::1308::0.221
84::1321::0.118
84::1330::6.116
84::1360::0.167
84::1395::0.189
84::1410::0.414
84::1429::0.075
84::1436::0.056
84::1458::0.524
84::1475::0.17
84::1477::0.258
84::1501::0.083
84::1523::0.172
84::1555::0.424
84::1579::0.1
84::1580::0.242
84::1584::0.157
84::1599::0.295
84::1627::0.346
84::1666::0.047
84::1670::0.048
84::1759::0.098
84::1822::0.159
84::1836::0.123
84::1866::9.306
84::1887::1.487
84::1891::2.971
84::1921::0.919
84::1932::0.029
84::1960::0.103
84::1975::0.125
84::1996::0.052
84::2004::0.832
84::2010::0.212
84::2015::0.102
84::2021::0.105
84::2041::3.609
84::2065::3.132
84::2112::0.151
84::2127::0.859
84::2157::0.439
84::2158::0.826
84::2160::1.148
84::2161::0.446
84::2163::0.452
84::2168::0.046
84::2180::0.027
84::2196::0.246
84::2205::0.182
84::2209::0.269
84::2215::0.178
84::2216::0.975
84::2223::0.327
84::2234::0.357
84::2270::0.142
84::2285::0.392
84::2294::0.332
84::2295::0.292
84::2308::0.751
84::2330::1.02
84::2359::0.999
84::2365::0.814
84::2386::0.085
84::2439::0.252
84::2453::0.344
84::2458::0.26
84::2500::0.046
84::2549::0.094
84::2556::0.032
84::2585::0.283
84::2589::3.506
84::2601::1.639
84::2607::0.637
84::2630::0.366
84::2643::0.112
84::2644::0.839
84::2661::0.225
84::2663::0.244
84::2668::0.079
84::2708::0.047
84::2717::0.068
84::2737::0.045
84::2746::0.045
84::2768::0.044
84::2792::0.044
84::2820::0.046
84::2823::0.045
84::2826::0.045
84::2890::0.223
84::2935::0.067
84::2984::6.104
84::2990::0.034
84::3001::0.361
84::3018::0.059
84::3025::0.243
84::3065::0.306
84::3068::0.144
84::3099::0.243
84::3111::0.744
84::3131::0.543
84::3163::0.31
84::3174::0.33
84::3176::0.331
84::3179::0.362
84::3180::0.316
84::3190::0.307
84::3195::0.324
84::3203::0.307
84::3234::0.648
84::3236::0.358
84::3258::0.114
84::3266::0.711
84::3273::0.143
84::3328::0.599
84::3331::0.387
84::3339::0.392
84::3372::0.126
84::3398::0.966
84::3432::0.735
84::3446::0.399
84::3497::0.393
84::3501::0.355
84::3529::0.56
84::3559::0.132
84::3572::1.417
84::3580::0.178
84::3582::0.502
84::3616::0.532
84::3620::0.409
84::3621::0.17
84::3633::0.436
84::3648::0.109
84::3667::0.182
84::3673::0.117
84::3685::0.712
84::3693::0.533
84::3735::0.554
84::3831::0.414
84::3837::0.278
84::3839::0.308
84::3888::0.256
84::3917::0.144
84::3929::0.247
84::3931::0.275
84::3947::0.457
84::3977::0.178
84::3982::0.441
84::3987::0.142
84::3989::0.143
84::4018::0.853
84::4025::0.213
84::4028::0.189
84::4070::0.045
84::4076::0.26
84::4099::0.535
84::4114::0.604
84::4155::0.187
84::4179::0.299
84::4209::0.183
84::4217::0.466
84::4218::0.166
84::4234::1.167
84::4237::0.476
84::4255::0.168
84::4279::0.166
84::4299::0.484
84::4322::0.522
84::4334::0.167
84::4335::0.167
84::4351::0.393
84::4363::0.189
84::4438::0.167
84::4457::0.167
84::4460::0.209
84::4467::1.306
84::4504::2.53
84::4505::0.141
84::4515::2.685
84::4521::8.52
84::4527::0.433
84::4574::0.526
84::4575::0.418
84::4586::0.544
84::4593::0.957
84::4594::0.558
84::4595::0.576
84::4597::0.509
84::4630::0.649
84::4650::0.792
84::4665::0.525
84::4668::2.582
84::4670::0.694
84::4699::0.494
84::4704::0.556
84::4710::0.747
84::4725::0.524
84::4737::0.668
84::4747::0.396
84::4761::0.427
84::4771::0.909
84::4786::0.379
84::4825::1.827
84::4839::0.407
84::4844::0.501
84::4868::0.641
84::4886::0.639
84::4899::0.468
84::4915::0.41
84::4929::0.629
84::4936::2.865
84::4937::0.559
84::4955::0.509
84::4956::0.807
84::4966::1.081
84::4978::0.648
84::4996::0.881
84::5001::0.561
84::5051::3.043
84::5078::0.723
84::5082::0.537
84::5107::0.347
84::5116::0.467
84::5158::1.131
84::5200::1.262
84::5217::0.752
84::5275::0.285
84::5291::1.3
84::5296::0.227
84::5328::0.896
84::5355::0.571
84::5367::1.173
84::5395::0.229
84::5439::0.469
84::5453::0.207
84::5462::0.347
84::5477::0.172
84::5482::0.173
84::5511::0.385
84::5535::0.043
84::5542::0.066
84::5546::0.041
84::5577::0.17
84::5588::0.227
84::5596::0.065
84::5599::0.139
84::5613::0.167
84::5614::0.497
84::5623::0.366
84::5652::0.357
84::5654::0.111
84::5665::0.166
84::5666::0.167
84::5668::0.165
84::5675::0.272
84::5684::0.145
84::5695::0.14
84::5718::0.722
84::5729::0.963
84::5734::0.12
84::5763::0.399
84::5768::0.384
84::5810::0.571
85::2::0.305
85::6::0.546
85::36::0.375
85::40::0.699
85::57::0.671
85::60::0.338
85::62::1.156
85::109::0.416
85::125::0.016
85::193::0.704
85::196::0.754
85::197::0.74
85::247::0.177
85::260::0.189
85::275::0.377
85::308::0.178
85::313::0.177
85::356::0.178
85::360::0.178
85::379::0.178
85::389::0.188
85::391::0.3
85::413::12.636
85::441::12.851
85::458::0.296
85::482::0.148
85::531::0.163
85::533::0.164
85::561::0.242
85::580::0.302
85::601::0.507
85::605::0.268
85::621::0.696
85::658::1.21
85::662::0.323
85::669::0.367
85::672::0.675
85::673::1.248
85::688::0.418
85::720::0.281
85::724::0.386
85::732::0.307
85::758::0.775
85::818::14.794
85::830::1.738
85::833::2.879
85::840::1.127
85::914::0.073
85::925::0.106
85::932::1.112
85::949::0.08
85::951::0.078
85::957::0.046
85::964::0.061
85::1051::0.295
85::1073::10.179
85::1096::0.056
85::1123::0.105
85::1143::0.127
85::1176::0.05
85::1204::0.2
85::1259::0.152
85::1271::0.01
85::1290::0.012
85::1331::0.078
85::1344::0.012
85::1349::0.017
85::1355::0.008
85::1404::0.03
85::1436::0.026
85::1448::0.022
85::1456::0.209
85::1560::0.56
85::1573::0.06
85::1592::0.345
85::1595::0.144
85::1664::0.035
85::1666::0.033
85::1672::0.037
85::1673::0.034
85::1678::0.036
85::1695::0.034
85::1699::0.034
85::1700::0.034
85::1703::0.032
85::1759::0.08
85::1761::0.025
85::1768::0.103
85::1772::0.024
85::1780::0.071
85::1808::0.053
85::1837::0.063
85::1867::0.608
85::1869::0.593
85::1871::1.315
85::1888::0.563
85::1925::0.352
85::1943::0.019
85::1957::0.022
85::1992::0.039
85::2009::0.022
85::2019::0.021
85::2069::0.031
85::2073::0.035
85::2083::0.088
85::2121::0.103
85::2151::0.367
85::2153::0.367
85::2166::0.067
85::2170::0.078
85::2183::0.319
85::2188::0.055
85::2220::0.341
85::2226::0.659
85::2334::0.03
85::2347::3.231
85::2387::0.098
85::2407::0.065
85::2411::0.075
85::2433::0.326
85::2442::0.222
85::2443::0.121
85::2450::0.19
85::2468::0.097
85::2469::0.048
85::2471::0.117
85::2524::0.067
85::2544::0.034
85::2565::0.08
85::2610::0.453
85::2661::0.137
85::2680::0.962
85::2721::0.037
85::2760::0.035
85::2762::0.035
85::2768::0.036
85::2803::0.036
85::2807::0.036
85::2815::0.036
85::2845::0.035
85::2898::0.075
85::2934::0.029
85::2956::0.028
85::2959::0.138
85::2973::0.047
85::2996::0.227
85::3040::0.094
85::3054::0.155
85::3056::0.139
85::3060::0.165
85::3115::0.493
85::3134::0.199
85::3164::0.311
85::3181::0.307
85::3221::0.307
85::3238::0.33
85::3255::0.141
85::3319::0.355
85::3377::0.118
85::3432::0.326
85::3433::0.694
85::3498::0.356
85::3522::0.357
85::3553::0.123
85::3554::0.122
85::3560::0.123
85::3566::0.12
85::3577::0.16
85::3593::0.125
85::3596::0.123
85::3627::0.324
85::3646::0.463
85::3648::0.097
85::3650::0.187
85::3669::0.153
85::3705::0.737
85::3741::0.477
85::3749::0.097
85::3760::0.37
85::3782::0.549
85::3789::0.108
85::3808::0.098
85::3822::0.305
85::3869::0.157
85::3907::0.117
85::3942::0.124
85::3949::0.879
85::3996::0.166
85::4004::0.795
85::4014::0.468
85::4015::0.12
85::4085::0.294
85::4107::0.3
85::4116::0.128
85::4138::0.39
85::4143::0.717
85::4148::0.424
85::4149::0.105
85::4174::0.363
85::4219::0.152
85::4262::1.552
85::4273::0.152
85::4297::0.398
85::4351::0.329
85::4366::0.152
85::4403::0.411
85::4443::0.512
85::4456::0.153
85::4495::0.11
85::4528::0.122
85::4533::0.308
85::4546::0.362
85::4576::0.464
85::4579::0.427
85::4594::0.571
85::4596::0.173
85::4599::1.454
85::4601::0.284
85::4616::0.503
85::4633::0.467
85::4641::0.623
85::4675::0.677
85::4726::0.399
85::4778::0.393
85::4847::0.367
85::4859::1.286
85::4882::0.568
85::4905::0.559
85::4930::0.471
85::4946::0.07
85::4956::0.523
85::4969::0.747
85::4998::1.329
85::5029::0.467
85::5052::0.562
85::5053::0.463
85::5055::0.788
85::5151::0.32
85::5153::0.505
85::5167::0.201
85::5197::0.08
85::5198::0.064
85::5200::1.17
85::5246::0.208
85::5247::0.337
85::5275::0.288
85::5315::0.751
85::5323::0.539
85::5353::0.356
85::5396::0.413
85::5401::0.619
85::5410::0.122
85::5415::0.945
85::5417::0.281
85::5418::0.446
85::5420::0.373
85::5433::0.625
85::5466::0.177
85::5474::0.178
85::5479::0.177
85::5501::1.036
85::5516::0.349
85::5521::0.321
85::5555::0.059
85::5575::0.386
85::5656::0.306
85::5668::0.152
85::5675::0.244
85::5689::0.128
85::5713::0.133
85::5717::0.179
85::5744::0.247
85::5755::0.709
85::5762::0.405
85::5797::0.491
85::5805::1.083
85::5813::0.333
86::9::0.537
86::42::10.305
86::80::0.805
86::95::3.928
86::150::0.06
86::193::0.691
86::201::0.528
86::204::0.501
86::213::0.043
86::227::0.177
86::228::0.22
86::229::0.178
86::288::0.18
86::304::0.177
86::314::0.177
86::338::9.171
86::346::0.177
86::366::0.183
86::414::13.636
86::429::0.182
86::440::0.178
86::453::11.739
86::462::0.413
86::464::0.328
86::543::0.209
86::570::3.645
86::622::0.364
86::627::0.705
86::640::0.369
86::643::0.36
86::644::0.351
86::648::0.402
86::661::0.584
86::734::0.757
86::741::0.738
86::761::0.591
86::812::0.734
86::856::0.615
86::927::0.071
86::936::0.13
86::946::0.062
86::953::0.07
86::971::0.14
86::979::0.081
86::997::1.479
86::1033::0.189
86::1034::0.185
86::1050::0.368
86::1121::0.126
86::1149::0.06
86::1166::0.043
86::1202::0.058
86::1207::0.088
86::1209::0.222
86::1229::0.07
86::1240::0.044
86::1243::0.041
86::1257::0.173
86::1259::0.039
86::1284::0.01
86::1337::0.067
86::1346::0.06
86::1375::0.026
86::1378::3.053
86::1381::0.016
86::1385::0.008
86::1392::0.037
86::1411::0.724
86::1419::0.011
86::1423::0.374
86::1429::0.034
86::1562::0.887
86::1583::0.227
86::1587::0.648
86::1594::0.302
86::1611::0.157
86::1624::0.065
86::1632::0.77
86::1651::0.034
86::1678::0.033
86::1682::0.033
86::1728::0.035
86::1794::0.035
86::1805::0.119
86::1822::0.053
86::1829::0.04
86::1912::0.344
86::1917::0.367
86::1929::0.06
86::1939::0.034
86::1947::0.012
86::1955::0.017
86::2007::0.084
86::2045::2.067
86::2049::1.856
86::2065::0.643
86::2093::0.067
86::2109::0.07
86::2110::0.22
86::2119::0.056
86::2126::0.29
86::2162::0.308
86::2192::0.2
86::2264::0.055
86::2278::0.152
86::2294::0.195
86::2310::0.121
86::2342::0.047
86::2356::0.482
86::2361::0.4
86::2396::0.032
86::2404::0.06
86::2440::0.097
86::2441::0.451
86::2442::0.223
86::2445::0.141
86::2458::0.114
86::2482::0.06
86::2491::0.074
86::2511::0.076
86::2525::0.132
86::2536::0.036
86::2557::0.145
86::2569::0.023
86::2572::0.07
86::2581::1.251
86::2643::0.104
86::2677::0.159
86::2693::0.035
86::2735::0.034
86::2742::0.034
86::2765::0.034
86::2800::0.034
86::2824::0.035
86::2831::0.034
86::2851::0.035
86::2862::0.045
86::2899::0.069
86::2902::0.037
86::2910::0.035
86::2939::0.029
86::2946::0.05
86::2955::0.043
86::2962::0.101
86::2964::0.023
86::3055::0.042
86::3059::0.663
86::3063::0.061
86::3066::0.069
86::3073::0.1
86::3079::0.022
86::3088::0.066
86::3093::0.432
86::3164::0.327
86::3178::0.31
86::3188::0.312
86::3192::0.343
86::3201::0.313
86::3251::1.255
86::3325::0.355
86::3328::0.554
86::3332::2.321
86::3341::0.358
86::3351::0.358
86::3353::0.216
86::3398::0.697
86::3409::0.755
86::3489::5.599
86::3491::0.383
86::3508::0.128
86::3513::0.136
86::3518::0.164
86::3550::0.124
86::3581::0.207
86::3585::0.252
86::3620::0.393
86::3625::0.199
86::3649::3.143
86::3671::0.215
86::3751::0.15
86::3766::0.121
86::3785::0.155
86::3787::0.163
86::3815::0.098
86::3833::0.402
86::3843::2.008
86::3878::0.121
86::3881::0.25
86::3883::0.268
86::3977::0.178
86::4018::0.656
86::4023::0.179
86::4027::0.175
86::4032::0.287
86::4057::0.313
86::4067::0.669
86::4077::0.242
86::4103::0.504
86::4112::0.482
86::4125::0.112
86::4161::0.648
86::4178::0.552
86::4241::0.305
86::4252::0.358
86::4274::0.262
86::4289::0.154
86::4292::0.304
86::4317::0.685
86::4318::0.331
86::4358::0.152
86::4361::0.328
86::4394::0.326
86::4396::10.194
86::4428::0.153
86::4439::0.153
86::4506::0.211
86::4507::0.107
86::4513::0.3
86::4587::0.185
86::4592::6.547
86::4593::0.56
86::4601::0.249
86::4620::0.274
86::4638::0.266
86::4670::0.217
86::4684::2.851
86::4688::1.301
86::4698::0.606
86::4703::0.545
86::4716::0.251
86::4728::0.219
86::4744::0.549
86::4745::0.206
86::4820::0.508
86::4828::15.711
86::4919::0.321
86::4926::0.336
86::4932::0.303
86::4952::0.314
86::4972::0.33
86::4983::0.19
86::4992::0.339
86::5012::0.251
86::5020::0.54
86::5030::0.468
86::5046::0.458
86::5051::0.647
86::5057::0.32
86::5106::0.201
86::5122::4.263
86::5145::0.174
86::5168::0.211
86::5177::0.176
86::5219::0.101
86::5221::0.279
86::5222::0.143
86::5232::0.577
86::5273::0.512
86::5291::1.035
86::5313::0.206
86::5337::0.332
86::5367::0.716
86::5370::0.239
86::5378::0.204
86::5444::0.642
86::5462::0.524
86::5483::0.177
86::5494::0.146
86::5501::0.692
86::5516::0.349
86::5540::0.026
86::5541::0.93
86::5551::0.037
86::5555::0.058
86::5572::0.033
86::5574::0.061
86::5576::0.168
86::5584::0.727
86::5633::0.316
86::5650::0.174
86::5677::0.248
86::5683::0.401
86::5686::0.263
86::5700::0.135
86::5701::0.135
86::5710::0.259
86::5746::0.143
86::5748::0.476
86::5754::0.305
86::5776::0.219
86::5805::0.876
86::5822::0.23
87::25::0.85
87::42::4.097
87::48::0.349
87::114::0.052
87::137::0.043
87::148::0.037
87::160::0.93
87::170::0.253
87::257::0.178
87::273::0.179
87::307::0.179
87::354::0.178
87::366::0.178
87::388::0.557
87::402::9.876
87::447::0.365
87::452::11.479
87::486::0.154
87::509::0.142
87::519::0.388
87::543::0.208
87::572::0.637
87::573::1.079
87::580::0.443
87::592::0.81
87::598::0.359
87::618::1.01
87::623::4.02
87::629::1.778
87::634::0.988
87::637::0.376
87::645::3.269
87::683::0.401
87::714::0.502
87::720::0.281
87::749::1.223
87::799::1.021
87::820::0.553
87::835::1.042
87::855::2.566
87::910::1.078
87::920::0.191
87::968::0.213
87::977::2.043
87::989::0.283
87::1009::0.142
87::1018::0.106
87::1072::10.422
87::1087::0.021
87::1091::0.033
87::1107::0.058
87::1111::0.147
87::1136::0.029
87::1154::0.252
87::1216::0.15
87::1241::0.021
87::1256::0.092
87::1274::0.026
87::1284::0.011
87::1287::0.013
87::1317::0.057
87::1325::0.023
87::1326::0.055
87::1337::0.055
87::1360::0.096
87::1363::0.08
87::1370::0.102
87::1389::0.083
87::1405::1.03
87::1413::1.123
87::1429::0.043
87::1450::0.054
87::1461::0.122
87::1496::0.135
87::1499::0.118
87::1504::0.411
87::1526::0.13
87::1535::0.438
87::1574::0.032
87::1600::0.201
87::1616::0.3
87::1626::0.189
87::1655::0.035
87::1672::0.038
87::1699::0.034
87::1701::0.154
87::1730::0.035
87::1770::0.082
87::1776::0.067
87::1778::0.053
87::1802::0.079
87::1804::0.259
87::1816::0.251
87::1839::0.128
87::1844::2.786
87::1862::0.869
87::1885::0.753
87::1898::0.707
87::1947::0.018
87::1955::0.017
87::1998::0.298
87::2028::2.928
87::2032::1.202
87::2036::0.612
87::2045::0.781
87::2058::1.763
87::2072::0.115
87::2092::0.12
87::2093::0.126
87::2121::0.151
87::2127::0.608
87::2138::0.368
87::2147::0.368
87::2160::0.809
87::2173::0.049
87::2214::0.167
87::2247::0.904
87::2269::0.057
87::2275::0.169
87::2276::0.272
87::2303::0.333
87::2330::0.965
87::2338::0.051
87::2356::0.648
87::2373::0.104
87::2391::0.094
87::2397::0.184
87::2402::0.547
87::2537::0.023
87::2554::0.07
87::2587::1.695
87::2668::0.075
87::2783::0.037
87::2792::0.036
87::2797::0.035
87::2809::0.035
87::2856::0.035
87::2862::0.036
87::2865::0.036
87::2892::0.041
87::2908::0.037
87::2936::0.029
87::3000::0.512
87::3017::0.087
87::3033::0.22
87::3042::0.026
87::3067::0.404
87::3070::0.044
87::3082::0.096
87::3087::0.046
87::3140::15.222
87::3148::0.315
87::3152::0.316
87::3179::0.317
87::3182::0.321
87::3186::0.309
87::3235::0.317
87::3258::0.113
87::3259::1.249
87::3333::0.357
87::3347::0.358
87::3355::0.468
87::3358::0.122
87::3375::0.236
87::3403::0.551
87::3407::0.365
87::3422::0.764
87::3434::0.339
87::3461::0.359
87::3517::0.175
87::3521::0.175
87::3525::0.368
87::3531::4.724
87::3572::1.509
87::3626::0.175
87::3637::0.168
87::3643::0.189
87::3676::0.31
87::3700::0.138
87::3702::1.019
87::3730::0.133
87::3732::0.189
87::3759::0.099
87::3789::0.103
87::3816::0.098
87::3821::0.287
87::3837::0.246
87::3861::0.156
87::3900::0.144
87::3931::0.247
87::3934::0.355
87::3936::0.354
87::3937::1.138
87::3966::0.331
87::3983::0.253
87::4007::0.115
87::4009::0.634
87::4047::0.201
87::4061::0.438
87::4065::0.107
87::4094::0.191
87::4099::0.33
87::4106::0.352
87::4117::0.102
87::4125::0.108
87::4156::1.23
87::4198::0.474
87::4209::0.155
87::4211::0.168
87::4232::0.153
87::4248::0.154
87::4261::0.511
87::4279::0.154
87::4301::0.344
87::4322::0.299
87::4337::0.307
87::4402::0.204
87::4424::0.335
87::4436::0.153
87::4483::0.153
87::4557::0.334
87::4585::0.307
87::4593::0.579
87::4595::0.361
87::4634::0.433
87::4656::0.326
87::4688::1.273
87::4690::1.733
87::4691::0.55
87::4702::0.546
87::4746::0.335
87::4751::0.342
87::4777::0.345
87::4781::0.274
87::4782::0.204
87::4840::0.246
87::4841::0.25
87::4850::0.246
87::4855::0.243
87::4862::0.277
87::4927::0.292
87::4928::0.29
87::4929::0.331
87::4944::0.19
87::4948::0.247
87::4972::0.313
87::5010::0.195
87::5033::0.394
87::5036::0.421
87::5060::0.282
87::5082::0.38
87::5162::0.035
87::5166::0.064
87::5174::0.844
87::5195::0.055
87::5202::0.066
87::5236::0.28
87::5253::0.092
87::5263::0.259
87::5295::0.33
87::5308::0.283
87::5326::0.153
87::5336::0.32
87::5344::0.235
87::5376::0.19
87::5408::0.368
87::5420::0.362
87::5437::0.317
87::5469::0.177
87::5481::0.177
87::5496::0.108
87::5546::0.022
87::5552::0.021
87::5589::1.656
87::5593::0.066
87::5595::0.056
87::5620::0.313
87::5623::0.326
87::5639::0.134
87::5644::0.133
87::5655::0.096
87::5671::0.241
87::5674::0.24
87::5683::0.403
87::5690::0.258
87::5710::0.258
87::5722::0.262
87::5734::0.1
87::5740::0.287
87::5762::0.406
87::5790::0.273
87::5798::0.257
88::47::0.368
88::162::0.099
88::251::0.171
88::274::3.121
88::282::0.201
88::284::0.171
88::288::0.172
88::303::0.171
88::310::0.172
88::316::0.171
88::346::0.171
88::355::0.171
88::366::0.172
88::383::0.172
88::423::0.172
88::438::13.665
88::512::0.506
88::516::0.195
88::524::0.375
88::590::0.237
88::607::0.255
88::648::0.371
88::658::0.333
88::662::0.364
88::675::0.733
88::702::0.388
88::725::0.334
88::756::0.674
88::813::1.101
88::839::1.187
88::901::0.343
88::924::0.105
88::942::0.111
88::956::0.082
88::962::0.346
88::972::0.144
88::1025::0.057
88::1077::1.073
88::1086::0.091
88::1100::0.034
88::1133::0.09
88::1144::0.122
88::1146::0.095
88::1155::0.075
88::1161::0.051
88::1167::0.033
88::1192::0.119
88::1202::0.075
88::1217::0.26
88::1241::0.03
88::1264::0.026
88::1302::0.119
88::1336::0.321
88::1337::0.139
88::1341::0.073
88::1370::0.36
88::1373::0.038
88::1381::0.135
88::1397::0.136
88::1400::0.104
88::1406::0.652
88::1428::0.106
88::1437::0.236
88::1460::0.134
88::1484::0.258
88::1551::0.432
88::1560::1.016
88::1563::1.31
88::1597::1.076
88::1599::0.295
88::1601::0.317
88::1633::0.55
88::1639::0.027
88::1652::0.026
88::1672::0.029
88::1771::0.072
88::1793::0.067
88::1814::0.121
88::1834::0.123
88::1842::0.09
88::1844::1.666
88::1898::0.212
88::1907::0.202
88::1918::0.517
88::1936::0.042
88::1951::0.025
88::1958::0.023
88::1960::0.041
88::1970::0.097
88::1986::0.066
88::1994::0.025
88::2026::2.061
88::2034::0.304
88::2051::0.392
88::2058::0.715
88::2060::3.379
88::2063::3.402
88::2075::2.797
88::2081::0.184
88::2087::0.126
88::2096::0.352
88::2100::0.037
88::2156::0.379
88::2158::1.486
88::2197::0.147
88::2207::0.129
88::2223::0.339
88::2239::0.314
88::2249::0.128
88::2268::0.086
88::2275::1.348
88::2291::0.279
88::2292::0.178
88::2300::0.385
88::2302::0.404
88::2308::0.382
88::2361::0.411
88::2370::0.067
88::2387::0.066
88::2395::0.08
88::2414::0.048
88::2438::0.142
88::2456::0.037
88::2482::0.06
88::2485::0.135
88::2519::0.07
88::2531::0.196
88::2548::0.009
88::2556::0.223
88::2567::0.029
88::2584::0.327
88::2596::0.711
88::2599::0.713
88::2612::0.394
88::2668::0.118
88::2693::0.035
88::2694::0.036
88::2712::0.034
88::2713::0.035
88::2737::0.035
88::2762::0.036
88::2794::0.035
88::2800::0.035
88::2814::0.035
88::2861::0.125
88::2877::0.034
88::2882::0.024
88::2887::0.035
88::2908::0.034
88::2920::0.082
88::2926::0.067
88::2942::0.033
88::2957::0.121
88::2958::0.061
88::2977::0.172
88::3019::0.235
88::3032::0.073
88::3068::0.084
88::3069::0.058
88::3077::0.146
88::3111::0.243
88::3159::0.347
88::3167::0.344
88::3178::0.361
88::3182::0.347
88::3219::0.367
88::3222::0.974
88::3252::2.207
88::3372::0.123
88::3383::0.133
88::3399::0.691
88::3444::0.368
88::3454::0.368
88::3456::0.369
88::3458::0.368
88::3496::0.572
88::3520::0.178
88::3542::0.146
88::3560::0.14
88::3566::0.128
88::3587::0.13
88::3604::0.286
88::3607::0.145
88::3609::0.456
88::3617::0.11
88::3638::0.145
88::3672::0.169
88::3680::0.2
88::3688::0.178
88::3697::0.268
88::3706::0.395
88::3744::0.363
88::3753::0.328
88::3786::0.375
88::3794::0.292
88::3804::0.292
88::3807::0.366
88::3836::0.271
88::3882::0.244
88::3920::0.134
88::3989::0.136
88::3992::0.343
88::4051::0.184
88::4066::0.113
88::4075::0.228
88::4127::0.132
88::4143::0.643
88::4146::0.368
88::4151::0.251
88::4155::0.178
88::4158::0.132
88::4166::0.973
88::4167::0.22
88::4224::0.326
88::4236::0.317
88::4272::0.17
88::4279::0.17
88::4293::0.171
88::4309::0.219
88::4311::0.888
88::4317::0.756
88::4319::0.32
88::4331::0.17
88::4354::0.116
88::4373::0.34
88::4384::0.22
88::4396::10.213
88::4415::0.17
88::4421::0.171
88::4461::0.212
88::4498::0.273
88::4507::0.1
88::4529::0.23
88::4562::0.351
88::4563::0.29
88::4572::0.319
88::4590::0.271
88::4597::0.332
88::4599::1.348
88::4611::0.312
88::4618::0.908
88::4649::0.199
88::4653::0.253
88::4677::0.325
88::4685::0.455
88::4722::0.335
88::4737::0.522
88::4744::0.834
88::4748::0.354
88::4764::0.455
88::4787::0.242
88::4823::0.321
88::4863::0.344
88::4881::0.323
88::4895::0.222
88::4908::0.291
88::4911::0.414
88::4932::0.365
88::4937::0.378
88::4946::0.108
88::4954::0.268
88::4969::0.494
88::4975::0.241
88::4981::0.243
88::4991::0.216
88::4992::0.337
88::5018::0.415
88::5020::0.947
88::5025::0.551
88::5045::0.363
88::5053::0.73
88::5055::0.555
88::5071::0.406
88::5131::1.003
88::5147::0.863
88::5170::0.178
88::5187::0.34
88::5221::0.292
88::5225::1.98
88::5251::0.4
88::5279::0.473
88::5290::0.124
88::5300::0.358
88::5301::0.307
88::5303::0.543
88::5372::0.19
88::5377::0.942
88::5404::0.316
88::5408::0.577
88::5440::0.428
88::5468::0.17
88::5471::0.172
88::5508::0.335
88::5519::0.377
88::5540::0.925
88::5614::0.478
88::5620::0.323
88::5622::0.332
88::5623::0.321
88::5696::0.139
88::5701::0.138
88::5742::0.646
88::5799::0.542
88::5801::0.302
89::33::0.436
89::37::0.668
89::40::0.673
89::134::2.789
89::149::1.537
89::211::0.133
89::214::0.096
89::237::0.172
89::277::0.171
89::315::0.171
89::327::0.362
89::350::0.197
89::354::0.188
89::359::0.172
89::373::0.171
89::375::0.197
89::397::7.846
89::447::0.682
89::459::0.17
89::523::0.376
89::540::0.73
89::561::0.211
89::577::0.399
89::587::0.635
89::616::0.768
89::621::1.354
89::712::3.675
89::762::2.823
89::763::1.472
89::792::1.899
89::797::1.576
89::819::1.517
89::851::16.119
89::857::1.333
89::894::1.035
89::921::0.138
89::929::0.274
89::938::0.272
89::987::0.039
89::1048::0.204
89::1052::0.314
89::1075::0.787
89::1092::0.174
89::1103::0.03
89::1108::0.437
89::1110::0.181
89::1154::0.25
89::1224::0.087
89::1236::0.07
89::1241::0.03
89::1272::0.09
89::1274::0.022
89::1276::0.059
89::1280::0.065
89::1283::0.032
89::1314::0.033
89::1368::0.115
89::1373::0.043
89::1380::0.317
89::1381::0.138
89::1383::0.1
89::1425::0.05
89::1451::0.039
89::1461::0.129
89::1469::0.066
89::1472::0.124
89::1481::0.999
89::1494::0.042
89::1502::0.451
89::1505::0.125
89::1576::0.152
89::1580::0.082
89::1595::0.153
89::1616::0.255
89::1621::0.439
89::1689::0.026
89::1719::0.024
89::1730::0.024
89::1737::0.025
89::1741::0.024
89::1756::0.035
89::1759::0.1
89::1778::0.038
89::1806::0.173
89::1828::0.156
89::1842::0.141
89::1845::0.614
89::1895::0.842
89::1920::0.497
89::1929::0.074
89::1944::0.042
89::1948::0.021
89::1949::0.13
89::1959::0.023
89::1975::0.103
89::1980::0.054
89::1981::0.161
89::1987::1.179
89::2057::1.639
89::2067::0.044
89::2069::0.044
89::2103::0.223
89::2117::1.72
89::2150::0.372
89::2182::0.376
89::2209::0.193
89::2286::0.202
89::2311::0.58
89::2321::0.705
89::2333::0.281
89::2334::0.037
89::2345::0.065
89::2347::0.246
89::2358::0.516
89::2387::0.066
89::2556::0.227
89::2557::0.02
89::2567::0.029
89::2574::0.094
89::2607::0.903
89::2657::1.206
89::2666::1.224
89::2773::0.03
89::2799::0.041
89::2874::0.057
89::2891::0.034
89::2917::0.145
89::2969::0.211
89::3020::0.274
89::3096::0.324
89::3109::0.249
89::3117::0.328
89::3142::0.938
89::3144::1.047
89::3145::0.86
89::3175::0.856
89::3204::0.321
89::3206::0.348
89::3236::0.359
89::3274::0.323
89::3295::0.658
89::3314::0.366
89::3315::2.398
89::3330::0.867
89::3340::0.377
89::3371::0.122
89::3380::0.485
89::3393::0.54
89::3398::0.587
89::3411::0.828
89::3430::0.382
89::3462::0.182
89::3534::0.697
89::3535::0.174
89::3538::2.391
89::3543::0.142
89::3548::0.337
89::3560::0.133
89::3565::0.134
89::3603::0.111
89::3617::0.11
89::3640::0.436
89::3663::0.148
89::3681::0.107
89::3696::0.135
89::3708::0.218
89::3715::0.345
89::3733::0.094
89::3741::0.525
89::3745::0.533
89::3759::0.094
89::3763::0.631
89::3787::0.167
89::3791::0.453
89::3809::0.128
89::3811::0.112
89::3821::0.165
89::3846::0.124
89::3864::0.488
89::3915::0.2
89::3923::0.143
89::3928::0.242
89::3929::0.238
89::3944::0.107
89::3947::0.393
89::4000::0.169
89::4008::0.126
89::4021::0.187
89::4038::0.526
89::4064::0.436
89::4097::0.876
89::4106::0.413
89::4132::0.597
89::4133::0.275
89::4142::16.718
89::4164::0.862
89::4173::0.172
89::4182::3.585
89::4186::0.337
89::4195::0.548
89::4214::2.433
89::4234::0.987
89::4253::0.787
89::4261::1.642
89::4265::0.162
89::4267::0.161
89::4324::0.459
89::4362::0.162
89::4405::0.172
89::4441::0.163
89::4445::0.162
89::4448::0.163
89::4461::1.96
89::4463::0.177
89::4465::1.844
89::4474::0.539
89::4480::0.456
89::4503::0.365
89::4553::0.963
89::4589::0.133
89::4602::0.143
89::4638::0.486
89::4639::0.134
89::4700::0.397
89::4701::0.872
89::4716::0.393
89::4761::0.423
89::4765::1.828
89::4773::0.32
89::4795::0.498
89::4820::0.725
89::4839::0.429
89::4840::0.38
89::4841::0.393
89::4850::0.431
89::4861::0.45
89::4912::0.584
89::4916::0.351
89::4918::0.277
89::4984::0.399
89::5007::0.449
89::5033::1.401
89::5087::0.718
89::5102::1.119
89::5117::0.274
89::5183::0.095
89::5187::0.25
89::5220::0.331
89::5234::0.423
89::5238::0.406
89::5264::0.297
89::5269::0.195
89::5291::1.079
89::5298::0.323
89::5303::0.415
89::5367::1.018
89::5403::0.322
89::5404::0.315
89::5406::0.331
89::5420::0.374
89::5425::0.348
89::5426::0.603
89::5427::0.458
89::5435::0.341
89::5436::0.904
89::5437::0.585
89::5449::0.127
89::5480::0.17
89::5507::0.332
89::5519::0.4
89::5540::0.926
89::5542::0.044
89::5599::0.059
89::5600::0.065
89::5625::0.371
89::5745::0.272
89::5791::0.229
89::5820::0.227
89::5823::0.233
90::11::0.492
90::25::0.967
90::39::1.03
90::64::1.052
90::127::0.049
90::140::0.347
90::173::1.171
90::198::1.137
90::207::0.585
90::214::0.103
90::259::0.183
90::263::0.182
90::269::0.175
90::270::0.176
90::274::4.05
90::309::0.184
90::355::0.176
90::374::0.213
90::385::11.247
90::388::0.176
90::402::12.221
90::418::12.86
90::419::13.526
90::555::0.491
90::586::0.424
90::587::0.741
90::664::0.628
90::671::2.378
90::681::0.772
90::682::0.405
90::686::0.751
90::691::1.27
90::707::0.586
90::723::0.964
90::727::1.531
90::732::0.596
90::743::3.53
90::759::0.345
90::768::1.405
90::771::4.379
90::772::3.05
90::788::0.421
90::791::5.001
90::799::4.871
90::841::1.624
90::845::1.473
90::848::5.858
90::855::1.132
90::904::0.708
90::922::0.114
90::933::0.027
90::946::0.062
90::1024::0.12
90::1027::0.348
90::1039::0.057
90::1048::0.271
90::1090::0.057
90::1100::0.03
90::1120::0.285
90::1139::5.773
90::1140::3.831
90::1164::0.195
90::1187::0.348
90::1198::0.302
90::1227::0.07
90::1304::0.102
90::1316::0.646
90::1332::2.222
90::1341::0.059
90::1379::0.136
90::1385::0.016
90::1386::0.211
90::1409::1.5
90::1411::0.889
90::1440::0.03
90::1465::0.302
90::1525::0.118
90::1531::0.189
90::1551::0.413
90::1570::0.282
90::1601::0.434
90::1602::0.136
90::1689::0.04
90::1697::0.04
90::1698::0.04
90::1761::0.031
90::1765::0.26
90::1781::0.067
90::1798::0.195
90::1832::0.168
90::1846::0.345
90::1863::0.328
90::1870::1.665
90::1908::0.186
90::1927::0.057
90::1956::0.034
90::1964::0.279
90::1979::0.147
90::1988::0.881
90::2016::0.235
90::2020::0.14
90::2034::0.311
90::2043::0.759
90::2074::0.067
90::2091::0.2
90::2113::1.363
90::2125::1.211
90::2163::0.448
90::2169::0.209
90::2245::1.792
90::2260::0.276
90::2293::0.248
90::2294::0.338
90::2389::0.084
90::2392::0.085
90::2408::0.123
90::2419::0.193
90::2438::3.339
90::2442::0.392
90::2472::0.069
90::2486::0.27
90::2492::0.051
90::2508::0.072
90::2605::0.915
90::2689::0.079
90::2711::0.049
90::2730::0.05
90::2733::0.043
90::2764::0.043
90::2772::0.048
90::2774::0.053
90::2799::0.049
90::2812::0.049
90::2822::0.049
90::2828::0.049
90::2841::0.049
90::2914::0.213
90::2923::0.511
90::2939::0.059
90::2945::0.041
90::3005::0.345
90::3014::0.175
90::3021::0.061
90::3028::1.682
90::3031::2.823
90::3058::0.261
90::3086::0.274
90::3087::0.201
90::3106::0.222
90::3128::0.347
90::3130::0.357
90::3179::0.369
90::3246::0.129
90::3252::1.208
90::3257::1.243
90::3312::0.372
90::3348::0.391
90::3358::0.129
90::3362::0.624
90::3365::0.624
90::3368::0.251
90::3410::0.793
90::3430::0.757
90::3432::0.855
90::3510::0.897
90::3525::0.532
90::3526::0.185
90::3537::0.419
90::3552::0.131
90::3556::0.147
90::3567::0.134
90::3575::0.549
90::3583::0.469
90::3589::0.475
90::3593::0.201
90::3597::1.223
90::3658::0.133
90::3672::0.138
90::3701::0.64
90::3717::0.351
90::3753::0.561
90::3777::0.428
90::3787::0.169
90::3809::0.112
90::3825::0.167
90::3890::0.273
90::3898::0.107
90::3917::0.14
90::3926::0.252
90::3942::0.143
90::3966::0.536
90::3976::0.176
90::4007::0.125
90::4010::0.215
90::4069::0.087
90::4099::0.568
90::4112::0.606
90::4123::0.142
90::4126::0.723
90::4181::0.129
90::4200::0.139
90::4259::0.199
90::4260::0.234
90::4261::1.592
90::4284::0.173
90::4345::0.87
90::4347::1.143
90::4352::0.118
90::4369::0.111
90::4371::0.503
90::4376::0.499
90::4386::0.195
90::4425::0.46
90::4427::0.611
90::4435::0.173
90::4437::0.504
90::4438::0.175
90::4485::0.571
90::4559::0.487
90::4585::0.559
90::4593::0.92
90::4606::0.586
90::4625::1.337
90::4635::0.237
90::4654::0.287
90::4710::0.717
90::4744::0.909
90::4752::0.692
90::4766::0.598
90::4782::0.508
90::4831::1.207
90::4854::0.621
90::4868::0.626
90::4897::0.845
90::4909::0.994
90::4933::0.604
90::4942::0.677
90::4951::0.454
90::4962::0.728
90::4964::0.407
90::5001::0.559
90::5046::0.764
90::5096::0.72
90::5121::0.854
90::5153::0.686
90::5166::0.127
90::5190::0.655
90::5203::0.114
90::5209::0.14
90::5244::2.297
90::5277::0.988
90::5288::0.494
90::5292::0.347
90::5307::0.422
90::5321::0.543
90::5326::0.199
90::5332::0.31
90::5335::0.274
90::5337::0.482
90::5361::0.211
90::5433::0.707
90::5458::1.133
90::5469::0.176
90::5494::0.142
90::5496::0.126
90::5502::0.391
90::5541::0.945
90::5587::1.027
90::5608::0.226
90::5609::0.193
90::5622::0.32
90::5641::0.142
90::5657::0.172
90::5673::0.258
90::5679::0.433
90::5680::0.139
90::5683::0.43
90::5685::0.139
90::5710::0.539
90::5724::0.279
90::5744::0.606
90::5758::0.441
90::5773::0.38
90::5800::0.395
90::5814::0.744
90::5823::0.388
91::3::0.365
91::38::1.842
91::65::0.67
91::78::2.547
91::125::0.031
91::128::0.055
91::129::0.051
91::146::0.242
91::236::0.187
91::243::0.175
91::277::0.175
91::279::0.176
91::300::1.701
91::332::0.175
91::460::1.957
91::490::0.175
91::491::0.175
91::517::0.389
91::536::0.142
91::538::0.131
91::580::0.566
91::603::0.267
91::651::0.391
91::678::1.633
91::689::0.38
91::699::1.636
91::714::6.226
91::716::0.353
91::749::1.597
91::750::1.346
91::752::0.932
91::754::2.478
91::757::1.206
91::775::0.486
91::792::1.101
91::822::2.234
91::843::3.566
91::855::1.135
91::857::1.223
91::906::0.045
91::908::0.069
91::911::0.052
91::913::0.396
91::924::0.062
91::966::15.837
91::1036::0.229
91::1061::0.447
91::1094::0.031
91::1108::0.643
91::1109::0.173
91::1115::0.294
91::1142::0.169
91::1170::0.037
91::1220::0.211
91::1314::0.037
91::1330::4.2
91::1378::0.132
91::1382::0.08
91::1388::0.097
91::1402::0.055
91::1430::0.126
91::1436::0.048
91::1465::0.309
91::1471::0.063
91::1479::0.116
91::1484::0.139
91::1529::0.083
91::1530::0.934
91::1531::0.266
91::1576::0.308
91::1622::0.118
91::1624::0.131
91::1680::0.041
91::1681::0.042
91::1705::0.041
91::1713::0.041
91::1739::0.048
91::1756::0.039
91::1764::1.004
91::1766::3.049
91::1793::0.148
91::1794::0.04
91::1835::0.223
91::1838::0.231
91::1843::0.245
91::1876::1.868
91::1877::0.392
91::1880::0.318
91::1994::0.03
91::2001::0.038
91::2016::0.257
91::2084::1.265
91::2091::0.255
91::2095::0.18
91::2135::0.526
91::2139::0.612
91::2162::0.449
91::2192::0.093
91::2195::0.277
91::2219::1.021
91::2224::0.34
91::2261::0.267
91::2267::0.264
91::2328::1.997
91::2332::0.187
91::2350::0.231
91::2356::0.931
91::2359::0.834
91::2373::0.085
91::2382::0.094
91::2404::0.065
91::2452::0.992
91::2459::14.188
91::2471::0.586
91::2487::4.52
91::2509::0.171
91::2512::0.464
91::2526::0.133
91::2540::0.242
91::2556::0.165
91::2580::2.775
91::2638::0.065
91::2665::0.721
91::2679::0.128
91::2687::3.549
91::2702::0.05
91::2749::0.05
91::2806::0.05
91::2831::0.055
91::2842::0.052
91::2855::0.051
91::2857::0.05
91::2886::0.054
91::2890::0.199
91::2910::0.054
91::2930::0.299
91::2938::0.058
91::2959::0.23
91::2988::0.193
91::3018::0.08
91::3028::1.647
91::3038::0.266
91::3046::0.192
91::3051::0.258
91::3059::0.175
91::3088::0.568
91::3153::0.364
91::3167::0.358
91::3171::0.371
91::3184::0.368
91::3201::0.367
91::3204::0.375
91::3205::0.375
91::3319::0.371
91::3338::0.374
91::3357::0.126
91::3361::0.126
91::3375::0.251
91::3399::0.849
91::3407::0.924
91::3417::0.783
91::3433::0.421
91::3530::0.17
91::3553::0.133
91::3607::0.156
91::3620::0.431
91::3628::0.122
91::3650::0.187
91::3675::0.23
91::3676::0.555
91::3683::0.153
91::3700::0.147
91::3713::1.204
91::3738::0.174
91::3746::0.176
91::3751::0.176
91::3802::0.282
91::3809::0.113
91::3811::0.109
91::3836::0.279
91::3840::0.28
91::3862::0.177
91::3895::0.456
91::3957::0.236
91::3958::0.3
91::3968::0.205
91::3982::0.453
91::3987::0.141
91::4008::0.142
91::4089::0.314
91::4091::0.179
91::4103::0.468
91::4104::0.802
91::4105::0.391
91::4148::0.474
91::4149::0.109
91::4163::0.238
91::4177::0.344
91::4178::0.705
91::4193::0.2
91::4214::1.571
91::4259::0.195
91::4328::0.17
91::4337::0.506
91::4368::0.109
91::4397::0.528
91::4408::0.172
91::4461::1.47
91::4473::0.172
91::4495::0.137
91::4496::0.602
91::4581::0.551
91::4585::0.488
91::4586::0.374
91::4639::0.142
91::4671::2.551
91::4678::0.513
91::4699::0.515
91::4709::0.7
91::4745::0.514
91::4749::3.326
91::4832::0.597
91::4836::1.517
91::4852::0.638
91::4889::0.457
91::4892::0.44
91::4903::0.672
91::4912::0.514
91::4916::0.482
91::4917::0.612
91::4943::0.879
91::5016::0.861
91::5027::0.54
91::5060::0.465
91::5077::0.442
91::5081::0.379
91::5087::0.634
91::5100::0.461
91::5105::0.525
91::5140::0.015
91::5142::0.074
91::5171::0.111
91::5177::0.242
91::5195::0.151
91::5203::0.22
91::5235::0.1
91::5289::0.482
91::5300::0.485
91::5301::0.376
91::5328::0.933
91::5340::0.452
91::5347::0.415
91::5387::1.05
91::5409::0.392
91::5435::0.409
91::5448::0.054
91::5469::0.174
91::5479::0.175
91::5510::2.987
91::5593::0.536
91::5613::0.21
91::5645::0.142
91::5654::0.528
91::5655::0.107
91::5659::0.171
91::5665::0.172
91::5669::1.07
91::5670::0.479
91::5700::0.692
91::5739::0.163
91::5752::0.727
91::5786::0.392
91::5787::0.475
91::5788::0.373
91::5804::0.505
91::5819::0.767
92::56::0.332
92::132::0.084
92::140::0.237
92::141::0.409
92::143::0.05
92::163::0.081
92::176::1.239
92::240::0.182
92::245::0.178
92::251::0.226
92::295::0.508
92::300::12.736
92::304::0.263
92::305::0.205
92::308::0.208
92::317::0.177
92::366::0.317
92::377::0.359
92::394::0.178
92::404::11.87
92::412::0.488
92::419::12.044
92::433::0.188
92::516::0.205
92::540::0.222
92::547::0.145
92::551::0.193
92::612::0.455
92::614::0.592
92::633::0.412
92::640::0.415
92::646::0.812
92::700::0.276
92::732::0.308
92::734::0.601
92::765::0.683
92::768::1.349
92::776::1.695
92::778::0.362
92::781::0.829
92::796::0.532
92::799::0.682
92::836::4.851
92::851::0.829
92::911::0.115
92::931::0.12
92::1083::0.038
92::1147::0.061
92::1193::0.067
92::1202::0.107
92::1204::0.198
92::1223::0.058
92::1244::0.034
92::1282::0.034
92::1287::0.044
92::1327::0.09
92::1359::0.132
92::1411::0.724
92::1441::0.242
92::1445::0.068
92::1530::0.26
92::1566::0.842
92::1579::0.181
92::1582::0.199
92::1597::0.894
92::1605::0.37
92::1612::0.17
92::1627::0.784
92::1649::0.017
92::1660::0.016
92::1672::0.02
92::1676::0.016
92::1760::0.048
92::1762::0.047
92::1783::0.026
92::1785::0.066
92::1791::0.097
92::1820::2.06
92::1823::0.051
92::1830::0.048
92::1835::0.034
92::1838::0.044
92::1846::0.359
92::1875::2.216
92::1881::1.134
92::1969::0.028
92::1971::0.25
92::1997::0.725
92::2008::0.205
92::2011::0.109
92::2017::2.498
92::2022::0.258
92::2048::0.355
92::2050::0.918
92::2055::0.723
92::2058::1.109
92::2062::1.611
92::2086::0.34
92::2166::0.312
92::2176::0.053
92::2219::0.926
92::2235::0.928
92::2237::0.312
92::2238::1.099
92::2241::0.997
92::2259::0.154
92::2264::0.095
92::2288::1.026
92::2313::0.097
92::2330::2.207
92::2410::0.057
92::2433::0.643
92::2434::15.206
92::2441::0.405
92::2458::0.243
92::2479::0.061
92::2527::0.191
92::2598::1.041
92::2624::1.565
92::2646::0.273
92::2675::0.485
92::2679::0.148
92::2690::0.04
92::2708::0.051
92::2722::0.04
92::2737::0.04
92::2745::0.039
92::2777::0.039
92::2830::0.042
92::2843::0.043
92::2872::0.039
92::2926::0.154
92::2937::0.053
92::2949::0.042
92::2951::0.131
92::2962::0.112
92::2987::0.509
92::3014::0.155
92::3039::0.22
92::3047::0.109
92::3063::0.163
92::3066::0.284
92::3081::0.151
92::3120::0.248
92::3123::0.584
92::3143::0.172
92::3199::0.371
92::3214::0.417
92::3216::0.368
92::3339::0.385
92::3353::0.374
92::3367::0.254
92::3407::0.861
92::3415::0.771
92::3457::0.502
92::3489::0.663
92::3554::0.133
92::3573::0.191
92::3580::0.186
92::3592::0.641
92::3603::0.109
92::3621::0.17
92::3626::0.208
92::3647::0.102
92::3682::0.466
92::3706::9.064
92::3711::0.54
92::3722::0.179
92::3726::0.27
92::3820::0.173
92::3844::0.163
92::3845::0.469
92::3916::0.312
92::3933::0.775
92::3959::0.18
92::4000::0.188
92::4007::0.225
92::4012::0.209
92::4197::0.397
92::4222::0.234
92::4237::0.455
92::4244::0.536
92::4252::0.563
92::4274::0.509
92::4299::0.463
92::4301::0.461
92::4321::1.063
92::4331::0.164
92::4332::0.165
92::4342::0.454
92::4344::0.115
92::4355::0.355
92::4360::0.473
92::4364::0.447
92::4386::0.164
92::4387::0.165
92::4409::2.676
92::4412::0.373
92::4423::0.317
92::4428::0.164
92::4435::0.165
92::4436::0.164
92::4461::0.385
92::4478::0.903
92::4481::0.442
92::4492::0.216
92::4493::0.109
92::4505::0.178
92::4509::0.373
92::4510::0.321
92::4532::0.319
92::4542::0.356
92::4557::2.154
92::4607::1.777
92::4636::0.355
92::4657::0.427
92::4669::0.716
92::4702::0.603
92::4794::4.432
92::4803::0.593
92::4806::0.483
92::4816::0.416
92::4822::0.74
92::4844::0.57
92::4860::0.428
92::4908::0.532
92::4915::0.649
92::4943::0.394
92::4956::0.599
92::4972::0.569
92::4976::0.5
92::4982::0.42
92::5002::0.472
92::5003::0.442
92::5007::0.525
92::5010::0.344
92::5019::0.83
92::5024::2.907
92::5083::0.341
92::5100::0.439
92::5119::0.82
92::5127::2.015
92::5147::0.748
92::5161::3.192
92::5207::1.247
92::5225::0.138
92::5321::0.618
92::5327::1.158
92::5365::0.875
92::5374::0.173
92::5388::4.976
92::5402::0.35
92::5496::0.129
92::5516::0.405
92::5543::0.946
92::5636::0.336
92::5691::0.434
92::5692::0.137
92::5746::0.143
92::5762::0.453
92::5764::0.509
92::5795::0.37
92::5822::0.373
93::11::0.532
93::16::1.054
93::23::0.351
93::34::0.454
93::82::1.363
93::119::0.167
93::166::0.052
93::190::1.312
93::200::0.864
93::218::0.332
93::241::0.177
93::242::12.607
93::244::0.186
93::275::1.231
93::344::0.177
93::349::0.276
93::351::0.21
93::354::0.21
93::425::11.988
93::431::12.696
93::440::0.177
93::455::1.034
93::467::0.345
93::515::0.387
93::533::0.17
93::537::0.615
93::560::0.678
93::577::0.516
93::596::7.07
93::601::0.551
93::632::0.408
93::651::2.355
93::661::0.983
93::669::0.299
93::672::1.015
93::697::2.899
93::716::0.391
93::718::1.457
93::734::1.094
93::769::2.287
93::772::1.29
93::775::0.297
93::829::0.713
93::830::0.621
93::844::2.118
93::901::0.375
93::924::0.123
93::935::1.026
93::944::0.155
93::969::0.228
93::976::0.155
93::981::0.139
93::984::0.282
93::987::0.034
93::1022::0.338
93::1042::0.067
93::1045::0.151
93::1055::0.353
93::1110::0.13
93::1150::0.081
93::1156::0.038
93::1168::0.068
93::1202::0.33
93::1213::0.516
93::1214::0.167
93::1216::0.256
93::1281::0.032
93::1317::0.149
93::1322::0.055
93::1357::0.136
93::1360::0.144
93::1375::0.029
93::1388::0.157
93::1397::0.126
93::1406::0.43
93::1474::0.166
93::1509::3.847
93::1519::0.021
93::1535::0.772
93::1585::0.127
93::1586::0.129
93::1595::0.167
93::1597::0.67
93::1639::0.017
93::1645::0.018
93::1646::0.017
93::1665::0.016
93::1682::0.017
93::1711::0.016
93::1753::0.06
93::1757::0.021
93::1759::0.046
93::1802::0.023
93::1808::0.022
93::1831::0.037
93::1852::0.875
93::1897::0.187
93::1901::4.427
93::1907::0.178
93::1908::0.177
93::1922::0.469
93::1961::0.02
93::1990::0.076
93::2073::0.061
93::2106::0.43
93::2121::0.097
93::2156::0.376
93::2163::0.45
93::2197::0.203
93::2237::0.323
93::2251::0.251
93::2274::0.105
93::2309::1.749
93::2314::0.092
93::2327::0.693
93::2355::0.743
93::2369::0.229
93::2385::0.072
93::2388::0.072
93::2412::0.143
93::2414::0.05
93::2449::0.177
93::2468::0.234
93::2479::0.06
93::2490::0.312
93::2499::0.093
93::2530::0.266
93::2543::0.036
93::2598::1.046
93::2604::6.101
93::2646::0.155
93::2708::0.041
93::2709::0.041
93::2725::0.039
93::2729::0.033
93::2732::0.038
93::2772::0.04
93::2796::0.04
93::2821::0.036
93::2824::0.039
93::2866::0.041
93::2867::0.05
93::2873::0.039
93::2879::0.035
93::2887::0.062
93::2888::0.063
93::2954::0.055
93::2965::0.047
93::2974::0.335
93::2982::0.093
93::2990::0.031
93::3042::0.047
93::3047::0.124
93::3052::0.096
93::3054::0.246
93::3055::0.063
93::3070::0.085
93::3074::0.21
93::3079::0.047
93::3080::0.218
93::3102::0.096
93::3106::0.066
93::3133::0.114
93::3153::0.33
93::3192::0.348
93::3203::0.326
93::3216::0.347
93::3318::0.426
93::3379::0.63
93::3390::0.896
93::3421::0.747
93::3422::0.736
93::3520::0.186
93::3544::0.312
93::3588::0.136
93::3608::0.367
93::3614::0.193
93::3656::0.278
93::3681::0.1
93::3684::0.232
93::3697::0.284
93::3709::0.138
93::3729::0.276
93::3741::0.268
93::3768::0.133
93::3778::0.193
93::3784::0.395
93::3796::0.346
93::3809::0.146
93::3824::0.176
93::3840::17.201
93::3844::0.166
93::3847::0.158
93::3860::0.222
93::3875::0.166
93::3887::0.187
93::3905::0.122
93::3950::0.246
93::3974::0.206
93::3987::0.157
93::4000::0.19
93::4015::0.152
93::4026::0.198
93::4038::0.356
93::4040::0.333
93::4048::0.343
93::4049::0.172
93::4101::0.396
93::4153::0.187
93::4169::0.223
93::4171::0.497
93::4178::0.505
93::4201::0.142
93::4209::0.164
93::4223::0.174
93::4278::0.329
93::4281::0.228
93::4303::0.33
[truncated: 1,136,586 more chars]
