# Supplementary material for: RA-QoS: a robust autoencoder-based QoS predictor for highly accurate web service QoS prediction
Source: PeerJ Comput Sci. 2025 Jun 2;11:e2928. doi: 10.7717/peerj-cs.2928 (PMC12193467; doi:10.7717/peerj-cs.2928)
Supplement: Supplemental Information 2 — Each line shows the user_k evaluates the service_j on score y in float. [file peerj-cs-11-2928-s002.zip › Datasets_5p/tp/test.txt]

1::1::0.334
1::2::17.543
1::3::25.316
1::4::9.049
1::5::9.009
1::6::5.692
1::7::4.415
1::8::189.045
1::9::5.181
1::10::4.622
1::11::0.37
1::12::0.36
1::13::7.358
1::14::2.026
1::15::0.343
1::16::0.34
1::17::1.556
1::18::1.558
1::19::0.539
1::20::12.552
1::21::12.5
1::22::0.498
1::23::12.145
1::24::12.145
1::25::0.534
1::26::12.0
1::27::12.048
1::28::12.048
1::29::0.482
1::30::9.146
1::31::9.118
1::32::0.505
1::33::6.976
1::34::7.042
1::35::0.368
1::36::10.033
1::37::0.856
1::38::9.164
1::39::7.702
1::40::0.86
1::41::0.573
1::43::0.584
1::44::0.347
1::45::1.041
1::46::22.556
1::47::14.925
1::48::21.505
1::49::0.335
1::50::6.849
1::51::6.116
1::52::4.618
1::53::3.257
1::54::0.715
1::55::0.876
1::56::16.949
1::57::0.718
1::58::11.583
1::59::0.344
1::60::1.367
1::61::367.385
1::62::0.689
1::63::3.75
1::64::0.518
1::67::1.323
1::68::1.751
1::69::4.909
1::70::3.164
1::71::4.366
1::72::5.3
1::74::3.898
1::75::0.524
1::76::0.513
1::77::11.707
1::78::0.687
1::79::5.328
1::80::5.006
1::81::6.504
1::82::0.336
1::83::0.66
1::84::0.509
1::85::2.503
1::86::0.378
1::87::3.012
1::88::18.292
1::89::24.193
1::90::24.793
1::91::11.799
1::92::33.057
1::93::0.48
1::94::1.227
1::95::1.657
1::96::1.807
1::97::3.06
1::98::2.65
1::99::2.838
1::100::4.981
1::101::4.261
1::104::0.367
1::105::5.479
1::106::0.374
1::108::6.116
1::109::0.376
1::110::16.666
1::111::41.322
1::112::24.793
1::113::0.737
1::114::0.938
1::115::0.525
1::116::0.376
1::118::0.361
1::119::0.555
1::120::1.815
1::122::0.429
1::123::6.711
1::124::30.612
1::125::30.612
1::126::0.568
1::127::30.0
1::128::30.0
1::129::23.809
1::131::20.547
1::132::19.867
1::133::0.693
1::135::14.851
1::137::0.367
1::138::3.129
1::139::23.809
1::140::21.885
1::141::83.079
1::142::0.556
1::143::24.793
1::144::24.59
1::145::0.377
1::146::0.557
1::147::24.59
1::148::24.793
1::149::2.898
1::150::9.111
1::151::0.549
1::153::0.565
1::154::0.364
1::155::0.732
1::156::1.661
1::157::10.695
1::158::0.238
1::159::21.854
1::160::0.429
1::161::0.534
1::162::0.534
1::163::0.567
1::164::4.702
1::165::20.689
1::166::20.689
1::167::6.823
1::168::0.894
1::169::17.241
1::170::17.142
1::172::1.357
1::173::18.181
1::174::0.73
1::175::0.538
1::176::0.827
1::177::7.987
1::178::5.115
1::179::1.094
1::180::0.671
1::181::14.742
1::182::1.931
1::183::0.469
1::184::7.874
1::185::0.478
1::186::1.051
1::187::27.355
1::188::7.65
1::189::0.511
1::190::0.866
1::191::7.936
1::192::0.889
1::193::0.846
1::194::0.356
1::195::5.254
1::196::0.528
1::198::0.34
1::200::0.862
1::201::1.443
1::202::264.676
1::203::0.537
1::204::4.056
1::205::0.765
1::206::0.834
1::207::0.365
1::208::0.579
1::209::0.885
1::210::1.055
1::211::1.912
1::212::20.979
1::213::21.126
1::214::0.504
1::215::21.582
1::216::0.749
1::217::4.092
1::218::15.993
1::221::0.347
1::222::70.707
1::223::71.428
1::224::91.836
1::225::70.0
1::226::0.687
1::227::8.631
1::228::71.428
1::229::71.428
1::230::71.428
1::231::72.164
1::232::49.295
1::233::72.164
1::234::0.659
1::235::17.412
1::236::71.428
1::237::71.428
1::238::0.686
1::239::12.345
1::240::72.164
1::241::72.164
1::242::0.68
1::243::9.929
1::244::22.58
1::245::71.428
1::246::65.42
1::247::72.164
1::248::71.428
1::249::71.428
1::250::71.428
1::251::71.428
1::252::61.946
1::253::59.322
1::254::71.428
1::255::0.7
1::256::10.654
1::257::71.428
1::258::71.428
1::259::71.428
1::260::55.555
1::261::71.428
1::262::71.428
1::263::71.428
1::264::66.666
1::265::71.428
1::266::62.5
1::267::71.428
1::268::70.707
1::269::67.961
1::270::71.428
1::271::71.428
1::272::71.428
1::273::71.428
1::274::0.728
1::275::23.489
1::276::71.428
1::277::71.428
1::278::0.758
1::279::10.204
1::280::71.428
1::281::48.611
1::282::71.428
1::283::41.666
1::284::71.428
1::285::55.118
1::286::71.428
1::287::70.707
1::288::71.428
1::289::72.164
1::290::72.164
1::291::45.751
1::292::71.428
1::293::59.829
1::294::0.702
1::295::30.172
1::296::71.428
1::297::72.164
1::298::71.428
1::300::0.703
1::301::27.108
1::303::70.707
1::304::69.306
1::305::71.428
1::306::71.428
1::307::72.164
1::308::71.428
1::309::64.814
1::310::72.164
1::311::91.836
1::312::71.428
1::313::71.428
1::314::71.428
1::315::71.428
1::316::44.871
1::317::72.164
1::318::0.787
1::319::0.803
1::320::0.815
1::321::0.611
1::322::0.969
1::323::15.217
1::324::71.428
1::325::64.22
1::326::1.112
1::327::19.774
1::328::70.0
1::329::59.829
1::330::71.428
1::331::70.707
1::332::71.428
1::333::71.428
1::334::71.428
1::335::65.42
1::336::71.428
1::337::71.428
1::338::1.122
1::339::21.276
1::340::71.428
1::342::72.164
1::343::71.428
1::344::68.627
1::345::67.307
1::346::71.428
1::347::72.164
1::348::70.707
1::349::71.428
1::350::71.428
1::352::71.428
1::353::71.428
1::354::71.428
1::355::71.428
1::356::71.428
1::357::72.164
1::358::72.164
1::359::71.428
1::360::72.164
1::361::71.428
1::363::60.344
1::364::71.428
1::365::72.164
1::366::71.428
1::367::70.707
1::369::72.164
1::370::72.164
1::371::71.428
1::372::71.428
1::373::71.428
1::376::67.307
1::377::68.627
1::378::59.322
1::379::55.118
1::380::52.631
1::381::64.814
1::382::68.627
1::383::71.428
1::384::71.428
1::385::1.186
1::386::11.784
1::387::71.428
1::388::72.164
1::389::71.428
1::390::71.428
1::391::71.428
1::392::65.42
1::393::71.428
1::394::72.164
1::395::71.428
1::396::71.428
1::397::1.213
1::398::29.288
1::399::71.428
1::400::71.428
1::401::72.164
1::402::1.412
1::404::1.629
1::405::1.687
1::406::26.923
1::407::70.707
1::408::71.428
1::409::2.195
1::410::44.025
1::411::2.401
1::412::51.094
1::413::2.608
1::414::2.76
1::415::29.661
1::416::72.164
1::417::2.913
1::418::2.419
1::419::2.647
1::420::32.11
1::421::1.05
1::422::71.428
1::423::66.666
1::424::71.428
1::425::4.175
1::426::5.228
1::427::70.707
1::428::71.428
1::429::72.164
1::430::4.456
1::431::4.201
1::432::71.428
1::433::70.707
1::434::71.428
1::435::4.333
1::436::5.387
1::437::6.304
1::438::6.033
1::439::71.428
1::440::71.428
1::441::6.359
1::442::10.282
1::443::71.428
1::444::7.976
1::445::11.747
1::446::10.23
1::447::75.63
1::448::90.909
1::449::92.783
1::450::92.783
1::451::16.359
1::452::18.475
1::453::14.678
1::454::10.0
1::455::60.869
1::456::14.109
1::458::60.402
1::459::113.924
1::462::53.892
1::464::1.717
1::467::1.719
1::470::1.716
1::471::101.123
1::473::60.402
1::474::97.826
1::476::1.723
1::477::115.384
1::481::62.5
1::482::115.384
1::483::112.5
1::485::1.715
1::486::84.112
1::487::108.433
1::489::56.603
1::490::108.433
1::491::115.384
1::493::1.721
1::495::56.737
1::497::1.722
1::499::51.948
1::500::95.238
1::502::1.718
1::505::1.716
1::506::1.42
1::507::3.347
1::508::0.378
1::509::42.553
1::510::12.711
1::511::13.698
1::512::4.097
1::513::12.931
1::514::17.391
1::515::39.473
1::518::13.1
1::519::8.733
1::520::17.467
1::521::26.086
1::522::13.215
1::523::8.733
1::524::12.552
1::525::13.1
1::526::13.157
1::527::34.632
1::528::12.987
1::529::1.425
1::530::0.564
1::531::37.5
1::532::46.875
1::533::48.387
1::534::0.566
1::535::61.224
1::536::61.224
1::537::0.559
1::538::75.0
1::539::69.767
1::540::10.135
1::541::78.947
1::542::76.923
1::543::1.845
1::544::61.224
1::545::7.874
1::546::33.707
1::547::36.585
1::548::7.092
1::549::62.999
1::550::12.765
1::551::11.764
1::552::7.594
1::553::63.829
1::554::1.112
1::556::14.388
1::557::1.481
1::558::219.512
1::559::7.874
1::560::0.752
1::561::24.59
1::562::0.549
1::563::14.15
1::564::14.218
1::565::14.084
1::566::7.558
1::567::0.377
1::568::22.988
1::569::11.802
1::570::0.366
1::571::12.698
1::572::0.357
1::574::0.889
1::575::9.828
1::577::0.568
1::578::0.541
1::579::0.365
1::580::1.138
1::581::0.553
1::582::0.554
1::583::0.548
1::584::0.572
1::585::0.574
1::586::3.377
1::587::9.039
1::588::0.926
1::589::0.549
1::590::0.57
1::591::8.241
1::592::2.493
1::593::6.455
1::594::498.083
1::596::375.685
1::597::0.554
1::598::0.557
1::599::0.56
1::600::0.702
1::601::22.535
1::602::1.235
1::603::21.39
1::604::68.783
1::605::22.598
1::606::36.649
1::607::15.873
1::608::17.287
1::609::57.613
1::610::70.938
1::611::41.841
1::612::1.227
1::613::4.16
1::615::12.295
1::617::5.319
1::618::0.78
1::619::0.893
1::620::0.528
1::621::0.631
1::623::9.523
1::624::9.389
1::626::0.443
1::627::115.023
1::628::255.172
1::629::937.308
1::630::168.949
1::631::17.543
1::632::9.216
1::633::9.049
1::634::14.084
1::635::194.69
1::636::10.05
1::638::9.09
1::639::255.605
1::640::63.348
1::641::35.874
1::642::13.953
1::643::545.045
1::644::12.987
1::646::20.202
1::647::0.514
1::648::11.811
1::649::1.7
1::650::9.345
1::651::9.478
1::652::9.523
1::653::9.302
1::654::9.09
1::655::14.218
1::656::9.478
1::657::206.422
1::658::9.478
1::659::9.345
1::660::9.478
1::661::0.676
1::663::8.445
1::664::16.666
1::665::14.134
1::666::6.4
1::667::14.184
1::668::12.944
1::669::14.184
1::670::10.526
1::671::7.699
1::672::0.672
1::673::0.422
1::674::2.592
1::675::0.515
1::676::7.575
1::677::7.604
1::678::0.252
1::679::0.342
1::680::2.493
1::681::3.144
1::682::5.747
1::683::5.405
1::684::5.434
1::685::5.434
1::686::3.091
1::687::5.83
1::688::5.347
1::689::5.347
1::690::5.291
1::691::0.333
1::692::5.665
1::693::5.347
1::694::5.347
1::695::5.347
1::696::3.181
1::697::0.341
1::698::3.773
1::699::0.99
1::700::11.811
1::701::0.32
1::702::5.649
1::703::5.83
1::704::5.249
1::705::5.194
1::706::0.246
1::707::7.782
1::708::0.456
1::709::14.035
1::710::1.644
1::711::10.183
1::712::0.666
1::713::1.54
1::715::7.633
1::716::14.981
1::717::0.45
1::718::0.604
1::719::0.334
1::720::7.722
1::721::0.492
1::722::15.151
1::724::0.251
1::725::10.989
1::726::7.326
1::727::1.595
1::728::3.3
1::729::12.681
1::730::12.658
1::731::0.617
1::732::7.575
1::734::0.493
1::735::7.575
1::736::0.485
1::737::1.178
1::738::0.464
1::739::0.371
1::740::0.668
1::741::0.243
1::742::1.264
1::743::0.358
1::744::5.976
1::746::0.338
1::747::3.271
1::748::7.092
1::749::3.493
1::750::2.973
1::751::11.764
1::752::2.534
1::753::0.334
1::754::0.475
1::755::0.857
1::756::0.246
1::757::0.521
1::758::0.246
1::759::8.064
1::760::0.509
1::761::1.217
1::762::4.636
1::763::6.276
1::764::0.261
1::766::9.836
1::767::0.694
1::768::0.585
1::769::10.662
1::770::7.751
1::771::0.489
1::772::0.324
1::773::0.338
1::775::5.136
1::776::0.31
1::777::0.591
1::778::7.462
1::779::0.331
1::781::0.508
1::782::0.342
1::783::0.615
1::784::13.937
1::785::0.489
1::786::10.6
1::787::0.471
1::788::12.461
1::789::0.297
1::790::0.341
1::791::11.538
1::792::0.245
1::793::0.239
1::795::1.519
1::796::4.115
1::797::3.931
1::798::10.152
1::799::3.311
1::800::7.378
1::801::5.637
1::802::0.236
1::803::5.905
1::804::0.334
1::805::0.37
1::806::0.499
1::807::0.19
1::808::0.302
1::809::0.512
1::810::0.736
1::811::0.256
1::812::0.331
1::813::0.322
1::814::0.596
1::815::0.935
1::816::0.347
1::817::1.885
1::819::0.262
1::820::0.368
1::821::0.726
1::822::0.34
1::823::0.321
1::825::1.61
1::826::0.225
1::827::0.4
1::828::1.064
1::829::0.192
1::830::0.243
1::831::1.937
1::832::0.243
1::833::0.492
1::834::2.361
1::835::0.327
1::837::0.248
1::838::0.336
1::839::0.492
1::840::0.522
1::841::0.244
1::842::0.675
1::844::0.987
1::845::0.653
1::846::123.269
1::847::2.344
1::848::9.168
1::849::5.372
1::850::5.455
1::852::5.724
1::853::4.813
1::854::0.337
1::855::0.998
1::856::0.389
1::857::2.254
1::858::0.339
1::860::0.246
1::861::0.128
1::862::2.828
1::863::0.472
1::894::0.497
1::895::0.527
1::896::30.0
1::897::30.0
1::898::0.553
1::899::24.0
1::900::25.423
1::901::14.851
1::902::19.9
1::903::1.513
1::904::0.735
1::905::0.522
1::906::17.142
1::907::17.341
1::908::2.777
1::909::0.351
1::910::103.182
1::911::0.895
1::912::5.931
1::913::9.915
1::914::0.484
1::915::6.976
1::916::7.731
1::917::0.526
1::918::24.193
1::919::2.6
1::920::13.384
1::921::41.134
1::922::13.524
1::923::522.095
1::924::7.692
1::925::85.648
1::926::13.157
1::927::187.116
1::928::1.214
1::929::26.845
1::930::43.795
1::931::1.049
1::932::7.111
1::933::29.85
1::934::4.21
1::936::36.363
1::937::0.681
1::938::8.474
1::939::2.998
1::940::0.345
1::941::5.607
1::942::13.953
1::943::17.412
1::944::0.527
1::945::0.687
1::946::0.714
1::949::0.545
1::950::0.516
1::952::1.005
1::953::16.638
1::954::0.361
1::955::0.362
1::956::0.529
1::957::21.276
1::958::0.525
1::959::22.388
1::960::0.347
1::961::0.365
1::962::521.193
1::963::189.189
1::964::18.518
1::965::0.362
1::966::0.545
1::967::0.351
1::968::0.363
1::969::0.351
1::970::0.353
1::972::0.37
1::973::13.324
1::974::0.361
1::977::764.198
1::978::32.967
1::979::0.357
1::980::37.514
1::981::0.364
1::982::0.547
1::983::23.631
1::984::11.019
1::985::6.465
1::986::0.325
1::987::25.21
1::988::0.672
1::989::0.342
1::990::0.359
1::991::0.488
1::992::63.631
1::993::43.78
1::994::42.991
1::995::43.58
1::996::42.38
1::997::267.423
1::998::0.356
1::999::0.352
1::1000::0.52
1::1001::0.365
1::1002::0.624
1::1003::1.756
1::1004::0.354
1::1005::0.345
1::1006::0.349
1::1007::3.831
1::1008::1.583
1::1011::7.981
1::1012::1.68
1::1013::4.301
1::1014::48.523
1::1015::0.513
1::1016::0.546
1::1017::3.058
1::1018::3.184
1::1019::0.353
1::1020::0.357
1::1021::16.541
1::1022::22.211
1::1023::6.993
1::1024::0.704
1::1025::0.358
1::1026::0.348
1::1027::3.229
1::1028::197.973
1::1029::4.566
1::1030::0.522
1::1031::0.538
1::1032::108.838
1::1033::12.096
1::1034::18.867
1::1036::0.877
1::1037::0.534
1::1038::20.979
1::1039::20.0
1::1040::0.536
1::1041::20.689
1::1042::20.833
1::1044::0.906
1::1045::8.23
1::1046::0.364
1::1047::0.659
1::1048::0.357
1::1049::0.358
1::1050::1.553
1::1051::18.041
1::1052::25.316
1::1053::22.784
1::1054::17.994
1::1055::20.881
1::1082::0.528
1::1083::26.315
1::1084::22.222
1::1085::22.9
1::1086::0.531
1::1087::28.846
1::1088::28.846
1::1089::0.541
1::1090::29.702
1::1091::30.0
1::1092::12.658
1::1093::3.703
1::1094::26.086
1::1095::26.315
1::1096::3.6
1::1097::27.272
1::1098::27.272
1::1099::3.729
1::1101::27.777
1::1102::3.718
1::1104::27.777
1::1105::0.538
1::1106::16.393
1::1107::4.153
1::1108::0.655
1::1109::11.799
1::1110::13.937
1::1112::12.698
1::1114::10.676
1::1115::9.836
1::1117::13.698
1::1118::13.986
1::1119::13.986
1::1120::13.605
1::1121::14.234
1::1123::34.013
1::1124::2.117
1::1125::2.57
1::1126::24.59
1::1127::32.52
1::1128::80.332
1::1129::29.411
1::1130::23.255
1::1131::0.69
1::1132::16.067
1::1133::3.311
1::1134::17.543
1::1135::19.417
1::1136::19.047
1::1137::19.607
1::1138::0.363
1::1139::2.209
1::1140::26.627
1::1141::26.392
1::1142::0.351
1::1143::15.384
1::1144::15.267
1::1145::0.344
1::1146::15.228
1::1147::15.873
1::1148::98.245
1::1149::0.71
1::1150::16.597
1::1151::12.278
1::1152::26.011
1::1153::26.011
1::1154::26.162
1::1155::0.549
1::1156::27.522
1::1157::31.914
1::1158::47.619
1::1159::5.0
1::1160::53.333
1::1162::31.578
1::1163::0.674
1::1164::1.373
1::1165::22.346
1::1166::0.349
1::1167::22.388
1::1168::40.322
1::1169::40.322
1::1170::16.806
1::1171::0.723
1::1172::0.533
1::1173::0.726
1::1174::15.873
1::1175::20.576
1::1176::3.838
1::1177::4.497
1::1178::0.347
1::1179::0.731
1::1181::18.518
1::1182::0.54
1::1183::0.551
1::1184::0.357
1::1185::11.08
1::1186::2.153
1::1187::0.355
1::1188::0.259
1::1189::0.549
1::1192::0.355
1::1193::0.523
1::1194::182.331
1::1195::0.504
1::1196::0.261
1::1197::0.35
1::1198::1.237
1::1199::0.73
1::1200::0.344
1::1201::295.798
1::1202::0.506
1::1203::0.351
1::1204::0.175
1::1205::0.363
1::1206::1.301
1::1207::0.363
1::1208::6.451
1::1209::1.734
1::1210::0.536
1::1211::1.009
1::1212::0.364
1::1213::5.412
1::1214::0.728
1::1215::0.372
1::1216::0.51
1::1217::3.367
1::1218::1.983
1::1219::19.212
1::1220::0.743
1::1221::1.038
1::1222::0.547
1::1223::1.586
1::1224::46.632
1::1225::41.095
1::1226::36.529
1::1227::47.368
1::1228::42.857
1::1229::45.0
1::1230::42.105
1::1231::47.619
1::1232::47.368
1::1233::47.619
1::1234::42.105
1::1236::43.01
1::1237::47.619
1::1239::0.356
1::1240::0.398
1::1241::25.423
1::1242::25.641
1::1243::0.388
1::1244::21.276
1::1245::1.164
1::1246::20.689
1::1247::15.306
1::1248::24.59
1::1249::0.524
1::1250::24.793
1::1251::1.112
1::1252::25.0
1::1253::26.086
1::1254::0.516
1::1255::0.575
1::1256::41.095
1::1257::0.694
1::1258::44.303
1::1259::53.435
1::1260::0.387
1::1261::21.582
1::1262::20.833
1::1263::0.53
1::1264::28.301
1::1265::0.399
1::1266::26.086
1::1267::0.389
1::1268::26.086
1::1269::1.14
1::1270::26.086
1::1271::28.571
1::1272::0.516
1::1273::28.169
1::1274::27.972
1::1275::12.438
1::1276::615.702
1::1277::999.999
1::1279::486.725
1::1281::274.336
1::1283::437.956
1::1284::500.0
1::1286::592.592
1::1288::195.538
1::1289::410.447
1::1290::906.976
1::1291::704.347
1::1294::402.877
1::1295::535.714
1::1299::276.785
1::1300::628.318
1::1301::0.771
1::1302::25.641
1::1303::19.23
1::1304::0.363
1::1305::15.503
1::1306::12.82
1::1308::6.912
1::1309::0.263
1::1310::0.53
1::1312::26.315
1::1313::29.85
1::1314::25.423
1::1317::0.204
1::1319::0.263
1::1320::0.263
1::1321::0.725
1::1322::53.435
1::1323::40.816
1::1324::32.786
1::1325::24.59
1::1326::0.759
1::1327::5.058
1::1328::32.52
1::1329::29.197
1::1334::0.157
1::1335::413.043
1::1336::0.784
1::1337::0.352
1::1338::0.352
1::1339::0.756
1::1340::0.727
1::1341::0.546
1::1342::12.875
1::1344::0.724
1::1345::17.316
1::1346::33.639
1::1347::0.723
1::1348::28.985
1::1352::0.514
1::1353::0.545
1::1354::26.548
1::1355::26.315
1::1356::0.365
1::1357::0.352
1::1358::1.228
1::1359::0.728
1::1360::27.777
1::1361::7.707
1::1362::32.921
1::1363::513.119
1::1364::0.542
1::1365::32.0
1::1366::0.594
1::1367::0.727
1::1368::13.84
1::1370::0.463
1::1371::35.398
1::1372::5.87
1::1373::17.094
1::1374::18.018
1::1375::13.698
1::1376::10.663
1::1377::76.923
1::1378::2.912
1::1379::504.297
1::1380::0.71
1::1381::1.455
1::1382::6.048
1::1384::16.806
1::1385::27.027
1::1386::0.86
1::1387::18.796
1::1388::18.315
1::1389::0.544
1::1390::23.255
1::1391::0.529
1::1392::11.834
1::1393::0.704
1::1394::12.757
1::1395::171.624
1::1396::2.419
1::1397::83.333
1::1398::29.069
1::1400::1.952
1::1401::6.276
1::1402::7.936
1::1403::31.746
1::1404::0.35
1::1405::0.312
1::1406::5.509
1::1407::0.328
1::1408::4.672
1::1409::0.22
1::1410::4.962
1::1411::0.337
1::1412::5.555
1::1413::0.331
1::1414::5.464
1::1415::2.244
1::1416::5.747
1::1417::0.551
1::1418::0.541
1::1419::1.199
1::1420::64.22
1::1421::0.545
1::1422::0.53
1::1423::0.655
1::1424::5.952
1::1425::1.09
1::1426::0.122
1::1427::21.052
1::1430::7.079
1::1432::769.23
1::1433::0.365
1::1434::19.417
1::1435::0.727
1::1436::17.699
1::1437::0.886
1::1438::758.537
1::1439::0.728
1::1440::14.814
1::1441::12.731
1::1442::187.5
1::1443::0.363
1::1444::31.496
1::1445::0.35
1::1446::32.258
1::1447::1.069
1::1448::8.936
1::1449::47.021
1::1450::12.605
1::1452::25.751
1::1453::0.888
1::1454::0.722
1::1455::0.549
1::1456::0.702
1::1457::1.008
1::1458::103.619
1::1460::0.364
1::1461::1.075
1::1462::0.519
1::1463::2.187
1::1465::0.699
1::1466::0.545
1::1467::1.417
1::1468::7.59
1::1469::3.361
1::1470::3.906
1::1471::10.989
1::1472::0.671
1::1473::0.38
1::1474::1.076
1::1475::1.053
1::1476::1.578
1::1479::0.536
1::1480::8.445
1::1481::48.765
1::1482::4.815
1::1484::22.857
1::1485::0.347
1::1486::0.542
1::1487::0.354
1::1488::0.364
1::1489::0.364
1::1490::30.731
1::1491::0.545
1::1492::0.908
1::1494::1.071
1::1495::49.008
1::1496::0.546
1::1497::0.178
1::1498::0.68
1::1499::1.086
1::1500::0.488
1::1501::13.422
1::1502::3.494
1::1503::0.514
1::1504::0.343
1::1506::0.858
1::1507::2.734
1::1508::682.31
1::1509::0.612
1::1510::0.331
1::1511::0.503
1::1512::184.397
1::1513::0.491
1::1514::23.622
1::1515::23.622
1::1516::11.109
1::1517::0.524
1::1518::15.625
1::1519::23.255
1::1520::1.209
1::1521::4.587
1::1522::0.343
1::1524::0.175
1::1525::0.776
1::1526::0.353
1::1527::3.508
1::1528::17.069
1::1529::0.508
1::1530::0.342
1::1531::18.867
1::1532::10.152
1::1533::109.294
1::1534::578.902
1::1535::18.342
1::1548::2.564
1::1549::4.823
1::1550::3.442
1::1551::3.442
1::1552::3.502
1::1553::2.285
1::1554::5.136
1::1555::3.521
1::1556::0.509
1::1557::543.614
1::1558::4.918
1::1559::0.661
1::1560::0.584
1::1561::0.487
1::1562::0.336
1::1563::21.533
1::1564::2.141
1::1566::0.51
1::1567::6.609
1::1568::23.809
1::1569::126.05
1::1570::1.062
1::1571::45.112
1::1572::37.974
1::1573::9.523
1::1574::28.571
1::1575::1.587
1::1576::7.144
1::1577::366.013
1::1578::6.972
1::1579::363.636
1::1580::0.343
1::1581::0.882
1::1582::87.719
1::1583::0.523
1::1584::0.532
1::1585::4.016
1::1586::3.976
1::1587::141.094
1::1588::0.354
1::1589::4.155
1::1590::12.295
1::1591::12.448
1::1592::0.697
1::1593::13.201
1::1594::17.353
1::1595::12.448
1::1596::0.5
1::1597::4.336
1::1598::0.497
1::1599::10.204
1::1600::9.966
1::1601::0.513
1::1602::14.563
1::1604::16.574
1::1605::1.565
1::1607::27.397
1::1609::27.355
1::1610::5.509
1::1611::29.761
1::1612::31.347
1::1613::0.338
1::1615::18.292
1::1616::0.501
1::1617::0.533
1::1618::18.75
1::1619::0.533
1::1620::18.292
1::1621::0.545
1::1622::12.048
1::1623::0.51
1::1624::41.42
1::1625::2.32
1::1626::0.231
1::1627::0.868
1::1628::0.347
1::1629::0.692
1::1630::0.342
1::1631::0.709
1::1632::0.303
1::1633::160.127
1::1634::0.727
1::1635::0.711
1::1636::3.021
1::1637::8.896
1::1638::34.722
1::1639::34.482
1::1640::34.722
1::1642::34.246
1::1643::34.482
1::1644::34.482
1::1646::34.482
1::1647::34.246
1::1648::34.246
1::1649::34.482
1::1650::34.722
1::1651::34.722
1::1652::34.722
1::1653::29.761
1::1655::34.722
1::1656::34.013
1::1658::34.965
1::1659::34.722
1::1661::34.965
1::1662::34.013
1::1663::34.965
1::1665::34.965
1::1666::34.722
1::1667::34.722
1::1668::34.013
1::1669::34.965
1::1670::32.679
1::1671::34.722
1::1672::54.794
1::1673::34.722
1::1674::34.965
1::1675::34.965
1::1676::28.169
1::1677::34.965
1::1679::33.557
1::1680::34.722
1::1681::32.894
1::1682::32.467
1::1683::25.0
1::1684::28.735
1::1685::26.595
1::1686::34.965
1::1687::34.965
1::1688::34.722
1::1689::34.246
1::1690::34.722
1::1691::34.965
1::1692::34.722
1::1693::34.722
1::1694::34.965
1::1695::34.722
1::1696::34.965
1::1697::34.722
1::1698::34.722
1::1699::34.722
1::1700::34.965
1::1701::10.044
1::1702::650.793
1::1703::468.75
1::1704::429.687
1::1705::453.846
1::1706::823.943
1::1711::244.094
1::1713::373.333
1::1714::1000.0
1::1715::522.058
1::1717::41.275
1::1718::441.86
1::1719::554.687
1::1721::472.44
1::1723::390.07
1::1725::906.976
1::1726::760.233
1::1727::460.937
1::1730::440.944
1::1732::11.392
1::1733::645.669
1::1734::921.259
1::1736::436.507
1::1737::468.253
1::1738::248.0
1::1740::790.419
1::1741::440.944
1::1744::827.777
1::1745::642.857
1::1746::476.19
1::1748::0.544
1::1749::25.21
1::1750::0.552
1::1751::3.679
1::1752::22.222
1::1753::0.75
1::1754::0.96
1::1755::31.25
1::1756::15.384
1::1757::23.437
1::1758::0.087
1::1759::7.722
1::1760::18.867
1::1761::153.846
1::1762::7.692
1::1763::7.633
1::1764::5.324
1::1765::0.536
1::1766::262.568
1::1767::5.291
1::1768::11.049
1::1769::2.481
1::1770::0.538
1::1771::14.598
1::1772::13.888
1::1773::13.888
1::1774::5.291
1::1775::13.84
1::1776::23.255
1::1777::6.872
1::1778::15.037
1::1779::5.47
1::1780::0.53
1::1781::15.503
1::1782::0.36
1::1783::20.547
1::1784::2.119
1::1785::8.064
1::1786::15.503
1::1787::14.598
1::1788::0.869
1::1789::0.843
1::1790::0.863
1::1791::0.693
1::1792::0.503
1::1793::0.55
1::1794::23.437
1::1795::47.244
1::1796::15.267
1::1797::28.169
1::1799::20.27
1::1800::2.61
1::1801::0.705
1::1802::5.328
1::1803::15.625
1::1804::6.655
1::1805::0.715
1::1806::1.925
1::1807::0.709
1::1808::0.538
1::1809::4.857
1::1810::1.446
1::1811::6.968
1::1812::0.533
1::1813::7.299
1::1814::0.707
1::1815::0.697
1::1816::2.41
1::1817::0.538
1::1818::0.357
1::1820::4.537
1::1821::0.521
1::1822::0.35
1::1823::0.542
1::1824::0.527
1::1825::0.7
1::1826::0.533
1::1827::3.62
1::1828::0.539
1::1829::4.065
1::1830::0.538
1::1831::0.538
1::1832::4.108
1::1833::8.333
1::1834::0.358
1::1835::0.537
1::1836::0.526
1::1837::0.538
1::1838::0.535
1::1839::0.502
1::1840::0.538
1::1841::0.741
1::1842::0.6
1::1843::0.538
1::1844::0.89
1::1845::0.527
1::1846::11.029
1::1847::0.709
1::1848::9.732
1::1849::182.044
1::1851::0.31
1::1852::8.032
1::1853::3.875
1::1854::10.256
1::1855::7.299
1::1856::7.518
1::1857::9.389
1::1862::4.622
1::1863::13.513
1::1864::18.867
1::1865::15.094
1::1866::214.428
1::1867::4.201
1::1868::4.237
1::1869::4.246
1::1870::1.25
1::1871::6.993
1::1872::6.962
1::1873::7.136
1::1874::7.023
1::1875::0.531
1::1876::0.623
1::1877::2.873
1::1878::0.524
1::1879::4.385
1::1880::14.285
1::1881::0.34
1::1882::0.352
1::1883::14.851
1::1884::0.273
1::1885::0.513
1::1886::0.861
1::1887::0.328
1::1888::4.016
1::1889::0.473
1::1890::0.521
1::1891::1.11
1::1892::1.379
1::1893::36.727
1::1894::3.278
1::1895::3.346
1::1897::8.865
1::1898::0.685
1::1899::0.523
1::1900::0.354
1::1902::0.655
1::1903::6.968
1::1904::0.332
1::1905::0.526
1::1906::173.553
1::1907::22.727
1::1908::27.027
1::1909::2.573
1::1910::13.26
1::1911::1.664
1::1912::0.543
1::1913::458.947
1::1914::0.742
1::1915::3.977
1::1916::1.097
1::1917::11.857
1::1918::0.923
1::1919::11.673
1::1920::9.146
1::1921::59.304
1::1922::0.721
1::1923::0.368
1::1924::1.071
1::1925::0.528
1::1926::0.282
1::1927::25.862
1::1928::24.193
1::1929::25.862
1::1930::25.862
1::1931::0.53
1::1933::0.682
1::1934::19.23
1::1935::8.31
1::1936::14.563
1::1937::17.857
1::1938::14.492
1::1939::13.824
1::1940::19.323
1::1941::13.1
1::1942::1.892
1::1943::18.518
1::1944::14.563
1::1945::12.711
1::1946::0.523
1::1947::27.272
1::1948::28.571
1::1949::5.217
1::1950::23.809
1::1951::25.423
1::1952::23.437
1::1953::25.423
1::1954::0.541
1::1955::29.411
1::1956::27.522
1::1957::0.538
1::1958::29.702
1::1959::29.411
1::1960::0.544
1::1961::29.702
1::1962::0.544
1::1963::26.086
1::1964::88.272
1::1965::0.548
1::1966::18.348
1::1967::26.315
1::1968::18.518
1::1969::25.21
1::1970::16.9
1::1971::0.362
1::1972::88.082
1::1973::10.81
1::1976::9.345
1::1977::0.546
1::1978::9.389
1::1979::0.545
1::1980::9.174
1::1983::1.452
1::1984::6.472
1::1985::321.951
1::1986::0.872
1::1987::1.411
1::1988::9.847
1::1990::1.055
1::1991::0.364
1::1993::0.544
1::1994::26.315
1::1995::0.531
1::1996::28.846
1::1997::7.442
1::1998::0.188
1::1999::0.475
1::2000::3.305
1::2001::18.018
1::2002::0.346
1::2003::13.513
1::2004::0.322
1::2005::0.365
1::2006::3.454
1::2007::0.361
1::2008::4.153
1::2009::0.725
1::2010::1.066
1::2011::0.906
1::2012::0.726
1::2013::7.246
1::2014::0.532
1::2015::0.365
1::2018::8.741
1::2019::3.766
1::2020::0.363
1::2021::1.821
1::2022::0.363
1::2024::4.07
1::2025::0.526
1::2027::0.353
1::2028::0.355
1::2029::0.705
1::2030::0.729
1::2031::0.481
1::2032::0.524
1::2033::13.574
1::2034::13.392
1::2035::2.375
1::2036::42.424
1::2037::12.765
1::2038::12.711
1::2039::0.362
1::2040::8.108
1::2041::1.06
1::2042::4.777
1::2043::6.25
1::2044::0.587
1::2045::6.024
1::2046::4.893
1::2047::6.359
1::2048::17.467
1::2049::5.952
1::2050::0.536
1::2051::2.439
1::2052::18.867
1::2053::19.607
1::2054::0.485
1::2055::6.122
1::2056::0.519
1::2057::18.467
1::2058::1.527
1::2059::0.512
1::2060::775.448
1::2061::0.519
1::2062::1.307
1::2063::285.91
1::2064::0.478
1::2065::0.498
1::2066::4.103
1::2067::26.315
1::2068::0.529
1::2069::26.548
1::2070::0.53
1::2071::25.0
1::2072::0.536
1::2073::25.0
1::2074::25.21
1::2075::2.518
1::2076::2.066
1::2077::0.5
1::2078::30.303
1::2079::23.437
1::2080::21.739
1::2081::22.471
1::2082::0.347
1::2083::3.316
1::2084::1.465
1::2085::7.518
1::2086::0.883
1::2087::0.503
1::2088::0.331
1::2089::11.428
1::2090::90.909
1::2091::0.719
1::2092::0.393
1::2093::4.054
1::2094::1.018
1::2095::1.621
1::2096::0.707
1::2097::0.513
1::2098::247.998
1::2099::0.829
1::2100::18.518
1::2101::0.361
1::2102::0.363
1::2103::0.835
1::2104::3.869
1::2105::16.393
1::2106::33.502
1::2107::0.532
1::2108::0.537
1::2109::0.518
1::2110::6.535
1::2111::0.488
1::2112::0.522
1::2113::0.732
1::2114::0.357
1::2115::0.348
1::2116::0.512
1::2117::355.001
1::2118::3.784
1::2119::0.707
1::2120::0.548
1::2121::0.36
1::2122::43.781
1::2123::0.737
1::2124::16.646
1::2125::9.876
1::2126::129.032
1::2127::18.735
1::2128::1.505
1::2129::0.529
1::2130::2.23
1::2131::4.213
1::2132::4.724
1::2133::6.993
1::2134::4.089
1::2136::3.978
1::2137::3.989
1::2138::3.978
1::2139::4.054
1::2140::0.68
1::2141::5.167
1::2142::4.021
1::2143::4.143
1::2144::4.109
1::2145::2.911
1::2146::3.257
1::2148::3.87
1::2149::4.8
1::2150::6.465
1::2151::6.437
1::2152::3.898
1::2153::5.424
1::2154::6.25
1::2155::6.198
1::2156::16.431
1::2157::7.425
1::2158::5.882
1::2159::8.695
1::2160::11.678
1::2162::28.571
1::2163::28.469
1::2164::28.469
1::2165::0.662
1::2166::0.502
1::2168::22.556
1::2169::76.85
1::2170::5.357
1::2171::0.235
1::2172::159.672
1::2173::16.0
1::2174::15.384
1::2175::15.503
1::2176::15.384
1::2177::15.384
1::2178::16.129
1::2180::16.0
1::2181::16.129
1::2182::0.745
1::2183::16.574
1::2184::0.173
1::2185::12.048
1::2186::0.52
1::2187::1.788
1::2188::0.343
1::2189::0.664
1::2190::2.315
1::2191::0.519
1::2192::9.146
1::2193::9.202
1::2195::0.523
1::2196::0.789
1::2198::3.691
1::2199::3.902
1::2200::165.354
1::2201::7.064
1::2202::0.517
1::2203::14.336
1::2205::10.81
1::2206::3.329
1::2207::0.733
1::2208::0.711
1::2209::2.336
1::2210::4.754
1::2211::21.885
1::2212::7.672
1::2213::0.528
1::2214::36.144
1::2215::36.144
1::2216::0.593
1::2218::0.305
1::2220::28.112
1::2222::0.333
1::2223::11.406
1::2224::11.73
1::2225::30.534
1::2226::0.348
1::2227::3.003
1::2228::3.025
1::2229::27.108
1::2230::0.334
1::2231::8.032
1::2232::26.162
1::2233::0.297
1::2234::8.968
1::2235::0.521
1::2236::0.515
1::2237::12.658
1::2238::0.468
1::2240::1.864
1::2241::0.52
1::2242::0.65
1::2243::0.517
1::2244::0.505
1::2245::1.014
1::2246::0.335
1::2247::0.343
1::2248::0.347
1::2249::0.895
1::2250::2.328
1::2251::2.218
1::2252::22.388
1::2253::22.556
1::2254::0.532
1::2255::21.897
1::2256::6.128
1::2257::6.369
1::2258::0.481
1::2259::3.058
1::2260::4.065
1::2261::0.347
1::2262::11.173
1::2263::303.37
1::2264::11.695
1::2265::0.505
1::2268::11.834
1::2269::9.009
1::2270::0.345
1::2271::0.37
1::2272::2.364
1::2273::12.5
1::2274::12.5
1::2275::0.346
1::2276::17.013
1::2277::847.133
1::2278::0.965
1::2279::586.075
1::2280::3.75
1::2281::5.842
1::2282::0.349
1::2283::111.888
1::2284::4.464
1::2285::0.314
1::2286::0.7
1::2287::0.495
1::2288::0.556
1::2289::0.355
1::2290::34.274
1::2291::0.477
1::2292::10.892
1::2293::23.498
1::2294::0.849
1::2295::4.773
1::2296::3.836
1::2297::0.768
1::2298::0.327
1::2299::0.348
1::2300::0.672
1::2301::0.518
1::2302::5.504
1::2303::54.945
1::2304::0.332
1::2305::0.52
1::2306::15.384
1::2307::15.0
1::2308::0.315
1::2309::0.434
1::2310::0.299
1::2311::0.522
1::2312::11.363
1::2313::0.359
1::2314::0.357
1::2315::649.115
1::2316::3.266
1::2317::0.332
1::2318::13.157
1::2319::0.462
1::2320::4.285
1::2321::4.702
1::2322::0.484
1::2323::5.333
1::2325::2.604
1::2326::3.827
1::2327::0.858
1::2328::0.977
1::2329::1.331
1::2330::5.033
1::2331::1.712
1::2332::0.504
1::2333::0.545
1::2334::98.591
1::2335::22.058
1::2336::1.852
1::2337::7.751
1::2338::196.428
1::2339::15.384
1::2340::8.846
1::2341::20.979
1::2342::20.134
1::2343::82.174
1::2344::0.35
1::2345::97.222
1::2346::0.35
1::2347::0.665
1::2348::0.538
1::2349::0.337
1::2350::0.526
1::2351::0.355
1::2352::0.494
1::2353::11.152
1::2354::10.309
1::2355::2.879
1::2356::0.683
1::2357::0.384
1::2358::0.533
1::2359::0.542
1::2360::0.686
1::2361::0.192
1::2362::0.444
1::2364::0.367
1::2365::0.597
1::2367::1.043
1::2368::5.668
1::2369::1.42
1::2370::47.337
1::2371::49.382
1::2372::49.382
1::2373::49.382
1::2374::49.079
1::2375::49.382
1::2376::49.382
1::2377::49.382
1::2378::49.382
1::2379::49.079
1::2380::44.198
1::2381::48.78
1::2382::46.783
1::2383::49.079
1::2384::41.666
1::2385::49.689
1::2386::48.192
1::2387::40.0
1::2389::49.079
1::2390::49.079
1::2391::49.382
1::2392::43.956
1::2394::25.862
1::2395::26.785
1::2396::26.548
1::2397::5.366
1::2398::24.193
1::2399::24.193
1::2400::0.513
1::2401::19.607
1::2402::0.494
1::2403::4.909
1::2404::21.276
1::2405::11.764
1::2406::21.582
1::2407::0.69
1::2408::250.0
1::2410::15.873
1::2411::1.078
1::2412::1.086
1::2413::40.322
1::2414::48.78
1::2416::9.771
1::2417::9.677
1::2418::0.263
1::2419::0.681
1::2422::0.523
1::2423::7.655
1::2424::3.184
1::2425::14.184
1::2426::34.013
1::2428::7.751
1::2429::52.505
1::2431::9.732
1::2432::0.53
1::2433::0.509
1::2435::0.518
1::2436::0.521
1::2437::0.685
1::2438::2.573
1::2439::0.703
1::2440::0.361
1::2441::0.306
1::2442::0.335
1::2444::0.503
1::2445::0.697
1::2447::2.61
1::2448::0.359
1::2449::6.289
1::2450::3.854
1::2451::0.513
1::2452::0.757
1::2453::12.895
1::2454::0.479
1::2455::24.193
1::2456::24.193
1::2457::20.833
1::2458::6.369
1::2459::23.622
1::2460::23.437
1::2461::0.515
1::2462::19.867
1::2463::22.222
1::2464::0.534
1::2465::19.867
1::2466::9.463
1::2467::20.408
1::2468::4.126
1::2469::25.21
1::2470::25.423
1::2471::2.915
1::2472::120.3
1::2473::22.222
1::2474::238.805
1::2475::45.454
1::2476::71.428
1::2478::1.623
1::2479::106.382
1::2480::73.529
1::2481::80.645
1::2482::80.645
1::2483::112.903
1::2484::225.806
1::2485::2.887
1::2486::1.752
1::2487::6.877
1::2488::148.148
1::2489::129.032
1::2490::0.552
1::2491::0.367
1::2492::10.989
1::2493::0.684
1::2494::17.467
1::2495::0.504
1::2496::0.884
1::2498::423.611
1::2499::0.503
1::2500::15.625
1::2501::129.032
1::2502::5.847
1::2503::6.864
1::2504::0.361
1::2505::0.363
1::2506::0.362
1::2507::0.695
1::2508::29.629
1::2509::0.363
1::2510::16.26
1::2511::2.262
1::2512::0.336
1::2513::0.522
1::2514::5.671
1::2515::0.468
1::2516::8.895
1::2518::0.351
1::2519::0.53
1::2520::0.351
1::2522::0.553
1::2523::0.686
1::2524::0.541
1::2525::0.359
1::2526::0.363
1::2527::1.087
1::2528::0.363
1::2529::0.819
1::2530::0.707
1::2531::6.379
1::2532::3.025
1::2533::451.344
1::2535::0.367
1::2536::0.519
1::2537::10.101
1::2538::26.086
1::2539::3.024
1::2540::6.833
1::2541::7.371
1::2542::0.528
1::2543::26.548
1::2544::0.544
1::2545::24.0
1::2546::25.21
1::2547::22.556
1::2548::0.546
1::2549::6.024
1::2550::27.777
1::2551::25.21
1::2552::0.51
1::2553::22.556
1::2554::21.739
1::2555::0.546
1::2556::9.316
1::2557::8.13
1::2558::0.352
1::2559::101.088
1::2560::27.522
1::2561::5.703
1::2562::22.9
1::2563::19.736
1::2564::71.27
1::2565::11.428
1::2566::4.249
1::2567::12.82
1::2568::28.169
1::2569::0.362
1::2570::0.512
1::2571::0.546
1::2572::0.344
1::2573::21.546
1::2574::21.438
1::2575::4.518
1::2576::18.072
1::2577::0.524
1::2578::0.688
1::2579::0.35
1::2580::150.411
1::2581::0.327
1::2582::8.51
1::2583::8.264
1::2584::7.692
1::2585::8.298
1::2586::5.42
1::2587::4.17
1::2588::17.621
1::2589::0.318
1::2590::5.83
1::2591::75.842
1::2592::2.756
1::2593::8.264
1::2594::0.161
1::2595::0.326
1::2596::1.591
1::2597::0.336
1::2598::0.337
1::2599::2.016
1::2600::0.505
1::2601::0.494
1::2602::0.686
1::2603::2.339
1::2604::0.287
1::2605::0.507
1::2606::0.337
1::2607::0.511
1::2608::1.102
1::2609::40.268
1::2610::37.037
1::2611::37.383
1::2612::40.268
1::2613::40.268
1::2614::0.611
1::2615::164.253
1::2616::91.754
1::2617::240.725
1::2618::0.343
1::2619::2.69
1::2620::0.504
1::2621::10.309
1::2622::0.331
1::2623::0.5
1::2624::0.475
1::2625::1.672
1::2626::2.657
1::2627::3.254
1::2628::0.338
1::2629::2.375
1::2630::3.246
1::2631::12.82
1::2632::420.918
1::2633::849.74
1::2634::772.02
1::2635::161.458
1::2636::369.791
1::2637::376.963
1::2638::284.263
1::2639::272.727
1::2641::284.974
1::2643::13.513
1::2644::11.768
1::2645::12.803
1::2646::0.678
1::2647::11.764
1::2648::11.08
1::2649::6.666
1::2650::11.695
1::2651::2.419
1::2652::1.017
1::2653::11.904
1::2654::14.354
1::2655::61.538
1::2656::3.783
1::2657::0.237
1::2658::0.524
1::2659::0.682
1::2660::0.33
1::2661::13.126
1::2662::4.433
1::2663::5.873
1::2664::14.15
1::2665::7.482
1::2666::0.457
1::2667::11.3
1::2668::592.592
1::2669::1.079
1::2670::7.38
1::2671::0.358
1::2672::220.496
1::2673::18.723
1::2674::8.303
1::2675::0.463
1::2676::13.274
1::2677::14.218
1::2678::56.129
1::2679::157.894
1::2680::5.372
1::2681::30.819
1::2682::157.894
1::2683::5.983
1::2684::5.958
1::2686::0.673
1::2687::0.423
1::2688::11.086
1::2689::46.728
1::2690::46.296
1::2691::46.296
1::2693::46.728
1::2694::46.728
1::2695::45.871
1::2696::37.383
1::2697::46.296
1::2698::46.296
1::2699::37.037
1::2700::45.871
1::2701::46.728
1::2702::37.037
1::2703::46.296
1::2704::46.296
1::2705::36.697
1::2706::37.383
1::2707::46.296
1::2708::46.728
1::2709::46.296
1::2711::46.296
1::2712::46.728
1::2713::46.296
1::2714::46.296
1::2715::45.871
1::2716::46.296
1::2717::37.383
1::2718::46.296
1::2719::35.087
1::2720::46.728
1::2721::46.728
1::2722::46.296
1::2723::45.871
1::2724::46.296
1::2725::46.728
1::2726::46.728
1::2727::49.504
1::2728::36.697
1::2729::49.019
1::2730::46.296
1::2731::46.728
1::2732::66.666
1::2733::49.019
1::2734::45.871
1::2735::37.037
1::2737::46.296
1::2738::40.0
1::2739::49.019
1::2740::46.296
1::2741::49.504
1::2742::37.037
1::2743::46.296
1::2744::46.296
1::2745::46.296
1::2746::46.296
1::2747::46.296
1::2748::45.871
1::2749::46.296
1::2750::40.0
1::2751::37.878
1::2752::45.871
1::2753::46.296
1::2754::46.296
1::2755::39.603
1::2756::37.037
1::2757::46.296
1::2759::37.037
1::2760::46.296
1::2761::41.666
1::2763::46.296
1::2764::15.243
1::2765::36.036
1::2766::46.296
1::2767::37.037
1::2768::46.296
1::2769::45.871
1::2770::46.728
1::2771::46.728
1::2772::37.383
1::2773::49.019
1::2774::40.65
1::2775::46.728
1::2776::45.045
1::2777::46.296
1::2778::46.728
1::2779::37.037
1::2780::40.65
1::2781::37.037
1::2782::37.037
1::2783::46.296
1::2784::46.296
1::2785::42.016
1::2786::37.878
1::2787::46.728
1::2788::25.0
1::2789::38.759
1::2790::37.037
1::2792::46.296
1::2793::46.296
1::2794::46.296
1::2795::46.728
1::2796::46.296
1::2798::37.383
1::2799::45.871
1::2800::42.372
1::2801::38.167
1::2802::45.871
1::2803::46.296
1::2804::46.296
1::2805::45.871
1::2806::37.037
1::2807::37.037
1::2808::46.728
1::2809::46.296
1::2810::46.296
1::2811::36.697
1::2812::46.728
1::2813::46.728
1::2814::46.296
1::2815::46.296
1::2816::46.296
1::2817::46.296
1::2818::46.296
1::2819::46.728
1::2820::46.296
1::2821::49.504
1::2823::37.037
1::2824::32.52
1::2825::46.296
1::2826::46.296
1::2827::37.037
1::2828::46.296
1::2829::46.296
1::2830::45.871
1::2831::45.871
1::2832::46.296
1::2833::46.296
1::2834::29.411
1::2835::45.871
1::2836::46.728
1::2837::46.728
1::2838::46.296
1::2839::46.296
1::2840::37.383
1::2841::46.296
1::2843::46.728
1::2844::36.697
1::2845::45.871
1::2846::46.296
1::2847::37.037
1::2848::46.296
1::2849::37.037
1::2850::46.728
1::2851::37.383
1::2852::37.383
1::2853::46.296
1::2854::45.871
1::2855::44.247
1::2856::46.296
1::2857::46.296
1::2858::46.728
1::2859::37.383
1::2860::37.037
1::2861::46.296
1::2862::46.296
1::2863::46.296
1::2864::46.728
1::2865::46.728
1::2866::45.871
1::2867::46.296
1::2868::39.682
1::2869::46.296
1::2870::43.478
1::2871::46.728
1::2872::46.296
1::2873::37.037
1::2875::45.871
1::2876::49.019
1::2877::45.871
1::2878::0.725
1::2879::28.571
1::2880::10.416
1::2881::159.292
1::2882::20.408
1::2883::10.309
1::2884::9.039
1::2885::966.666
1::2886::634.146
1::2888::383.177
1::2889::941.176
1::2892::750.0
1::2893::581.395
1::2900::299.065
1::2902::666.666
1::2904::785.046
1::2906::632.075
1::2908::320.312
1::2910::405.66
1::2911::3.896
1::2912::30.0
1::2913::30.0
1::2914::0.538
1::2915::33.707
1::2916::33.333
1::2917::62.885
1::2918::30.612
1::2919::30.612
1::2920::0.393
1::2921::13.333
1::2922::15.873
1::2923::4.279
1::2924::20.547
1::2925::20.408
1::2926::0.541
1::2927::32.608
1::2928::0.543
1::2929::27.522
1::2930::6.55
1::2931::32.967
1::2932::8.21
1::2933::8.403
1::2934::41.237
1::2935::39.682
1::2936::41.666
1::2937::41.666
1::2938::41.237
1::2939::41.666
1::2940::31.25
1::2941::43.859
1::2942::41.666
1::2943::1.617
1::2944::76.923
1::2945::86.538
1::2946::22.556
1::2947::3.883
1::2948::0.699
1::2949::32.52
1::2950::33.333
1::2951::4.694
1::2952::7.812
1::2953::14.851
1::2954::23.622
1::2955::37.037
1::2956::29.411
1::2957::0.834
1::2958::54.77
1::2959::0.544
1::2960::29.411
1::2961::18.633
1::2962::14.545
1::2963::28.301
1::2964::34.782
1::2965::28.846
1::2966::28.571
1::2967::37.735
1::2968::19.607
1::2969::0.552
1::2970::15.564
1::2971::11.194
1::2972::0.555
1::2973::216.931
1::2975::0.568
1::2976::7.042
1::2977::16.666
1::2978::0.746
1::2979::0.52
1::2980::0.745
1::2981::18.018
1::2982::0.691
1::2983::20.1
1::2985::1.425
1::2986::18.264
1::2987::18.779
1::2988::0.351
1::2989::30.927
1::2990::131.313
1::2991::366.567
1::2992::0.998
1::2993::1.147
1::2994::5.961
1::2995::0.664
1::2996::14.869
1::2997::14.869
1::2998::0.636
1::2999::36.363
1::3001::510.313
1::3002::28.301
1::3003::11.111
1::3004::27.586
1::3005::9.925
1::3007::142.857
1::3008::1.649
1::3009::0.892
1::3010::21.276
1::3011::0.559
1::3012::0.636
1::3013::33.707
1::3014::0.721
1::3015::0.729
1::3016::33.333
1::3017::0.558
1::3018::16.528
1::3019::2.868
1::3020::39.215
1::3021::33.333
1::3022::1.657
1::3023::76.923
1::3024::0.4
1::3025::0.56
1::3027::0.536
1::3028::37.829
1::3030::0.37
1::3031::1.227
1::3032::1.115
1::3033::0.553
1::3034::19.047
1::3035::6.144
1::3036::20.0
1::3037::6.185
1::3038::6.835
1::3039::0.518
1::3040::15.625
1::3041::0.528
1::3042::66.666
1::3045::0.529
1::3046::22.443
1::3047::10.101
1::3048::0.372
1::3049::6.872
1::3051::84.867
1::3052::0.374
1::3053::6.479
1::3054::0.712
1::3055::0.543
1::3056::0.546
1::3057::0.543
1::3058::0.472
1::3059::1.638
1::3060::12.232
1::3061::97.198
1::3062::2.397
1::3064::13.215
1::3066::3.372
1::3067::1.512
1::3068::0.478
1::3069::0.352
1::3070::3.883
1::3071::4.492
1::3072::0.525
1::3073::0.721
1::3074::0.735
1::3075::3.976
1::3076::113.416
1::3077::0.681
1::3078::0.367
1::3079::21.978
1::3080::0.703
1::3081::0.549
1::3082::0.54
1::3084::0.545
1::3085::0.716
1::3086::0.403
1::3087::0.916
1::3088::0.544
1::3089::0.343
1::3090::7.352
1::3091::0.374
1::3092::0.522
1::3093::18.456
1::3094::0.716
1::3095::18.223
1::3096::1.431
1::3097::0.353
1::3099::184.438
1::3100::3.432
1::3101::0.538
1::3102::0.721
1::3103::8.064
1::3104::0.544
1::3105::0.546
1::3107::0.519
1::3108::0.871
1::3109::0.544
1::3110::0.547
1::3111::1.241
1::3112::5.067
1::3114::6.493
1::3115::0.171
1::3116::91.612
1::3117::2.884
1::3119::5.545
1::3120::0.503
1::3121::12.424
1::3122::0.904
1::3123::0.377
1::3124::0.377
1::3125::0.531
1::3126::0.372
1::3127::0.494
1::3128::10.677
1::3129::12.044
1::3130::1.104
1::3131::11.278
1::3132::17.326
1::3133::1.798
1::3134::0.373
1::3135::5.0
1::3136::0.543
1::3137::0.817
1::3139::1.584
1::3140::3.476
1::3141::0.69
1::3142::1.201
1::3143::0.356
1::3144::0.54
1::3145::10.582
1::3146::34.782
1::3147::3.676
1::3148::24.793
1::3149::19.801
1::3150::24.539
1::3151::6.756
1::3152::22.222
1::3153::23.437
1::3154::31.25
1::3155::62.015
1::3156::30.075
1::3157::125.925
1::3159::24.59
1::3160::25.423
1::3161::8.818
1::3162::3.53
1::3163::25.423
1::3164::34.782
1::3165::36.231
1::3166::32.0
1::3167::24.793
1::3168::48.048
1::3169::31.25
1::3170::47.619
1::3171::26.845
1::3172::46.511
1::3173::26.315
1::3174::25.21
1::3175::11.56
1::3176::25.0
1::3177::18.404
1::3178::37.593
1::3179::30.769
1::3180::22.727
1::3181::24.193
1::3182::32.52
1::3183::48.387
1::3184::24.193
1::3185::42.016
1::3186::22.727
1::3187::25.0
1::3188::27.21
1::3189::22.388
1::3190::22.388
1::3191::7.194
1::3192::18.867
1::3193::42.372
1::3194::18.75
1::3195::28.985
1::3196::21.897
1::3197::23.529
1::3198::24.0
1::3199::24.193
1::3200::9.259
1::3201::30.534
1::3202::21.897
1::3203::22.9
1::3204::25.21
1::3205::33.057
1::3206::6.42
1::3207::24.193
1::3208::24.0
1::3209::38.961
1::3210::122.302
1::3211::121.428
1::3212::8.347
1::3213::22.9
1::3214::33.057
1::3215::19.108
1::3216::31.496
1::3217::13.114
1::3218::21.897
1::3219::27.777
1::3220::57.377
1::3221::22.9
1::3222::2.693
1::3223::23.622
1::3224::30.303
1::3225::33.057
1::3226::37.878
1::3227::22.9
1::3228::28.985
1::3229::46.875
1::3230::31.496
1::3231::23.437
1::3232::22.222
1::3233::20.408
1::3234::33.057
1::3235::24.793
1::3236::46.875
1::3237::36.496
1::3238::23.809
1::3241::10.416
1::3242::24.539
1::3243::24.793
1::3244::3.021
1::3245::113.924
1::3246::76.923
1::3247::0.764
1::3249::30.405
1::3250::0.743
1::3251::2.518
1::3252::115.778
1::3253::180.99
1::3254::128.205
1::3255::83.333
1::3257::3.571
1::3258::85.106
1::3259::5.662
1::3260::5.319
1::3261::0.238
1::3262::0.669
1::3263::2.269
1::3265::2.341
1::3266::14.492
1::3267::9.756
1::3268::3.783
1::3271::4.103
1::3272::4.518
1::3273::3.917
1::3274::1000.0
1::3275::4.398
1::3276::4.52
1::3277::14.577
1::3278::4.36
1::3279::53.977
1::3281::12.135
1::3282::4.651
1::3284::2.45
1::3285::4.658
1::3288::3.703
1::3289::5.095
1::3290::2.561
1::3291::2.958
1::3292::4.491
1::3293::3.099
1::3294::2.967
1::3295::4.098
1::3296::4.366
1::3297::37.974
1::3298::4.524
1::3299::4.524
1::3300::4.285
1::3301::4.552
1::3302::3.348
1::3304::4.573
1::3305::4.087
1::3306::4.273
1::3307::4.47
1::3308::4.497
1::3309::4.329
1::3310::1.118
1::3311::20.942
1::3312::19.512
1::3313::334.719
1::3314::4.132
1::3316::31.25
1::3317::596.46
1::3318::5.565
1::3319::10.416
1::3320::9.698
1::3321::25.316
1::3322::16.042
1::3323::26.595
1::3324::29.85
1::3325::31.578
1::3326::7.009
1::3327::36.842
1::3328::122.257
1::3329::948.805
1::3330::9.077
1::3333::8.042
1::3334::48.888
1::3335::5.366
1::3336::56.701
1::3337::30.769
1::3338::10.785
1::3339::11.32
1::3340::11.605
1::3341::9.523
1::3342::328.282
1::3343::35.897
1::3344::11.65
1::3345::48.177
1::3346::15.957
1::3347::15.706
1::3348::15.706
1::3349::41.98
1::3350::9.746
1::3351::15.483
1::3352::31.578
1::3353::0.337
1::3354::3.067
1::3355::14.14
1::3365::0.548
1::3372::806.451
1::3386::0.644
1::3387::17.094
1::3388::14.571
1::3389::16.913
1::3390::17.857
1::3391::16.597
1::3392::16.666
1::3393::16.806
1::3394::16.528
1::3396::17.429
1::3397::18.181
1::3398::16.913
1::3399::17.467
1::3400::16.701
1::3401::16.949
1::3402::0.765
1::3403::1.5
1::3404::0.94
1::3405::0.734
1::3406::8.528
1::3407::13.157
1::3408::14.285
1::3409::7.38
1::3410::5.905
1::3411::5.825
1::3413::5.976
1::3414::6.211
1::3415::6.122
1::3416::8.35
1::3419::8.658
1::3420::6.329
1::3421::6.369
1::3423::6.355
1::3424::8.771
1::3425::19.23
1::3426::18.691
1::3427::6.224
1::3428::19.138
1::3429::7.648
1::3430::6.085
1::3431::0.735
1::3432::16.26
1::3433::6.696
1::3434::21.276
1::3435::0.717
1::3436::13.452
1::3437::13.574
1::3438::13.513
1::3439::18.018
1::3440::13.574
1::3441::12.931
1::3442::13.513
1::3443::13.574
1::3444::13.574
1::3445::16.528
1::3446::18.018
1::3447::18.018
1::3448::12.711
1::3449::18.099
1::3450::18.018
1::3451::18.018
1::3452::18.018
1::3454::13.574
1::3455::17.857
1::3456::13.513
1::3457::13.452
1::3458::18.099
1::3459::12.295
1::3460::17.699
1::3461::0.561
1::3462::32.608
1::3463::32.967
1::3464::32.967
1::3465::0.365
1::3466::4.081
1::3467::48.387
1::3468::18.987
1::3469::46.875
1::3470::61.538
1::3471::3.87
1::3473::50.0
1::3474::36.585
1::3476::71.428
1::3477::33.333
1::3481::612.903
1::3482::51.724
1::3484::43.478
1::3486::54.545
1::3487::17.543
1::3488::0.56
1::3489::0.355
1::3490::15.686
1::3491::9.523
1::3492::23.437
1::3493::11.764
1::3494::33.707
1::3495::11.764
1::3496::11.406
1::3497::14.218
1::3498::35.294
1::3499::11.764
1::3500::46.783
1::3501::11.695
1::3502::9.569
1::3503::9.478
1::3504::18.181
1::3505::14.218
1::3506::9.523
1::3507::0.567
1::3508::52.631
1::3509::52.631
1::3510::3.973
1::3511::46.153
1::3512::51.724
1::3513::51.724
1::3514::0.562
1::3515::31.914
1::3516::31.914
1::3517::31.914
1::3518::31.914
1::3519::31.914
1::3520::31.914
1::3521::31.914
1::3522::11.32
1::3523::73.17
1::3524::71.428
1::3525::0.559
1::3528::36.144
1::3529::0.543
1::3530::32.967
1::3531::0.465
1::3532::5.136
1::3533::4.608
1::3534::9.523
1::3536::36.585
1::3537::0.574
1::3539::187.5
1::3540::7.009
1::3541::30.303
1::3542::48.387
1::3543::47.619
1::3544::10.714
1::3545::52.631
1::3546::63.829
1::3547::63.829
1::3548::0.566
1::3549::69.767
1::3550::68.181
1::3551::71.428
1::3552::66.666
1::3553::75.0
1::3554::68.181
1::3555::71.428
1::3556::71.428
1::3557::68.181
1::3558::69.767
1::3559::73.17
1::3560::69.767
1::3561::50.0
1::3562::71.428
1::3563::62.5
1::3564::86.956
1::3565::66.666
1::3566::95.238
1::3567::93.023
1::3568::0.523
1::3569::9.74
1::3570::11.718
1::3571::4.122
1::3572::40.912
1::3573::25.0
1::3574::31.25
1::3575::0.556
1::3576::29.702
1::3577::30.303
1::3578::30.927
1::3579::0.538
1::3580::34.09
1::3581::33.707
1::3582::8.219
1::3583::0.559
1::3584::29.126
1::3585::0.408
1::3586::71.428
1::3587::43.478
1::3588::68.181
1::3589::0.567
1::3590::58.823
1::3591::62.5
1::3592::0.524
1::3593::15.228
1::3594::17.964
1::3595::17.647
1::3596::17.751
1::3597::0.56
1::3598::90.909
1::3600::120.0
1::3601::107.142
1::3602::115.384
1::3603::111.111
1::3604::0.563
1::3605::31.25
1::3606::45.454
1::3607::40.54
1::3609::0.563
1::3610::44.776
1::3611::32.258
1::3612::0.553
1::3613::125.0
1::3614::31.914
1::3615::31.914
1::3616::0.568
1::3617::60.0
1::3618::50.0
1::3619::75.0
1::3620::8.955
1::3621::25.21
1::3623::31.578
1::3625::24.0
1::3626::22.222
1::3627::2.332
1::3628::85.714
1::3629::166.666
1::3630::666.666
1::3631::200.0
1::3633::0.561
1::3635::61.224
1::3636::62.5
1::3637::5.681
1::3638::0.173
1::3639::17.751
1::3640::15.957
1::3641::17.751
1::3642::0.561
1::3643::32.608
1::3644::0.554
1::3645::43.478
1::3646::0.571
1::3647::130.434
1::3648::33.333
1::3649::0.563
1::3650::32.608
1::3651::33.707
1::3652::28.846
1::3653::0.548
1::3654::100.0
1::3655::100.0
1::3656::13.333
1::3657::130.434
1::3660::0.535
1::3661::4.8
1::3662::0.574
1::3663::66.666
1::3664::0.447
1::3665::0.556
1::3666::17.341
1::3667::34.09
1::3668::0.569
1::3669::51.724
1::3670::51.724
1::3671::0.561
1::3672::60.0
1::3673::65.217
1::3674::4.166
1::3675::23.437
1::3676::0.564
1::3677::36.144
1::3678::3.08
1::3679::4.538
1::3680::0.561
1::3681::200.0
1::3682::0.559
1::3683::24.39
1::3685::0.555
1::3686::34.09
1::3687::0.396
1::3688::34.883
1::3689::0.563
1::3690::200.0
1::3691::9.316
1::3693::0.562
1::3694::48.387
1::3695::0.575
1::3696::68.181
1::3697::0.56
1::3698::55.555
1::3699::0.559
1::3700::51.724
1::3701::0.558
1::3702::11.494
1::3703::645.225
1::3704::16.949
1::3705::18.518
1::3706::17.142
1::3707::11.428
1::3708::17.142
1::3709::37.735
1::3710::18.912
1::3712::705.263
1::3713::650.0
1::3714::544.554
1::3720::757.894
1::3721::857.142
1::3722::436.17
1::3724::6.315
1::3725::19.354
1::3726::18.633
1::3727::0.527
1::3728::7.653
1::3729::0.568
1::3730::53.571
1::3731::53.571
1::3732::0.522
1::3733::9.463
1::3734::8.645
1::3735::0.559
1::3736::32.967
1::3737::8.823
1::3738::38.961
1::3739::10.452
1::3740::41.095
1::3741::8.31
1::3742::50.0
1::3743::0.197
1::3744::25.423
1::3745::7.936
1::3746::35.294
1::3747::35.294
1::3748::8.0
1::3749::142.857
1::3750::0.546
1::3751::37.974
1::3752::36.585
1::3753::0.563
1::3754::36.585
1::3755::0.491
1::3756::9.868
1::3757::7.633
1::3758::0.571
1::3760::0.57
1::3761::51.724
1::3762::52.631
1::3763::0.559
1::3764::50.0
1::3765::0.557
1::3767::0.566
1::3768::50.847
1::3769::0.555
1::3770::26.548
1::3771::25.423
1::3772::0.567
1::3773::60.0
1::3774::0.555
1::3775::28.846
1::3776::28.846
1::3777::0.536
1::3778::37.5
1::3779::6.0
1::3780::8.152
1::3781::10.101
1::3782::8.797
1::3784::8.498
1::3785::36.585
1::3786::0.565
1::3787::34.883
1::3788::0.58
1::3789::200.0
1::3790::0.769
1::3791::1.499
1::3792::72.727
1::3793::72.727
1::3794::72.727
1::3796::72.727
1::3797::72.727
1::3798::72.727
1::3799::72.727
1::3800::72.727
1::3801::61.538
1::3802::72.727
1::3803::72.727
1::3804::61.538
1::3805::66.666
1::3806::72.727
1::3807::0.766
1::3808::117.647
1::3809::375.0
1::3810::222.222
1::3812::333.333
1::3813::105.263
1::3814::117.647
1::3815::222.222
1::3816::277.777
1::3817::4.46
1::3818::15.706
1::3819::0.188
1::3820::12.658
1::3821::12.345
1::3822::12.5
1::3823::12.048
1::3824::12.345
1::3825::12.195
1::3826::12.5
1::3827::12.345
1::3830::11.494
1::3831::0.377
1::3832::36.144
1::3833::0.381
1::3834::318.181
1::3835::0.379
1::3836::35.294
1::3837::24.096
1::3838::37.037
1::3839::23.255
1::3840::0.117
1::3841::24.691
1::3842::0.378
1::3844::215.686
1::3845::0.568
1::3846::9.478
1::3848::31.578
1::3849::0.759
1::3850::39.603
1::3851::237.288
1::3853::3.601
1::3854::25.21
1::3855::35.294
1::3856::0.562
1::3857::0.389
1::3858::25.0
1::3859::25.0
1::3860::25.0
1::3861::25.0
1::3862::25.0
1::3863::25.316
1::3864::0.378
1::3865::0.488
1::3866::4.103
1::3867::5.457
1::3868::4.184
1::3869::4.201
1::3870::6.775
1::3871::1.133
1::3873::68.965
1::3874::117.647
1::3875::117.647
1::3877::156.862
1::3878::75.471
1::3879::0.715
1::3880::40.0
1::3881::20.0
1::3882::14.705
1::3883::16.129
1::3884::12.195
1::3885::20.304
1::3886::10.05
1::3887::30.075
1::3888::22.988
1::3889::17.621
1::3890::19.323
1::3891::0.555
1::3892::35.087
1::3893::36.363
1::3894::36.697
1::3895::1.537
1::3896::44.943
1::3897::0.584
1::3898::130.434
1::3899::28.35
1::3900::340.425
1::3901::108.695
1::3902::75.0
1::3903::403.773
1::3904::175.0
1::3905::133.333
1::3906::66.666
1::3907::40.0
1::3908::71.428
1::3909::948.207
1::3910::68.627
1::3911::2.283
1::3912::0.568
1::3913::8.356
1::3914::0.759
1::3915::28.571
1::3916::46.511
1::3917::90.909
1::3918::82.191
1::3919::95.238
1::3920::63.492
1::3921::57.971
1::3922::55.555
1::3923::111.111
1::3924::1.135
1::3925::1.333
1::3927::86.419
1::3929::58.252
1::3931::1.143
1::3932::25.806
1::3939::0.76
1::3940::139.534
1::3941::166.666
1::3942::97.56
1::3943::146.341
1::3944::250.0
1::3945::352.941
1::3946::66.666
1::3947::0.745
1::3948::5.089
1::3950::0.9
1::3951::29.126
1::3952::0.741
1::3953::86.021
1::3954::176.47
1::3955::33.057
1::3956::193.548
1::3957::53.333
1::3958::82.191
1::3960::3.021
1::3961::10.526
1::3962::10.869
1::3963::10.989
1::3964::22.471
1::3965::11.235
1::3968::81.632
1::3969::76.923
1::3970::81.632
1::3971::0.742
1::3972::38.674
1::3973::5.586
1::3974::22.222
1::3976::10.204
1::3977::22.988
1::3979::58.252
1::3981::391.873
1::3982::0.755
1::3983::7.957
1::3984::172.413
1::3985::0.568
1::3986::34.722
1::3987::62.5
1::3988::65.217
1::3989::111.111
1::3990::152.542
1::3991::120.689
1::3992::1.461
1::3993::93.75
1::3994::32.967
1::3995::96.774
1::3996::97.826
1::3997::0.568
1::3998::51.724
1::3999::0.561
1::4000::20.689
1::4001::27.027
1::4002::35.714
1::4003::17.857
1::4004::14.809
1::4005::6.666
1::4006::0.766
1::4007::15.151
1::4008::8.298
1::4009::0.578
1::4010::7.067
1::4011::0.371
1::4012::32.258
1::4014::5.405
1::4016::40.404
1::4017::26.666
1::4018::24.146
1::4019::17.375
1::4020::9.259
1::4021::16.528
1::4022::15.151
1::4023::20.833
1::4024::17.283
1::4025::17.094
1::4026::16.666
1::4027::21.505
1::4028::21.739
1::4029::0.565
1::4030::20.408
1::4031::26.315
1::4032::5.698
1::4033::25.423
1::4034::21.428
1::4035::16.853
1::4036::0.57
1::4037::0.809
1::4038::0.558
1::4039::20.1
1::4040::21.39
1::4041::17.045
1::4042::16.759
1::4043::30.303
1::4044::16.736
1::4045::0.352
1::4046::0.921
1::4047::0.95
1::4048::0.375
1::4050::20.0
1::4051::10.638
1::4052::19.23
1::4053::21.276
1::4054::0.469
1::4055::20.0
1::4056::0.519
1::4057::28.169
1::4058::33.784
1::4059::387.387
1::4060::39.215
1::4061::803.347
1::4062::0.519
1::4063::0.568
1::4064::2.837
1::4066::35.087
1::4068::10.015
1::4069::2.164
1::4070::5.145
1::4074::0.724
1::4075::23.809
1::4076::46.511
1::4077::47.619
1::4078::47.619
1::4079::47.619
1::4080::0.568
1::4082::10.82
1::4083::29.702
1::4084::19.607
1::4085::0.378
1::4086::61.224
1::4087::114.285
1::4088::100.0
1::4089::27.777
1::4090::0.559
1::4091::41.095
1::4092::25.0
1::4093::40.54
1::4094::23.809
1::4095::0.361
1::4096::10.273
1::4097::2.381
1::4098::80.808
1::4099::0.513
1::4100::4.303
1::4101::4.784
1::4102::10.033
1::4103::8.264
1::4104::0.564
1::4105::0.561
1::4106::2.386
1::4107::0.732
1::4108::39.548
1::4109::68.965
1::4110::80.0
1::4111::0.698
1::4113::15.384
1::4114::10.582
1::4115::10.81
1::4116::0.54
1::4118::4.914
1::4119::0.367
1::4120::35.714
1::4121::24.096
1::4122::0.948
1::4123::80.0
1::4124::2.645
1::4126::10.928
1::4127::58.823
1::4128::0.376
1::4129::34.482
1::4130::30.612
1::4131::31.914
1::4133::42.105
1::4134::21.563
1::4135::123.076
1::4136::1.627
1::4137::0.736
1::4138::0.541
1::4139::437.158
1::4140::276.037
1::4141::248.954
1::4142::7.142
1::4143::27.372
1::4144::0.433
1::4145::0.566
1::4146::4.77
1::4147::54.545
1::4148::4.761
1::4150::166.666
1::4151::0.532
1::4152::0.925
1::4153::58.823
1::4154::0.919
1::4155::51.02
1::4156::0.634
1::4157::2.065
1::4158::31.25
1::4159::2.046
1::4160::8.264
1::4161::138.461
1::4162::15.859
1::4164::0.526
1::4165::2.736
1::4166::21.065
1::4167::0.8
1::4169::0.846
1::4171::0.531
1::4172::58.333
1::4173::37.037
1::4174::0.757
1::4175::26.242
1::4176::51.724
1::4177::19.736
1::4178::0.359
1::4179::49.327
1::4181::71.428
1::4182::0.237
1::4183::4.705
1::4185::45.454
1::4186::0.565
1::4187::0.558
1::4188::0.563
1::4189::42.105
1::4191::2.057
1::4192::119.565
1::4193::119.565
1::4194::10.752
1::4195::1.133
1::4196::61.224
1::4197::13.422
1::4198::0.74
1::4199::0.563
1::4200::52.631
1::4201::52.631
1::4202::52.631
1::4203::1.678
1::4204::41.666
1::4206::8.72
1::4207::0.723
1::4208::40.0
1::4209::37.037
1::4210::0.563
1::4211::20.408
1::4212::33.333
1::4213::1.138
1::4214::0.963
1::4215::40.816
1::4216::88.235
1::4217::0.744
1::4218::44.444
1::4219::37.037
1::4220::211.516
1::4221::0.366
1::4222::14.545
1::4223::15.267
1::4224::0.741
1::4225::36.585
1::4226::48.78
1::4227::0.91
1::4228::10.752
1::4229::0.386
1::4230::0.967
1::4231::0.716
1::4232::48.78
1::4233::4.392
1::4234::32.499
1::4237::11.363
1::4238::48.78
1::4239::36.585
1::4240::83.969
1::4241::0.737
1::4242::48.78
1::4243::30.927
1::4244::0.751
1::4245::39.603
1::4246::31.578
1::4247::0.709
1::4248::48.192
1::4249::37.037
1::4250::0.545
1::4251::0.755
1::4252::0.507
1::4253::13.029
1::4254::48.192
1::4255::37.037
1::4256::0.561
1::4257::36.585
1::4258::11.08
1::4259::48.78
1::4260::32.608
1::4261::0.527
1::4262::10.0
1::4263::0.728
1::4265::48.78
1::4266::0.743
1::4267::36.585
1::4268::48.78
1::4269::0.375
1::4270::11.904
1::4271::0.717
1::4272::42.553
1::4273::36.585
1::4274::10.638
1::4275::0.749
1::4276::37.037
1::4277::49.382
1::4278::0.752
1::4279::37.037
1::4280::49.382
1::4281::0.757
1::4282::0.738
1::4283::48.78
1::4284::35.714
1::4285::13.157
1::4286::48.78
1::4287::37.037
1::4288::0.715
1::4289::49.382
1::4290::37.037
1::4291::0.382
1::4292::0.735
1::4293::37.037
1::4294::6.684
1::4295::6.798
1::4296::0.802
1::4297::7.22
1::4298::12.907
1::4299::7.203
1::4300::7.174
1::4301::6.979
1::4302::135.237
1::4303::43.057
1::4304::7.256
1::4305::197.744
1::4306::18.112
1::4307::6.665
1::4308::163.945
1::4309::0.801
1::4310::7.17
1::4311::211.618
1::4312::41.879
1::4313::6.946
1::4314::8.073
1::4315::7.456
1::4316::6.767
1::4317::134.582
1::4318::6.546
1::4319::36.596
1::4320::36.97
1::4321::6.72
1::4323::7.627
1::4324::6.475
1::4325::827.552
1::4326::7.662
1::4327::11.363
1::4328::37.037
1::4329::41.237
1::4330::0.727
1::4331::49.382
1::4332::35.714
1::4333::0.746
1::4334::34.482
1::4335::48.78
1::4336::6.663
1::4337::0.74
1::4338::44.943
1::4339::34.482
1::4340::0.551
1::4341::20.202
1::4342::0.374
1::4343::97.56
1::4344::83.333
1::4345::12.738
1::4346::37.037
1::4347::109.652
1::4348::6.808
1::4349::0.339
1::4351::2.075
1::4352::3.025
1::4353::0.338
1::4354::14.783
1::4355::0.332
1::4356::1.645
1::4357::0.754
1::4358::36.585
1::4359::48.78
1::4360::6.781
1::4361::0.727
1::4362::37.037
1::4363::48.78
1::4364::0.745
1::4365::47.619
1::4366::36.585
1::4367::0.571
1::4368::136.363
1::4369::136.363
1::4370::14.035
1::4371::0.746
1::4372::43.956
1::4374::49.382
1::4375::37.037
1::4376::4.694
1::4377::0.567
1::4378::11.56
1::4379::24.691
1::4380::78.947
1::4381::20.725
1::4382::0.761
1::4383::67.796
1::4384::42.857
1::4385::0.719
1::4386::49.382
1::4387::35.294
1::4388::1.31
1::4389::63.063
1::4390::4.437
1::4391::0.749
1::4392::37.037
1::4393::49.382
1::4394::0.373
1::4395::924.984
1::4396::0.385
1::4398::37.037
1::4399::48.78
1::4400::1.021
1::4401::14.778
1::4403::0.753
1::4404::48.78
1::4405::37.037
1::4406::0.747
1::4407::49.382
1::4408::36.585
1::4409::2.684
1::4411::0.549
1::4412::24.539
1::4413::0.745
1::4414::36.585
1::4415::49.382
1::4416::213.732
1::4417::259.752
1::4418::7.288
1::4419::0.733
1::4420::33.707
1::4421::48.78
1::4422::0.403
1::4423::1.914
1::4424::2.688
1::4428::29.126
1::4429::48.78
1::4430::7.186
1::4431::0.747
1::4432::49.382
1::4433::37.037
1::4434::0.75
1::4435::48.78
1::4436::36.585
1::4437::0.743
1::4438::48.192
1::4439::36.144
1::4440::0.561
1::4441::38.095
1::4442::41.666
1::4443::0.739
1::4445::36.585
1::4446::0.745
1::4447::36.585
1::4448::39.603
1::4449::10.025
1::4450::43.478
1::4451::31.578
1::4452::10.178
1::4453::36.585
1::4454::49.382
1::4455::10.0
1::4456::48.78
1::4457::36.585
1::4458::0.372
1::4459::22.388
1::4460::25.423
1::4461::0.751
1::4462::13.029
1::4463::48.78
1::4464::37.037
1::4465::0.742
1::4466::912.205
1::4467::161.792
1::4471::12.048
1::4473::48.78
1::4474::0.752
1::4475::48.78
1::4476::36.585
1::4477::0.533
1::4478::0.355
1::4479::12.875
1::4481::0.75
1::4482::36.585
1::4483::43.01
1::4484::19.187
1::4485::13.468
1::4486::37.037
1::4488::7.41
1::4489::235.294
1::4490::6.696
1::4491::20.304
1::4493::222.222
1::4494::71.428
1::4495::57.142
1::4496::1.505
1::4498::0.353
1::4499::0.561
1::4500::0.529
1::4501::14.778
1::4502::3.338
1::4503::0.57
1::4504::0.373
1::4505::43.478
1::4506::0.573
1::4507::93.75
1::4508::735.854
1::4509::0.379
1::4511::0.372
1::4512::0.377
1::4513::1.138
1::4514::0.573
1::4515::645.161
1::4517::1.154
1::4518::1.457
1::4519::19.056
1::4520::4.408
1::4521::0.744
1::4522::0.568
1::4523::0.409
1::4524::35.087
1::4525::4.836
1::4527::0.38
1::4528::65.217
1::4529::50.541
1::4530::0.372
1::4531::0.491
1::4532::25.547
1::4533::0.373
1::4534::2.594
1::4535::11.73
1::4537::0.567
1::4538::0.948
1::4539::45.161
1::4540::15.432
1::4541::73.529
1::4542::0.562
1::4543::0.368
1::4544::0.551
1::4545::26.086
1::4546::0.378
1::4547::3.875
1::4548::195.981
1::4549::975.467
1::4552::820.075
1::4553::144.927
1::4554::51.767
1::4555::7.065
1::4556::146.254
1::4557::6.746
1::4558::6.648
1::4559::49.16
1::4560::7.819
1::4561::456.144
1::4562::9.463
1::4563::3.556
1::4564::0.558
1::4565::0.185
1::4566::6.928
1::4567::0.747
1::4569::55.555
1::4570::0.958
1::4571::58.823
1::4572::0.748
1::4573::25.974
1::4574::0.597
1::4575::0.375
1::4576::3.219
1::4577::300.353
1::4578::0.56
1::4579::47.003
1::4580::1.646
1::4581::0.559
1::4582::0.54
1::4583::0.556
1::4584::0.754
1::4585::0.54
1::4587::26.785
1::4589::56.603
1::4590::0.374
1::4591::10.822
1::4593::0.555
1::4594::6.772
1::4595::0.375
1::4596::52.631
1::4597::6.781
1::4598::10.666
1::4599::104.963
1::4600::0.365
1::4601::0.547
1::4602::39.215
1::4603::4.255
1::4604::0.718
1::4605::0.382
1::4606::0.375
1::4607::0.536
1::4608::4.264
1::4609::1.51
1::4610::100.0
1::4611::0.291
1::4612::7.936
1::4613::0.523
1::4614::35.353
1::4615::0.528
1::4616::35.532
1::4617::0.525
1::4618::35.989
1::4619::0.756
1::4621::0.374
1::4622::0.34
1::4623::0.512
1::4624::0.709
1::4625::0.729
1::4626::0.746
1::4627::10.416
1::4628::13.92
1::4630::6.773
1::4632::0.719
1::4633::13.559
1::4634::0.551
1::4635::6.688
1::4636::0.379
1::4637::0.371
1::4638::0.747
1::4639::35.087
1::4640::0.354
1::4641::0.541
1::4643::0.555
1::4644::57.082
1::4645::61.538
1::4646::186.666
1::4647::44.776
1::4648::0.566
1::4649::9.146
1::4650::6.066
1::4651::1.639
1::4652::33.472
1::4653::71.428
1::4654::6.472
1::4655::8.298
1::4656::0.376
1::4657::10.945
1::4658::83.956
1::4659::0.441
1::4660::0.264
1::4661::17.391
1::4662::15.337
1::4663::0.56
1::4664::0.558
1::4665::0.461
1::4666::0.776
1::4668::3.802
1::4669::0.294
1::4670::7.246
1::4671::0.262
1::4672::1.623
1::4673::18.927
1::4674::0.34
1::4675::5.524
1::4676::0.101
1::4677::284.444
1::4678::1.318
1::4679::0.376
1::4680::1.369
1::4681::157.066
1::4682::0.377
1::4684::17.811
1::4685::46.511
1::4686::5.302
1::4687::0.271
1::4688::46.031
1::4690::736.506
1::4691::0.3
1::4692::0.537
1::4693::0.561
1::4694::10.389
1::4696::17.921
1::4697::0.564
1::4698::184.21
1::4699::0.368
1::4700::0.381
1::4701::0.538
1::4702::11.56
1::4703::12.903
1::4704::0.274
1::4705::12.422
1::4706::0.38
1::4707::0.171
1::4708::0.625
1::4709::5.514
1::4710::57.607
1::4711::0.364
1::4712::1.721
1::4713::8.968
1::4714::315.432
1::4715::0.367
1::4716::0.751
1::4717::0.368
1::4718::3.42
1::4719::0.569
1::4720::1.633
1::4721::0.382
1::4722::0.737
1::4723::0.533
1::4724::0.362
1::4725::0.376
1::4726::2.45
1::4728::0.82
1::4729::0.374
1::4730::0.265
1::4731::0.538
1::4732::1.053
1::4733::2.169
1::4734::4.854
1::4735::0.562
1::4736::17.031
1::4737::0.181
1::4738::1.666
1::4739::3.307
1::4740::0.557
1::4741::5.829
1::4742::2.056
1::4743::0.378
1::4745::0.366
1::4746::0.563
1::4747::0.376
1::4748::0.37
1::4749::0.548
1::4750::0.552
1::4751::12.048
1::4752::0.739
1::4753::0.347
1::4754::5.934
1::4755::6.916
1::4756::0.378
1::4758::2.857
1::4759::0.377
1::4760::6.6
1::4761::0.55
1::4762::0.571
1::4763::0.375
1::4764::3.669
1::4765::0.503
1::4766::0.55
1::4767::24.221
1::4769::0.378
1::4770::0.386
1::4771::0.719
1::4772::130.89
1::4773::0.381
1::4774::6.085
1::4775::0.569
1::4776::53.492
1::4777::9.259
1::4778::0.559
1::4779::0.566
1::4780::0.375
1::4781::9.554
1::4782::0.379
1::4783::2.204
1::4784::0.861
1::4785::3.816
1::4786::0.551
1::4787::9.389
1::4788::0.725
1::4790::2.232
1::4791::0.727
1::4792::0.557
1::4793::9.259
1::4794::0.266
1::4795::0.37
1::4796::71.017
1::4798::0.914
1::4799::0.376
1::4800::8.0
1::4801::0.362
1::4802::5.847
1::4803::0.751
1::4804::0.538
1::4805::0.544
1::4806::6.666
1::4807::0.558
1::4808::0.707
1::4809::0.54
1::4810::0.368
1::4811::0.564
1::4812::0.951
1::4813::0.752
1::4814::0.551
1::4815::0.538
1::4816::0.775
1::4817::2.029
1::4818::7.692
1::4819::0.918
1::4820::10.416
1::4821::0.57
1::4822::4.347
1::4823::0.376
1::4824::393.091
1::4825::5.327
1::4826::4.739
1::4827::27.199
1::4829::378.581
1::4830::0.916
1::4831::44.499
1::4832::0.371
1::4833::0.57
1::4834::0.378
1::4836::0.558
1::4837::0.372
1::4838::5.232
1::4839::0.756
1::4840::14.652
1::4841::0.755
1::4842::0.557
1::4843::11.331
1::4844::0.373
1::4845::0.533
1::4846::0.749
1::4847::0.949
1::4848::0.532
1::4849::0.729
1::4850::0.566
1::4852::0.541
1::4853::8.875
1::4854::0.747
1::4855::0.383
1::4856::0.37
1::4858::2.895
1::4859::0.676
1::4860::0.935
1::4861::0.408
1::4862::0.935
1::4863::0.936
1::4864::0.567
1::4865::0.295
1::4866::9.893
1::4867::0.37
1::4868::0.375
1::4869::0.374
1::4870::0.546
1::4871::0.746
1::4872::0.566
1::4873::1.26
1::4875::0.761
1::4876::9.302
1::4877::0.377
1::4878::10.869
1::4879::0.128
1::4880::0.381
1::4881::0.37
1::4882::1.499
1::4884::0.382
1::4885::1.161
1::4886::0.363
1::4887::0.558
1::4888::7.004
1::4889::0.379
1::4890::2.142
1::4891::0.569
1::4892::0.564
1::4893::1.091
1::4894::7.651
1::4895::0.572
1::4896::5.988
1::4897::0.722
1::4898::0.559
1::4899::0.723
1::4900::3.294
1::4901::10.6
1::4902::1.117
1::4903::81.632
1::4906::0.54
1::4907::81.915
1::4908::10.6
1::4910::0.554
1::4911::12.389
1::4912::0.677
1::4913::0.549
1::4914::0.569
1::4915::0.555
1::4916::2.428
1::4917::0.37
1::4919::0.347
1::4920::0.553
1::4922::0.563
1::4923::0.558
1::4924::5.249
1::4925::0.378
1::4926::0.745
1::4927::0.547
1::4928::3.913
1::4929::3.436
1::4931::0.859
1::4932::20.547
1::4933::0.739
1::4934::0.379
1::4935::0.48
1::4936::0.405
1::4937::0.94
1::4938::5.233
1::4939::0.893
1::4940::22.321
1::4941::0.373
1::4942::0.742
1::4943::0.568
1::4944::0.56
1::4945::0.372
1::4946::4.938
1::4947::0.716
1::4948::0.361
1::4949::0.552
1::4950::3.891
1::4951::1.86
1::4952::0.375
1::4953::0.576
1::4954::0.558
1::4955::0.55
1::4956::0.559
1::4957::1.196
1::4959::1.223
1::4960::0.566
1::4961::0.684
1::4962::0.366
1::4963::153.437
1::4964::0.571
1::4965::0.518
1::4966::4.615
1::4967::0.724
1::4968::27.982
1::4970::0.733
1::4971::1.546
1::4972::0.567
1::4973::2.276
1::4975::0.757
1::4977::0.351
1::4978::1.107
1::4979::0.37
1::4980::1.681
1::4981::0.377
1::4984::0.639
1::4985::1.336
1::4986::0.545
1::4987::0.374
1::4988::207.819
1::4989::7.211
1::4990::0.748
1::4991::0.574
1::4992::0.563
1::4993::0.745
1::4994::0.728
1::4996::0.889
1::4997::0.757
1::4998::0.482
1::4999::0.375
1::5000::0.747
1::5001::0.543
1::5002::0.376
1::5003::0.555
1::5004::11.461
1::5005::0.562
1::5007::0.568
1::5008::0.382
1::5009::0.369
1::5010::0.381
1::5011::0.57
1::5012::0.379
1::5013::0.55
1::5014::0.53
1::5015::0.747
1::5016::0.372
1::5017::0.31
1::5018::1.095
1::5019::0.369
1::5020::0.893
1::5021::0.105
1::5022::6.493
1::5023::0.824
1::5024::0.245
1::5025::5.988
1::5026::0.093
1::5027::1.842
1::5028::74.666
1::5029::0.322
1::5030::2.638
1::5032::0.378
1::5033::0.526
1::5034::27.21
1::5035::16.181
1::5037::0.56
1::5038::9.9
1::5039::0.573
1::5040::0.564
1::5041::0.563
1::5042::0.371
1::5043::0.364
1::5044::1.212
1::5045::1.113
1::5046::9.111
1::5047::0.566
1::5048::2.018
1::5050::0.372
1::5051::0.536
1::5052::0.56
1::5053::0.544
1::5054::0.378
1::5055::3.901
1::5056::0.36
1::5057::0.358
1::5058::82.84
1::5059::0.371
1::5060::0.375
1::5061::0.379
1::5062::0.755
1::5063::2.487
1::5064::0.547
1::5065::0.935
1::5066::1.147
1::5068::9.493
1::5069::4.408
1::5070::43.326
1::5071::0.376
1::5072::1.369
1::5073::6.12
1::5074::5.479
1::5075::3.455
1::5077::0.738
1::5078::0.37
1::5079::0.378
1::5080::1.533
1::5081::32.0
1::5082::0.374
1::5083::7.575
1::5084::0.765
1::5085::6.711
1::5086::8.027
1::5087::0.731
1::5088::0.351
1::5089::1.311
1::5090::5.234
1::5091::0.568
1::5092::0.892
1::5093::0.721
1::5095::0.756
1::5096::0.166
1::5097::0.763
1::5098::3.754
1::5099::0.57
1::5100::0.74
1::5101::0.358
1::5102::0.737
1::5104::0.565
1::5105::0.551
1::5106::0.385
1::5107::0.384
1::5109::0.562
1::5110::0.377
1::5111::12.631
1::5112::0.345
1::5113::2.017
1::5114::0.712
1::5115::3.567
1::5116::0.37
1::5117::10.0
1::5118::117.381
1::5119::3.361
1::5121::0.538
1::5122::76.77
1::5123::18.299
1::5124::211.607
1::5125::3.46
1::5126::0.65
1::5127::16.503
1::5128::2.148
1::5130::0.656
1::5131::4.166
1::5132::0.338
1::5133::1.179
1::5134::1.131
1::5136::0.347
1::5137::8.961
1::5138::0.371
1::5139::0.752
1::5140::0.561
1::5142::0.464
1::5144::41.026
1::5145::0.647
1::5146::4.709
1::5147::1.192
1::5148::5.821
1::5149::16.666
1::5150::0.709
1::5151::20.1
1::5152::0.85
1::5153::0.735
1::5154::0.552
1::5155::2.45
1::5156::1.488
1::5157::0.505
1::5158::0.343
1::5159::2.329
1::5160::0.711
1::5161::0.651
1::5162::4.47
1::5163::0.703
1::5164::0.312
1::5165::0.871
1::5166::1.22
1::5167::0.324
1::5168::8.823
1::5169::0.721
1::5170::0.545
1::5171::0.734
1::5172::0.717
1::5173::0.725
1::5174::757.817
1::5175::103.371
1::5176::6.307
1::5177::3.421
1::5178::103.123
1::5179::0.546
1::5180::0.87
1::5181::2.486
1::5182::0.175
1::5183::1.379
1::5184::34.551
1::5185::5.928
1::5186::0.346
1::5187::0.498
1::5188::0.362
1::5190::0.517
1::5191::18.475
1::5192::12.264
1::5193::0.361
1::5194::0.675
1::5196::4.379
1::5197::1.57
1::5198::1.202
1::5199::0.71
1::5200::1.85
1::5201::2.509
1::5202::0.69
1::5203::0.554
1::5204::0.889
1::5205::0.541
1::5206::0.435
1::5207::3.448
1::5208::422.671
1::5209::0.748
1::5210::0.527
1::5211::0.509
1::5212::0.361
1::5213::0.746
1::5214::0.584
1::5215::0.367
1::5216::188.953
1::5217::0.507
1::5218::0.458
1::5219::3.585
1::5220::9.456
1::5221::31.007
1::5222::1.52
1::5223::1.53
1::5224::13.698
1::5225::0.354
1::5226::0.536
1::5227::0.649
1::5228::0.293
1::5229::0.565
1::5230::26.315
1::5231::0.707
1::5232::0.486
1::5233::0.479
1::5234::0.181
1::5235::0.726
1::5237::2.403
1::5238::1.165
1::5240::0.549
1::5241::1.379
1::5242::1.226
1::5243::0.504
1::5245::2.024
1::5246::0.308
1::5247::1.939
1::5248::9.544
1::5249::0.755
1::5250::0.758
1::5251::6.738
1::5252::5.228
1::5253::0.374
1::5254::0.617
1::5255::0.664
1::5256::0.939
1::5257::6.849
1::5259::0.756
1::5260::0.57
1::5261::0.726
1::5262::0.542
1::5264::2.342
1::5265::0.563
1::5266::71.428
1::5267::0.565
1::5268::9.646
1::5269::43.478
1::5270::0.577
1::5271::0.555
1::5272::0.375
1::5273::15.73
1::5274::0.961
1::5276::2.662
1::5277::81.539
1::5278::0.498
1::5279::0.756
1::5280::0.772
1::5281::47.619
1::5282::2.422
1::5283::0.759
1::5284::6.237
1::5285::0.761
1::5287::43.189
1::5288::0.943
1::5289::0.455
1::5290::6.557
1::5291::60.664
1::5292::0.526
1::5295::9.036
1::5296::0.96
1::5298::0.763
1::5299::25.974
1::5300::6.349
1::5301::0.564
1::5302::7.843
1::5303::0.367
1::5305::0.366
1::5306::1.137
1::5307::0.547
1::5308::0.751
1::5309::0.756
1::5310::72.463
1::5311::66.666
1::5312::0.578
1::5314::0.946
1::5315::15.033
1::5316::0.189
1::5318::14.134
1::5319::0.754
1::5320::0.938
1::5321::0.381
1::5322::0.567
1::5323::12.195
1::5324::9.708
1::5325::0.763
1::5326::48.78
1::5327::8.208
1::5328::165.745
1::5329::17.777
1::5330::0.564
1::5331::6.802
1::5332::14.354
1::5333::0.57
1::5334::0.371
1::5335::0.759
1::5336::0.572
1::5337::0.739
1::5338::12.232
1::5339::55.555
1::5340::0.55
1::5341::0.762
1::5342::0.376
1::5343::145.348
1::5344::3.102
1::5345::0.572
1::5346::6.369
1::5347::3.116
1::5348::0.377
1::5349::11.029
1::5351::0.747
1::5352::4.166
1::5353::0.378
1::5354::8.498
1::5355::123.287
1::5356::230.769
1::5357::0.99
1::5358::8.425
1::5359::2.483
1::5360::0.332
1::5361::3.149
1::5362::11.331
1::5363::9.693
1::5364::0.56
1::5365::1.253
1::5366::36.144
1::5367::47.472
1::5368::28.571
1::5369::1.69
1::5370::0.576
1::5371::0.377
1::5372::0.377
1::5373::0.561
1::5374::47.619
1::5375::0.567
1::5376::0.185
1::5377::0.449
1::5378::1.338
1::5379::148.936
1::5380::0.57
1::5381::0.563
1::5382::0.37
1::5383::37.735
1::5384::0.303
1::5385::809.853
1::5386::0.667
1::5388::8.196
1::5389::1.168
1::5390::0.931
1::5392::0.76
1::5393::0.762
1::5394::0.562
1::5395::0.57
1::5396::0.739
1::5397::7.824
1::5398::0.196
1::5399::0.772
1::5400::4.816
1::5401::2.826
1::5402::86.956
1::5403::2.277
1::5404::109.489
1::5405::0.506
1::5406::0.314
1::5408::1.502
1::5409::0.23
1::5410::2.69
1::5411::0.182
1::5412::22.222
1::5413::2.495
1::5414::6.756
1::5415::10.416
1::5416::0.378
1::5417::30.075
1::5418::6.116
1::5420::0.758
1::5421::8.368
1::5422::81.547
1::5423::0.338
1::5424::56.603
1::5425::15.075
1::5426::0.184
1::5427::0.189
1::5428::0.301
1::5429::0.335
1::5430::0.371
1::5431::1.39
1::5433::6.06
1::5434::0.379
1::5435::0.926
1::5436::0.242
1::5437::0.932
1::5438::0.799
1::5439::0.367
1::5440::0.377
1::5441::6.578
1::5442::1.657
1::5443::0.668
1::5444::0.499
1::5445::11.811
1::5446::11.764
1::5447::0.352
1::5448::8.368
1::5449::3.37
1::5450::20.833
1::5451::22.556
1::5452::22.727
1::5453::0.195
1::5454::16.393
1::5455::20.689
1::5456::17.857
1::5457::3.174
1::5458::2.125
1::5459::0.825
1::5460::0.843
1::5461::71.428
1::5463::92.783
1::5464::92.783
1::5465::72.164
1::5466::92.783
1::5467::61.946
1::5468::72.164
1::5469::82.474
1::5470::92.783
1::5471::92.783
1::5472::92.783
1::5473::69.306
1::5474::92.783
1::5475::92.783
1::5476::72.164
1::5477::72.164
1::5478::92.783
1::5479::92.783
1::5480::92.783
1::5481::92.783
1::5482::90.909
1::5483::91.836
1::5484::92.783
1::5485::1.13
1::5486::64.748
1::5487::8.403
1::5489::18.648
1::5490::0.375
1::5491::9.174
1::5492::0.739
1::5493::53.571
1::5494::71.428
1::5495::1.217
1::5496::166.666
1::5497::0.537
1::5498::0.376
1::5499::7.547
1::5500::0.384
1::5501::0.248
1::5502::9.433
1::5503::8.968
1::5504::9.523
1::5505::9.302
1::5506::9.009
1::5507::9.478
1::5508::9.478
1::5509::9.433
1::5510::8.62
1::5511::8.333
1::5512::9.478
1::5513::9.389
1::5514::9.302
1::5515::9.345
1::5516::9.302
1::5517::1.982
1::5518::21.897
1::5519::7.299
1::5520::137.184
1::5521::4.566
1::5522::0.496
1::5523::4.087
1::5525::0.339
1::5526::0.755
1::5527::1.244
1::5528::12.72
1::5529::57.851
1::5530::12.833
1::5531::57.851
1::5532::63.636
1::5533::64.814
1::5534::12.658
1::5535::63.063
1::5536::64.814
1::5537::64.22
1::5538::1.674
1::5539::32.558
1::5540::64.814
1::5541::12.621
1::5543::12.757
1::5544::12.782
1::5545::63.636
1::5546::64.814
1::5547::64.22
1::5548::64.22
1::5549::2.864
1::5550::0.349
1::5551::1.639
1::5552::65.573
1::5553::65.04
1::5554::1.047
1::5556::33.802
1::5557::64.171
1::5558::12.552
1::5559::32.52
1::5560::34.285
1::5561::2.535
1::5562::2.531
1::5563::0.509
1::5564::0.366
1::5565::6.385
1::5566::7.228
1::5567::12.698
1::5568::10.309
1::5569::0.768
1::5570::24.509
1::5571::20.661
1::5572::24.875
1::5573::27.624
1::5574::0.373
1::5575::17.264
1::5576::8.917
1::5577::26.57
1::5578::3.802
1::5579::57.074
1::5580::10.83
1::5581::0.71
1::5582::3.34
1::5583::0.963
1::5584::2.929
1::5585::0.347
1::5586::1.896
1::5587::2.624
1::5588::0.347
1::5589::0.471
1::5590::0.558
1::5591::22.388
1::5592::0.749
1::5593::3.759
1::5594::6.505
1::5595::48.611
1::5596::43.478
1::5597::0.365
1::5598::29.126
1::5600::15.29
1::5601::45.045
1::5602::42.016
1::5603::43.859
1::5604::43.478
1::5605::31.847
1::5606::42.735
1::5607::2.923
1::5608::1.782
1::5609::1.166
1::5611::0.318
1::5612::4.073
1::5613::0.365
1::5614::0.576
1::5615::0.559
1::5616::0.365
1::5617::0.361
1::5618::7.952
1::5619::21.126
1::5620::24.59
1::5621::25.423
1::5622::25.21
1::5623::33.898
1::5624::25.423
1::5625::33.057
1::5626::34.782
1::5627::10.101
1::5628::21.276
1::5629::19.9
1::5630::29.85
1::5631::29.629
1::5632::26.666
1::5633::40.0
1::5634::23.437
1::5635::33.057
1::5637::5.319
1::5638::0.759
1::5639::35.714
1::5640::133.333
1::5641::63.492
1::5642::102.941
1::5643::32.258
1::5644::37.735
1::5645::56.603
1::5646::38.461
1::5649::0.375
1::5650::21.505
1::5651::12.345
1::5652::14.851
1::5653::173.913
1::5655::200.0
1::5656::0.548
1::5657::37.5
1::5658::37.037
1::5659::37.037
1::5660::45.454
1::5661::33.707
1::5662::10.752
1::5663::37.037
1::5664::37.037
1::5665::37.037
1::5666::49.382
1::5667::37.037
1::5668::16.806
1::5669::16.773
1::5670::7.874
1::5671::33.333
1::5672::21.276
1::5673::33.707
1::5674::20.0
1::5675::22.222
1::5676::0.506
1::5677::37.037
1::5678::0.564
1::5679::520.618
1::5680::50.847
1::5682::0.379
1::5683::176.573
1::5685::7.092
1::5686::1.065
1::5687::161.087
1::5688::245.145
1::5689::7.263
1::5690::1.104
1::5691::196.498
1::5692::240.625
1::5693::9.23
1::5694::12.087
1::5695::6.55
1::5696::8.13
1::5697::209.809
1::5698::12.584
1::5699::8.064
1::5700::239.13
1::5701::7.194
1::5702::0.553
1::5703::493.589
1::5704::666.666
1::5705::53.571
1::5706::0.566
1::5708::53.571
1::5709::728.813
1::5710::0.566
1::5711::54.545
1::5712::609.929
1::5714::0.378
1::5715::197.651
1::5716::7.425
1::5717::201.044
1::5718::0.299
1::5719::175.958
1::5720::234.042
1::5721::6.711
1::5722::0.565
1::5723::55.555
1::5724::647.058
1::5726::0.823
1::5727::0.368
1::5728::10.526
1::5730::5.524
1::5731::10.989
1::5732::43.01
1::5733::0.765
1::5734::78.431
1::5735::0.715
1::5736::0.75
1::5737::49.382
1::5738::0.37
1::5739::38.461
1::5740::101.036
1::5741::37.383
1::5742::2.098
1::5743::78.947
1::5744::0.352
1::5745::0.562
1::5746::52.631
1::5747::10.526
1::5748::306.278
1::5750::0.745
1::5751::35.294
1::5752::6.57
1::5753::24.63
1::5754::0.738
1::5755::1.867
1::5756::129.032
1::5757::0.374
1::5758::6.191
1::5759::2.194
1::5760::0.573
1::5761::0.701
1::5762::14.388
1::5763::8.064
1::5764::0.921
1::5765::0.378
1::5766::0.378
1::5767::0.454
1::5768::1.07
1::5769::0.578
1::5770::0.565
1::5771::0.763
1::5772::0.756
1::5773::0.486
1::5774::0.709
1::5775::0.451
1::5776::0.758
1::5777::0.569
1::5778::0.713
1::5779::0.739
1::5780::7.382
1::5781::1.093
1::5782::0.752
1::5783::0.642
1::5785::0.717
1::5786::16.064
1::5787::0.378
1::5788::0.71
1::5789::0.364
1::5791::0.473
1::5792::0.439
1::5793::0.57
1::5794::0.457
1::5795::0.485
1::5796::15.686
1::5797::2.096
1::5798::0.985
1::5799::3.166
1::5800::0.462
1::5801::5.065
1::5802::0.748
1::5803::0.759
1::5804::0.622
1::5805::44.615
1::5806::4.866
1::5807::3.772
1::5808::11.625
1::5809::0.555
1::5810::0.367
1::5811::0.375
1::5812::424.449
1::5813::0.709
1::5814::6.24
1::5817::0.503
1::5818::0.528
1::5819::4.375
1::5820::1.381
1::5821::0.74
1::5822::0.616
1::5823::0.762
1::5824::0.596
1::5825::0.59
2::1::0.938
2::2::15.267
2::3::21.978
2::4::7.968
2::5::7.874
2::7::3.067
2::8::166.666
2::9::4.555
2::10::4.166
2::11::4.705
2::12::3.442
2::13::26.666
2::14::9.537
2::15::2.824
2::16::2.436
2::17::10.477
2::18::12.162
2::19::8.13
2::20::15.228
2::21::16.393
2::22::4.048
2::23::17.341
2::24::17.341
2::25::8.571
2::26::17.441
2::27::17.543
2::28::17.647
2::29::4.184
2::30::11.627
2::31::12.295
2::32::2.257
2::33::8.72
2::34::9.404
2::35::0.391
2::36::2.1
2::37::8.726
2::38::14.634
2::39::85.877
2::40::9.025
2::41::2.549
2::42::1.043
2::44::3.875
2::45::6.024
2::46::28.846
2::47::20.0
2::48::29.411
2::49::2.84
2::50::5.076
2::51::9.302
2::52::10.81
2::53::6.693
2::54::10.554
2::55::10.438
2::56::22.727
2::57::10.81
2::58::16.666
2::59::4.75
2::60::10.256
2::61::559.961
2::62::1.561
2::63::5.395
2::64::5.545
2::65::7.075
2::66::6.185
2::67::0.552
2::68::1.845
2::69::5.181
2::70::4.069
2::71::6.535
2::72::9.259
2::73::3.703
2::74::29.411
2::75::4.143
2::76::5.291
2::77::13.636
2::78::5.988
2::79::8.219
2::80::7.766
2::81::45.977
2::82::3.044
2::83::5.018
2::84::6.012
2::85::3.43
2::86::6.309
2::87::2.491
2::88::16.483
2::89::16.666
2::90::16.853
2::91::10.81
2::92::21.978
2::94::4.385
2::95::2.059
2::96::0.843
2::97::19.704
2::98::2.024
2::99::1.509
2::100::21.052
2::101::15.228
2::104::3.316
2::106::5.235
2::107::3.913
2::108::6.097
2::109::5.089
2::110::10.152
2::112::15.306
2::113::9.153
2::114::13.736
2::115::4.243
2::116::5.509
2::117::5.082
2::118::3.571
2::119::5.769
2::120::18.656
2::123::6.147
2::125::18.404
2::126::8.403
2::127::16.949
2::128::17.045
2::130::3.397
2::131::14.705
2::132::14.851
2::133::6.069
2::135::18.072
2::137::4.098
2::138::2.941
2::139::26.755
2::140::166.666
2::141::313.595
2::142::7.109
2::143::16.949
2::144::16.949
2::145::6.41
2::146::6.849
2::147::16.574
2::148::16.949
2::149::3.11
2::150::8.23
2::151::6.41
2::153::9.259
2::154::3.853
2::155::8.247
2::156::20.161
2::157::9.888
2::158::0.217
2::159::247.011
2::160::1.243
2::161::4.594
2::162::4.622
2::163::9.036
2::164::4.444
2::166::14.218
2::167::55.555
2::169::14.354
2::170::14.15
2::171::187.05
2::172::11.816
2::173::21.352
2::174::8.908
2::175::5.847
2::176::4.409
2::177::8.389
2::178::29.135
2::179::10.294
2::180::3.948
2::181::13.483
2::182::17.295
2::183::2.262
2::184::7.894
2::185::2.551
2::186::9.708
2::187::22.277
2::188::7.717
2::189::3.386
2::190::5.917
2::191::8.417
2::192::8.445
2::193::8.445
2::194::2.84
2::195::35.879
2::196::4.484
2::197::5.217
2::198::2.554
2::201::18.442
2::202::127.189
2::203::5.226
2::204::4.629
2::205::8.488
2::206::5.76
2::207::5.208
2::208::8.474
2::209::8.474
2::210::1.558
2::211::11.802
2::212::15.0
2::213::14.851
2::214::7.177
2::215::14.218
2::216::4.125
2::217::3.667
2::218::96.491
2::230::0.371
2::231::199.999
2::232::107.692
2::233::212.121
2::234::0.664
2::235::20.833
2::236::63.063
2::237::97.222
2::238::0.684
2::239::9.459
2::240::205.882
2::241::205.882
2::242::0.649
2::243::205.882
2::244::145.833
2::245::132.075
2::246::86.419
2::247::205.882
2::248::194.444
2::249::86.419
2::250::212.121
2::251::88.607
2::252::132.075
2::253::212.121
2::254::205.882
2::255::0.644
2::256::19.073
2::257::199.999
2::258::118.644
2::259::212.121
2::260::142.857
2::261::205.882
2::262::205.882
2::263::53.846
2::264::72.916
2::265::194.444
2::266::52.631
2::267::212.121
2::268::166.666
2::269::205.882
2::270::199.999
2::272::120.689
2::273::134.615
2::274::0.657
2::275::134.615
2::276::199.999
2::277::205.882
2::278::0.678
2::279::7.056
2::280::205.882
2::282::205.882
2::284::205.882
2::285::189.189
2::286::212.121
2::287::212.121
2::288::205.882
2::289::205.882
2::290::205.882
2::291::212.121
2::293::205.882
2::294::0.675
2::295::8.663
2::296::194.444
2::297::199.999
2::298::179.487
2::299::264.705
2::300::0.667
2::301::16.393
2::302::264.705
2::304::142.857
2::305::104.477
2::306::73.684
2::307::205.882
2::308::205.882
2::309::48.275
2::310::76.923
2::311::264.705
2::312::76.086
2::313::205.882
2::314::205.882
2::315::205.882
2::316::205.882
2::317::89.743
2::318::0.642
2::319::0.628
2::320::0.596
2::321::0.627
2::322::0.652
2::323::9.433
2::324::87.5
2::325::205.882
2::326::0.744
2::327::6.869
2::328::205.882
2::329::205.882
2::330::0.353
2::331::189.189
2::332::140.0
2::333::127.272
2::334::199.999
2::335::97.222
2::336::53.03
2::337::145.833
2::338::0.708
2::339::9.929
2::340::82.352
2::341::84.337
2::342::199.999
2::343::86.419
2::344::71.428
2::345::148.936
2::346::212.121
2::347::189.189
2::348::205.882
2::349::127.272
2::350::212.121
2::351::76.271
2::352::166.666
2::353::98.591
2::354::194.444
2::355::205.882
2::356::199.999
2::357::205.882
2::358::205.882
2::359::205.882
2::360::205.882
2::361::61.946
2::362::112.903
2::363::194.444
2::365::142.857
2::366::140.0
2::367::58.333
2::368::212.121
2::369::50.359
2::370::205.882
2::371::194.444
2::372::212.121
2::373::31.818
2::374::205.882
2::375::199.999
2::376::205.882
2::377::199.999
2::378::205.882
2::379::92.105
2::380::194.444
2::381::134.615
2::382::73.684
2::383::53.435
2::384::199.999
2::385::0.672
2::386::24.305
2::387::162.79
2::388::90.909
2::389::77.777
2::390::212.121
2::391::70.0
2::392::44.303
2::393::159.09
2::394::205.882
2::395::212.121
2::396::205.882
2::397::0.658
2::398::14.925
2::399::212.121
2::400::212.121
2::401::205.882
2::402::0.643
2::403::0.658
2::404::0.649
2::405::0.668
2::406::5.595
2::407::175.0
2::408::205.882
2::409::0.655
2::410::7.526
2::411::0.697
2::412::6.469
2::413::0.667
2::414::0.644
2::416::205.882
2::417::0.688
2::418::0.588
2::419::0.612
2::420::199.999
2::421::0.658
2::422::11.965
2::423::194.444
2::424::54.263
2::425::0.689
2::427::10.174
2::428::205.882
2::429::212.121
2::431::0.538
2::433::205.882
2::434::205.882
2::436::0.637
2::437::0.649
2::438::0.808
2::439::10.0
2::441::0.786
2::442::0.804
2::443::27.237
2::444::0.968
2::445::0.897
2::446::0.968
2::447::243.243
2::448::264.705
2::449::147.54
2::450::264.705
2::451::1.106
2::452::1.155
2::453::1.195
2::454::1.17
2::455::22.801
2::456::1.27
2::458::48.648
2::459::92.783
2::462::49.18
2::467::48.913
2::470::48.913
2::471::85.714
2::473::48.913
2::474::92.783
2::476::42.654
2::477::91.836
2::481::47.368
2::482::92.783
2::483::93.75
2::485::48.648
2::486::92.783
2::487::93.75
2::489::45.0
2::490::87.378
2::491::88.235
2::493::45.0
2::495::29.411
2::497::48.913
2::499::42.78
2::500::81.632
2::502::41.86
2::505::33.21
2::506::19.801
2::507::29.595
2::508::8.474
2::509::27.777
2::510::12.048
2::511::9.493
2::512::184.873
2::513::30.612
2::514::40.816
2::515::90.0
2::516::300.0
2::517::30.612
2::518::30.612
2::520::40.816
2::521::60.606
2::522::30.612
2::523::20.408
2::524::30.612
2::526::30.612
2::527::80.808
2::528::30.612
2::529::19.607
2::530::12.552
2::531::29.411
2::532::30.927
2::533::31.914
2::534::10.204
2::535::29.126
2::536::29.702
2::537::9.933
2::538::39.473
2::539::40.0
2::540::11.194
2::541::45.454
2::542::44.776
2::543::26.109
2::544::43.478
2::545::9.584
2::546::32.967
2::547::33.333
2::548::0.723
2::549::289.068
2::550::12.295
2::551::14.492
2::552::10.0
2::553::41.095
2::554::26.548
2::555::4.566
2::556::11.235
2::557::17.937
2::558::88.235
2::559::8.333
2::560::34.782
2::561::41.095
2::563::23.809
2::564::23.809
2::565::23.809
2::566::70.957
2::567::18.018
2::568::64.516
2::570::7.352
2::571::18.018
2::574::1.691
2::575::9.433
2::577::18.404
2::578::29.411
2::579::6.309
2::580::16.438
2::581::16.574
2::582::15.789
2::583::10.676
2::584::13.761
2::585::9.584
2::586::57.324
2::587::11.594
2::588::31.055
2::589::8.547
2::590::9.287
2::591::6.88
2::592::32.036
2::593::64.695
2::596::0.104
2::597::6.224
2::598::9.174
2::599::9.868
2::600::6.441
2::601::19.9
2::602::11.006
2::603::19.417
2::604::63.414
2::605::20.0
2::606::34.653
2::607::14.925
2::608::19.461
2::609::51.66
2::610::21.602
2::611::34.129
2::612::12.068
2::613::3.623
2::614::8.196
2::615::14.018
2::616::44.176
2::617::5.012
2::618::2.286
2::619::8.65
2::620::5.291
2::621::0.745
2::622::13.605
2::623::13.698
2::624::13.698
2::625::13.333
2::626::0.784
2::627::166.101
2::628::366.336
2::630::245.033
2::631::25.477
2::632::12.658
2::633::13.071
2::634::19.736
2::635::273.291
2::638::3.49
2::639::348.101
2::641::50.0
2::642::19.48
2::643::751.552
2::644::20.408
2::647::5.703
2::649::0.385
2::650::13.245
2::651::13.793
2::652::13.793
2::653::12.422
2::654::11.299
2::655::19.354
2::656::13.245
2::657::302.013
2::659::13.333
2::660::12.658
2::661::4.656
2::662::20.0
2::663::12.5
2::664::21.739
2::665::20.0
2::666::20.1
2::667::20.1
2::668::18.691
2::669::20.0
2::670::15.075
2::671::21.886
2::672::5.934
2::673::2.286
2::674::14.492
2::675::5.05
2::676::18.433
2::677::10.204
2::678::0.743
2::680::3.629
2::681::4.21
2::682::7.407
2::683::6.993
2::684::6.968
2::685::7.299
2::686::4.246
2::687::10.152
2::688::7.117
2::689::7.194
2::690::7.22
2::691::3.154
2::692::10.152
2::693::6.968
2::694::9.661
2::695::9.345
2::696::31.1
2::697::0.755
2::698::9.852
2::699::2.865
2::700::15.957
2::701::0.274
2::702::8.0
2::703::9.302
2::704::7.38
2::705::7.246
2::706::0.729
2::707::12.121
2::708::1.278
2::709::17.857
2::710::2.303
2::711::13.586
2::713::9.803
2::714::10.0
2::715::10.335
2::716::19.9
2::717::7.225
2::718::0.404
2::719::2.751
2::720::10.101
2::721::1.251
2::722::20.512
2::723::3.913
2::724::11.049
2::725::16.574
2::726::11.049
2::727::1.98
2::728::2.808
2::729::11.844
2::730::10.92
2::731::0.726
2::732::11.834
2::733::11.428
2::734::1.483
2::735::11.019
2::736::5.016
2::737::11.235
2::738::1.328
2::739::3.601
2::740::1.52
2::741::0.674
2::742::1.395
2::743::1.057
2::744::8.0
2::745::2.162
2::746::3.795
2::747::5.016
2::748::9.9
2::749::4.4
2::750::6.122
2::751::18.292
2::752::4.14
2::753::2.645
2::754::3.012
2::755::9.416
2::756::0.656
2::757::4.846
2::758::0.796
2::760::4.431
2::761::3.599
2::762::8.847
2::763::49.738
2::764::1.86
2::765::1.051
2::766::13.392
2::767::0.785
2::768::0.657
2::769::28.424
2::771::4.081
2::772::2.317
2::773::3.053
2::774::0.191
2::775::13.157
2::776::4.571
2::777::0.662
2::779::3.095
2::780::2.192
2::781::4.769
2::782::3.062
2::783::1.776
2::784::18.018
2::785::5.033
2::786::14.084
2::787::1.317
2::788::16.129
2::789::1.059
2::790::2.735
2::791::15.463
2::792::0.703
2::793::0.703
2::795::1.745
2::796::5.78
2::797::28.95
2::798::13.574
2::799::1.18
2::800::54.827
2::801::6.515
2::802::0.291
2::803::9.287
2::804::2.805
2::805::1.076
2::806::6.956
2::807::0.382
2::808::0.604
2::809::5.244
2::810::2.141
2::811::6.589
2::812::0.74
2::813::1.974
2::814::1.715
2::815::1.026
2::816::3.745
2::817::0.528
2::818::879.466
2::820::1.076
2::821::2.162
2::822::3.086
2::823::2.364
2::825::22.913
2::828::3.017
2::829::0.41
2::830::0.713
2::831::2.699
2::832::0.68
2::833::0.507
2::834::3.361
2::835::0.723
2::836::1.067
2::838::3.552
2::839::4.504
2::840::6.521
2::841::0.736
2::842::7.952
2::844::1.282
2::845::5.154
2::846::217.003
2::847::3.508
2::849::10.992
2::850::40.572
2::852::11.205
2::853::6.25
2::854::3.241
2::855::4.105
2::856::0.725
2::857::2.557
2::858::2.793
2::860::0.707
2::861::0.389
2::862::3.929
2::863::2.734
2::894::3.333
2::895::5.042
2::896::22.388
2::897::21.897
2::898::8.849
2::899::21.126
2::900::21.897
2::901::11.029
2::902::22.099
2::903::11.083
2::904::13.289
2::905::4.189
2::906::13.392
2::907::13.215
2::908::2.673
2::909::2.259
2::910::210.179
2::911::8.103
2::912::33.849
2::913::9.722
2::914::4.143
2::915::15.957
2::916::16.042
2::917::4.065
2::918::16.129
2::919::2.136
2::920::68.317
2::921::32.008
2::922::75.4
2::923::452.033
2::925::83.146
2::926::6.896
2::927::140.229
2::928::4.597
2::930::29.126
2::931::7.792
2::932::6.762
2::933::19.23
2::934::4.371
2::935::6.705
2::936::28.846
2::937::4.264
2::938::6.745
2::939::2.863
2::940::1.811
2::941::5.385
2::942::10.321
2::943::16.928
2::944::3.141
2::945::3.205
2::946::5.312
2::948::6.237
2::949::4.545
2::950::2.57
2::952::4.636
2::953::13.28
2::954::2.873
2::955::2.785
2::956::5.172
2::957::15.873
2::958::4.126
2::959::14.492
2::960::2.262
2::961::3.853
2::963::135.658
2::964::11.834
2::965::2.805
2::967::2.824
2::969::2.666
2::970::3.007
2::971::2.789
2::972::4.705
2::973::67.275
2::974::3.69
2::975::6.73
2::976::5.253
2::977::543.049
2::978::22.9
2::979::2.469
2::980::46.852
2::981::4.106
2::982::6.048
2::983::24.234
2::984::9.259
2::985::7.142
2::986::1.636
2::987::14.423
2::988::5.457
2::989::2.051
2::990::4.629
2::991::3.167
2::992::99.051
2::993::109.616
2::994::105.495
2::996::54.682
2::997::255.046
2::998::3.231
2::999::2.336
2::1000::4.366
2::1001::2.902
2::1003::14.45
2::1004::2.998
2::1005::2.649
2::1006::2.785
2::1007::3.838
2::1008::1.6
2::1009::3.738
2::1010::33.928
2::1011::13.671
2::1012::1.705
2::1013::3.436
2::1014::232.52
2::1015::4.261
2::1016::5.825
2::1017::2.344
2::1018::2.886
2::1019::3.072
2::1020::3.663
2::1021::17.268
2::1022::122.633
2::1023::5.997
2::1024::7.407
2::1025::3.616
2::1026::2.751
2::1027::3.61
2::1028::776.656
2::1029::6.263
2::1031::6.787
2::1032::604.259
2::1033::26.086
2::1034::26.086
2::1035::2.824
2::1036::7.002
2::1037::4.777
2::1038::14.423
2::1039::14.423
2::1040::4.807
2::1041::14.492
2::1042::14.492
2::1044::9.615
2::1046::3.012
2::1047::3.463
2::1048::2.717
2::1049::2.923
2::1050::5.583
2::1051::15.837
2::1052::19.011
2::1053::20.361
2::1054::16.018
2::1055::18.789
2::1082::3.926
2::1083::18.072
2::1084::17.964
2::1085::17.441
2::1086::4.431
2::1087::17.964
2::1088::17.964
2::1089::4.672
2::1090::18.633
2::1091::18.867
2::1092::10.033
2::1094::18.072
2::1095::18.181
2::1096::54.495
2::1098::17.441
2::1099::56.022
2::1100::18.072
2::1101::18.072
2::1102::52.77
2::1103::14.563
2::1104::17.441
2::1105::5.714
2::1106::18.292
2::1107::12.903
2::1108::3.3
2::1109::9.876
2::1110::9.546
2::1111::6.908
2::1112::9.433
2::1113::9.592
2::1114::6.787
2::1115::6.369
2::1117::8.35
2::1118::8.908
2::1119::9.153
2::1120::9.456
2::1121::9.389
2::1122::7.185
2::1124::16.806
2::1125::2.435
2::1126::17.647
2::1127::23.668
2::1128::57.768
2::1129::21.857
2::1130::17.045
2::1132::99.08
2::1133::3.78
2::1134::11.627
2::1135::11.764
2::1136::11.627
2::1137::11.695
2::1138::4.149
2::1139::14.038
2::1140::23.195
2::1141::23.255
2::1142::3.61
2::1143::9.9
2::1144::9.9
2::1145::2.547
2::1146::9.708
2::1147::9.836
2::1148::60.475
2::1149::5.934
2::1150::11.799
2::1151::12.0
2::1153::22.959
2::1154::23.076
2::1155::6.263
2::1156::17.964
2::1157::19.736
2::1158::38.277
2::1159::6.564
2::1160::38.095
2::1161::17.964
2::1162::19.867
2::1163::4.145
2::1164::10.204
2::1165::17.857
2::1166::3.016
2::1167::17.045
2::1168::26.881
2::1169::26.881
2::1170::11.299
2::1171::6.384
2::1172::6.423
2::1173::7.352
2::1174::9.708
2::1175::13.888
2::1176::4.31
2::1177::4.552
2::1178::2.61
2::1179::7.692
2::1180::368.945
2::1181::12.903
2::1182::6.263
2::1183::6.479
2::1184::3.571
2::1185::9.029
2::1186::20.833
2::1187::3.003
2::1188::0.962
2::1189::6.302
2::1190::7.194
2::1192::3.044
2::1193::4.267
2::1194::716.73
2::1195::3.232
2::1196::0.748
2::1197::3.508
2::1198::7.042
2::1199::7.339
2::1200::2.928
2::1202::3.521
2::1203::4.273
2::1205::3.676
2::1206::16.908
2::1207::2.928
2::1208::6.993
2::1209::13.85
2::1210::4.418
2::1211::9.104
2::1212::3.883
2::1213::5.42
2::1214::8.13
2::1215::3.59
2::1216::4.225
2::1217::3.512
2::1218::18.998
2::1219::19.029
2::1221::8.042
2::1222::6.41
2::1223::12.676
2::1224::36.29
2::1225::36.0
2::1226::32.0
2::1227::36.0
2::1228::35.856
2::1229::36.0
2::1230::32.128
2::1231::36.0
2::1234::32.0
2::1235::36.0
2::1236::31.872
2::1237::36.0
2::1238::36.144
2::1239::2.597
2::1240::6.944
2::1241::17.241
2::1242::17.241
2::1243::5.3
2::1244::15.544
2::1245::5.309
2::1246::15.625
2::1247::15.706
2::1248::16.042
2::1249::5.226
2::1250::15.544
2::1251::4.172
2::1252::16.304
2::1254::5.369
2::1255::11.32
2::1256::38.461
2::1257::4.291
2::1258::28.925
2::1259::32.863
2::1260::3.978
2::1261::15.228
2::1262::14.851
2::1263::5.976
2::1265::6.085
2::1266::17.142
2::1267::5.649
2::1268::16.759
2::1269::6.097
2::1270::18.75
2::1271::18.75
2::1272::5.333
2::1273::21.276
2::1274::19.607
2::1275::82.08
2::1276::425.714
2::1277::635.869
2::1278::877.659
2::1279::307.262
2::1281::176.136
2::1282::702.702
2::1283::333.333
2::1284::312.849
2::1285::867.724
2::1286::439.56
2::1287::713.513
2::1288::169.897
2::1289::305.555
2::1290::635.869
2::1291::447.513
2::1292::877.005
2::1295::335.195
2::1296::877.659
2::1297::702.127
2::1298::706.521
2::1299::176.136
2::1300::394.444
2::1301::3.533
2::1302::18.264
2::1303::13.698
2::1304::3.514
2::1305::16.877
2::1306::9.09
2::1307::9.09
2::1308::1.763
2::1309::3.552
2::1310::4.081
2::1311::17.699
2::1312::17.391
2::1313::21.052
2::1314::15.706
2::1315::2.652
2::1317::2.262
2::1318::3.424
2::1319::3.35
2::1320::3.205
2::1321::7.462
2::1323::32.258
2::1324::21.857
2::1325::16.216
2::1326::3.584
2::1327::21.523
2::1328::20.725
2::1329::20.833
2::1334::0.349
2::1335::289.83
2::1336::3.603
2::1337::3.669
2::1338::3.412
2::1339::5.215
2::1340::7.462
2::1341::5.893
2::1342::9.23
2::1344::7.561
2::1345::11.56
2::1346::26.035
2::1347::7.462
2::1348::18.779
2::1352::3.112
2::1353::5.628
2::1354::17.441
2::1355::17.441
2::1356::3.906
2::1357::2.645
2::1358::11.725
2::1359::7.181
2::1360::19.512
2::1361::7.782
2::1362::29.357
2::1364::5.263
2::1365::20.408
2::1366::2.541
2::1367::7.104
2::1368::10.025
2::1370::2.0
2::1372::5.78
2::1373::11.494
2::1374::11.494
2::1376::9.635
2::1379::305.025
2::1380::5.383
2::1381::11.251
2::1382::5.395
2::1384::11.428
2::1385::17.142
2::1386::5.643
2::1387::12.531
2::1388::12.658
2::1390::0.16
2::1391::5.444
2::1392::10.81
2::1393::5.383
2::1394::68.744
2::1395::136.116
2::1396::15.642
2::1397::68.877
2::1398::21.276
2::1399::2.203
2::1402::5.54
2::1403::20.512
2::1404::3.71
2::1405::1.897
2::1406::5.524
2::1407::3.273
2::1408::7.38
2::1409::3.327
2::1410::8.0
2::1411::3.294
2::1412::6.644
2::1414::8.13
2::1415::3.194
2::1416::5.405
2::1417::6.896
2::1418::5.309
2::1419::7.106
2::1420::40.462
2::1421::5.067
2::1422::4.026
2::1423::3.872
2::1424::5.797
2::1425::10.489
2::1429::22.018
2::1430::51.813
2::1431::6.55
2::1432::493.827
2::1433::3.891
2::1434::11.764
2::1435::7.648
2::1436::10.989
2::1437::7.32
2::1439::6.861
2::1440::10.869
2::1441::70.555
2::1442::142.314
2::1443::3.412
2::1444::21.857
2::1445::3.514
2::1446::21.164
2::1447::9.331
2::1448::72.568
2::1449::34.965
2::1450::8.379
2::1451::11.267
2::1452::15.384
2::1453::8.278
2::1454::6.369
2::1455::5.813
2::1456::4.987
2::1457::4.342
2::1458::368.589
2::1459::13.315
2::1460::3.496
2::1461::10.067
2::1462::2.334
2::1463::24.096
2::1464::7.299
2::1465::5.54
2::1466::5.847
2::1467::6.284
2::1468::6.033
2::1469::3.407
2::1470::3.642
2::1471::10.189
2::1472::3.868
2::1473::1.054
2::1474::9.884
2::1475::10.186
2::1476::1.276
2::1477::9.803
2::1478::3.663
2::1479::4.942
2::1480::8.474
2::1481::46.578
2::1482::4.765
2::1483::16.129
2::1484::21.905
2::1485::1.427
2::1486::5.434
2::1488::3.184
2::1489::3.669
2::1490::191.93
2::1491::5.617
2::1492::8.96
2::1493::5.882
2::1494::9.16
2::1495::223.806
2::1496::5.484
2::1497::1.745
2::1498::4.597
2::1499::9.819
2::1500::2.84
2::1501::9.569
2::1502::17.254
2::1504::3.322
2::1506::6.993
2::1507::46.263
2::1508::494.764
2::1509::3.072
2::1510::1.054
2::1511::4.761
2::1512::284.153
2::1513::3.957
2::1514::15.625
2::1515::15.625
2::1517::4.991
2::1518::10.752
2::1519::16.129
2::1520::3.451
2::1521::1.677
2::1522::2.743
2::1523::2.68
2::1525::3.408
2::1526::2.789
2::1527::27.359
2::1528::4.369
2::1529::3.285
2::1530::2.577
2::1531::11.904
2::1532::9.063
2::1533::451.807
2::1534::453.934
2::1535::121.559
2::1548::2.936
2::1549::5.714
2::1550::4.081
2::1551::4.081
2::1552::4.073
2::1553::4.158
2::1554::6.122
2::1555::4.056
2::1556::3.012
2::1558::1.293
2::1559::4.592
2::1560::2.52
2::1561::3.492
2::1562::2.15
2::1563::16.589
2::1564::1.915
2::1565::5.545
2::1566::3.658
2::1567::6.975
2::1568::16.759
2::1569::78.125
2::1570::8.849
2::1571::34.482
2::1572::34.482
2::1573::6.349
2::1574::18.75
2::1575::1.698
2::1576::49.751
2::1577::224.899
2::1578::61.255
2::1579::265.402
2::1580::3.831
2::1581::10.729
2::1582::74.971
2::1583::5.128
2::1584::6.109
2::1585::3.766
2::1586::4.073
2::1587::145.238
2::1588::3.944
2::1590::9.615
2::1591::9.74
2::1592::5.988
2::1593::12.903
2::1594::13.888
2::1596::0.492
2::1597::22.41
2::1598::3.516
2::1599::7.575
2::1600::7.462
2::1601::4.329
2::1602::12.987
2::1603::13.392
2::1604::13.274
2::1605::13.062
2::1606::22.271
2::1607::22.522
2::1608::22.271
2::1609::18.75
2::1610::4.484
2::1611::22.271
2::1612::20.533
2::1613::2.103
2::1614::4.132
2::1615::13.274
2::1616::2.521
2::1617::4.347
2::1618::13.215
2::1619::4.279
2::1620::13.333
2::1621::6.012
2::1622::9.009
2::1623::2.431
2::1624::30.837
2::1625::3.076
2::1626::2.923
2::1627::6.858
2::1628::2.244
2::1629::3.798
2::1630::2.369
2::1631::5.943
2::1632::1.48
2::1633::123.973
2::1634::5.54
2::1635::5.988
2::1636::2.808
2::1637::8.431
2::1638::23.809
2::1639::24.271
2::1640::24.39
2::1641::24.154
2::1642::24.39
2::1643::24.39
2::1644::24.39
2::1645::24.39
2::1647::24.39
2::1648::24.271
2::1649::24.271
2::1650::24.271
2::1651::24.271
2::1653::23.364
2::1654::24.39
2::1655::24.271
2::1656::24.39
2::1657::24.39
2::1658::24.038
2::1659::24.271
2::1660::24.39
2::1661::24.271
2::1662::24.39
2::1663::24.271
2::1664::19.512
2::1665::24.39
2::1666::24.39
2::1667::24.39
2::1668::24.271
2::1669::24.038
2::1670::24.39
2::1671::24.39
2::1672::38.277
2::1673::5.917
2::1674::24.39
2::1676::19.704
2::1677::19.685
2::1678::24.271
2::1679::24.39
2::1680::24.39
2::1681::24.271
2::1682::24.39
2::1683::19.607
2::1684::24.271
2::1685::24.39
2::1686::24.39
2::1687::24.038
2::1688::24.39
2::1689::24.39
2::1690::24.271
2::1691::24.39
2::1692::24.271
2::1693::24.39
2::1694::24.271
2::1695::24.39
2::1696::24.271
2::1697::24.39
2::1698::24.39
2::1699::24.271
2::1700::24.39
2::1701::75.797
2::1702::433.862
2::1703::310.88
2::1704::284.974
2::1705::305.699
2::1706::590.909
2::1707::741.293
2::1709::656.716
2::1710::816.831
2::1711::162.303
2::1712::415.384
2::1713::290.155
2::1714::653.266
2::1715::364.102
2::1716::811.881
2::1717::217.891
2::1718::295.336
2::1719::369.791
2::1720::666.666
2::1721::314.136
2::1723::287.958
2::1724::417.525
2::1725::596.938
2::1726::659.898
2::1727::307.291
2::1728::815.92
2::1729::820.895
2::1730::291.666
2::1731::748.743
2::1732::71.504
2::1733::438.502
2::1734::596.938
2::1735::820.0
2::1736::287.958
2::1737::308.9
2::1738::164.021
2::1740::666.666
2::1741::291.666
2::1742::659.898
2::1743::369.791
2::1744::748.743
2::1745::419.689
2::1746::314.136
2::1747::812.807
2::1748::3.911
2::1749::15.463
2::1750::1.393
2::1751::3.66
2::1752::14.925
2::1753::2.002
2::1754::0.96
2::1755::22.099
2::1756::10.695
2::1757::16.304
2::1758::0.723
2::1759::5.952
2::1760::13.227
2::1761::102.857
2::1762::5.208
2::1764::5.263
2::1765::5.263
2::1766::275.744
2::1767::4.454
2::1768::8.23
2::1769::2.181
2::1770::5.291
2::1771::10.362
2::1772::10.638
2::1773::10.416
2::1774::0.192
2::1775::10.526
2::1777::6.802
2::1778::10.23
2::1779::6.485
2::1780::4.991
2::1781::9.95
2::1782::3.552
2::1783::15.789
2::1784::15.209
2::1785::5.291
2::1786::10.101
2::1787::10.362
2::1788::6.353
2::1789::5.02
2::1790::5.213
2::1791::5.167
2::1792::3.783
2::1793::6.535
2::1794::15.873
2::1795::31.578
2::1796::10.526
2::1797::20.1
2::1798::2.785
2::1799::16.304
2::1800::2.61
2::1801::5.78
2::1802::5.263
2::1803::10.471
2::1804::6.861
2::1805::6.557
2::1806::15.172
2::1807::6.557
2::1808::5.281
2::1809::5.677
2::1810::13.888
2::1811::7.017
2::1812::4.739
2::1814::6.535
2::1815::6.814
2::1816::27.9
2::1817::5.263
2::1818::0.787
2::1819::9.693
2::1820::7.365
2::1821::5.0
2::1822::2.691
2::1823::4.207
2::1824::3.989
2::1825::5.006
2::1827::22.483
2::1828::4.807
2::1829::4.207
2::1830::4.636
2::1831::5.281
2::1832::27.397
2::1833::8.547
2::1834::3.305
2::1835::5.281
2::1836::4.398
2::1838::5.328
2::1839::3.278
2::1840::5.272
2::1841::9.389
2::1842::3.134
2::1843::5.291
2::1844::4.566
2::1845::7.832
2::1846::17.543
2::1847::10.723
2::1848::12.539
2::1849::281.31
2::1851::1.725
2::1852::11.627
2::1853::3.048
2::1854::17.241
2::1855::11.173
2::1856::8.51
2::1857::17.241
2::1862::6.147
2::1863::20.134
2::1864::28.571
2::1866::560.79
2::1867::6.472
2::1868::6.493
2::1870::7.239
2::1871::8.188
2::1872::8.238
2::1873::8.456
2::1874::8.196
2::1875::2.724
2::1876::3.558
2::1877::18.072
2::1878::5.076
2::1879::8.086
2::1880::22.222
2::1881::4.761
2::1882::3.03
2::1884::0.537
2::1885::6.681
2::1886::9.363
2::1887::2.136
2::1888::5.847
2::1890::6.864
2::1891::11.884
2::1892::18.14
2::1893::56.555
2::1894::4.95
2::1896::5.084
2::1897::8.291
2::1898::5.115
2::1899::4.12
2::1900::3.327
2::1903::9.501
2::1904::2.877
2::1905::5.859
2::1906::164.062
2::1907::25.641
2::1908::25.641
2::1909::15.231
2::1910::6.489
2::1911::1.409
2::1912::10.0
2::1913::700.964
2::1914::17.391
2::1915::2.544
2::1916::23.715
2::1918::12.987
2::1919::15.306
2::1920::15.706
2::1921::103.202
2::1922::7.194
2::1923::5.464
2::1924::13.422
2::1925::7.712
2::1931::4.545
2::1932::17.964
2::1933::4.895
2::1934::12.539
2::1935::6.329
2::1936::9.404
2::1937::12.539
2::1938::8.849
2::1939::8.902
2::1940::11.869
2::1941::8.746
2::1942::2.158
2::1943::12.345
2::1944::9.375
2::1945::8.403
2::1946::6.198
2::1947::18.292
2::1948::18.292
2::1949::6.085
2::1950::16.949
2::1951::17.647
2::1952::17.857
2::1953::17.964
2::1955::17.964
2::1956::18.072
2::1957::6.036
2::1958::18.181
2::1959::18.181
2::1960::5.952
2::1961::18.633
2::1962::6.122
2::1963::18.072
2::1964::77.348
2::1965::6.237
2::1966::12.048
2::1967::18.518
2::1968::12.195
2::1969::18.518
2::1970::101.609
2::1971::4.319
2::1972::67.46
2::1973::7.722
2::1974::4.201
2::1975::6.024
2::1976::6.191
2::1977::6.036
2::1978::6.211
2::1979::6.06
2::1980::6.153
2::1981::158.69
2::1982::796.296
2::1983::13.422
2::1984::4.854
2::1985::245.353
2::1986::7.215
2::1987::6.517
2::1988::9.174
2::1989::8.183
2::1991::3.944
2::1992::4.016
2::1993::6.085
2::1994::18.292
2::1995::6.198
2::1996::18.867
2::1997::102.756
2::2000::3.539
2::2001::11.695
2::2002::2.994
2::2004::1.623
2::2005::4.434
2::2006::3.629
2::2007::3.766
2::2008::5.298
2::2009::8.146
2::2010::8.253
2::2011::9.823
2::2012::7.766
2::2013::7.843
2::2014::4.629
2::2015::3.96
2::2016::6.568
2::2018::62.266
2::2019::3.968
2::2020::4.089
2::2021::20.0
2::2022::4.089
2::2023::6.122
2::2024::4.566
2::2025::4.615
2::2026::149.58
2::2027::2.554
2::2028::3.913
2::2029::6.24
2::2030::7.952
2::2031::5.347
2::2032::6.896
2::2033::21.276
2::2034::21.428
2::2035::3.584
2::2036::134.615
2::2037::18.75
2::2038::18.75
2::2039::0.98
2::2040::20.134
2::2041::6.842
2::2042::5.366
2::2043::7.079
2::2044::4.885
2::2045::6.611
2::2046::5.514
2::2047::7.181
2::2048::25.477
2::2049::6.92
2::2050::1.172
2::2051::4.228
2::2052::64.516
2::2053::64.516
2::2054::3.694
2::2055::8.356
2::2056::5.736
2::2057::130.285
2::2058::4.39
2::2059::5.964
2::2061::5.514
2::2062::9.58
2::2064::1.004
2::2065::4.942
2::2066::5.94
2::2067::17.964
2::2068::4.184
2::2069::18.072
2::2070::4.279
2::2071::17.964
2::2072::5.836
2::2074::13.953
2::2075::2.544
2::2076::1.65
2::2077::8.219
2::2078::375.0
2::2079::333.333
2::2080::250.0
2::2081::200.0
2::2082::2.881
2::2083::8.163
2::2084::1.543
2::2085::6.289
2::2086::7.861
2::2087::3.472
2::2088::2.463
2::2089::11.428
2::2090::62.857
2::2091::7.233
2::2092::5.357
2::2093::1.1
2::2095::17.077
2::2096::5.813
2::2097::3.699
2::2098::371.209
2::2099::0.884
2::2100::12.345
2::2101::3.816
2::2102::3.838
2::2103::5.302
2::2104::10.733
2::2105::11.889
2::2106::181.651
2::2107::5.076
2::2108::6.833
2::2109::3.783
2::2110::4.569
2::2111::2.816
2::2112::4.255
2::2113::7.619
2::2114::3.831
2::2115::2.785
2::2116::4.434
2::2118::22.908
2::2119::7.104
2::2120::7.042
2::2121::3.773
2::2122::241.839
2::2123::7.827
2::2124::16.166
2::2125::53.697
2::2126::96.551
2::2127::17.094
2::2128::9.868
2::2129::5.059
2::2130::5.847
2::2131::11.406
2::2132::11.45
2::2133::11.363
2::2134::7.662
2::2135::11.406
2::2136::11.32
2::2137::11.152
2::2138::11.406
2::2139::10.676
2::2140::7.194
2::2141::15.094
2::2142::11.45
2::2143::11.45
2::2144::11.406
2::2145::7.633
2::2146::7.633
2::2147::11.45
2::2148::11.406
2::2149::11.45
2::2150::11.363
2::2151::11.406
2::2152::7.604
2::2153::11.406
2::2154::11.406
2::2155::11.406
2::2156::25.925
2::2157::11.363
2::2158::7.782
2::2159::11.278
2::2160::15.655
2::2161::33.195
2::2162::33.057
2::2163::33.057
2::2164::33.057
2::2165::5.997
2::2166::3.112
2::2167::15.306
2::2168::15.544
2::2169::66.014
2::2170::4.958
2::2171::2.6
2::2172::172.375
2::2173::11.173
2::2174::10.989
2::2175::11.173
2::2176::10.989
2::2177::10.81
2::2178::11.299
2::2179::11.235
2::2180::11.235
2::2181::11.299
2::2182::11.976
2::2183::13.761
2::2184::1.36
2::2185::12.239
2::2186::1.066
2::2187::16.611
2::2188::2.71
2::2190::20.833
2::2191::4.815
2::2192::8.746
2::2193::7.109
2::2195::5.263
2::2196::8.561
2::2197::7.259
2::2198::27.925
2::2199::30.013
2::2200::111.111
2::2201::54.054
2::2202::3.957
2::2203::17.416
2::2205::8.032
2::2206::3.663
2::2207::9.411
2::2208::6.451
2::2209::2.275
2::2210::4.777
2::2211::23.008
2::2212::7.731
2::2213::6.772
2::2214::26.315
2::2215::26.548
2::2217::5.813
2::2218::16.853
2::2219::4.587
2::2220::34.653
2::2222::1.551
2::2223::14.778
2::2224::19.801
2::2225::42.105
2::2226::3.205
2::2227::26.354
2::2228::26.049
2::2229::54.38
2::2230::3.407
2::2231::11.627
2::2232::33.834
2::2233::0.564
2::2234::14.184
2::2235::4.942
2::2236::2.313
2::2237::18.867
2::2238::4.504
2::2239::17.647
2::2240::15.214
2::2241::5.952
2::2242::5.434
2::2243::4.335
2::2244::1.069
2::2245::1.733
2::2246::2.762
2::2247::3.984
2::2248::3.571
2::2249::8.169
2::2251::13.888
2::2252::14.925
2::2253::14.778
2::2254::1.65
2::2255::18.404
2::2256::45.933
2::2257::4.597
2::2258::2.102
2::2259::3.021
2::2260::3.207
2::2261::2.5
2::2262::9.523
2::2263::250.773
2::2264::9.478
2::2265::2.87
2::2268::8.968
2::2269::8.583
2::2270::2.614
2::2271::4.938
2::2272::2.472
2::2273::9.049
2::2274::9.009
2::2275::1.899
2::2276::80.155
2::2277::583.333
2::2278::4.618
2::2279::430.297
2::2280::3.64
2::2281::41.412
2::2282::2.493
2::2283::79.207
2::2284::4.314
2::2285::1.769
2::2286::5.427
2::2287::2.835
2::2289::2.506
2::2290::33.203
2::2291::2.338
2::2292::86.23
2::2293::21.126
2::2294::5.524
2::2295::4.587
2::2296::3.797
2::2297::3.309
2::2298::1.69
2::2299::2.522
2::2300::5.714
2::2301::2.592
2::2302::6.191
2::2303::12.54
2::2304::2.03
2::2305::3.764
2::2306::11.904
2::2307::11.904
2::2308::1.757
2::2309::2.816
2::2310::1.267
2::2311::3.989
2::2312::7.874
2::2313::3.552
2::2314::3.565
2::2316::31.385
2::2317::1.166
2::2318::17.391
2::2319::4.58
2::2320::12.195
2::2321::14.563
2::2322::3.448
2::2323::7.092
2::2324::1.526
2::2325::4.672
2::2326::5.78
2::2327::10.351
2::2329::6.261
2::2330::14.947
2::2331::6.109
2::2332::2.608
2::2333::7.352
2::2334::70.0
2::2335::15.789
2::2336::24.813
2::2337::10.471
2::2338::198.453
2::2339::10.526
2::2340::55.614
2::2341::15.384
2::2342::15.306
2::2343::317.266
2::2344::3.448
2::2345::68.627
2::2346::3.378
2::2347::4.127
2::2348::5.145
2::2349::2.466
2::2350::4.207
2::2351::3.003
2::2352::2.722
2::2353::8.746
2::2354::8.746
2::2355::3.007
2::2356::3.466
2::2357::6.849
2::2358::4.651
2::2359::1.244
2::2360::3.176
2::2361::1.897
2::2362::3.952
2::2363::2.901
2::2364::2.906
2::2365::3.796
2::2366::1.28
2::2367::2.906
2::2368::5.455
2::2369::2.852
2::2370::34.782
2::2371::34.782
2::2372::34.782
2::2373::34.782
2::2374::34.632
2::2375::34.934
2::2376::34.934
2::2377::34.934
2::2378::34.782
2::2379::34.632
2::2380::34.334
2::2381::34.782
2::2382::34.782
2::2384::34.782
2::2385::34.782
2::2386::34.782
2::2387::34.782
2::2388::34.782
2::2389::34.334
2::2390::34.782
2::2391::34.782
2::2392::34.782
2::2393::7.942
2::2394::17.045
2::2395::17.441
2::2396::17.441
2::2397::3.821
2::2398::15.625
2::2399::15.625
2::2400::4.497
2::2401::14.15
2::2402::2.341
2::2403::2.144
2::2404::14.354
2::2405::8.547
2::2406::14.354
2::2407::7.079
2::2408::180.246
2::2410::10.752
2::2411::11.342
2::2412::11.363
2::2413::27.624
2::2414::33.333
2::2415::17.574
2::2417::6.696
2::2418::3.642
2::2419::5.063
2::2422::1.417
2::2423::50.365
2::2424::3.738
2::2425::11.235
2::2426::20.08
2::2427::7.832
2::2428::3.59
2::2429::34.81
2::2430::6.437
2::2431::7.575
2::2432::1.861
2::2433::3.875
2::2435::4.966
2::2436::4.037
2::2437::4.962
2::2439::5.427
2::2440::1.976
2::2441::0.681
2::2442::1.984
2::2444::3.191
2::2445::5.044
2::2446::7.153
2::2447::0.904
2::2448::3.412
2::2449::5.847
2::2450::25.943
2::2451::4.464
2::2452::3.586
2::2453::72.847
2::2454::2.237
2::2455::15.075
2::2456::15.151
2::2457::15.151
2::2458::6.55
2::2459::16.393
2::2460::16.129
2::2461::3.44
2::2462::13.274
2::2463::13.215
2::2464::4.31
2::2465::12.448
2::2466::7.075
2::2467::14.018
2::2468::4.31
2::2469::17.142
2::2470::17.142
2::2471::23.224
2::2472::87.912
2::2473::20.12
2::2474::173.913
2::2475::45.685
2::2477::845.878
2::2478::15.05
2::2479::79.787
2::2480::47.846
2::2481::52.631
2::2482::52.91
2::2483::74.468
2::2484::147.368
2::2485::28.88
2::2486::12.706
2::2487::9.099
2::2488::106.951
2::2489::85.561
2::2490::7.874
2::2491::5.319
2::2492::10.81
2::2494::14.234
2::2495::3.058
2::2496::6.849
2::2497::0.247
2::2498::356.204
2::2499::3.444
2::2500::9.09
2::2501::73.732
2::2502::6.109
2::2503::15.228
2::2504::3.816
2::2506::3.831
2::2507::5.54
2::2508::20.512
2::2509::3.875
2::2511::1.976
2::2512::2.026
2::2514::6.097
2::2515::3.88
2::2516::61.482
2::2517::16.925
2::2518::2.673
2::2519::5.825
2::2520::2.383
2::2521::3.466
2::2522::7.142
2::2523::4.366
2::2525::3.642
2::2526::4.008
2::2527::10.544
2::2528::4.008
2::2529::7.163
2::2530::4.993
2::2532::26.785
2::2535::3.154
2::2536::5.703
2::2537::16.393
2::2539::1.162
2::2540::4.132
2::2541::5.172
2::2542::4.335
2::2543::17.142
2::2544::4.316
2::2546::16.574
2::2547::16.666
2::2548::5.905
2::2549::5.893
2::2550::17.441
2::2551::17.441
2::2552::0.756
2::2553::16.129
2::2554::13.761
2::2555::4.304
2::2556::9.287
2::2557::9.202
2::2558::2.594
2::2559::43.246
2::2560::17.543
2::2561::4.746
2::2562::17.543
2::2563::9.118
2::2564::259.942
2::2565::11.477
2::2566::4.213
2::2567::10.0
2::2568::19.607
2::2569::3.676
2::2570::0.706
2::2572::3.322
2::2573::131.914
2::2574::132.762
2::2575::5.791
2::2576::16.666
2::2577::3.994
2::2578::6.051
2::2579::2.828
2::2580::80.15
2::2581::2.466
2::2582::12.987
2::2583::12.903
2::2584::12.987
2::2586::6.557
2::2587::5.889
2::2588::25.0
2::2589::2.032
2::2590::7.936
2::2591::100.0
2::2593::12.64
2::2594::0.995
2::2595::2.185
2::2598::2.43
2::2599::1.828
2::2600::2.442
2::2601::4.12
2::2602::6.153
2::2603::2.306
2::2604::0.184
2::2605::4.392
2::2606::3.016
2::2609::4.658
2::2610::29.649
2::2611::31.25
2::2612::33.426
2::2613::34.09
2::2615::23.547
2::2616::22.583
2::2618::3.257
2::2619::3.181
2::2620::3.188
2::2621::9.463
2::2622::2.923
2::2623::4.07
2::2624::2.881
2::2625::14.749
2::2626::4.846
2::2627::3.493
2::2628::2.148
2::2629::14.629
2::2630::2.816
2::2631::55.67
2::2632::328.685
2::2633::623.574
2::2634::564.393
2::2635::122.047
2::2636::276.264
2::2637::280.155
2::2639::233.463
2::2640::498.084
2::2641::215.686
2::2643::10.791
2::2644::40.31
2::2645::73.217
2::2646::1.011
2::2647::1.142
2::2648::1.142
2::2649::4.484
2::2650::9.132
2::2651::2.772
2::2652::6.756
2::2653::8.968
2::2654::35.411
2::2655::46.692
2::2656::2.197
2::2657::0.575
2::2658::4.207
2::2659::4.454
2::2660::2.234
2::2661::10.556
2::2662::11.121
2::2663::5.457
2::2664::59.095
2::2665::7.251
2::2666::2.759
2::2667::39.01
2::2668::421.052
2::2669::9.966
2::2670::9.433
2::2672::157.427
2::2673::24.943
2::2674::8.083
2::2675::1.909
2::2676::10.638
2::2677::10.714
2::2678::44.811
2::2679::128.919
2::2680::32.552
2::2682::124.137
2::2683::31.905
2::2684::32.599
2::2685::4.268
2::2686::4.444
2::2687::0.927
2::2688::10.504
2::2690::29.94
2::2691::29.94
2::2692::29.94
2::2693::26.737
2::2694::29.94
2::2695::30.12
2::2696::29.94
2::2697::29.94
2::2699::23.952
2::2700::29.94
2::2701::29.761
2::2702::24.096
2::2703::29.411
2::2704::29.585
2::2705::23.952
2::2706::30.12
2::2707::29.94
2::2708::29.94
2::2709::30.12
2::2710::29.94
2::2711::29.94
2::2713::29.585
2::2714::29.761
2::2715::30.12
2::2716::29.94
2::2717::29.069
2::2718::29.94
2::2719::24.096
2::2720::29.94
2::2721::30.12
2::2722::30.12
2::2723::29.585
2::2724::30.12
2::2725::29.94
2::2726::29.94
2::2727::31.25
2::2728::24.096
2::2729::31.055
2::2730::11.337
2::2731::29.94
2::2732::42.682
2::2733::30.864
2::2734::29.585
2::2735::23.809
2::2736::30.12
2::2737::29.761
2::2738::29.94
2::2739::31.055
2::2740::30.12
2::2741::31.055
2::2742::24.096
2::2743::29.94
2::2744::29.94
2::2745::30.12
2::2746::29.94
2::2747::29.94
2::2748::29.94
2::2749::29.411
2::2751::29.411
2::2752::31.055
2::2753::29.94
2::2754::29.761
2::2755::25.0
2::2756::23.952
2::2757::29.94
2::2758::23.952
2::2759::23.952
2::2760::30.12
2::2761::29.94
2::2762::29.94
2::2763::29.94
2::2764::31.25
2::2765::23.668
2::2766::29.94
2::2767::24.096
2::2768::29.94
2::2770::30.12
2::2771::29.94
2::2772::23.809
2::2773::30.864
2::2775::29.411
2::2776::29.761
2::2777::29.411
2::2778::29.94
2::2779::23.952
2::2780::12.106
2::2781::23.668
2::2782::23.952
2::2783::29.94
2::2784::29.411
2::2785::29.069
2::2786::29.411
2::2787::29.94
2::2788::15.625
2::2790::23.952
2::2791::29.761
2::2792::29.761
2::2794::30.12
2::2795::29.94
2::2796::29.94
2::2797::29.94
2::2798::23.809
2::2799::29.761
2::2800::29.239
2::2802::29.761
2::2803::29.94
2::2804::29.94
2::2805::29.94
2::2806::24.096
2::2807::24.096
2::2808::29.94
2::2809::30.12
2::2810::30.12
2::2811::23.952
2::2812::29.411
2::2813::29.94
2::2814::29.94
2::2815::15.243
2::2816::29.411
2::2817::29.761
2::2818::29.761
2::2819::29.94
2::2820::29.94
2::2821::31.055
2::2822::29.94
2::2823::23.809
2::2825::29.94
2::2826::29.761
2::2827::23.952
2::2828::29.94
2::2829::29.94
2::2830::28.901
2::2832::29.761
2::2833::30.12
2::2834::24.096
2::2835::29.94
2::2836::29.94
2::2837::29.761
2::2838::29.411
2::2839::29.94
2::2840::23.809
2::2841::29.761
2::2842::29.585
2::2843::29.761
2::2844::23.668
2::2845::29.94
2::2846::29.411
2::2847::23.809
2::2848::29.94
2::2849::23.529
2::2850::29.94
2::2852::23.809
2::2853::29.94
2::2854::29.94
2::2855::29.94
2::2856::29.94
2::2857::29.94
2::2858::29.94
2::2859::23.952
2::2860::12.5
2::2861::29.94
2::2862::29.94
2::2863::29.94
2::2864::29.94
2::2865::29.94
2::2866::29.411
2::2867::30.12
2::2868::30.12
2::2869::29.585
2::2870::29.585
2::2871::29.94
2::2872::29.94
2::2873::23.952
2::2874::29.94
2::2875::29.761
2::2876::31.055
2::2877::29.761
2::2878::7.633
2::2879::19.48
2::2880::6.825
2::2881::119.205
2::2882::13.513
2::2883::6.756
2::2884::70.441
2::2885::593.567
2::2886::450.867
2::2888::241.176
2::2889::323.595
2::2891::591.954
2::2892::470.93
2::2893::436.046
2::2895::872.222
2::2897::186.046
2::2899::689.473
2::2900::187.134
2::2902::411.428
2::2904::451.612
2::2906::288.793
2::2907::961.538
2::2908::215.789
2::2909::721.461
2::2910::222.797
2::2911::6.437
2::2912::19.108
2::2913::19.108
2::2914::6.849
2::2915::20.689
2::2916::20.689
2::2917::79.069
2::2918::18.518
2::2919::17.857
2::2920::4.379
2::2921::17.441
2::2922::17.341
2::2923::6.0
2::2924::13.953
2::2925::12.5
2::2926::6.276
2::2927::18.867
2::2928::5.597
2::2929::17.045
2::2930::6.396
2::2931::19.867
2::2932::8.291
2::2933::8.528
2::2934::25.974
2::2935::27.932
2::2936::25.974
2::2937::26.143
2::2938::25.974
2::2939::25.974
2::2940::19.607
2::2941::28.901
2::2942::26.143
2::2943::16.574
2::2944::49.382
2::2945::55.214
2::2946::15.706
2::2947::4.347
2::2948::5.128
2::2949::24.844
2::2950::24.539
2::2951::4.444
2::2952::7.861
2::2953::9.202
2::2955::24.242
2::2956::18.633
2::2957::10.02
2::2958::180.232
2::2959::5.319
2::2960::18.181
2::2961::13.574
2::2962::17.543
2::2963::17.964
2::2964::24.242
2::2965::18.072
2::2966::12.82
2::2967::23.668
2::2968::14.018
2::2969::1.18
2::2970::10.443
2::2971::7.936
2::2972::7.462
2::2973::135.313
2::2974::202.898
2::2975::44.117
2::2976::5.61
2::2977::13.114
2::2978::8.23
2::2979::6.172
2::2980::12.383
2::2981::12.578
2::2982::4.801
2::2983::12.422
2::2986::22.16
2::2987::22.284
2::2988::2.857
2::2989::19.867
2::2990::84.967
2::2991::715.182
2::2992::18.181
2::2995::3.652
2::2996::12.269
2::2997::12.345
2::2998::2.941
2::2999::24.096
2::3000::276.659
2::3001::383.423
2::3002::18.072
2::3003::8.752
2::3004::19.417
2::3005::8.752
2::3006::37.825
2::3007::25.409
2::3008::23.684
2::3009::11.52
2::3010::25.316
2::3011::8.595
2::3012::7.949
2::3013::18.987
2::3014::7.393
2::3015::8.908
2::3016::27.027
2::3017::8.13
2::3018::11.56
2::3019::4.629
2::3020::23.668
2::3021::22.099
2::3022::19.607
2::3023::49.382
2::3024::3.671
2::3025::8.522
2::3027::4.909
2::3029::6.759
2::3030::41.666
2::3031::0.682
2::3032::17.441
2::3033::6.024
2::3035::6.92
2::3036::0.694
2::3037::4.716
2::3038::60.317
2::3039::3.432
2::3040::12.931
2::3041::5.434
2::3042::40.816
2::3043::0.22
2::3046::21.077
2::3047::7.672
2::3048::5.063
2::3049::5.181
2::3051::154.069
2::3052::5.988
2::3054::5.763
2::3055::5.607
2::3056::6.224
2::3057::6.224
2::3058::8.797
2::3059::18.867
2::3060::11.527
2::3062::29.279
2::3064::10.507
2::3065::9.157
2::3066::25.839
2::3067::7.64
2::3069::2.567
2::3070::4.175
2::3071::5.882
2::3072::4.347
2::3073::7.181
2::3074::10.075
2::3075::4.166
2::3077::5.571
2::3078::4.424
2::3079::13.333
2::3080::6.993
2::3081::6.147
2::3082::4.279
2::3084::5.226
2::3085::7.194
2::3087::9.96
2::3088::6.355
2::3089::3.184
2::3090::6.172
2::3091::5.076
2::3092::4.12
2::3093::94.664
2::3094::7.707
2::3095::16.161
2::3096::18.223
2::3097::2.971
2::3098::0.512
2::3099::182.076
2::3100::111.692
2::3101::4.601
2::3102::11.111
2::3103::7.575
2::3105::5.882
2::3106::3.846
2::3107::3.121
2::3108::6.535
2::3109::6.396
2::3110::6.302
2::3111::9.198
2::3112::5.825
2::3113::5.706
2::3114::6.451
2::3115::1.075
2::3116::493.212
2::3117::3.579
2::3118::5.357
2::3120::4.75
2::3121::89.514
2::3122::9.09
2::3123::11.428
2::3124::7.22
2::3125::4.885
2::3126::5.865
2::3127::3.285
2::3128::67.653
2::3129::80.367
2::3130::15.503
2::3131::10.638
2::3132::16.166
2::3133::30.211
2::3134::5.361
2::3135::40.229
2::3136::5.319
2::3137::4.582
2::3138::1.641
2::3139::13.867
2::3140::3.171
2::3141::5.121
2::3142::5.813
2::3143::2.941
2::3144::4.629
2::3145::6.984
2::3147::15.094
2::3148::9.933
2::3149::15.444
2::3150::16.806
2::3151::14.869
2::3152::12.875
2::3153::10.416
2::3154::15.625
2::3155::32.786
2::3156::18.181
2::3157::66.147
2::3158::13.157
2::3159::11.764
2::3160::10.563
2::3161::20.08
2::3162::16.46
2::3163::12.658
2::3164::16.877
2::3165::19.455
2::3166::13.937
2::3167::11.45
2::3168::55.555
2::3169::17.167
2::3170::25.21
2::3171::17.467
2::3172::24.691
2::3173::11.278
2::3174::13.824
2::3175::8.888
2::3176::12.552
2::3177::13.043
2::3178::17.667
2::3179::17.699
2::3180::17.621
2::3181::11.904
2::3182::17.316
2::3183::25.0
2::3185::21.276
2::3187::11.278
2::3188::16.0
2::3190::10.638
2::3191::4.043
2::3192::13.574
2::3193::20.833
2::3194::12.048
2::3195::17.543
2::3196::10.6
2::3197::18.181
2::3198::12.396
2::3199::12.82
2::3200::15.748
2::3201::15.686
2::3202::13.824
2::3203::12.82
2::3204::12.82
2::3205::15.81
2::3206::15.686
2::3207::12.987
2::3208::13.698
2::3209::25.104
2::3210::69.958
2::3211::68.273
2::3212::21.367
2::3213::13.636
2::3214::17.621
2::3215::11.952
2::3216::16.064
2::3217::17.167
2::3218::13.215
2::3219::18.348
2::3220::28.34
2::3221::12.195
2::3222::14.388
2::3223::12.605
2::3224::16.0
2::3225::15.037
2::3226::20.833
2::3227::10.416
2::3228::15.384
2::3229::23.809
2::3230::15.325
2::3231::11.111
2::3232::13.274
2::3233::12.448
2::3234::17.467
2::3235::12.82
2::3236::27.522
2::3237::18.867
2::3238::11.494
2::3239::22.222
2::3240::13.215
2::3241::13.043
2::3242::5.0
2::3243::12.658
2::3244::19.375
2::3245::44.117
2::3246::30.612
2::3247::11.235
2::3248::0.159
2::3249::25.787
2::3250::1.652
2::3251::3.355
2::3252::98.776
2::3253::152.21
2::3254::55.555
2::3255::54.945
2::3256::34.552
2::3257::2.385
2::3258::22.857
2::3259::5.336
2::3260::4.985
2::3311::250.0
2::3312::250.0
2::3314::166.666
2::3316::260.869
2::3319::125.0
2::3320::33.333
2::3321::333.333
2::3322::120.0
2::3323::238.095
2::3324::86.956
2::3325::176.47
2::3327::368.421
2::3330::111.111
2::3331::206.896
2::3333::352.941
2::3334::647.058
2::3335::24.793
2::3337::285.714
2::3338::411.764
2::3339::300.0
2::3341::134.615
2::3343::437.5
2::3344::100.0
2::3345::513.888
2::3346::230.769
2::3347::214.285
2::3349::453.488
2::3350::357.142
2::3351::428.571
2::3352::352.941
2::3353::7.575
2::3354::24.691
2::3355::185.643
2::3356::887.64
2::3359::482.352
2::3361::593.023
2::3365::6.122
2::3369::376.47
2::3370::818.181
2::3371::380.952
2::3372::301.204
2::3373::505.882
2::3377::476.744
2::3378::943.82
2::3380::766.944
2::3381::425.076
2::3382::655.172
2::3383::761.363
2::3384::753.968
2::3385::920.454
2::3387::6.436
2::3388::10.666
2::3389::7.339
2::3391::11.299
2::3392::5.198
2::3393::7.079
2::3394::6.329
2::3395::7.029
2::3396::9.08
2::3397::10.403
2::3398::6.717
2::3399::5.505
2::3400::11.173
2::3401::5.031
2::3402::16.393
2::3403::75.471
2::3404::121.951
2::3405::35.398
2::3406::74.074
2::3407::30.303
2::3408::12.295
2::3409::74.074
2::3410::56.603
2::3411::56.603
2::3412::57.692
2::3413::56.603
2::3414::57.692
2::3415::54.545
2::3416::72.727
2::3417::75.471
2::3418::76.923
2::3419::74.074
2::3420::57.692
2::3421::55.555
2::3422::22.624
2::3423::56.603
2::3424::75.471
2::3425::75.471
2::3426::75.471
2::3427::57.692
2::3428::75.471
2::3429::76.923
2::3430::13.392
2::3431::35.398
2::3432::307.692
2::3433::57.692
2::3434::100.0
2::3435::32.258
2::3436::46.153
2::3437::48.387
2::3438::48.387
2::3439::64.516
2::3440::47.619
2::3441::48.387
2::3442::48.387
2::3443::48.387
2::3444::47.619
2::3445::64.516
2::3446::64.516
2::3447::64.516
2::3448::47.619
2::3449::64.516
2::3450::64.516
2::3451::62.5
2::3452::64.516
2::3453::76.923
2::3454::48.387
2::3455::64.516
2::3456::48.387
2::3457::48.387
2::3458::64.516
2::3460::64.516
2::3461::83.333
2::3462::187.5
2::3463::250.0
2::3464::250.0
2::3488::30.0
2::3489::24.691
2::3490::76.923
2::3491::21.978
2::3492::77.922
2::3493::39.215
2::3494::115.384
2::3495::39.215
2::3496::40.0
2::3497::33.333
2::3498::115.384
2::3499::39.215
2::3500::156.862
2::3501::40.0
2::3502::21.978
2::3503::22.222
2::3504::44.444
2::3505::33.333
2::3506::22.222
2::3507::19.354
2::3508::61.224
2::3510::4.149
2::3511::49.18
2::3512::54.545
2::3513::61.224
2::3514::46.153
2::3516::136.363
2::3517::142.857
2::3518::142.857
2::3519::136.363
2::3520::130.434
2::3521::136.363
2::3522::14.925
2::3523::48.387
2::3524::47.619
2::3525::22.9
2::3526::120.0
2::3527::120.0
2::3528::130.434
2::3529::34.482
2::3530::103.448
2::3531::11.235
2::3532::27.777
2::3533::26.785
2::3534::45.454
2::3535::136.363
2::3536::142.857
2::3537::11.857
2::3538::186.554
2::3539::37.037
2::3540::10.909
2::3541::51.724
2::3542::53.571
2::3543::53.571
2::3544::12.5
2::3545::32.608
2::3546::35.294
2::3547::35.294
2::3548::12.552
2::3549::30.303
2::3550::30.927
2::3551::30.612
2::3552::30.303
2::3553::30.927
2::3554::30.0
2::3555::30.612
2::3556::30.0
2::3557::31.25
2::3558::30.927
2::3559::31.25
2::3560::30.927
2::3561::31.578
2::3562::31.25
2::3563::27.777
2::3564::41.237
2::3565::31.25
2::3566::41.666
2::3567::40.404
2::3568::15.075
2::3569::48.387
2::3570::51.724
2::3571::140.243
2::3572::120.37
2::3573::136.363
2::3574::136.363
2::3575::14.634
2::3576::35.714
2::3577::40.54
2::3578::41.095
2::3579::18.518
2::3580::428.571
2::3581::428.571
2::3582::31.578
2::3583::28.846
2::3584::333.333
2::3585::9.9
2::3586::31.578
2::3587::31.914
2::3588::31.578
2::3589::14.563
2::3590::44.117
2::3592::10.676
2::3593::33.707
2::3594::34.883
2::3595::34.09
2::3596::34.09
2::3597::1.243
2::3598::35.714
2::3599::11.583
2::3600::36.144
2::3601::34.09
2::3602::35.714
2::3603::36.144
2::3604::13.157
2::3605::33.333
2::3606::35.294
2::3607::35.714
2::3608::13.761
2::3609::15.0
2::3610::45.454
2::3611::46.153
2::3612::34.482
2::3613::375.0
2::3614::100.0
2::3615::100.0
2::3616::12.396
2::3617::30.0
2::3618::30.0
2::3620::34.09
2::3621::130.434
2::3622::136.363
2::3624::16.853
2::3625::50.847
2::3627::49.18
2::3628::35.294
2::3629::37.037
2::3630::146.341
2::3631::37.037
2::3632::37.037
2::3633::6.833
2::3634::21.428
2::3635::21.739
2::3636::21.739
2::3637::6.263
2::3638::29.702
2::3639::32.258
2::3640::31.578
2::3641::32.258
2::3642::24.793
2::3643::111.111
2::3644::9.9
2::3645::34.883
2::3646::12.145
2::3647::36.585
2::3648::36.585
2::3649::31.25
2::3650::75.0
2::3651::56.603
2::3652::58.823
2::3653::8.645
2::3654::35.294
2::3655::35.294
2::3656::11.32
2::3657::34.883
2::3658::35.294
2::3660::21.428
2::3661::103.448
2::3662::20.979
2::3663::46.153
2::3664::28.846
2::3665::14.563
2::3666::136.363
2::3667::125.0
2::3668::18.633
2::3669::54.545
2::3670::53.571
2::3671::0.903
2::3672::2.712
2::3673::0.66
2::3674::7.518
2::3675::46.875
2::3676::30.612
2::3677::176.47
2::3678::56.603
2::3679::176.47
2::3680::9.771
2::3681::37.5
2::3682::10.638
2::3683::25.423
2::3684::21.428
2::3685::28.846
2::3686::333.333
2::3687::10.344
2::3688::44.776
2::3689::9.202
2::3690::37.037
2::3691::9.933
2::3692::41.095
2::3693::10.83
2::3694::15.625
2::3695::18.404
2::3696::53.571
2::3697::20.547
2::3698::62.5
2::3700::48.387
2::3701::6.681
2::3702::7.142
2::3703::291.996
2::3704::4.026
2::3705::6.741
2::3706::6.493
2::3707::2.67
2::3708::1.469
2::3709::7.38
2::3710::717.241
2::3724::14.634
2::3725::44.776
2::3726::44.776
2::3727::11.32
2::3728::34.09
2::3729::20.833
2::3730::62.5
2::3731::62.5
2::3732::12.048
2::3733::38.461
2::3734::38.461
2::3735::33.333
2::3736::100.0
2::3737::16.574
2::3739::15.306
2::3740::33.333
2::3742::48.387
2::3743::0.691
2::3744::85.714
2::3745::48.387
2::3746::157.894
2::3747::150.0
2::3748::12.875
2::3749::38.461
2::3750::14.218
2::3751::30.303
2::3752::30.612
2::3753::60.0
2::3754::176.47
2::3755::12.096
2::3756::38.461
2::3757::38.461
2::3758::11.07
2::3759::38.461
2::3760::27.522
2::3761::61.224
2::3762::61.224
2::3763::12.658
2::3764::49.18
2::3766::25.641
2::3767::16.759
2::3768::49.18
2::3769::13.761
2::3770::107.142
2::3771::73.17
2::3773::45.454
2::3774::10.909
2::3775::26.086
2::3777::14.851
2::3778::187.5
2::3779::11.406
2::3780::14.778
2::3781::19.867
2::3782::15.706
2::3783::36.144
2::3784::58.823
2::3785::176.47
2::3786::19.607
2::3787::39.473
2::3789::37.5
2::3790::14.705
2::3791::25.316
2::3792::34.782
2::3793::34.782
2::3794::34.934
2::3795::34.782
2::3796::34.782
2::3797::34.782
2::3798::34.782
2::3799::34.782
2::3800::34.782
2::3801::34.782
2::3802::34.934
2::3803::34.188
2::3804::34.782
2::3806::34.782
2::3807::16.597
2::3808::24.691
2::3809::136.363
2::3810::48.78
2::3811::453.488
2::3812::98.901
2::3813::24.39
2::3814::25.0
2::3815::48.78
2::3816::59.523
2::3817::42.735
2::3818::12.931
2::3819::2.915
2::3820::7.462
2::3821::7.407
2::3822::7.518
2::3823::7.518
2::3824::7.407
2::3825::7.462
2::3826::7.462
2::3827::7.518
2::3828::7.407
2::3829::6.993
2::3830::6.756
2::3831::83.333
2::3832::428.571
2::3833::7.751
2::3834::84.337
2::3835::5.763
2::3836::14.563
2::3837::9.708
2::3838::14.634
2::3839::9.708
2::3840::9.661
2::3841::7.633
2::3842::8.62
2::3844::122.222
2::3845::13.636
2::3846::25.974
2::3847::40.0
2::3848::33.707
2::3849::16.393
2::3850::48.192
2::3851::162.79
2::3853::9.584
2::3854::38.961
2::3856::10.526
2::3857::1.323
2::3858::117.647
2::3859::125.0
2::3860::111.111
2::3861::68.965
2::3862::111.111
2::3863::117.647
2::3864::40.0
2::3865::15.384
2::3866::157.894
2::3867::200.0
2::3868::157.894
2::3869::166.666
2::3870::250.0
2::3871::14.15
2::3872::51.282
2::3873::47.058
2::3874::72.289
2::3875::72.289
2::3876::72.289
2::3877::95.238
2::3878::48.78
2::3880::30.927
2::3881::20.833
2::3882::14.563
2::3883::17.021
2::3884::9.316
2::3885::17.777
2::3886::10.0
2::3887::28.169
2::3888::12.539
2::3889::14.925
2::3890::21.857
2::3891::10.989
2::3892::28.368
2::3893::28.571
2::3894::28.571
2::3895::24.922
2::3896::20.304
2::3897::12.658
2::3898::36.585
2::3899::41.044
2::3902::32.258
2::3903::270.886
2::3904::61.403
2::3905::59.405
2::3906::28.571
2::3907::18.691
2::3908::40.0
2::3911::34.3
2::3912::18.181
2::3913::33.707
2::3914::25.806
2::3915::63.829
2::3916::48.387
2::3918::78.947
2::3919::100.0
2::3920::68.965
2::3921::60.606
2::3922::59.701
2::3923::78.431
2::3924::29.85
2::3925::35.714
2::3926::51.724
2::3927::58.823
2::3928::50.847
2::3929::50.42
2::3930::45.454
2::3931::2.735
2::3932::14.388
2::3933::52.631
2::3934::57.142
2::3935::72.463
2::3936::57.971
2::3937::10.826
2::3938::57.971
2::3940::54.545
2::3941::74.074
2::3942::31.496
2::3943::54.054
2::3944::73.17
2::3945::74.074
2::3946::36.036
2::3947::15.267
2::3948::10.695
2::3949::111.111
2::3950::19.305
2::3951::31.578
2::3952::13.651
2::3953::52.631
2::3954::69.767
2::3955::34.188
2::3956::72.289
2::3957::31.25
2::3958::51.282
2::3959::52.173
2::3960::17.241
2::3961::47.619
2::3962::47.619
2::3963::50.0
2::3964::111.111
2::3965::58.823
2::3966::275.862
2::3967::533.333
2::3968::533.333
2::3969::533.333
2::3970::533.333
2::3971::137.931
2::3972::466.666
2::3973::19.607
2::3975::74.074
2::3976::38.461
2::3977::74.074
2::3978::121.951
2::3979::375.0
2::3980::0.39
2::3982::12.269
2::3983::12.048
2::3984::196.078
2::3985::16.759
2::3986::100.0
2::3987::100.0
2::3988::107.142
2::3989::140.0
2::3990::176.47
2::3991::140.0
2::3992::94.117
2::3993::300.0
2::3994::107.142
2::3995::290.322
2::3996::264.705
2::3997::16.129
2::4000::69.767
2::4001::71.428
2::4002::107.142
2::4003::46.511
2::4004::201.474
2::4005::19.736
2::4007::39.473
2::4008::24.691
2::4009::19.607
2::4010::25.974
2::4011::40.816
2::4012::187.5
2::4013::136.363
2::4014::7.407
2::4015::28.985
2::4016::57.971
2::4017::28.571
2::4018::970.802
2::4019::171.009
2::4020::45.454
2::4021::111.111
2::4022::105.263
2::4023::86.956
2::4024::162.538
2::4025::45.454
2::4026::86.956
2::4027::105.263
2::4028::111.111
2::4029::9.23
2::4030::14.15
2::4031::14.218
2::4032::18.779
2::4033::14.084
2::4034::9.646
2::4035::14.218
2::4036::10.344
2::4037::2.549
2::4038::14.423
2::4040::100.0
2::4041::83.333
2::4042::81.081
2::4043::54.878
2::4044::100.0
2::4045::11.299
2::4046::8.88
2::4047::12.165
2::4048::66.666
2::4049::86.956
2::4050::90.909
2::4051::80.0
2::4052::200.0
2::4053::222.222
2::4054::3.409
2::4055::142.857
2::4056::5.19
2::4057::48.78
2::4058::601.88
2::4060::285.714
2::4062::3.448
2::4063::11.627
2::4064::43.227
2::4065::104.166
2::4066::21.276
2::4067::651.376
2::4068::77.669
2::4069::10.362
2::4070::17.751
2::4074::10.101
2::4075::10.309
2::4077::20.408
2::4078::20.512
2::4079::20.618
2::4080::10.489
2::4081::12.295
2::4082::683.333
2::4083::111.111
2::4084::111.111
2::4085::7.434
2::4086::30.303
2::4088::22.471
2::4089::11.214
2::4090::9.677
2::4091::46.875
2::4092::27.522
2::4093::47.619
2::4094::28.301
2::4095::6.06
2::4096::20.27
2::4097::156.626
2::4098::266.666
2::4099::12.195
2::4100::169.014
2::4101::9.554
2::4102::6.593
2::4103::10.84
2::4104::36.585
2::4105::8.522
2::4106::25.0
2::4107::13.029
2::4108::64.22
2::4109::50.0
2::4110::47.619
2::4111::5.547
2::4112::7.444
2::4113::10.615
2::4114::8.0
2::4115::9.324
2::4116::24.793
2::4117::21.978
2::4118::5.0
2::4119::6.968
2::4120::130.434
2::4122::23.809
2::4123::57.142
2::4124::60.714
2::4125::21.052
2::4126::10.471
2::4127::31.496
2::4128::18.518
2::4129::375.0
2::4130::300.0
2::4131::69.767
2::4132::17.543
2::4133::27.586
2::4134::27.972
2::4135::91.954
2::4136::16.363
2::4137::11.173
2::4138::17.937
2::4143::476.489
2::4145::39.473
2::4146::73.746
2::4147::6.109
2::4148::75.987
2::4149::461.538
2::4151::9.036
2::4152::17.543
2::4153::35.294
2::4154::19.083
2::4155::56.179
2::4156::4.314
2::4157::38.732
2::4158::21.276
2::4159::26.378
2::4160::8.571
2::4161::125.874
2::4162::151.815
2::4163::28.35
2::4164::6.451
2::4165::14.035
2::4166::22.049
2::4167::18.315
2::4169::14.409
2::4170::128.205
2::4171::31.578
2::4172::304.347
2::4173::217.391
2::4174::13.071
2::4175::357.142
2::4176::50.0
2::4177::115.384
2::4178::5.797
2::4180::5.128
2::4181::25.0
2::4182::0.559
2::4183::8.064
2::4185::9.174
2::4186::19.108
2::4187::26.785
2::4191::76.923
2::4192::255.813
2::4193::392.857
2::4194::8.988
2::4195::13.986
2::4197::14.234
2::4198::30.303
2::4199::12.295
2::4200::50.0
2::4201::44.117
2::4202::45.454
2::4203::28.391
2::4204::26.315
2::4206::21.276
2::4207::29.197
2::4208::235.294
2::4209::187.5
2::4210::46.153
2::4211::83.333
2::4212::125.0
2::4213::30.612
2::4214::14.705
2::4215::8.733
2::4217::35.087
2::4218::235.294
2::4219::187.5
2::4221::12.345
2::4222::47.619
2::4223::74.074
2::4224::15.325
2::4225::187.5
2::4226::235.294
2::4227::15.772
2::4228::22.471
2::4229::5.649
2::4230::24.875
2::4231::12.121
2::4232::235.294
2::4233::216.589
2::4234::584.375
2::4237::78.431
2::4238::250.0
2::4239::176.47
2::4240::66.532
2::4241::36.363
2::4242::235.294
2::4243::187.5
2::4244::72.727
2::4245::250.0
2::4246::176.47
2::4247::13.029
2::4248::181.818
2::4249::176.47
2::4250::48.387
2::4252::56.603
2::4253::81.632
2::4254::235.294
2::4255::142.857
2::4256::23.255
2::4257::187.5
2::4259::200.0
2::4260::176.47
2::4261::1.85
2::4262::15.625
2::4263::16.26
2::4264::187.5
2::4265::250.0
2::4266::34.188
2::4268::250.0
2::4269::6.944
2::4270::57.142
2::4271::15.209
2::4272::200.0
2::4273::187.5
2::4274::16.0
2::4275::36.363
2::4276::187.5
2::4277::210.526
2::4278::105.263
2::4279::187.5
2::4280::235.294
2::4281::11.695
2::4282::26.315
2::4283::235.294
2::4284::176.47
2::4285::80.0
2::4286::200.0
2::4287::187.5
2::4288::18.867
2::4289::210.526
2::4290::176.47
2::4291::8.23
2::4292::41.666
2::4293::235.294
2::4294::159.533
2::4295::101.01
2::4296::18.587
2::4297::119.186
2::4298::158.102
2::4300::112.021
2::4301::108.753
2::4303::112.359
2::4304::124.277
2::4309::14.367
2::4310::164.062
2::4313::120.943
2::4314::136.807
2::4315::131.964
2::4316::141.379
2::4319::110.803
2::4320::123.123
2::4321::94.907
2::4322::122.324
2::4323::120.481
2::4324::120.481
2::4326::149.635
2::4327::32.786
2::4328::150.0
2::4329::250.0
2::4330::76.923
2::4331::222.222
2::4332::187.5
2::4333::17.777
2::4334::187.5
2::4335::235.294
2::4336::108.401
2::4337::22.727
2::4338::200.0
2::4340::35.294
2::4341::74.074
2::4342::6.25
2::4343::41.237
2::4344::24.39
2::4345::78.431
2::4346::187.5
2::4348::101.522
2::4349::7.462
2::4350::129.77
2::4351::40.74
2::4353::7.168
2::4354::137.254
2::4355::6.944
2::4356::27.95
2::4357::100.0
2::4358::157.894
2::4359::222.222
2::4360::71.553
2::4361::47.058
2::4362::176.47
2::4363::235.294
2::4364::36.036
2::4365::235.294
2::4366::187.5
2::4367::12.145
2::4368::33.333
2::4369::33.707
2::4370::13.745
2::4371::45.454
2::4372::235.294
2::4373::19.607
2::4374::210.526
2::4375::187.5
2::4376::22.471
2::4377::58.823
2::4378::45.454
2::4379::2.906
2::4381::10.362
2::4382::20.725
2::4383::22.988
2::4384::16.304
2::4385::15.686
2::4386::222.222
2::4387::187.5
2::4388::5.38
2::4389::233.333
2::4390::25.641
2::4391::15.564
2::4392::187.5
2::4393::235.294
2::4394::14.814
2::4396::0.392
2::4397::1.846
2::4398::187.5
2::4399::235.294
2::4400::2.644
2::4401::4.316
2::4403::83.333
2::4404::173.913
2::4405::176.47
2::4406::83.333
2::4407::235.294
2::4408::187.5
2::4409::8.357
2::4410::134.146
2::4411::0.887
2::4412::14.035
2::4413::23.121
2::4414::187.5
2::4415::210.526
2::4418::126.801
2::4419::97.56
2::4420::187.5
2::4421::137.931
2::4422::15.0
2::4423::85.714
2::4424::85.714
2::4427::31.496
2::4428::187.5
2::4430::110.215
2::4431::34.188
2::4432::222.222
2::4433::176.47
2::4434::105.263
2::4435::235.294
2::4436::176.47
2::4437::34.482
2::4438::250.0
2::4439::136.363
2::4440::68.181
2::4442::235.294
2::4443::43.956
2::4444::117.647
2::4445::150.0
2::4446::36.036
2::4447::176.47
2::4448::235.294
2::4449::45.977
2::4450::235.294
2::4451::187.5
2::4452::66.666
2::4453::187.5
2::4454::235.294
2::4455::27.586
2::4456::222.222
2::4457::187.5
2::4458::18.867
2::4459::50.847
2::4460::58.823
2::4461::15.564
2::4462::80.0
2::4463::250.0
2::4464::187.5
2::4465::1.879
2::4471::86.956
2::4472::200.0
2::4473::235.294
2::4474::97.56
2::4475::222.222
2::4476::187.5
2::4477::9.646
2::4478::13.953
2::4479::31.578
2::4480::21.052
2::4481::46.511
2::4482::187.5
2::4483::235.294
2::4484::250.569
2::4486::187.5
2::4487::222.222
2::4488::114.035
2::4489::48.78
2::4490::13.698
2::4491::15.094
2::4492::45.161
2::4493::73.17
2::4494::30.674
2::4495::30.303
2::4496::28.673
2::4498::16.0
2::4499::19.867
2::4500::34.482
2::4501::75.0
2::4502::8.928
2::4503::11.673
2::4504::12.5
2::4505::55.555
2::4506::15.463
2::4509::8.733
2::4510::8.771
2::4511::8.547
2::4512::7.326
2::4513::24.475
2::4516::21.276
2::4517::35.502
2::4518::24.922
2::4519::370.503
2::4520::388.429
2::4521::43.478
2::4522::9.523
2::4523::16.129
2::4524::35.087
2::4525::62.65
2::4527::10.309
2::4528::43.478
2::4529::68.292
2::4530::62.5
2::4531::11.029
2::4532::212.121
2::4533::7.874
2::4534::140.0
2::4535::71.428
2::4536::176.47
2::4537::60.0
2::4538::6.289
2::4539::37.326
2::4540::10.141
2::4541::23.923
2::4542::11.673
2::4543::0.915
2::4544::41.095
2::4545::428.571
2::4546::11.627
2::4547::5.78
2::4554::116.147
2::4555::123.893
2::4557::122.324
2::4558::120.12
2::4559::119.186
2::4560::97.852
2::4563::88.372
2::4564::22.9
2::4565::8.928
2::4566::23.255
2::4567::10.178
2::4568::97.142
2::4569::20.618
2::4570::32.894
2::4571::30.303
2::4572::13.029
2::4573::21.276
2::4574::16.666
2::4575::14.285
2::4576::81.73
2::4577::281.456
2::4578::10.676
2::4579::120.845
2::4580::23.316
2::4581::26.548
2::4582::26.548
2::4583::27.272
2::4584::40.0
2::4585::8.62
2::4586::39.215
2::4587::125.0
2::4590::9.803
2::4591::13.927
2::4593::12.765
2::4594::13.761
2::4595::14.814
2::4596::384.615
2::4597::120.481
2::4598::38.834
2::4599::491.366
2::4600::7.874
2::4601::9.375
2::4602::57.142
2::4603::24.691
2::4604::10.526
2::4606::33.333
2::4607::10.6
2::4608::25.0
2::4609::27.972
2::4610::46.875
2::4611::11.173
2::4612::35.294
2::4613::55.555
2::4614::466.666
2::4615::34.482
2::4616::241.379
2::4617::36.585
2::4618::451.612
2::4619::20.512
2::4620::15.544
2::4621::4.081
2::4623::5.067
2::4624::18.433
2::4625::11.111
2::4626::12.658
2::4627::9.174
2::4628::192.307
2::4630::98.795
2::4633::55.555
2::4634::5.703
2::4635::13.071
2::4636::8.733
2::4637::66.666
2::4638::20.512
2::4639::39.215
2::4641::8.72
2::4643::32.608
2::4645::21.621
2::4646::49.295
2::4648::6.465
2::4649::7.246
2::4650::11.278
2::4651::4.228
2::4653::18.018
2::4654::12.82
2::4655::3.861
2::4656::5.221
2::4657::157.181
2::4658::232.484
2::4659::5.83
2::4660::10.582
2::4661::20.202
2::4662::26.041
2::4663::8.356
2::4664::6.711
2::4665::15.267
2::4666::1.457
2::4668::15.0
2::4669::3.194
2::4670::13.513
2::4671::0.976
2::4672::59.925
2::4673::250.0
2::4674::25.477
2::4675::25.0
2::4677::205.128
2::4678::81.967
2::4679::6.369
2::4680::40.609
2::4682::16.528
2::4683::7.518
2::4684::99.924
2::4685::57.971
2::4686::828.571
2::4687::8.196
2::4688::520.353
2::4689::12.903
2::4691::0.452
2::4692::6.465
2::4693::36.585
2::4694::11.111
2::4695::172.413
2::4696::36.363
2::4697::10.033
2::4698::402.555
2::4699::5.813
2::4700::11.363
2::4701::5.66
2::4702::11.363
2::4704::11.834
2::4706::17.094
2::4707::5.671
2::4708::1.972
2::4709::11.673
2::4710::175.675
2::4711::25.0
2::4712::2.252
2::4715::9.661
2::4716::13.651
2::4717::9.132
2::4718::88.235
2::4719::13.824
2::4720::39.13
2::4721::8.658
2::4722::11.594
2::4724::8.403
2::4725::9.302
2::4727::6.0
2::4728::0.879
2::4729::7.462
2::4730::3.389
2::4732::6.726
2::4733::22.556
2::4734::4.819
2::4735::13.043
2::4736::20.833
2::4737::2.004
2::4738::39.13
2::4739::11.235
2::4740::8.219
2::4741::52.631
2::4742::7.77
2::4743::16.528
2::4744::0.865
2::4745::4.056
2::4746::55.555
2::4747::13.071
2::4748::27.027
2::4749::15.625
2::4750::4.95
2::4751::25.641
2::4752::55.555
2::4753::2.923
2::4754::9.216
2::4755::76.779
2::4756::2.433
2::4757::6.514
2::4758::5.208
2::4759::25.316
2::4760::4.587
2::4761::7.915
2::4762::10.273
2::4763::6.802
2::4764::18.018
2::4765::7.556
2::4766::22.9
2::4767::26.923
2::4769::11.299
2::4770::11.695
2::4771::25.641
2::4772::95.419
2::4773::8.695
2::4774::32.967
2::4775::11.07
2::4776::502.504
2::4778::20.408
2::4779::17.543
2::4780::12.345
2::4781::11.673
2::4782::5.665
2::4783::60.913
2::4784::9.276
2::4786::42.253
2::4787::4.694
2::4788::8.684
2::4790::155.844
2::4791::56.338
2::4792::9.966
2::4793::10.443
2::4794::6.622
2::4795::5.405
2::4796::251.7
2::4797::13.824
2::4798::100.0
2::4799::7.547
2::4800::13.157
2::4801::25.641
2::4802::10.256
2::4803::80.0
2::4804::0.897
2::4805::15.625
2::4806::9.95
2::4807::14.563
2::4808::25.0
2::4811::54.545
2::4812::18.656
2::4813::18.518
2::4814::10.344
2::4815::5.94
2::4816::18.181
2::4817::28.645
2::4818::33.707
2::4819::27.027
2::4820::9.09
2::4821::11.718
2::4822::35.087
2::4823::36.363
2::4825::20.118
2::4826::9.132
2::4827::214.965
2::4830::18.315
2::4831::969.23
2::4832::16.666
2::4834::13.422
2::4836::8.67
2::4837::24.39
2::4838::88.328
2::4839::14.134
2::4840::14.492
2::4841::12.82
2::4842::29.411
2::4843::17.857
2::4844::20.408
2::4845::17.341
2::4846::17.167
2::4847::39.062
2::4848::7.228
2::4849::12.779
2::4850::19.607
2::4851::8.888
2::4852::12.195
2::4853::17.647
2::4854::50.632
2::4855::10.362
2::4856::7.117
2::4857::26.49
2::4858::0.719
2::4859::2.818
2::4860::17.241
2::4861::19.736
2::4862::20.746
2::4863::86.206
2::4865::38.216
2::4866::369.863
2::4867::4.651
2::4868::8.368
2::4869::5.319
2::4870::5.882
2::4871::50.0
2::4872::19.867
2::4873::22.364
2::4874::38.297
2::4875::15.686
2::4876::24.691
2::4877::9.95
2::4878::17.341
2::4879::6.329
2::4880::8.771
2::4882::32.388
2::4883::547.77
2::4884::10.256
2::4885::2.544
2::4886::8.196
2::4887::47.619
2::4888::327.586
2::4889::7.434
2::4890::4.101
2::4891::20.833
2::4892::12.396
2::4893::29.556
2::4894::131.901
2::4895::7.444
2::4896::106.666
2::4897::7.504
2::4898::9.146
2::4899::8.565
2::4900::6.92
2::4901::65.217
2::4902::20.833
2::4903::93.333
2::4905::0.21
2::4906::8.771
2::4907::505.397
2::4908::19.23
2::4910::13.043
2::4911::223.728
2::4912::13.029
2::4913::25.423
2::4914::14.563
2::4915::14.563
2::4916::46.931
2::4917::7.326
2::4918::14.925
2::4919::7.194
2::4920::49.18
2::4921::9.259
2::4922::44.776
2::4923::6.06
2::4924::18.348
2::4925::8.547
2::4926::15.325
2::4927::30.303
2::4928::13.888
2::4929::20.408
2::4930::11.627
2::4931::25.423
2::4932::18.735
2::4933::33.057
2::4934::4.484
2::4935::6.896
2::4936::8.849
2::4937::12.953
2::4938::94.276
2::4939::18.656
2::4941::11.976
2::4942::29.629
2::4943::9.404
2::4944::9.708
2::4946::4.694
2::4947::7.017
2::4948::7.017
2::4949::9.584
2::4950::4.037
2::4951::22.026
2::4952::35.087
2::4953::9.554
2::4954::11.811
2::4955::10.452
2::4956::37.037
2::4957::54.216
2::4958::36.363
2::4959::102.941
2::4960::44.776
2::4961::5.602
2::4962::8.583
2::4964::15.789
2::4965::4.761
2::4966::6.423
2::4967::12.82
2::4968::265.993
2::4972::44.117
2::4973::41.379
2::4974::11.799
2::4975::15.686
2::4976::12.121
2::4977::4.282
2::4979::9.803
2::4980::107.142
2::4981::8.888
2::4982::41.343
2::4983::102.564
2::4984::23.584
2::4985::31.872
2::4986::21.276
2::4989::46.875
2::4990::16.064
2::4991::10.909
2::4992::32.258
2::4993::14.234
2::4994::8.733
2::4996::10.638
2::4998::2.442
2::4999::5.649
2::5000::18.957
2::5001::16.666
2::5002::12.738
2::5004::38.834
2::5005::13.824
2::5007::19.23
2::5008::8.163
2::5009::9.523
2::5010::9.216
2::5012::10.256
2::5013::13.333
2::5014::4.457
2::5015::5.215
2::5016::18.348
2::5017::37.037
2::5018::11.811
2::5019::3.891
2::5020::10.706
2::5022::40.816
2::5023::1.852
2::5024::36.697
2::5025::12.738
2::5027::26.525
2::5028::97.902
2::5029::37.735
2::5030::13.605
2::5031::5.479
2::5032::5.665
2::5033::1.922
2::5034::62.5
2::5035::121.951
2::5036::37.037
2::5037::28.301
2::5038::18.867
2::5039::15.81
2::5040::150.0
2::5041::37.974
2::5042::5.747
2::5043::11.904
2::5044::10.989
2::5045::20.066
2::5047::9.933
2::5048::2.496
2::5049::0.285
2::5050::14.285
2::5051::6.802
2::5052::19.354
2::5053::6.355
2::5054::9.708
2::5055::10.676
2::5056::6.153
2::5057::39.215
2::5058::83.582
2::5059::5.012
2::5060::13.422
2::5061::10.0
2::5062::52.631
2::5063::70.652
2::5064::10.563
2::5065::20.408
2::5066::25.0
2::5067::40.404
2::5068::11.764
2::5069::311.688
2::5070::445.283
2::5071::5.763
2::5072::22.346
2::5073::435.897
2::5074::6.968
2::5075::79.831
2::5077::20.0
2::5078::4.566
2::5079::11.56
2::5080::41.025
2::5081::33.195
2::5082::16.0
2::5083::8.474
2::5084::24.691
2::5087::7.38
2::5088::4.651
2::5089::74.468
2::5090::121.739
2::5091::20.408
2::5092::59.523
2::5093::13.029
2::5094::15.151
2::5095::11.764
2::5096::30.303
2::5097::14.814
2::5099::12.195
2::5100::11.461
2::5101::6.349
2::5102::14.134
2::5103::15.503
2::5105::12.448
2::5106::9.661
2::5107::8.032
2::5108::30.434
2::5109::15.463
2::5110::19.417
2::5111::19.047
2::5112::4.987
2::5113::49.327
2::5114::49.382
2::5115::23.076
2::5116::6.622
2::5117::20.134
2::5118::88.812
2::5119::2.71
2::5121::5.181
2::5122::181.32
2::5124::569.077
2::5125::4.784
2::5126::3.053
2::5128::2.7
2::5129::2.6
2::5130::5.056
2::5131::3.079
2::5132::3.095
2::5134::7.891
2::5135::2.887
2::5136::4.04
2::5137::14.167
2::5138::1.116
2::5139::10.554
2::5140::7.594
2::5141::3.69
2::5142::6.153
2::5143::78.828
2::5144::121.529
2::5145::1.384
2::5146::6.134
2::5147::4.535
2::5148::38.622
2::5149::21.739
2::5150::6.525
2::5151::15.873
2::5152::1.395
2::5153::14.184
2::5154::9.146
2::5155::119.266
2::5156::4.043
2::5157::3.973
2::5158::3.929
2::5159::16.898
2::5160::7.352
2::5161::2.049
2::5162::4.444
2::5163::5.175
2::5164::1.716
2::5165::13.227
2::5166::12.173
2::5168::8.391
2::5169::7.952
2::5170::5.94
2::5171::7.751
2::5172::6.269
2::5173::6.896
2::5175::490.259
2::5176::70.298
2::5177::10.014
2::5178::435.331
2::5179::5.424
2::5181::23.608
2::5182::1.41
2::5183::1.845
2::5184::77.713
2::5185::5.859
2::5186::1.034
2::5187::2.876
2::5188::1.141
2::5189::6.134
2::5190::3.428
2::5191::16.46
2::5192::117.957
2::5193::5.376
2::5194::5.277
2::5195::5.319
2::5196::4.601
2::5197::16.157
2::5198::5.221
2::5199::6.349
2::5200::18.965
2::5201::6.191
2::5202::5.665
2::5204::7.812
2::5205::5.802
2::5206::1.997
2::5207::6.928
2::5209::10.723
2::5210::8.695
2::5211::8.241
2::5212::5.54
2::5213::10.178
2::5214::13.793
2::5215::4.796
2::5216::151.162
2::5217::2.36
2::5218::4.329
2::5219::33.613
2::5220::3.016
2::5221::22.346
2::5222::26.548
2::5223::2.824
2::5224::2.252
2::5225::3.284
2::5226::4.12
2::5228::4.552
2::5229::9.118
2::5230::7.281
2::5231::5.479
2::5232::2.441
2::5233::2.382
2::5234::3.322
2::5235::7.194
2::5236::3.792
2::5237::19.047
2::5238::6.782
2::5239::4.279
2::5241::14.925
2::5242::1.075
2::5244::193.169
2::5246::3.289
2::5247::1.779
2::5248::14.24
2::5249::12.422
2::5250::13.605
2::5251::42.75
2::5252::46.623
2::5253::5.73
2::5254::2.228
2::5255::8.316
2::5256::3.339
2::5257::4.854
2::5258::46.428
2::5259::16.326
2::5260::11.152
2::5262::7.352
2::5263::30.927
2::5264::50.209
2::5265::16.483
2::5266::30.303
2::5267::55.555
2::5268::16.304
2::5269::30.303
2::5270::14.925
2::5271::15.789
2::5272::9.756
2::5273::20.588
2::5275::4.524
2::5277::995.545
2::5278::12.396
2::5279::19.417
2::5280::29.629
2::5281::43.478
2::5282::49.242
2::5283::13.333
2::5284::90.0
2::5285::66.666
2::5287::240.74
2::5289::13.574
2::5290::28.571
2::5292::6.41
2::5293::36.9
2::5294::8.403
2::5295::78.947
2::5298::75.471
2::5299::71.428
2::5300::4.75
2::5301::51.724
2::5302::13.698
2::5303::5.434
2::5304::12.096
2::5305::19.417
2::5306::20.408
2::5307::17.857
2::5308::16.597
2::5309::31.007
2::5311::79.365
2::5312::17.543
2::5313::251.497
2::5314::26.737
2::5315::187.637
2::5316::0.546
2::5319::81.632
2::5320::13.02
2::5321::25.641
2::5322::9.433
2::5323::39.473
2::5324::22.471
2::5325::125.0
2::5326::235.294
2::5327::364.341
2::5329::12.539
2::5330::27.777
2::5331::10.498
2::5332::23.255
2::5333::85.714
2::5334::57.142
2::5335::24.39
2::5336::93.75
2::5337::28.985
2::5338::20.304
2::5339::78.431
2::5340::57.692
2::5342::7.246
2::5343::198.412
2::5344::61.818
2::5345::93.75
2::5346::14.814
2::5347::101.321
2::5348::17.699
2::5349::18.518
2::5351::83.333
2::5352::5.434
2::5354::66.666
2::5355::60.402
2::5356::116.883
2::5357::17.964
2::5358::87.548
2::5359::86.666
2::5360::18.018
2::5361::26.315
2::5362::65.04
2::5363::21.897
2::5364::34.482
2::5365::114.754
2::5366::166.666
2::5367::450.076
2::5368::16.018
2::5369::20.27
2::5370::14.15
2::5371::8.658
2::5372::8.474
2::5374::58.823
2::5376::4.048
2::5377::6.944
2::5378::28.34
2::5379::72.164
2::5380::13.333
2::5382::15.267
2::5384::18.691
2::5386::3.548
2::5388::7.181
2::5389::36.363
2::5391::30.769
2::5392::15.151
2::5393::14.981
2::5394::11.904
2::5395::17.647
2::5396::7.117
2::5397::105.381
2::5398::25.316
2::5399::32.786
2::5400::54.393
2::5401::89.285
2::5402::110.091
2::5403::67.415
2::5404::136.363
2::5405::20.689
2::5406::8.064
2::5407::93.75
2::5408::112.676
2::5409::12.658
2::5410::43.478
2::5411::3.731
2::5412::14.705
2::5413::202.898
2::5414::85.714
2::5415::8.62
2::5416::9.389
2::5417::31.746
2::5418::45.454
2::5419::6.06
2::5420::61.538
2::5421::13.245
2::5422::897.703
2::5423::2.457
2::5424::69.767
2::5425::20.0
2::5426::4.31
2::5427::3.891
2::5428::9.661
2::5429::2.237
2::5431::157.894
2::5432::0.377
2::5433::9.677
2::5434::10.101
2::5435::21.097
2::5436::3.96
2::5437::60.24
2::5438::7.361
2::5439::9.174
2::5440::16.0
2::5441::37.037
2::5442::31.468
2::5443::4.866
2::5444::3.712
2::5445::16.574
2::5446::16.574
2::5447::2.994
2::5448::5.952
2::5449::4.511
2::5450::18.292
2::5451::18.633
2::5452::18.518
2::5453::0.579
2::5454::16.759
2::5455::17.045
2::5456::17.142
2::5457::3.025
2::5458::1.745
2::5459::4.96
2::5460::104.477
2::5461::212.121
2::5462::142.857
2::5463::264.705
2::5464::272.727
2::5465::205.882
2::5466::272.727
2::5467::175.0
2::5468::212.121
2::5469::235.294
2::5470::264.705
2::5471::272.727
2::5472::272.727
2::5473::212.121
2::5474::264.705
2::5475::272.727
2::5476::212.121
2::5477::212.121
2::5478::264.705
2::5479::264.705
2::5480::272.727
2::5481::264.705
2::5482::272.727
2::5483::272.727
2::5484::272.727
2::5485::3.942
2::5486::46.632
2::5487::5.259
2::5488::86.538
2::5489::21.857
2::5490::6.25
2::5491::7.407
2::5492::14.76
2::5493::32.258
2::5494::36.144
2::5495::3.854
2::5496::103.896
2::5497::6.681
2::5498::9.174
2::5500::10.582
2::5501::2.923
2::5502::13.698
2::5503::13.333
2::5504::13.793
2::5505::13.888
2::5506::12.82
2::5509::13.793
2::5511::11.111
2::5512::13.793
2::5513::13.513
2::5514::13.605
2::5515::13.333
2::5516::13.513
2::5517::2.614
2::5518::28.037
2::5519::9.389
2::5520::175.115
2::5521::9.389
2::5522::1.448
2::5523::13.157
2::5524::2.57
2::5525::3.231
2::5526::11.764
2::5527::10.057
2::5528::11.669
2::5529::40.462
2::5530::11.732
2::5531::37.234
2::5532::40.0
2::5533::40.0
2::5534::11.828
2::5535::40.0
2::5536::40.0
2::5537::40.229
2::5539::20.71
2::5540::40.229
2::5541::12.003
2::5542::40.229
2::5543::3.398
2::5544::10.833
2::5545::39.772
2::5546::40.229
2::5547::40.229
2::5548::40.0
2::5549::14.154
2::5550::2.985
2::5551::15.332
2::5552::40.0
2::5553::40.404
2::5554::7.989
2::5555::21.276
2::5556::58.252
2::5557::53.571
2::5558::56.074
2::5559::52.631
2::5560::58.252
2::5561::22.69
2::5562::25.134
2::5563::3.537
2::5564::4.338
2::5569::6.345
2::5570::24.509
2::5572::24.271
2::5573::24.39
2::5574::4.773
2::5575::66.472
2::5576::20.771
2::5577::64.705
2::5578::3.926
2::5579::87.751
2::5580::5.474
2::5581::6.908
2::5582::3.846
2::5583::4.807
2::5584::3.846
2::5585::3.454
2::5586::3.169
2::5587::4.149
2::5588::2.5
2::5589::4.773
2::5590::7.194
2::5591::15.544
2::5593::0.795
2::5594::7.47
2::5595::40.229
2::5596::39.772
2::5597::4.201
2::5598::19.607
2::5599::4.175
2::5600::15.337
2::5601::29.761
2::5602::30.12
2::5603::29.761
2::5604::29.94
2::5605::29.94
2::5606::29.761
2::5607::5.73
2::5608::1.858
2::5609::6.896
2::5610::12.847
2::5611::1.768
2::5612::3.913
2::5613::4.081
2::5614::11.627
2::5615::8.196
2::5616::4.073
2::5617::3.508
2::5618::1.774
2::5619::12.396
2::5620::12.244
2::5622::12.096
2::5623::16.26
2::5624::12.345
2::5625::15.686
2::5626::14.814
2::5627::6.944
2::5628::12.295
2::5629::4.634
2::5630::15.384
2::5631::16.326
2::5632::15.81
2::5633::18.867
2::5634::11.194
2::5635::15.209
2::5636::20.0
2::5637::14.705
2::5638::24.844
2::5639::48.387
2::5640::137.931
2::5641::81.632
2::5642::140.0
2::5643::40.0
2::5644::40.816
2::5645::60.0
2::5646::40.816
2::5648::14.15
2::5649::35.087
2::5650::111.111
2::5651::71.428
2::5652::17.441
2::5653::45.454
2::5654::314.606
2::5655::37.037
2::5656::88.235
2::5657::176.47
2::5658::187.5
2::5659::187.5
2::5660::235.294
2::5661::176.47
2::5662::166.666
2::5663::176.47
2::5664::176.47
2::5665::187.5
2::5666::250.0
2::5667::187.5
2::5668::250.0
2::5669::601.307
2::5670::13.513
2::5671::27.027
2::5672::17.857
2::5673::26.785
2::5674::18.018
2::5675::18.018
2::5676::1.13
2::5677::26.143
2::5678::7.389
2::5679::372.693
2::5680::36.144
2::5681::855.555
2::5682::8.403
2::5683::382.575
2::5684::846.153
2::5685::36.585
2::5687::377.45
2::5688::814.516
2::5689::37.037
2::5690::12.5
2::5691::391.472
2::5692::865.168
2::5693::36.585
2::5694::238.207
2::5695::36.585
2::5696::36.585
2::5697::793.814
2::5698::229.024
2::5699::36.585
2::5700::846.153
2::5701::37.5
2::5702::12.448
2::5703::377.45
2::5704::747.826
2::5705::37.037
2::5706::12.448
2::5708::37.037
2::5709::767.857
2::5710::12.5
2::5711::37.037
2::5712::469.945
2::5713::855.555
2::5714::12.448
2::5715::384.03
2::5716::37.037
2::5717::855.555
2::5718::7.575
2::5719::389.961
2::5720::846.153
2::5721::36.585
2::5722::10.135
2::5723::36.585
2::5725::803.738
2::5727::4.395
2::5728::11.56
2::5729::9.345
2::5730::44.776
2::5731::15.325
2::5732::45.454
2::5733::14.981
2::5734::48.78
2::5735::11.363
2::5736::125.0
2::5737::250.0
2::5738::7.092
2::5739::52.631
2::5740::161.825
2::5742::25.114
2::5743::30.612
2::5744::9.9
2::5745::20.134
2::5746::58.823
2::5747::10.238
2::5748::447.427
2::5749::31.25
2::5750::35.398
2::5751::187.5
2::5752::125.435
2::5753::60.24
2::5754::14.925
2::5755::4.478
2::5756::91.954
2::5757::10.0
2::5759::5.402
2::5760::10.273
2::5761::1.629
2::5762::12.232
2::5763::7.194
2::5764::23.584
2::5765::7.142
2::5766::7.633
2::5767::11.029
2::5768::14.388
2::5769::1.76
2::5770::34.482
2::5771::1.76
2::5772::9.478
2::5773::14.981
2::5774::1.707
2::5775::16.0
2::5776::1.744
2::5777::12.605
2::5778::15.094
2::5779::14.035
2::5780::4.302
2::5781::1.759
2::5782::13.986
2::5783::21.164
2::5784::253.393
2::5785::1.714
2::5786::1.751
2::5787::10.0
2::5788::1.724
2::5789::4.629
2::5790::13.071
2::5791::15.564
2::5792::15.325
2::5793::17.045
2::5794::15.267
2::5795::1.755
2::5796::15.503
2::5797::4.706
2::5798::12.658
2::5799::157.407
2::5800::1.752
2::5801::75.294
2::5802::15.151
2::5803::1.743
2::5804::11.869
2::5805::357.534
2::5806::7.434
2::5807::53.571
2::5808::105.61
2::5809::14.354
2::5810::8.62
2::5811::5.698
2::5812::795.357
2::5813::1.727
2::5814::15.325
2::5815::1.74
2::5817::8.016
2::5818::18.292
2::5819::91.903
2::5820::10.714
2::5821::14.814
2::5822::13.937
2::5823::1.733
2::5824::15.748
2::5825::15.209
3::1::2.341
3::2::10.928
3::3::15.957
3::4::5.602
3::5::5.586
3::6::26.086
3::7::3.081
3::8::109.183
3::9::3.115
3::10::2.473
3::11::3.012
3::12::2.162
3::13::22.897
3::14::5.84
3::15::0.61
3::16::1.551
3::17::6.603
3::18::7.081
3::19::7.075
3::20::13.761
3::21::14.15
3::22::2.021
3::23::13.953
3::24::13.761
3::25::7.194
3::26::14.705
3::27::14.634
3::28::14.705
3::29::1.03
3::30::14.563
3::31::14.218
3::32::5.181
3::33::13.043
3::34::13.215
3::35::0.952
3::36::10.38
3::37::6.849
3::38::17.928
3::39::12.626
3::40::6.377
3::41::6.106
3::42::6.24
3::43::7.763
3::44::4.081
3::45::7.518
3::46::22.641
3::47::15.325
3::48::22.556
3::49::3.597
3::50::15.625
3::51::15.384
3::52::15.384
3::53::6.226
3::54::9.174
3::55::6.418
3::56::13.422
3::57::6.802
3::58::10.489
3::59::4.415
3::60::8.968
3::61::437.972
3::62::4.705
3::63::3.25
3::64::5.016
3::65::9.554
3::66::5.736
3::67::1.629
3::68::0.89
3::69::5.19
3::70::4.123
3::71::6.263
3::72::5.291
3::73::0.215
3::74::28.103
3::75::2.678
3::76::6.535
3::77::10.016
3::78::7.317
3::79::5.181
3::80::5.899
3::81::51.546
3::82::3.49
3::83::3.565
3::84::6.507
3::85::2.466
3::86::2.758
3::87::1.577
3::88::9.259
3::89::9.375
3::90::9.404
3::91::5.997
3::92::12.422
3::94::0.902
3::95::0.78
3::96::1.019
3::97::1.204
3::98::1.169
3::99::1.371
3::101::1.866
3::104::1.986
3::105::2.797
3::106::3.246
3::107::3.795
3::108::7.604
3::109::3.442
3::110::6.825
3::111::17.006
3::112::10.238
3::113::6.339
3::114::8.665
3::115::1.954
3::116::3.034
3::118::2.148
3::119::3.901
3::120::10.752
3::122::1.156
3::123::1.053
3::125::10.416
3::126::5.504
3::127::11.152
3::128::11.07
3::129::10.989
3::130::2.02
3::131::9.803
3::132::9.868
3::133::2.81
3::135::10.638
3::137::2.361
3::138::1.733
3::139::13.49
3::140::69.398
3::141::184.369
3::142::3.525
3::143::10.067
3::144::10.033
3::145::3.424
3::146::3.436
3::147::10.101
3::148::10.033
3::149::1.53
3::150::3.766
3::151::2.843
3::153::5.163
3::154::2.487
3::155::3.463
3::156::5.813
3::157::5.97
3::158::0.401
3::159::115.241
3::160::0.986
3::161::2.553
3::162::1.934
3::163::3.973
3::164::3.141
3::165::9.523
3::166::9.493
3::167::38.229
3::168::1.549
3::169::9.9
3::170::9.771
3::171::127.035
3::172::1.753
3::173::7.894
3::174::5.763
3::175::3.768
3::176::1.107
3::177::2.805
3::178::15.484
3::179::1.571
3::180::2.275
3::181::7.462
3::183::1.438
3::184::4.716
3::185::0.686
3::186::1.54
3::187::12.587
3::188::1.924
3::189::0.863
3::190::3.77
3::191::5.411
3::192::5.159
3::193::5.025
3::194::2.002
3::195::19.77
3::196::0.981
3::197::3.089
3::198::1.494
3::200::1.574
3::201::11.826
3::202::308.98
3::203::3.051
3::204::2.0
3::205::5.319
3::206::0.876
3::207::2.994
3::208::5.025
3::209::5.117
3::210::5.952
3::211::8.634
3::212::8.823
3::213::9.345
3::214::5.119
3::215::10.204
3::216::3.238
3::217::3.267
3::218::58.998
3::219::0.448
3::220::39.106
3::221::43.478
3::222::43.478
3::224::51.136
3::225::43.478
3::227::8.495
3::229::43.209
3::230::26.819
3::231::43.478
3::232::30.567
3::233::36.649
3::234::0.64
3::235::14.644
3::236::43.209
3::238::0.647
3::240::42.682
3::241::43.478
3::242::0.659
3::243::6.91
3::244::42.682
3::245::43.478
3::246::43.209
3::247::43.478
3::249::40.0
3::250::43.209
3::251::25.362
3::252::43.478
3::253::43.478
3::254::43.478
3::255::0.675
3::256::4.857
3::257::39.325
3::258::42.682
3::259::36.649
3::260::42.168
3::262::33.98
3::263::43.75
3::264::43.478
3::265::43.478
3::266::41.666
3::267::40.462
3::268::43.478
3::269::43.75
3::270::43.478
3::272::27.777
3::273::37.837
3::274::0.663
3::275::11.666
3::276::33.492
3::278::0.667
3::280::38.888
3::281::43.478
3::282::33.816
3::283::43.478
3::285::26.119
3::286::33.816
3::287::42.944
3::288::43.478
3::289::38.461
3::290::43.209
3::291::43.75
3::292::43.75
3::293::43.478
3::294::0.658
3::296::43.209
3::297::43.478
3::298::43.75
3::299::55.214
3::300::0.644
3::301::18.867
3::302::54.216
3::303::43.478
3::304::43.478
3::305::43.478
3::306::43.478
3::307::43.75
3::308::43.478
3::309::38.461
3::310::43.478
3::311::55.9
3::312::43.478
3::313::43.478
3::314::43.478
3::315::43.209
3::316::43.478
3::317::43.478
3::318::0.666
3::324::45.751
3::325::46.052
3::326::0.741
3::327::8.149
3::328::46.052
3::329::46.052
3::330::45.751
3::331::46.052
3::332::42.168
3::333::45.751
3::334::45.751
3::335::45.751
3::336::27.131
3::337::37.433
3::338::0.71
3::339::11.725
3::340::45.751
3::341::39.106
3::342::45.161
3::343::46.052
3::344::29.288
3::345::45.161
3::346::40.935
3::347::43.478
3::349::43.478
3::350::43.478
3::351::57.324
3::352::46.052
3::353::45.161
3::355::45.454
3::356::39.325
3::357::44.871
3::358::31.963
3::359::46.052
3::360::46.052
3::361::46.052
3::362::46.052
3::363::45.751
3::364::46.052
3::365::40.697
3::366::46.052
3::367::46.052
3::368::41.916
3::369::43.478
3::370::45.751
3::371::45.751
3::372::46.052
3::373::46.052
3::374::45.454
3::375::46.052
3::376::45.751
3::377::46.052
3::378::45.751
3::379::46.052
3::380::46.052
3::381::46.052
3::383::45.751
3::384::46.052
3::385::0.645
3::386::21.212
3::387::46.052
3::388::46.052
3::389::44.871
3::390::46.052
3::391::46.357
3::392::46.357
3::393::45.751
3::394::45.161
3::395::45.454
3::397::0.648
3::398::14.989
3::399::41.176
3::400::46.052
3::401::35.532
3::402::0.636
3::404::0.648
3::405::0.629
3::406::15.35
3::407::46.052
3::409::0.655
3::410::21.604
3::411::0.662
3::412::7.502
3::413::0.667
3::415::9.408
3::416::38.461
3::417::0.632
3::418::0.612
3::419::0.662
3::420::5.681
3::421::0.673
3::422::8.264
3::423::0.343
3::424::51.094
3::425::0.649
3::426::0.621
3::427::16.908
3::428::33.816
3::429::51.094
3::430::0.675
3::431::0.655
3::432::27.131
3::433::51.094
3::434::51.094
3::435::0.697
3::436::0.616
3::437::0.688
3::438::0.673
3::439::18.817
3::440::50.724
3::441::0.684
3::442::0.717
3::443::12.027
3::444::0.74
3::446::0.807
3::447::12.747
3::448::65.217
3::449::58.441
3::450::65.217
3::451::1.021
3::452::0.969
3::453::1.005
3::454::1.035
3::456::1.138
3::458::24.793
3::459::48.913
3::462::25.862
3::464::25.28
3::467::24.523
3::470::23.437
3::471::47.12
3::473::21.686
3::474::42.056
3::476::22.004
3::477::43.478
3::481::20.27
3::482::39.13
3::483::38.961
3::485::17.716
3::486::41.284
3::487::40.909
3::489::19.148
3::490::37.037
3::491::36.437
3::493::18.595
3::495::17.66
3::497::21.126
3::499::18.475
3::500::36.529
3::502::20.501
3::505::18.518
3::506::9.828
3::507::20.342
3::508::3.59
3::509::9.803
3::510::8.771
3::511::8.875
3::512::40.892
3::513::9.646
3::514::12.903
3::515::64.748
3::516::109.09
3::517::9.523
3::518::9.677
3::519::6.451
3::520::12.903
3::521::19.292
3::523::6.451
3::524::9.493
3::525::9.646
3::526::9.646
3::527::57.142
3::528::9.677
3::529::11.347
3::530::5.281
3::531::15.151
3::532::15.873
3::533::15.957
3::534::4.225
3::535::12.096
3::536::12.0
3::537::2.901
3::538::11.45
3::539::11.45
3::540::3.303
3::541::11.952
3::542::11.673
3::543::13.071
3::544::17.142
3::545::4.431
3::546::13.043
3::547::13.392
3::548::6.651
3::550::21.276
3::551::21.276
3::552::5.952
3::553::16.666
3::554::8.797
3::555::2.971
3::556::4.914
3::557::8.537
3::559::2.6
3::560::6.106
3::561::14.851
3::562::3.575
3::563::9.493
3::564::9.463
3::565::9.463
3::566::37.818
3::567::3.081
3::568::16.393
3::570::2.237
3::571::8.528
3::572::2.317
3::573::449.404
3::574::0.572
3::575::4.04
3::577::5.725
3::578::7.299
3::579::2.638
3::580::8.595
3::581::7.228
3::582::8.379
3::583::5.042
3::585::3.537
3::586::24.032
3::587::8.171
3::588::8.077
3::589::5.016
3::590::4.58
3::591::3.861
3::592::10.248
3::593::30.068
3::597::3.816
3::598::5.008
3::599::3.571
3::600::0.245
3::601::0.839
3::602::7.231
3::603::12.269
3::604::19.23
3::605::12.578
3::606::21.604
3::607::9.523
3::608::9.572
3::609::34.653
3::610::51.926
3::611::24.57
3::612::6.944
3::613::2.798
3::614::5.73
3::615::8.708
3::616::34.554
3::617::3.215
3::618::2.016
3::619::5.01
3::620::3.205
3::621::0.27
3::622::2.27
3::623::21.978
3::624::3.278
3::625::21.052
3::626::4.901
3::627::264.864
3::628::581.151
3::629::416.723
3::630::305.785
3::631::49.504
3::632::20.618
3::633::20.0
3::634::32.258
3::635::435.643
3::636::20.512
3::637::603.96
3::638::2.949
3::639::126.696
3::640::137.254
3::641::7.804
3::642::32.608
3::644::32.967
3::646::5.651
3::647::1.951
3::648::5.692
3::649::0.263
3::650::21.276
3::651::22.222
3::652::21.978
3::653::1.547
3::654::20.0
3::656::21.978
3::657::478.723
3::658::21.978
3::659::2.344
3::660::22.222
3::661::10.101
3::662::43.01
3::663::4.798
3::665::7.707
3::666::7.619
3::667::7.662
3::669::7.633
3::670::5.758
3::671::3.713
3::672::2.98
3::673::1.54
3::674::0.873
3::675::2.489
3::676::9.615
3::677::1.366
3::678::2.098
3::679::2.018
3::680::0.458
3::681::6.269
3::682::10.695
3::683::11.299
3::684::10.362
3::685::10.582
3::686::6.211
3::687::10.256
3::688::9.523
3::689::9.708
3::690::9.708
3::691::3.508
3::692::10.81
3::693::9.852
3::694::15.748
3::695::9.852
3::696::9.396
3::697::3.367
3::698::10.309
3::699::1.555
3::700::7.407
3::701::0.193
3::702::10.471
3::703::9.569
3::704::9.389
3::705::9.523
3::707::3.898
3::708::0.871
3::709::10.23
3::710::0.982
3::711::8.503
3::713::7.448
3::714::7.476
3::715::16.806
3::716::32.258
3::717::9.98
3::718::0.184
3::719::1.406
3::720::5.128
3::721::0.904
3::722::5.714
3::723::1.228
3::725::5.964
3::726::3.976
3::727::1.4
3::728::4.754
3::729::16.166
3::731::0.366
3::732::3.952
3::733::3.898
3::734::0.78
3::735::4.228
3::736::1.613
3::737::10.101
3::738::0.747
3::739::1.929
3::740::9.569
3::741::0.15
3::742::0.871
3::743::0.385
3::744::3.68
3::746::1.647
3::747::2.169
3::748::4.106
3::750::0.57
3::751::5.847
3::752::5.249
3::753::0.797
3::755::1.177
3::756::1.544
3::757::0.695
3::758::0.413
3::760::0.729
3::761::0.378
3::762::5.722
3::763::12.876
3::764::0.416
3::765::0.384
3::766::6.535
3::767::1.455
3::768::0.438
3::769::14.342
3::770::4.866
3::771::0.894
3::772::1.892
3::773::2.386
3::774::0.467
3::775::6.263
3::776::1.029
3::777::0.346
3::778::4.672
3::779::0.932
3::780::4.059
3::781::4.405
3::782::0.76
3::783::0.621
3::784::9.28
3::785::2.45
3::786::7.228
3::788::28.776
3::789::0.606
3::790::0.18
3::791::7.425
3::793::0.433
3::795::1.282
3::796::2.583
3::797::34.532
3::799::2.197
3::800::61.662
3::801::1.687
3::802::0.248
3::803::2.944
3::804::1.152
3::805::0.56
3::806::0.955
3::807::0.184
3::808::0.382
3::809::0.276
3::810::0.436
3::811::3.327
3::812::0.248
3::813::1.003
3::814::1.042
3::815::0.682
3::817::1.529
3::818::103.718
3::819::0.597
3::820::0.6
3::821::1.145
3::822::6.269
3::823::1.427
3::825::11.705
3::826::2.797
3::827::2.814
3::829::0.268
3::830::0.306
3::831::2.509
3::832::0.408
3::833::0.342
3::834::1.314
3::835::0.187
3::836::0.362
3::837::0.368
3::838::0.315
3::839::0.236
3::840::5.555
3::841::0.374
3::842::2.449
3::844::1.65
3::845::8.62
3::846::138.73
3::847::1.705
3::848::36.445
3::849::20.897
3::852::5.007
3::853::1.499
3::854::2.162
3::855::2.282
3::856::0.185
3::857::2.688
3::858::6.153
3::860::0.402
3::861::0.184
3::862::1.556
3::863::1.322
3::894::1.583
3::895::2.676
3::896::11.32
3::897::11.363
3::898::4.405
3::899::12.448
3::900::12.295
3::901::6.437
3::902::11.544
3::903::5.913
3::904::2.939
3::905::2.314
3::906::8.982
3::907::8.955
3::908::2.034
3::909::1.534
3::910::161.919
3::911::4.703
3::912::20.685
3::913::6.469
3::914::2.568
3::915::10.489
3::916::10.452
3::917::2.362
3::918::9.554
3::919::1.354
3::920::45.506
3::921::21.657
3::922::46.592
3::923::167.592
3::924::3.048
3::925::53.545
3::926::4.559
3::927::98.228
3::928::3.71
3::929::12.987
3::930::19.48
3::931::4.991
3::932::6.182
3::933::12.779
3::934::3.067
3::935::6.225
3::936::19.543
3::937::2.915
3::938::4.75
3::939::2.214
3::940::1.377
3::941::3.348
3::942::5.976
3::943::10.064
3::944::2.099
3::946::3.338
3::948::3.571
3::949::3.131
3::950::2.004
3::951::2.244
3::952::3.476
3::953::3.104
3::955::1.757
3::956::2.629
3::957::10.238
3::958::2.504
3::959::9.74
3::960::1.398
3::961::2.118
3::962::216.568
3::963::77.605
3::964::6.493
3::965::1.69
3::966::0.411
3::968::2.127
3::969::1.686
3::970::1.65
3::971::2.152
3::972::2.4
3::973::41.095
3::974::2.164
3::975::5.681
3::976::3.048
3::977::354.335
3::978::14.539
3::979::1.869
3::980::41.504
3::981::2.4
3::982::3.567
3::984::7.352
3::985::2.331
3::986::0.411
3::987::10.0
3::988::3.369
3::989::1.265
3::991::1.65
3::992::40.761
3::993::86.595
3::994::80.095
3::995::85.421
3::996::79.846
3::997::174.41
3::998::2.375
3::999::1.654
3::1000::2.489
3::1001::2.285
3::1002::0.575
3::1003::8.038
3::1004::1.654
3::1005::1.706
3::1006::2.247
3::1007::2.197
3::1008::0.579
3::1009::0.604
3::1010::17.69
3::1011::7.972
3::1012::2.096
3::1013::2.234
3::1014::156.97
3::1015::2.57
3::1016::3.492
3::1017::1.728
3::1018::1.734
3::1019::1.224
3::1020::2.628
3::1021::9.523
3::1022::62.557
3::1023::4.597
3::1024::4.519
3::1025::2.283
3::1026::1.689
3::1027::2.523
3::1028::444.564
3::1029::3.073
3::1030::2.683
3::1031::3.205
3::1032::352.119
3::1033::12.244
3::1034::12.345
3::1036::4.071
3::1037::2.352
3::1038::8.823
3::1039::8.849
3::1040::2.423
3::1041::9.375
3::1042::9.404
3::1044::5.208
3::1045::4.581
3::1046::2.398
3::1047::1.509
3::1048::2.309
3::1050::1.588
3::1051::10.903
3::1052::15.243
3::1053::13.782
3::1054::10.785
3::1055::13.062
3::1082::1.832
3::1083::7.462
3::1084::7.389
3::1085::7.371
3::1086::2.169
3::1087::1.509
3::1088::8.196
3::1089::3.516
3::1090::10.752
3::1091::10.869
3::1092::7.025
3::1093::15.048
3::1094::10.6
3::1095::10.6
3::1096::14.869
3::1097::10.791
3::1099::20.554
3::1100::10.6
3::1101::10.638
3::1102::16.366
3::1103::10.676
3::1104::10.752
3::1105::2.89
3::1106::7.211
3::1107::6.525
3::1108::0.819
3::1109::4.25
3::1110::4.53
3::1111::4.54
3::1112::4.889
3::1113::4.907
3::1114::3.663
3::1115::3.663
3::1116::4.86
3::1117::4.784
3::1118::4.895
3::1119::4.728
3::1120::4.884
3::1121::4.83
3::1124::7.528
3::1125::2.083
3::1126::7.614
3::1127::10.23
3::1128::24.086
3::1129::9.501
3::1130::7.263
3::1131::4.854
3::1132::44.251
3::1133::1.773
3::1134::5.376
3::1135::5.361
3::1136::5.361
3::1137::5.39
3::1138::2.369
3::1139::7.146
3::1140::14.657
3::1141::14.681
3::1142::1.497
3::1143::4.878
3::1144::5.0
3::1145::0.642
3::1146::5.628
3::1147::5.758
3::1148::35.308
3::1149::2.103
3::1150::5.383
3::1151::6.574
3::1152::14.802
3::1153::14.827
3::1154::14.827
3::1155::2.946
3::1156::7.751
3::1157::8.108
3::1158::18.561
3::1159::2.932
3::1160::18.306
3::1161::7.672
3::1162::7.978
3::1163::2.352
3::1164::5.574
3::1165::10.869
3::1166::1.703
3::1167::9.868
3::1168::16.286
3::1169::16.286
3::1170::6.644
3::1171::3.111
3::1172::3.671
3::1173::4.434
3::1174::5.474
3::1175::8.116
3::1176::2.522
3::1177::2.739
3::1178::1.795
3::1179::3.626
3::1180::256.208
3::1181::7.575
3::1182::3.654
3::1183::3.671
3::1184::1.655
3::1185::4.773
3::1186::12.793
3::1187::1.16
3::1188::0.736
3::1189::3.236
3::1190::4.424
3::1192::1.315
3::1193::2.083
3::1194::307.671
3::1195::1.743
3::1196::1.308
3::1197::1.638
3::1198::5.672
3::1199::4.962
3::1200::1.287
3::1201::196.763
3::1202::1.56
3::1203::2.522
3::1204::0.619
3::1205::1.635
3::1206::8.323
3::1207::2.322
3::1208::3.144
3::1209::6.414
3::1210::2.252
3::1211::3.97
3::1212::1.768
3::1213::3.154
3::1214::3.505
3::1215::1.829
3::1216::2.446
3::1217::1.578
3::1218::8.106
3::1219::10.438
3::1220::5.494
3::1221::4.225
3::1222::3.571
3::1223::7.582
3::1224::24.523
3::1225::24.324
3::1226::21.621
3::1227::24.324
3::1228::24.39
3::1229::24.193
3::1230::21.563
3::1231::25.069
3::1232::24.39
3::1233::24.324
3::1234::21.621
3::1235::24.39
3::1237::24.39
3::1238::24.93
3::1239::1.546
3::1240::4.225
3::1241::11.029
3::1242::11.07
3::1243::3.121
3::1244::10.204
3::1245::3.278
3::1246::9.771
3::1247::10.067
3::1248::10.033
3::1249::3.488
3::1250::10.489
3::1251::2.521
3::1252::9.677
3::1253::9.677
3::1254::3.484
3::1255::6.097
3::1256::14.423
3::1257::3.475
3::1258::19.178
3::1259::20.648
3::1260::2.502
3::1261::9.803
3::1262::9.836
3::1263::3.521
3::1264::9.966
3::1265::1.046
3::1266::9.493
3::1267::2.135
3::1268::10.83
3::1269::3.731
3::1270::11.406
3::1271::11.406
3::1272::3.286
3::1273::13.201
3::1274::13.114
3::1275::37.427
3::1276::254.266
3::1277::393.939
3::1278::559.322
3::1279::187.713
3::1280::756.849
3::1281::104.026
3::1282::440.677
3::1283::204.081
3::1284::191.126
3::1286::272.108
3::1287::442.953
3::1288::81.243
3::1289::182.724
3::1290::387.417
3::1291::267.326
3::1292::539.473
3::1293::726.973
3::1294::185.43
3::1295::35.566
3::1296::177.038
3::1297::435.643
3::1298::429.042
3::1299::102.99
3::1300::234.323
3::1301::2.192
3::1302::11.869
3::1303::8.403
3::1304::2.162
3::1305::11.869
3::1306::5.952
3::1307::5.917
3::1308::2.305
3::1309::2.227
3::1310::2.467
3::1311::11.799
3::1312::11.834
3::1313::13.157
3::1314::9.493
3::1315::1.561
3::1317::1.689
3::1319::2.022
3::1320::2.224
3::1321::4.744
3::1322::23.648
3::1323::20.833
3::1325::10.489
3::1326::2.239
3::1327::14.806
3::1328::14.184
3::1329::14.285
3::1334::0.323
3::1336::2.272
3::1337::2.288
3::1338::2.244
3::1339::4.907
3::1340::4.39
3::1341::3.476
3::1342::5.395
3::1343::7.017
3::1344::4.4
3::1345::6.722
3::1346::14.715
3::1347::4.449
3::1348::12.461
3::1352::2.01
3::1353::0.852
3::1354::10.6
3::1355::10.638
3::1356::2.114
3::1357::1.46
3::1358::7.194
3::1359::4.464
3::1360::12.269
3::1361::3.842
3::1362::17.738
3::1363::188.436
3::1364::2.542
3::1365::13.513
3::1366::2.127
3::1368::2.482
3::1372::3.567
3::1373::7.299
3::1375::7.299
3::1376::3.462
3::1377::33.898
3::1378::17.316
3::1379::191.93
3::1380::2.71
3::1381::5.453
3::1382::3.329
3::1383::2.298
3::1384::6.968
3::1385::10.452
3::1386::3.172
3::1387::7.331
3::1388::7.331
3::1389::3.456
3::1390::9.9
3::1391::3.516
3::1392::7.017
3::1393::2.706
3::1394::46.068
3::1395::98.167
3::1396::9.628
3::1397::43.478
3::1398::14.88
3::1399::1.838
3::1400::9.54
3::1401::3.374
3::1402::3.169
3::1403::12.658
3::1404::2.333
3::1405::2.638
3::1406::9.478
3::1407::3.787
3::1408::14.084
3::1409::3.246
3::1410::14.285
3::1411::2.544
3::1412::8.064
3::1413::2.58
3::1414::14.705
3::1415::2.205
3::1416::14.814
3::1417::3.045
3::1418::3.184
3::1419::4.581
3::1420::25.27
3::1421::2.403
3::1422::2.544
3::1423::2.84
3::1424::4.825
3::1429::13.245
3::1430::32.441
3::1431::3.424
3::1432::307.907
3::1433::2.219
3::1435::4.705
3::1436::7.155
3::1437::4.258
3::1438::900.455
3::1439::4.362
3::1440::6.289
3::1441::50.778
3::1442::95.541
3::1444::12.658
3::1445::2.195
3::1446::12.345
3::1447::3.126
3::1448::42.992
3::1449::22.255
3::1450::5.0
3::1451::7.13
3::1452::10.344
3::1453::5.257
3::1454::0.924
3::1455::3.496
3::1456::1.665
3::1457::3.305
3::1458::201.224
3::1459::7.627
3::1460::2.111
3::1461::6.109
3::1462::2.958
3::1463::13.872
3::1465::3.192
3::1466::3.627
3::1467::5.325
3::1468::4.219
3::1469::2.4
3::1470::2.322
3::1471::5.204
3::1472::0.879
3::1473::0.876
3::1474::5.012
3::1475::6.179
3::1476::1.697
3::1478::1.058
3::1479::2.87
3::1480::5.537
3::1481::36.193
3::1483::9.674
3::1484::14.482
3::1485::2.309
3::1486::3.521
3::1487::1.716
3::1488::2.205
3::1489::2.293
3::1490::109.113
3::1491::3.311
3::1492::5.336
3::1493::3.562
3::1494::5.258
3::1495::148.533
3::1496::3.541
3::1497::1.043
3::1499::5.128
3::1500::1.339
3::1501::6.557
3::1502::9.181
3::1503::1.83
3::1504::1.162
3::1506::3.742
3::1507::14.199
3::1508::263.966
3::1509::2.16
3::1510::1.687
3::1511::3.676
3::1512::512.315
3::1514::9.523
3::1515::9.493
3::1516::43.298
3::1517::3.211
3::1518::6.711
3::1519::10.033
3::1520::0.941
3::1521::0.745
3::1522::0.382
3::1523::0.691
3::1524::0.193
3::1525::0.472
3::1526::0.686
3::1527::6.257
3::1528::4.109
3::1529::0.938
3::1530::1.373
3::1531::7.142
3::1532::3.816
3::1533::259.715
3::1534::231.799
3::1535::75.822
3::1548::3.584
3::1549::9.259
3::1550::6.944
3::1551::6.968
3::1552::6.92
3::1553::6.944
3::1554::10.38
3::1555::6.944
3::1557::88.525
3::1558::7.556
3::1559::8.733
3::1560::1.149
3::1561::2.248
3::1562::1.93
3::1563::16.677
3::1564::2.283
3::1565::6.833
3::1566::4.615
3::1567::27.027
3::1568::10.83
3::1569::52.631
3::1570::5.376
3::1571::21.052
3::1572::21.052
3::1573::3.616
3::1574::10.83
3::1575::0.481
3::1576::34.071
3::1577::167.664
3::1578::34.512
3::1579::169.184
3::1580::1.465
3::1582::44.982
3::1583::3.181
3::1584::3.329
3::1585::2.45
3::1586::2.259
3::1588::1.921
3::1589::2.446
3::1590::6.818
3::1591::6.818
3::1592::3.879
3::1594::9.195
3::1595::6.896
3::1596::0.489
3::1597::16.547
3::1598::1.404
3::1599::6.072
3::1600::5.964
3::1601::1.487
3::1602::8.403
3::1603::8.547
3::1605::7.328
3::1606::14.792
3::1607::13.661
3::1608::14.367
3::1609::12.244
3::1610::2.781
3::1611::13.642
3::1612::13.755
3::1613::0.955
3::1614::2.592
3::1615::8.498
3::1616::1.553
3::1618::8.174
3::1620::8.498
3::1621::2.843
3::1622::5.763
3::1623::1.662
3::1624::20.057
3::1625::1.733
3::1626::1.751
3::1627::4.725
3::1628::1.233
3::1629::3.262
3::1630::1.195
3::1631::1.355
3::1633::69.521
3::1634::3.223
3::1635::3.472
3::1636::1.555
3::1637::3.389
3::1638::16.556
3::1639::16.556
3::1640::16.666
3::1641::16.556
3::1642::16.556
3::1643::16.611
3::1644::16.556
3::1645::16.556
3::1646::16.556
3::1647::16.447
3::1648::16.501
3::1649::16.556
3::1651::16.611
3::1652::16.556
3::1653::16.339
3::1654::16.611
3::1655::16.556
3::1656::16.611
3::1657::16.556
3::1658::16.447
3::1659::16.501
3::1660::16.611
3::1661::16.556
3::1662::16.611
3::1663::16.556
3::1664::13.245
3::1665::16.611
3::1666::16.611
3::1667::16.556
3::1668::16.611
3::1669::16.556
3::1670::16.233
3::1671::16.611
3::1672::26.229
3::1673::16.611
3::1674::16.501
3::1675::16.447
3::1676::13.333
3::1677::16.611
3::1678::16.556
3::1679::16.611
3::1680::16.556
3::1681::16.556
3::1682::16.556
3::1683::13.289
3::1684::16.611
3::1685::16.556
3::1686::16.611
3::1687::16.556
3::1688::16.556
3::1689::16.556
3::1690::16.556
3::1691::16.393
3::1692::16.501
3::1693::16.556
3::1694::16.611
3::1695::16.556
3::1696::16.611
3::1697::16.501
3::1698::16.556
3::1699::16.611
3::1700::16.611
3::1701::38.461
3::1702::279.863
3::1703::203.389
3::1704::186.44
3::1705::198.653
3::1706::392.617
3::1707::503.378
3::1709::438.538
3::1710::553.691
3::1711::105.084
3::1712::267.326
3::1713::189.189
3::1714::433.333
3::1715::240.677
3::1716::550.335
3::1717::129.133
3::1719::243.15
3::1720::444.444
3::1721::205.479
3::1723::188.356
3::1724::273.648
3::1725::397.959
3::1726::442.176
3::1727::200.68
3::1728::555.932
3::1729::559.322
3::1730::191.78
3::1731::505.084
3::1732::31.996
3::1733::283.084
3::1734::399.317
3::1735::550.335
3::1736::189.003
3::1737::200.0
3::1738::106.164
3::1740::448.979
3::1741::188.552
3::1742::442.176
3::1743::243.15
3::1744::506.802
3::1745::277.397
3::1746::205.479
3::1747::555.555
3::1748::1.982
3::1749::7.462
3::1750::1.122
3::1751::3.572
3::1752::9.404
3::1753::1.524
3::1754::0.277
3::1755::10.152
3::1756::5.037
3::1757::7.556
3::1758::0.109
3::1759::3.361
3::1760::8.264
3::1761::62.717
3::1762::3.344
3::1763::3.338
3::1764::3.331
3::1765::2.854
3::1766::157.792
3::1767::3.629
3::1768::5.633
3::1769::1.782
3::1770::3.351
3::1771::6.578
3::1772::6.711
3::1773::6.688
3::1774::0.188
3::1775::6.944
3::1776::12.307
3::1777::4.347
3::1779::3.392
3::1780::2.405
3::1781::6.289
3::1782::2.2
3::1783::10.0
3::1784::9.561
3::1785::3.236
3::1786::6.389
3::1787::6.43
3::1788::4.17
3::1789::3.753
3::1790::2.888
3::1791::2.469
3::1792::2.039
3::1793::2.806
3::1794::10.101
3::1795::20.134
3::1796::6.6
3::1797::13.071
3::1798::1.636
3::1799::9.615
3::1800::1.642
3::1801::3.619
3::1802::3.359
3::1803::6.622
3::1804::4.362
3::1805::4.246
3::1806::9.865
3::1807::4.296
3::1808::3.386
3::1809::4.159
3::1810::6.655
3::1811::4.464
3::1813::4.449
3::1814::4.343
3::1815::4.287
3::1816::13.231
3::1817::3.351
3::1818::0.406
3::1819::6.382
3::1820::10.835
3::1821::3.351
3::1822::1.706
3::1823::2.457
3::1824::2.546
3::1825::4.301
3::1826::3.257
3::1828::3.296
3::1829::2.548
3::1832::17.216
3::1834::2.267
3::1835::3.333
3::1836::3.333
3::1837::3.378
3::1838::3.329
3::1839::2.196
3::1840::3.37
3::1841::6.339
3::1842::2.183
3::1843::3.333
3::1844::33.898
3::1845::90.909
3::1846::48.387
3::1847::190.476
3::1848::160.0
3::1851::3.361
3::1852::20.833
3::1853::6.389
3::1854::52.631
3::1855::23.529
3::1856::25.974
3::1857::95.238
3::1862::81.081
3::1863::55.555
3::1864::285.714
3::1865::51.948
3::1867::29.411
3::1868::30.769
3::1869::28.985
3::1870::10.0
3::1871::10.484
3::1872::10.554
3::1873::10.899
3::1874::2.127
3::1875::5.856
3::1876::25.316
3::1877::45.454
3::1878::29.411
3::1880::157.894
3::1881::10.869
3::1882::90.909
3::1883::375.0
3::1884::0.69
3::1885::46.153
3::1886::25.641
3::1887::19.801
3::1888::27.027
3::1889::1.656
3::1890::20.979
3::1891::10.218
3::1892::125.0
3::1893::392.857
3::1894::17.441
3::1895::4.933
3::1896::3.623
3::1897::4.849
3::1898::3.144
3::1899::3.157
3::1900::1.915
3::1902::0.812
3::1903::17.241
3::1905::3.382
3::1906::87.5
3::1907::13.392
3::1908::13.452
3::1909::12.809
3::1910::18.758
3::1911::1.526
3::1913::268.472
3::1914::6.825
3::1915::4.359
3::1916::7.614
3::1917::8.356
3::1918::6.396
3::1920::6.802
3::1921::34.564
3::1922::4.119
3::1923::1.499
3::1924::5.319
3::1925::3.627
3::1926::2.559
3::1927::6.289
3::1928::9.375
3::1929::8.955
3::1930::3.911
3::1931::3.671
3::1933::2.76
3::1935::4.166
3::1936::5.163
3::1937::6.622
3::1938::4.975
3::1939::5.093
3::1940::6.92
3::1941::4.95
3::1942::1.883
3::1943::6.7
3::1944::4.958
3::1946::3.525
3::1947::10.638
3::1948::10.714
3::1949::3.558
3::1950::10.526
3::1951::11.029
3::1952::10.948
3::1953::10.714
3::1954::2.788
3::1955::11.235
3::1956::11.194
3::1957::3.512
3::1958::9.523
3::1959::10.869
3::1960::3.537
3::1961::11.583
3::1962::3.488
3::1963::10.238
3::1964::38.251
3::1965::3.512
3::1967::10.6
3::1968::7.042
3::1969::10.563
3::1970::59.376
3::1971::1.779
3::1972::46.195
3::1973::5.376
3::1974::1.917
3::1975::3.012
3::1976::3.139
3::1977::2.669
3::1978::3.649
3::1979::3.409
3::1980::3.46
3::1981::92.647
3::1983::5.71
3::1984::2.372
3::1985::39.831
3::1986::4.359
3::1987::4.253
3::1988::7.879
3::1989::8.904
3::1990::5.08
3::1991::2.333
3::1992::2.265
3::1993::3.285
3::1994::9.933
3::1995::3.811
3::1996::11.363
3::1997::32.773
3::1998::1.821
3::2001::7.547
3::2002::1.779
3::2003::7.731
3::2004::1.266
3::2005::2.395
3::2006::2.229
3::2007::1.669
3::2008::3.646
3::2009::4.79
3::2010::4.109
3::2011::6.082
3::2012::4.914
3::2013::4.395
3::2014::3.554
3::2015::2.361
3::2016::4.048
3::2018::37.907
3::2020::1.816
3::2021::11.494
3::2022::1.93
3::2023::3.344
3::2024::3.575
3::2025::2.659
3::2027::1.988
3::2028::2.386
3::2029::4.608
3::2030::4.784
3::2031::2.583
3::2032::3.118
3::2033::18.292
3::2034::18.987
3::2035::2.666
3::2036::122.093
3::2037::16.759
3::2038::16.574
3::2039::1.0
3::2040::17.441
3::2041::5.77
3::2042::5.272
3::2043::6.92
3::2044::4.36
3::2045::6.677
3::2046::5.263
3::2047::7.142
3::2048::24.096
3::2049::6.837
3::2050::1.237
3::2051::2.518
3::2052::14.925
3::2053::14.925
3::2054::2.049
3::2055::7.575
3::2056::3.731
3::2057::137.681
3::2058::10.067
3::2059::4.201
3::2061::5.825
3::2062::10.61
3::2064::2.68
3::2065::4.36
3::2066::3.26
3::2067::10.416
3::2068::3.645
3::2069::10.989
3::2070::3.575
3::2071::10.638
3::2072::3.348
3::2073::9.803
3::2074::9.803
3::2075::1.7
3::2076::1.19
3::2077::3.504
3::2078::22.222
3::2079::22.388
3::2080::14.814
3::2081::14.598
3::2083::4.484
3::2085::4.282
3::2086::4.887
3::2087::2.873
3::2088::1.6
3::2089::6.535
3::2090::35.714
3::2091::4.343
3::2093::2.415
3::2094::4.467
3::2095::10.078
3::2096::3.864
3::2097::2.291
3::2098::230.707
3::2099::0.651
3::2100::7.547
3::2101::2.111
3::2102::2.098
3::2103::3.18
3::2104::6.741
3::2105::8.712
3::2106::110.491
3::2107::2.775
3::2108::3.112
3::2109::2.331
3::2110::4.016
3::2112::2.548
3::2113::3.988
3::2114::2.247
3::2115::1.673
3::2116::1.274
3::2117::350.503
3::2118::13.302
3::2120::3.208
3::2121::2.275
3::2122::72.849
3::2123::5.063
3::2124::11.618
3::2125::30.408
3::2126::69.306
3::2127::8.264
3::2128::5.603
3::2129::2.79
3::2130::3.351
3::2131::8.522
3::2132::6.423
3::2134::4.264
3::2135::10.238
3::2136::6.864
3::2137::8.955
3::2138::5.424
3::2139::17.341
3::2140::3.78
3::2141::24.539
3::2142::17.341
3::2143::18.867
3::2144::10.638
3::2145::10.204
3::2146::10.204
3::2147::18.987
3::2148::14.492
3::2149::17.045
3::2150::18.987
3::2151::15.789
3::2152::12.121
3::2153::18.867
3::2154::18.867
3::2155::17.647
3::2156::33.653
3::2157::13.274
3::2158::8.752
3::2159::10.989
3::2160::17.777
3::2161::53.333
3::2162::54.054
3::2163::53.691
3::2164::54.054
3::2165::6.051
3::2166::1.981
3::2167::9.9
3::2168::9.966
3::2169::43.902
3::2170::3.144
3::2171::0.634
3::2172::88.838
3::2173::6.849
3::2174::6.734
3::2175::6.756
3::2176::6.825
3::2177::6.734
3::2178::6.849
3::2179::6.849
3::2180::6.825
3::2181::6.849
3::2183::6.06
3::2184::0.871
3::2185::8.0
3::2186::0.908
3::2187::10.559
3::2188::1.648
3::2189::4.329
3::2190::13.785
3::2191::2.049
3::2192::7.109
3::2193::8.72
3::2195::2.692
3::2196::3.946
3::2197::3.968
3::2198::13.752
3::2199::18.628
3::2201::34.013
3::2202::2.259
3::2203::8.486
3::2205::5.383
3::2206::2.533
3::2207::3.496
3::2208::3.686
3::2209::1.144
3::2210::1.82
3::2211::10.301
3::2212::5.056
3::2213::3.271
3::2214::12.552
3::2215::12.605
3::2216::6.369
3::2217::5.802
3::2218::12.396
3::2219::7.407
3::2220::54.687
3::2222::1.243
3::2223::25.0
3::2224::22.988
3::2225::55.172
3::2226::12.048
3::2227::25.316
3::2228::58.252
3::2229::113.924
3::2230::9.615
3::2231::33.333
3::2232::59.21
3::2233::0.642
3::2234::55.555
3::2235::8.823
3::2236::19.48
3::2237::66.666
3::2238::14.423
3::2239::68.181
3::2240::28.205
3::2241::0.919
3::2242::4.866
3::2243::18.75
3::2244::4.444
3::2245::2.179
3::2246::3.034
3::2247::15.503
3::2248::13.245
3::2249::5.636
3::2250::9.803
3::2251::11.413
3::2252::10.204
3::2253::10.169
3::2254::1.345
3::2255::8.108
3::2256::31.746
3::2257::3.311
3::2258::1.174
3::2259::1.683
3::2260::2.436
3::2261::1.557
3::2262::6.309
3::2263::164.969
3::2264::6.23
3::2265::1.814
3::2266::715.217
3::2268::5.97
3::2269::6.006
3::2270::1.636
3::2271::2.155
3::2272::1.5
3::2273::5.899
3::2274::5.917
3::2275::1.635
3::2276::52.658
3::2277::199.4
3::2278::3.065
3::2280::2.291
3::2281::25.974
3::2282::1.526
3::2283::46.92
3::2284::2.828
3::2285::1.168
3::2286::3.065
3::2287::1.818
3::2288::1.764
3::2289::1.519
3::2290::21.223
3::2291::1.59
3::2292::17.519
3::2293::13.564
3::2294::3.607
3::2295::2.996
3::2296::2.352
3::2297::1.904
3::2298::1.125
3::2299::1.857
3::2300::3.378
3::2301::1.593
3::2302::4.169
3::2303::29.904
3::2304::1.387
3::2306::7.936
3::2307::7.957
3::2308::0.884
3::2309::1.547
3::2310::0.365
3::2311::2.427
3::2312::4.739
3::2313::2.242
3::2314::2.089
3::2315::940.411
3::2316::7.661
3::2318::37.037
3::2319::2.657
3::2320::4.846
3::2323::13.793
3::2324::3.412
3::2325::10.928
3::2326::4.784
3::2327::6.385
3::2328::6.317
3::2329::5.885
3::2330::6.215
3::2331::5.033
3::2332::1.65
3::2333::3.157
3::2334::44.585
3::2335::9.74
3::2336::12.936
3::2337::6.514
3::2338::123.003
3::2339::6.514
3::2343::204.563
3::2344::1.699
3::2345::45.307
3::2347::2.557
3::2348::3.015
3::2349::1.689
3::2351::1.886
3::2352::1.438
3::2353::6.607
3::2354::6.651
3::2355::2.173
3::2356::2.998
3::2357::2.846
3::2358::2.664
3::2359::0.503
3::2360::1.5
3::2361::0.555
3::2362::1.07
3::2363::0.807
3::2364::0.87
3::2367::0.965
3::2368::5.028
3::2369::6.309
3::2370::23.255
3::2371::23.391
3::2372::23.952
3::2373::24.024
3::2374::24.024
3::2375::23.952
3::2377::23.255
3::2378::24.024
3::2379::23.952
3::2380::24.024
3::2381::24.024
3::2382::24.024
3::2383::23.952
3::2384::23.323
3::2385::23.952
3::2386::23.952
3::2387::23.952
3::2388::24.024
3::2389::23.46
3::2390::24.024
3::2391::22.792
3::2392::24.024
3::2394::10.238
3::2395::10.752
3::2396::10.989
3::2397::2.417
3::2398::9.584
3::2399::9.584
3::2400::2.851
3::2401::8.955
3::2402::1.801
3::2403::2.471
3::2404::9.868
3::2405::4.065
3::2406::9.868
3::2407::2.941
3::2408::125.862
3::2410::6.908
3::2411::5.982
3::2412::6.097
3::2413::16.666
3::2414::19.736
3::2415::11.148
3::2416::4.629
3::2417::4.629
3::2418::2.257
3::2419::0.374
3::2422::1.176
3::2424::2.209
3::2425::6.557
3::2426::14.97
3::2428::3.22
3::2429::23.084
3::2430::3.488
3::2431::5.108
3::2432::2.615
3::2433::1.4
3::2435::3.363
3::2436::2.386
3::2437::2.479
3::2438::14.877
3::2439::3.122
3::2440::1.356
3::2441::2.07
3::2442::1.344
3::2444::2.228
3::2445::2.693
3::2446::4.578
3::2447::1.492
3::2448::1.703
3::2449::3.984
3::2450::15.85
3::2451::2.767
3::2452::2.582
3::2453::41.599
3::2454::1.519
3::2455::9.868
3::2456::9.868
3::2457::9.868
3::2458::2.857
3::2459::9.836
3::2460::9.868
3::2461::1.913
3::2462::9.433
3::2463::9.433
3::2464::0.6
3::2465::9.118
3::2466::4.702
3::2467::9.316
3::2468::0.283
3::2469::10.526
3::2470::10.489
3::2471::3.174
3::2472::51.446
3::2473::14.513
3::2474::103.559
3::2475::27.692
3::2476::32.362
3::2477::504.812
3::2478::1.827
3::2479::48.701
3::2480::29.673
3::2481::32.362
3::2482::31.847
3::2483::45.161
3::2484::90.909
3::2485::3.241
3::2486::8.237
3::2487::9.082
3::2488::64.724
3::2490::3.836
3::2491::2.781
3::2492::6.688
3::2493::1.341
3::2494::9.828
3::2495::0.275
3::2496::0.972
3::2498::159.477
3::2499::0.566
3::2500::6.389
3::2501::51.282
3::2502::0.615
3::2503::5.395
3::2504::2.277
3::2505::2.234
3::2506::0.406
3::2507::0.766
3::2508::11.331
3::2509::2.293
3::2510::6.711
3::2512::1.142
3::2513::0.565
3::2514::0.614
3::2516::11.39
3::2517::2.342
3::2518::0.37
3::2519::0.581
3::2520::0.367
3::2522::3.546
3::2523::3.252
3::2524::0.619
3::2525::0.405
3::2528::0.413
3::2529::0.99
3::2530::3.241
3::2531::4.119
3::2532::3.497
3::2533::393.236
3::2535::0.418
3::2536::2.283
3::2537::9.615
3::2538::6.711
3::2539::2.09
3::2540::3.567
3::2541::3.764
3::2542::2.633
3::2543::10.452
3::2544::0.282
3::2545::11.152
3::2546::11.07
3::2547::11.152
3::2548::3.516
3::2549::3.5
3::2550::10.6
3::2551::10.563
3::2552::2.25
3::2553::10.489
3::2554::10.416
3::2555::2.87
3::2557::5.905
3::2558::0.42
3::2559::101.483
3::2560::2.901
3::2561::3.541
3::2562::10.638
3::2563::1.831
3::2564::94.807
3::2565::2.571
3::2566::2.469
3::2567::5.847
3::2568::11.627
3::2569::2.306
3::2570::0.598
3::2571::0.992
3::2572::2.239
3::2573::83.557
3::2574::82.887
3::2575::2.961
3::2577::0.278
3::2578::3.117
3::2579::0.364
3::2580::75.227
3::2581::10.152
3::2582::50.0
3::2583::42.553
3::2584::46.511
3::2585::48.78
3::2586::4.95
3::2588::9.828
3::2589::1.221
3::2590::5.167
3::2591::73.569
3::2592::1.085
3::2593::38.135
3::2594::0.687
3::2595::9.661
3::2596::0.757
3::2597::5.586
3::2598::8.13
3::2599::8.23
3::2600::9.259
3::2601::1.687
3::2602::1.841
3::2603::0.888
3::2604::0.506
3::2605::3.089
3::2606::2.066
3::2607::5.714
3::2609::47.43
3::2610::80.882
3::2611::92.307
3::2612::90.225
3::2613::90.225
3::2615::80.89
3::2616::98.111
3::2618::0.16
3::2619::8.042
3::2622::4.987
3::2623::6.741
3::2624::4.934
3::2625::4.033
3::2626::6.104
3::2627::10.335
3::2628::0.186
3::2629::3.762
3::2630::2.162
3::2631::37.037
3::2632::221.476
3::2633::433.862
3::2634::395.225
3::2635::83.333
3::2636::188.328
3::2637::193.548
3::2638::147.368
3::2639::160.427
3::2640::343.915
3::2641::146.666
3::2643::7.537
3::2644::6.689
3::2645::6.711
3::2646::1.198
3::2647::5.788
3::2648::5.873
3::2649::3.225
3::2650::6.493
3::2651::0.815
3::2652::4.46
3::2654::46.324
3::2655::34.682
3::2656::1.224
3::2657::0.988
3::2658::2.588
3::2659::2.976
3::2660::1.446
3::2661::8.709
3::2662::9.733
3::2663::4.032
3::2664::28.0
3::2665::5.111
3::2666::1.981
3::2667::30.212
3::2668::284.023
3::2669::6.295
3::2670::6.369
3::2671::1.554
3::2672::104.258
3::2673::9.972
3::2674::5.511
3::2675::0.557
3::2676::14.218
3::2677::14.285
3::2678::60.221
3::2679::173.708
3::2680::6.927
3::2681::7.737
3::2682::135.849
3::2683::7.311
3::2684::39.823
3::2686::0.811
3::2688::6.119
3::2689::17.73
3::2690::17.73
3::2691::17.857
3::2692::17.667
3::2693::17.793
3::2694::17.793
3::2695::17.793
3::2696::14.234
3::2697::17.857
3::2698::17.793
3::2699::14.134
3::2700::17.73
3::2701::17.793
3::2702::14.184
3::2704::17.73
3::2705::14.234
3::2706::13.468
3::2707::17.73
3::2708::17.793
3::2709::17.793
3::2710::17.73
3::2711::17.793
3::2712::17.793
3::2713::17.793
3::2714::17.73
3::2715::17.605
3::2716::17.73
3::2717::14.184
3::2718::17.793
3::2719::14.234
3::2720::17.667
3::2721::17.361
3::2722::17.73
3::2723::17.667
3::2724::17.73
3::2725::17.605
3::2726::17.605
3::2727::18.115
3::2728::14.184
3::2729::17.985
3::2730::17.793
3::2731::17.793
3::2732::24.999
3::2733::18.181
3::2734::17.793
3::2735::14.134
3::2736::17.421
3::2737::17.793
3::2738::17.73
3::2739::18.181
3::2740::17.793
3::2741::18.181
3::2743::17.73
3::2744::17.605
3::2745::17.793
3::2746::17.241
3::2747::17.793
3::2748::17.667
3::2749::17.793
3::2751::17.73
3::2752::18.115
3::2753::17.605
3::2754::17.605
3::2756::13.937
3::2758::14.184
3::2759::13.605
3::2760::17.793
3::2761::17.667
3::2762::17.793
3::2763::17.73
3::2764::18.248
3::2765::14.035
3::2766::17.73
3::2767::14.234
3::2768::17.793
3::2769::17.73
3::2770::17.73
3::2772::14.234
3::2773::18.115
3::2774::17.667
3::2775::17.793
3::2776::17.793
3::2777::17.73
3::2778::17.793
3::2779::14.184
3::2780::17.793
3::2782::14.184
3::2783::17.793
3::2784::17.73
3::2785::17.793
3::2787::17.857
3::2788::8.726
3::2789::17.006
3::2790::13.559
3::2791::16.891
3::2792::16.949
3::2793::17.006
3::2794::16.949
3::2796::16.949
3::2797::16.611
3::2799::16.949
3::2800::16.949
3::2801::17.006
3::2802::17.006
3::2803::16.666
3::2804::17.006
3::2805::16.949
3::2806::13.559
3::2807::13.605
3::2808::17.006
3::2809::16.949
3::2811::13.651
3::2813::16.949
3::2814::17.006
3::2815::16.949
3::2816::16.949
3::2817::16.949
3::2818::16.611
3::2819::16.949
3::2820::17.006
3::2821::17.301
3::2822::17.006
3::2823::13.605
3::2824::13.513
3::2825::16.949
3::2826::11.6
3::2827::13.513
3::2828::17.006
3::2829::17.006
3::2830::16.949
3::2831::17.006
3::2832::17.006
3::2833::16.949
3::2834::13.422
3::2835::16.949
3::2836::17.006
3::2837::17.006
3::2838::17.006
3::2839::17.006
3::2840::13.513
3::2841::17.006
3::2842::16.949
3::2843::16.778
3::2844::13.605
3::2845::16.949
3::2846::17.006
3::2848::17.006
3::2849::13.605
3::2850::16.891
3::2851::13.605
3::2852::13.651
3::2853::16.722
3::2854::17.064
3::2855::16.891
3::2856::16.949
3::2857::16.949
3::2858::17.006
3::2859::13.559
3::2860::13.559
3::2861::16.949
3::2862::17.064
3::2863::16.891
3::2864::16.949
3::2865::17.006
3::2866::16.778
3::2868::17.006
3::2869::17.006
3::2870::16.891
3::2871::16.949
3::2872::17.006
3::2873::13.513
3::2874::16.891
3::2875::16.949
3::2876::17.301
3::2877::16.891
3::2878::3.727
3::2879::11.029
3::2880::3.78
3::2882::7.518
3::2883::3.787
3::2885::367.753
3::2886::278.571
3::2887::857.142
3::2888::146.953
3::2889::514.285
3::2890::938.405
3::2891::367.857
3::2892::289.285
3::2893::269.784
3::2895::560.714
3::2897::111.111
3::2899::466.192
3::2900::112.676
3::2901::671.378
3::2902::257.142
3::2904::285.714
3::2905::463.333
3::2906::241.007
3::2907::714.285
3::2908::148.014
3::2909::564.285
3::2910::154.676
3::2911::2.373
3::2912::11.811
3::2913::11.811
3::2915::10.83
3::2916::10.83
3::2917::43.739
3::2918::10.909
3::2919::10.714
3::2920::0.283
3::2921::10.452
3::2922::10.489
3::2923::2.599
3::2924::7.936
3::2925::9.118
3::2926::3.537
3::2927::11.538
3::2928::2.688
3::2930::3.74
3::2931::11.45
3::2932::6.493
3::2933::3.777
3::2934::13.986
3::2935::15.822
3::2936::13.986
3::2937::13.937
3::2938::14.035
3::2939::13.986
3::2940::10.489
3::2941::16.233
3::2942::13.84
3::2943::9.137
3::2944::29.962
3::2945::33.834
3::2946::10.169
3::2947::0.379
3::2948::1.186
3::2949::14.184
3::2950::14.134
3::2951::2.65
3::2952::4.557
3::2953::4.702
3::2954::10.101
3::2955::14.035
3::2956::11.029
3::2957::4.115
3::2958::55.258
3::2959::0.282
3::2960::10.83
3::2961::9.063
3::2963::10.948
3::2964::14.925
3::2965::10.948
3::2966::10.83
3::2967::14.492
3::2968::9.316
3::2969::3.112
3::2970::6.722
3::2971::4.975
3::2972::2.7
3::2973::74.141
3::2975::10.638
3::2976::1.302
3::2977::9.803
3::2978::4.907
3::2979::3.393
3::2981::6.557
3::2982::3.091
3::2983::7.017
3::2985::2.095
3::2986::17.621
3::2987::17.543
3::2988::1.458
3::2989::10.563
3::2990::45.454
3::2991::376.429
3::2993::1.822
3::2994::4.343
3::2995::0.705
3::2996::9.153
3::2997::9.28
3::2998::1.01
3::2999::12.82
3::3000::72.636
3::3001::232.624
3::3002::10.948
3::3003::5.747
3::3004::12.345
3::3005::6.993
3::3006::19.892
3::3007::54.945
3::3008::14.975
3::3009::6.657
3::3010::14.184
3::3011::3.942
3::3012::1.58
3::3013::11.406
3::3014::0.399
3::3015::4.907
3::3016::14.652
3::3017::3.5
3::3018::6.993
3::3019::2.553
3::3020::14.285
3::3021::5.154
3::3022::0.855
3::3023::30.303
3::3024::1.689
3::3025::3.246
3::3027::3.289
3::3028::87.542
3::3029::61.56
3::3030::3.738
3::3031::1.177
3::3032::6.666
3::3033::0.992
3::3034::6.711
3::3035::2.81
3::3036::6.993
3::3037::3.171
3::3038::25.418
3::3039::2.132
3::3040::8.219
3::3041::3.676
3::3045::2.433
3::3046::12.784
3::3047::4.249
3::3048::2.481
3::3049::3.034
3::3051::62.87
3::3052::2.886
3::3053::3.618
3::3054::0.367
3::3055::3.676
3::3056::1.048
3::3057::2.697
3::3058::1.551
3::3059::2.616
3::3060::1.502
3::3061::206.436
3::3063::2.105
3::3064::1.246
3::3065::5.47
3::3066::13.783
3::3069::1.912
3::3070::0.694
3::3071::2.025
3::3072::0.934
3::3073::1.246
3::3075::2.192
3::3076::48.896
3::3077::3.303
3::3079::7.299
3::3080::0.808
3::3081::2.59
3::3082::2.271
3::3084::2.87
3::3085::3.629
3::3086::1.034
3::3087::6.493
3::3088::3.601
3::3089::1.768
3::3090::1.002
3::3091::0.189
3::3092::2.257
3::3093::64.365
3::3094::0.782
3::3095::8.928
3::3096::8.667
3::3097::1.773
3::3101::3.229
3::3102::3.009
3::3103::4.687
3::3106::2.181
3::3107::0.279
3::3108::3.431
3::3109::2.652
3::3110::3.472
3::3111::4.982
3::3112::2.595
3::3113::3.6
3::3114::3.55
3::3115::0.964
3::3116::288.665
3::3117::2.191
3::3118::2.661
3::3119::2.683
3::3120::3.018
3::3121::47.945
3::3122::6.234
3::3123::3.944
3::3124::0.193
3::3125::2.145
3::3126::2.994
3::3127::2.141
3::3128::32.736
3::3129::19.824
3::3131::5.882
3::3133::12.269
3::3134::1.937
3::3135::25.067
3::3137::2.392
3::3138::0.906
3::3139::6.944
3::3141::2.89
3::3142::0.879
3::3143::2.272
3::3144::2.323
3::3145::7.38
3::3146::8.23
3::3147::8.264
3::3148::6.756
3::3149::8.791
3::3150::9.302
3::3151::8.23
3::3152::6.465
3::3153::6.622
3::3154::8.771
3::3155::17.467
3::3156::9.259
3::3157::36.717
3::3158::6.622
3::3159::6.607
3::3160::6.88
3::3161::9.96
3::3162::8.179
3::3163::6.849
3::3164::8.968
3::3165::10.482
3::3166::5.148
3::3167::6.172
3::3168::33.613
3::3169::9.28
3::3170::13.333
3::3171::9.132
3::3172::13.888
3::3174::6.96
3::3175::8.113
3::3176::7.009
3::3177::7.159
3::3178::11.792
3::3179::8.565
3::3180::9.478
3::3181::6.342
3::3182::8.658
3::3183::14.15
3::3184::6.224
3::3185::11.494
3::3186::6.048
3::3187::6.864
3::3188::6.42
3::3189::6.535
3::3190::5.597
3::3191::4.316
3::3192::6.756
3::3193::10.822
3::3194::6.651
3::3196::6.55
3::3198::6.507
3::3199::6.622
3::3200::9.28
3::3201::9.389
3::3202::6.0
3::3203::6.224
3::3204::6.237
3::3205::7.874
3::3206::8.247
3::3207::5.976
3::3208::6.06
3::3209::12.448
3::3210::35.196
3::3211::33.797
3::3212::9.98
3::3213::6.16
3::3214::8.333
3::3215::6.0
3::3216::8.474
3::3217::8.547
3::3218::6.451
3::3219::8.264
3::3220::14.112
3::3221::6.012
3::3222::4.282
3::3223::6.134
3::3224::8.639
3::3225::8.658
3::3226::10.548
3::3227::5.882
3::3228::8.064
3::3229::12.396
3::3230::8.281
3::3231::6.198
3::3232::6.036
3::3233::6.012
3::3234::8.113
3::3235::6.507
3::3236::12.875
3::3237::10.775
3::3238::6.276
3::3239::10.615
3::3240::6.342
3::3241::6.085
3::3242::2.464
3::3244::5.144
3::3245::20.454
3::3246::13.953
3::3247::0.838
3::3248::0.289
3::3249::9.513
3::3250::4.179
3::3251::2.281
3::3252::79.131
3::3253::141.055
3::3254::25.0
3::3255::25.125
3::3256::84.577
3::3257::3.361
3::3258::20.0
3::3259::4.916
3::3260::4.57
3::3310::1.035
3::3311::16.129
3::3312::15.748
3::3313::237.463
3::3314::13.937
3::3316::26.315
3::3317::400.713
3::3318::11.494
3::3319::7.874
3::3320::17.241
3::3321::26.905
3::3322::10.638
3::3323::19.762
3::3324::23.437
3::3325::27.027
3::3326::20.905
3::3328::95.823
3::3329::299.568
3::3330::6.23
3::3331::23.809
3::3332::827.346
3::3333::24.691
3::3335::12.096
3::3336::41.825
3::3337::23.715
3::3338::30.973
3::3339::27.027
3::3340::24.793
3::3341::27.888
3::3342::291.479
3::3343::3.954
3::3344::23.166
3::3345::89.371
3::3346::12.048
3::3347::11.111
3::3348::13.636
3::3349::83.155
3::3350::22.624
3::3351::45.801
3::3352::23.346
3::3353::0.192
3::3354::10.928
3::3355::82.146
3::3356::434.065
3::3357::565.217
3::3358::786.885
3::3359::226.519
3::3361::281.767
3::3362::722.454
3::3363::560.773
3::3365::3.973
3::3366::436.464
3::3367::362.88
3::3368::604.395
3::3369::177.777
3::3371::177.777
3::3372::138.121
3::3373::238.888
3::3374::578.849
3::3375::554.016
3::3376::791.512
3::3377::225.274
3::3378::464.088
3::3379::859.861
3::3380::895.833
3::3381::759.562
3::3382::313.186
3::3383::368.131
3::3385::445.054
3::3386::5.83
3::3387::13.136
3::3388::12.903
3::3389::13.136
3::3390::13.651
3::3391::12.519
3::3392::13.114
3::3393::12.924
3::3394::12.638
3::3395::12.924
3::3396::12.944
3::3397::13.377
3::3398::13.029
3::3399::13.179
3::3400::13.289
3::3401::13.793
3::3402::6.153
3::3403::14.732
3::3404::13.157
3::3405::7.858
3::3406::7.233
3::3407::5.524
3::3408::5.514
3::3409::7.366
3::3411::5.565
3::3412::5.576
3::3413::5.66
3::3414::5.649
3::3415::5.504
3::3416::7.518
3::3417::7.619
3::3418::7.604
3::3419::7.633
3::3421::5.586
3::3422::9.541
3::3423::5.565
3::3424::7.619
3::3425::15.81
3::3427::5.545
3::3428::7.393
3::3429::7.246
3::3430::5.639
3::3431::7.259
3::3433::5.649
3::3434::17.391
3::3435::6.711
3::3437::10.273
3::3438::10.344
3::3440::10.273
3::3441::10.273
3::3442::10.344
3::3443::10.344
3::3445::13.745
3::3446::13.793
3::3447::13.745
3::3448::10.309
3::3449::13.793
3::3450::13.793
3::3451::13.698
3::3452::13.745
3::3453::17.123
3::3454::10.344
3::3455::13.745
3::3456::10.344
3::3457::10.309
3::3458::13.745
3::3459::10.309
3::3460::13.745
3::3461::7.246
3::3462::20.689
3::3463::20.979
3::3464::21.126
3::3488::0.289
3::3489::5.899
3::3490::16.194
3::3492::19.867
3::3493::8.064
3::3494::29.702
3::3495::9.049
3::3496::7.556
3::3497::9.836
3::3498::29.85
3::3499::7.547
3::3500::74.766
3::3501::7.575
3::3502::6.578
3::3503::6.6
3::3504::13.157
3::3505::9.868
3::3506::6.578
3::3507::6.048
3::3508::18.867
3::3509::18.867
3::3510::2.413
3::3511::15.706
3::3512::17.341
3::3513::17.964
3::3514::7.371
3::3516::21.276
3::3517::21.582
3::3518::23.076
3::3519::21.428
3::3520::21.582
3::3521::21.428
3::3522::0.29
3::3523::18.75
3::3524::18.75
3::3525::5.94
3::3526::21.126
3::3527::21.276
3::3528::21.428
3::3529::7.092
3::3530::22.388
3::3531::0.257
3::3532::4.12
3::3533::4.076
3::3534::7.025
3::3535::21.428
3::3536::21.428
3::3537::5.464
3::3538::66.706
3::3539::17.341
3::3540::3.579
3::3541::14.925
3::3542::18.181
3::3543::18.072
3::3544::5.847
3::3545::17.241
3::3546::18.404
3::3547::3.018
3::3548::4.347
3::3549::13.888
3::3550::13.953
3::3551::14.018
3::3552::14.084
3::3553::13.698
3::3554::13.953
3::3555::13.574
3::3556::13.888
3::3557::13.888
3::3558::13.157
3::3559::13.513
3::3560::13.698
3::3561::14.084
3::3562::13.1
3::3563::13.824
3::3564::16.806
3::3565::4.201
3::3566::18.604
3::3567::18.779
3::3568::5.893
3::3569::19.48
3::3570::19.607
3::3571::24.625
3::3572::33.526
3::3573::6.396
3::3574::14.925
3::3575::5.3
3::3576::15.625
3::3577::17.341
3::3578::17.441
3::3579::3.708
3::3580::26.785
3::3581::26.785
3::3582::4.297
3::3583::7.009
3::3584::28.037
3::3585::0.288
3::3586::14.851
3::3587::14.851
3::3588::14.851
3::3589::4.109
3::3590::16.666
3::3591::17.045
3::3592::3.271
3::3593::13.333
3::3594::13.888
3::3595::13.824
3::3596::13.824
3::3597::0.236
3::3598::15.151
3::3599::4.878
3::3600::14.705
3::3601::14.354
3::3602::14.634
3::3603::14.563
3::3604::5.825
3::3605::17.341
3::3606::18.404
3::3608::13.1
3::3609::2.921
3::3610::17.142
3::3612::5.025
3::3613::93.75
3::3614::23.622
3::3615::22.556
3::3616::4.059
3::3617::13.698
3::3618::13.698
3::3619::13.636
3::3620::8.955
3::3621::24.39
3::3622::24.39
3::3623::24.39
3::3624::1.063
3::3625::16.393
3::3626::18.181
3::3627::23.121
3::3628::17.241
3::3629::17.142
3::3630::68.181
3::3631::17.241
3::3632::17.142
3::3634::7.957
3::3635::8.021
3::3636::8.021
3::3637::3.067
3::3638::13.452
3::3639::14.018
3::3640::13.392
3::3641::11.904
3::3642::0.291
3::3643::20.0
3::3644::0.286
3::3645::12.931
3::3646::5.494
3::3647::16.574
3::3648::16.574
3::3649::8.771
3::3650::22.388
3::3651::22.388
3::3652::20.833
3::3653::3.68
3::3654::14.285
3::3655::14.218
3::3656::5.617
3::3657::17.142
3::3658::17.142
3::3659::17.142
3::3660::9.404
3::3661::19.867
3::3662::7.075
3::3663::16.216
3::3664::6.622
3::3665::5.917
3::3667::21.126
3::3668::5.952
3::3669::17.647
3::3670::17.751
3::3671::0.289
3::3672::16.216
3::3673::16.216
3::3674::3.472
3::3675::16.666
3::3676::7.462
3::3677::22.222
3::3678::7.194
3::3679::21.582
3::3680::4.893
3::3681::17.045
3::3682::4.942
3::3683::16.949
3::3684::17.241
3::3685::5.813
3::3686::27.272
3::3687::4.491
3::3688::17.543
3::3689::4.464
3::3690::17.341
3::3692::15.625
3::3693::0.288
3::3694::14.925
3::3695::6.355
3::3696::18.404
3::3697::5.565
3::3698::16.853
3::3699::0.284
3::3700::9.287
3::3701::4.237
3::3702::7.547
3::3703::544.532
3::3704::11.538
3::3705::10.416
3::3706::11.764
3::3707::7.042
3::3708::11.278
3::3710::9.794
3::3712::426.751
3::3713::385.098
3::3714::351.437
3::3716::1000.0
3::3720::458.598
3::3721::535.031
3::3722::261.146
3::3724::1.117
3::3726::17.341
3::3727::4.95
3::3728::15.075
3::3729::5.628
3::3730::16.483
3::3731::16.574
3::3732::0.289
3::3733::16.483
3::3734::16.574
3::3735::5.366
3::3736::21.126
3::3737::1.051
3::3738::15.706
3::3739::5.928
3::3740::16.666
3::3741::3.452
3::3742::15.957
3::3745::6.88
3::3746::18.987
3::3747::22.222
3::3748::1.17
3::3749::16.129
3::3750::5.758
3::3751::15.228
3::3752::15.544
3::3753::7.025
3::3754::20.134
3::3755::0.289
3::3756::16.304
3::3757::16.393
3::3758::1.148
3::3759::14.15
3::3760::6.0
3::3761::16.483
3::3762::16.574
3::3763::4.731
3::3764::19.23
3::3765::3.731
3::3766::13.698
3::3767::1.211
3::3768::19.108
3::3769::1.05
3::3770::25.21
3::3771::22.556
3::3772::1.137
3::3773::16.042
3::3774::1.098
3::3775::13.636
3::3776::13.574
3::3777::1.168
3::3778::22.058
3::3779::4.297
3::3780::6.465
3::3781::7.177
3::3782::7.614
3::3783::10.638
3::3785::22.222
3::3786::5.725
3::3787::16.393
3::3788::0.289
3::3790::5.095
3::3791::9.489
3::3792::18.561
3::3793::18.648
3::3794::17.777
3::3795::18.604
3::3796::17.699
3::3797::18.433
3::3798::17.467
3::3799::18.223
3::3800::17.021
3::3801::17.391
3::3802::17.621
3::3803::17.777
3::3804::18.348
3::3805::17.391
3::3806::17.429
3::3807::6.896
3::3808::10.81
3::3809::59.405
3::3810::21.621
3::3811::208.556
3::3812::46.153
3::3813::10.81
3::3814::10.869
3::3815::7.299
3::3816::26.881
3::3817::8.403
3::3818::8.955
3::3820::4.31
3::3821::4.329
3::3822::4.273
3::3823::4.291
3::3824::4.255
3::3825::4.31
3::3826::4.31
3::3828::4.237
3::3829::4.291
3::3830::4.132
3::3831::5.464
3::3832::23.622
3::3833::3.311
3::3834::32.71
3::3835::2.152
3::3837::4.938
3::3838::7.389
3::3840::4.987
3::3841::5.0
3::3842::2.728
3::3844::53.398
3::3845::5.119
3::3846::9.708
3::3847::15.228
3::3848::14.634
3::3849::6.825
3::3850::19.138
3::3851::66.666
3::3853::6.237
3::3854::19.108
3::3856::5.484
3::3857::1.208
3::3858::16.393
3::3859::17.094
3::3860::17.094
3::3861::17.094
3::3862::17.094
3::3863::17.094
3::3864::5.617
3::3865::1.009
3::3866::21.739
3::3867::28.985
3::3868::21.739
3::3869::21.739
3::3870::36.231
3::3871::2.303
3::3872::20.942
3::3873::20.1
3::3874::30.303
3::3875::30.456
3::3876::30.612
3::3877::40.0
3::3878::20.202
3::3879::1.36
3::3880::20.338
3::3881::13.605
3::3882::9.677
3::3883::11.94
3::3884::6.681
3::3885::15.325
3::3886::7.575
3::3887::20.1
3::3888::14.084
3::3889::8.316
3::3890::13.745
3::3891::3.605
3::3892::12.195
3::3893::11.111
3::3894::11.527
3::3895::2.882
3::3896::9.389
3::3897::28.455
3::3898::14.778
3::3899::1.054
3::3900::118.081
3::3901::21.276
3::3902::14.423
3::3903::169.572
3::3904::30.837
3::3905::24.39
3::3906::13.274
3::3907::9.259
3::3908::18.779
3::3910::51.094
3::3911::12.172
3::3912::5.319
3::3913::9.404
3::3914::9.324
3::3915::25.423
3::3916::16.997
3::3917::32.258
3::3918::32.432
3::3919::34.285
3::3920::22.988
3::3921::21.857
3::3922::21.857
3::3923::42.328
3::3924::2.379
3::3925::11.764
3::3926::18.633
3::3927::20.057
3::3929::17.142
3::3930::17.142
3::3931::9.63
3::3932::0.383
3::3939::1.572
3::3940::28.571
3::3941::37.914
3::3942::18.779
3::3943::27.906
3::3944::32.967
3::3945::32.967
3::3946::17.467
3::3947::5.333
3::3948::2.915
3::3949::35.483
3::3950::8.605
3::3951::12.605
3::3952::1.554
3::3953::35.555
3::3954::30.612
3::3955::17.094
3::3956::30.927
3::3957::16.949
3::3958::26.785
3::3959::19.48
3::3960::2.293
3::3961::6.329
3::3962::6.802
3::3963::6.756
3::3964::13.793
3::3965::6.896
3::3966::16.806
3::3967::65.573
3::3968::62.015
3::3969::65.04
3::3970::64.516
3::3971::7.393
3::3972::26.615
3::3973::4.504
3::3974::18.018
3::3975::17.857
3::3976::8.928
3::3977::17.857
3::3978::9.416
3::3979::40.268
3::3980::0.357
3::3981::746.881
3::3982::5.39
3::3983::3.685
3::3984::57.142
3::3985::5.928
3::3986::28.571
3::3987::28.571
3::3988::33.519
3::3989::40.0
3::3990::49.45
3::3991::40.0
3::3992::20.565
3::3993::68.181
3::3994::23.076
3::3995::68.702
3::3996::68.181
3::3997::5.882
3::3998::13.274
3::3999::6.96
3::4000::20.689
3::4001::20.689
3::4002::23.255
3::4003::13.888
3::4004::79.844
3::4005::4.58
3::4006::6.896
3::4007::14.705
3::4009::7.125
3::4010::9.756
3::4011::2.881
3::4012::21.897
3::4013::20.689
3::4014::2.436
3::4015::9.9
3::4016::19.9
3::4017::9.9
3::4018::12.673
3::4019::93.499
3::4020::13.793
3::4021::17.391
3::4022::17.241
3::4023::16.666
3::4025::12.987
3::4026::15.037
3::4027::15.384
3::4028::15.503
3::4029::0.279
3::4030::4.043
3::4031::5.736
3::4032::8.849
3::4033::6.185
3::4034::6.493
3::4035::6.637
3::4036::0.288
3::4037::2.167
3::4038::4.95
3::4039::9.756
3::4040::9.9
3::4041::7.263
3::4043::22.167
3::4045::1.996
3::4046::5.186
3::4047::7.886
3::4048::5.376
3::4049::16.806
3::4050::16.528
3::4051::14.925
3::4052::15.873
3::4053::11.627
3::4054::1.94
3::4055::14.705
3::4056::5.172
3::4057::19.047
3::4058::211.453
3::4059::318.518
3::4060::31.496
3::4061::700.729
3::4062::1.78
3::4063::4.784
3::4064::17.751
3::4065::43.29
3::4066::8.264
3::4067::302.771
3::4068::40.66
3::4069::6.622
3::4074::5.134
3::4075::4.597
3::4076::9.28
3::4078::9.132
3::4079::9.302
3::4080::2.862
3::4081::7.518
3::4082::154.716
3::4083::23.076
3::4084::22.727
3::4085::3.21
3::4086::12.711
3::4088::9.661
3::4089::10.909
3::4090::5.928
3::4091::17.964
3::4092::14.084
3::4093::17.857
3::4095::2.89
3::4096::4.878
3::4097::32.911
3::4098::61.068
3::4099::5.136
3::4100::55.045
3::4101::7.389
3::4102::7.334
3::4103::5.617
3::4104::7.389
3::4105::5.366
3::4106::1.515
3::4107::6.666
3::4109::20.408
3::4110::19.9
3::4111::4.04
3::4112::5.464
3::4113::8.305
3::4114::6.259
3::4115::6.125
3::4116::6.289
3::4117::10.256
3::4118::10.256
3::4119::2.522
3::4122::6.849
3::4123::21.857
3::4124::26.275
3::4125::9.523
3::4126::0.383
3::4127::16.877
3::4128::5.037
3::4129::25.0
3::4130::24.39
3::4131::20.27
3::4132::4.127
3::4134::15.037
3::4135::42.105
3::4136::2.466
3::4137::5.617
3::4138::1.534
3::4139::370.156
3::4142::0.304
3::4143::134.038
3::4145::7.772
3::4146::33.288
3::4147::14.778
3::4148::32.679
3::4149::214.285
3::4150::15.789
3::4151::4.016
3::4152::4.668
3::4153::23.346
3::4154::2.136
3::4155::22.421
3::4156::2.805
3::4157::11.574
3::4158::9.615
3::4159::13.142
3::4160::6.772
3::4161::53.175
3::4162::33.898
3::4163::67.073
3::4164::4.464
3::4165::1.246
3::4166::17.276
3::4167::0.451
3::4169::0.389
3::4170::53.05
3::4171::1.022
3::4172::48.275
3::4173::35.46
3::4174::1.504
3::4176::16.666
3::4177::33.333
3::4178::0.793
3::4180::1.972
3::4181::9.216
3::4182::0.524
3::4183::0.827
3::4184::883.932
3::4186::6.122
3::4187::1.179
3::4188::0.24
3::4189::33.613
3::4191::2.436
3::4192::74.829
3::4193::76.388
3::4194::0.383
3::4195::8.152
3::4196::15.957
3::4197::5.161
3::4198::6.956
3::4199::4.792
3::4200::19.48
3::4201::19.48
3::4202::19.23
3::4203::11.097
3::4204::9.756
3::4205::800.72
3::4206::7.444
3::4207::7.561
3::4208::35.087
3::4209::26.548
3::4210::7.425
3::4211::14.925
3::4212::22.388
3::4213::8.862
3::4214::2.631
3::4215::2.4
3::4216::3.512
3::4217::9.259
3::4218::34.188
3::4219::26.548
3::4220::98.936
3::4221::3.696
3::4222::17.167
3::4223::11.627
3::4224::9.546
3::4226::34.782
3::4227::7.656
3::4228::13.793
3::4229::0.192
3::4230::0.481
3::4231::8.113
3::4232::35.398
3::4233::51.282
3::4234::174.277
3::4235::667.597
3::4237::9.685
3::4239::26.548
3::4240::33.299
3::4241::6.568
3::4242::34.482
3::4243::26.086
3::4244::8.988
3::4245::34.782
3::4246::26.086
3::4247::3.887
3::4248::35.087
3::4249::26.315
3::4250::7.246
3::4251::9.925
3::4252::7.5
3::4253::7.692
3::4254::34.482
3::4255::25.862
3::4257::25.0
3::4258::9.501
3::4259::34.188
3::4260::26.086
3::4261::1.57
3::4262::6.493
3::4263::10.899
3::4264::26.315
3::4265::35.087
3::4266::9.756
3::4267::26.315
3::4268::35.398
3::4269::3.883
3::4270::5.181
3::4271::9.049
3::4272::35.087
3::4273::26.785
3::4274::6.734
3::4275::10.126
3::4276::26.086
3::4277::34.782
3::4278::1.697
3::4279::26.086
3::4281::7.692
3::4282::9.049
3::4283::31.25
3::4284::26.086
3::4285::6.956
3::4286::34.188
3::4287::26.086
3::4288::6.144
3::4289::33.898
3::4290::26.086
3::4291::3.012
3::4292::13.559
3::4293::35.398
3::4294::3.888
3::4295::3.773
3::4296::0.48
3::4297::54.812
3::4298::7.447
3::4299::3.872
3::4300::3.882
3::4301::3.887
3::4302::69.477
3::4303::3.762
3::4304::4.052
3::4305::104.157
3::4306::10.26
3::4307::3.884
3::4308::87.785
3::4309::0.481
3::4310::67.961
3::4311::113.577
3::4312::3.889
3::4313::40.553
3::4314::3.982
3::4315::4.245
3::4316::3.883
3::4317::76.027
3::4318::3.792
3::4319::43.525
3::4320::3.866
3::4321::12.526
3::4322::3.536
3::4323::3.463
3::4324::3.527
3::4325::70.179
3::4326::23.308
3::4327::9.411
3::4328::26.315
3::4329::35.087
3::4330::16.326
3::4331::35.087
3::4332::26.548
3::4333::8.064
3::4334::26.086
3::4335::33.898
3::4336::3.473
3::4337::5.54
3::4338::34.782
3::4339::25.862
3::4340::6.302
3::4341::14.184
3::4343::18.779
3::4344::10.309
3::4345::11.299
3::4346::26.315
3::4347::54.482
3::4348::3.585
3::4349::3.333
3::4350::15.356
3::4351::11.982
3::4352::10.0
3::4353::3.418
3::4354::28.397
3::4355::0.174
3::4356::10.65
3::4357::7.936
3::4359::35.087
3::4360::3.553
3::4361::5.917
3::4362::26.086
3::4363::34.188
3::4364::10.869
3::4365::35.398
3::4366::26.315
3::4367::5.226
3::4368::16.042
3::4369::15.463
3::4370::6.106
3::4371::9.9
3::4373::7.936
3::4374::35.714
3::4375::26.785
3::4376::0.192
3::4377::5.181
3::4378::5.025
3::4379::14.051
3::4380::41.095
3::4381::7.874
3::4382::5.0
3::4383::8.928
3::4385::6.097
3::4386::35.398
3::4387::26.548
3::4388::0.68
3::4389::44.871
3::4390::1.129
3::4391::10.178
3::4392::26.315
3::4393::34.782
3::4394::0.433
3::4396::0.27
3::4397::1.67
3::4398::25.21
3::4399::34.188
3::4400::2.559
3::4401::3.531
3::4402::15.053
3::4403::10.723
3::4404::34.782
3::4405::25.641
3::4406::5.813
3::4407::33.898
3::4408::26.315
3::4409::6.508
3::4411::3.08
3::4412::5.997
3::4413::9.411
3::4414::25.862
3::4415::34.782
3::4416::100.827
3::4417::122.622
3::4418::4.145
3::4419::10.84
3::4421::34.782
3::4422::4.95
3::4423::8.021
3::4424::8.086
3::4427::6.309
3::4428::26.086
3::4429::34.482
3::4430::3.818
3::4431::8.791
3::4432::34.482
3::4434::13.605
3::4436::26.315
3::4437::9.049
3::4438::34.782
3::4439::24.793
3::4440::7.025
3::4441::34.188
3::4442::34.782
3::4443::9.756
3::4444::34.482
3::4446::9.216
3::4447::25.862
3::4448::34.482
3::4449::7.619
3::4450::34.782
3::4451::26.086
3::4452::10.928
3::4453::25.862
3::4454::34.482
3::4455::8.23
3::4456::35.087
3::4457::26.548
3::4458::3.921
3::4459::18.987
3::4460::19.867
3::4461::6.578
3::4462::11.173
3::4463::33.613
3::4464::26.785
3::4465::0.839
3::4466::568.758
3::4467::149.316
3::4468::908.354
3::4469::643.345
3::4470::832.927
3::4471::13.651
3::4472::26.548
3::4473::35.087
3::4474::11.363
3::4475::34.482
3::4476::25.862
3::4477::3.257
3::4478::4.511
3::4479::10.204
3::4480::6.756
3::4481::9.925
3::4482::26.086
3::4483::34.782
3::4484::10.208
3::4485::9.661
3::4486::26.086
3::4487::33.613
3::4488::13.893
3::4489::21.857
3::4490::0.289
3::4491::8.492
3::4492::18.918
3::4493::32.085
3::4494::14.88
3::4495::11.976
3::4496::10.68
3::4497::2.861
3::4498::4.357
3::4499::4.934
3::4500::11.406
3::4501::23.809
3::4502::3.338
3::4503::4.823
3::4504::3.338
3::4505::18.181
3::4506::5.78
3::4508::826.792
3::4509::3.194
3::4510::2.257
3::4511::2.496
3::4512::3.11
3::4513::11.217
3::4514::5.025
3::4515::61.162
3::4516::9.041
3::4517::11.627
3::4518::12.269
3::4519::125.456
3::4520::54.524
3::4521::7.285
3::4522::3.61
3::4523::1.199
3::4524::12.422
3::4525::29.147
3::4526::481.126
3::4527::2.341
3::4528::15.625
3::4529::23.847
3::4530::0.806
3::4531::5.102
3::4532::29.166
3::4533::0.772
3::4534::32.863
3::4535::10.695
3::4536::26.086
3::4537::7.246
3::4538::2.071
3::4539::44.955
3::4540::1.934
3::4541::25.641
3::4542::0.288
3::4543::0.729
3::4544::1.176
3::4545::22.058
3::4546::0.803
3::4547::2.063
3::4548::106.287
3::4549::74.097
3::4550::784.21
3::4551::115.793
3::4552::76.218
3::4553::78.062
3::4554::3.882
3::4555::15.486
3::4556::79.673
3::4557::3.791
3::4558::3.793
3::4559::3.885
3::4560::3.873
3::4561::232.499
3::4562::3.275
3::4563::28.148
3::4564::3.115
3::4565::1.824
3::4566::6.622
3::4567::7.092
3::4568::61.594
3::4569::9.708
3::4570::9.174
3::4571::11.904
3::4572::6.568
3::4574::2.329
3::4575::4.424
3::4576::6.166
3::4577::176.348
3::4578::3.496
3::4579::3.788
3::4580::12.622
3::4581::5.545
3::4582::3.654
3::4583::3.64
3::4584::10.498
3::4585::4.746
3::4586::5.361
3::4587::24.193
3::4588::546.461
3::4589::18.518
3::4590::3.484
3::4591::5.202
3::4593::4.477
3::4594::6.912
3::4595::0.19
3::4596::39.062
3::4597::3.439
3::4598::0.366
3::4599::55.646
3::4600::2.994
3::4601::3.802
3::4602::21.052
3::4604::4.683
3::4605::3.044
3::4606::2.801
3::4607::0.936
3::4608::3.478
3::4609::10.075
3::4610::21.276
3::4611::3.663
3::4612::5.084
3::4613::14.778
3::4614::134.615
3::4615::1.261
3::4616::134.615
3::4617::0.662
3::4618::102.941
3::4619::0.877
3::4620::4.249
3::4621::0.419
3::4622::2.998
3::4623::4.601
3::4624::0.809
3::4625::4.895
3::4626::3.091
3::4627::4.807
3::4628::7.457
3::4629::68.807
3::4630::26.71
3::4632::5.896
3::4633::6.116
3::4634::0.288
3::4635::2.853
3::4636::3.03
3::4637::3.472
3::4638::4.036
3::4639::10.928
3::4640::1.858
3::4641::4.143
3::4642::2.002
3::4644::207.207
3::4645::9.216
3::4646::17.994
3::4647::7.042
3::4648::3.631
3::4649::4.901
3::4651::1.662
3::4653::10.335
3::4654::4.008
3::4655::3.917
3::4656::4.246
3::4657::54.665
3::4658::142.578
3::4659::4.424
3::4660::0.258
3::4661::6.006
3::4662::5.727
3::4663::4.297
3::4664::0.285
3::4665::6.24
3::4666::2.076
3::4667::1.97
3::4668::2.777
3::4669::1.906
3::4670::4.491
3::4671::0.824
3::4673::7.246
3::4674::8.639
3::4675::4.934
3::4676::0.104
3::4677::57.502
3::4678::22.779
3::4679::3.311
3::4680::14.571
3::4682::0.193
3::4683::0.192
3::4684::50.613
3::4685::24.691
3::4686::39.03
3::4687::3.372
3::4688::260.176
3::4689::5.486
3::4690::858.996
3::4691::0.282
3::4692::4.249
3::4693::7.537
3::4694::5.012
3::4695::0.487
3::4696::0.968
3::4697::0.286
3::4698::150.717
3::4700::4.024
3::4701::2.147
3::4702::5.934
3::4703::5.39
3::4704::3.745
3::4705::8.048
3::4706::4.237
3::4708::1.385
3::4709::3.225
3::4710::62.6
3::4711::4.705
3::4712::1.297
3::4713::7.476
3::4714::890.483
3::4715::3.71
3::4716::5.031
3::4717::2.642
3::4718::5.416
3::4719::5.067
3::4720::11.857
3::4721::3.194
3::4722::4.255
3::4723::3.428
3::4724::2.617
3::4725::3.838
3::4726::1.247
3::4727::4.103
3::4728::0.717
3::4729::3.478
3::4730::0.192
3::4732::5.025
3::4733::10.948
3::4734::0.188
3::4735::3.802
3::4736::2.473
3::4737::0.333
3::4738::3.074
3::4739::0.987
3::4740::1.033
3::4741::11.519
3::4742::1.595
3::4743::3.311
3::4745::0.182
3::4746::8.108
3::4747::3.875
3::4748::4.728
3::4750::3.344
3::4751::10.256
3::4752::8.097
3::4753::2.014
3::4754::3.267
3::4755::10.789
3::4756::1.645
3::4757::4.008
3::4758::2.141
3::4759::5.05
3::4761::5.102
3::4762::5.067
3::4763::3.062
3::4764::3.976
3::4765::3.717
3::4766::6.024
3::4767::11.725
3::4768::2.372
3::4769::3.787
3::4770::3.731
3::4771::4.932
3::4772::39.872
3::4774::7.751
3::4775::5.093
3::4776::187.072
3::4777::7.614
3::4778::5.504
3::4779::3.671
3::4780::4.065
3::4781::1.052
3::4782::2.77
3::4783::4.146
3::4784::1.459
3::4785::0.607
3::4786::1.196
3::4787::0.742
3::4788::0.765
3::4790::4.777
3::4791::1.585
3::4792::4.8
3::4793::5.532
3::4794::1.934
3::4795::3.898
3::4796::13.342
3::4797::0.664
3::4799::3.284
3::4800::1.193
3::4801::0.752
3::4802::0.687
3::4803::1.687
3::4804::0.663
3::4805::4.842
3::4806::3.96
3::4807::4.184
3::4808::0.384
3::4810::2.12
3::4811::5.964
3::4812::6.729
3::4813::4.889
3::4814::1.083
3::4815::2.659
3::4816::9.324
3::4817::15.256
3::4818::6.993
3::4819::8.71
3::4820::3.401
3::4821::5.008
3::4823::3.49
3::4824::181.81
3::4825::17.128
3::4826::3.642
3::4827::111.581
3::4828::0.142
3::4829::816.224
3::4830::8.169
3::4831::252.505
3::4832::3.731
3::4833::5.338
3::4834::2.989
3::4836::0.28
3::4837::3.322
3::4838::34.398
3::4839::6.069
3::4840::6.153
3::4842::3.916
3::4843::5.319
3::4844::5.0
3::4845::6.535
3::4846::5.822
3::4847::10.683
3::4848::3.378
3::4849::4.597
3::4850::6.16
3::4851::0.193
3::4852::7.575
3::4853::7.518
3::4854::7.633
3::4855::3.636
3::4856::2.832
3::4857::5.873
3::4858::2.793
3::4859::0.457
3::4860::9.174
3::4861::4.8
3::4862::8.431
3::4863::13.586
3::4865::11.857
3::4866::85.173
3::4867::0.191
3::4868::0.192
3::4869::3.603
3::4872::6.122
3::4873::9.845
3::4874::11.718
3::4875::5.805
3::4876::9.009
3::4877::2.453
3::4878::4.573
3::4879::2.105
3::4880::2.713
3::4881::4.728
3::4883::32.361
3::4884::3.169
3::4885::2.368
3::4886::0.694
3::4887::1.089
3::4888::14.901
3::4889::0.693
3::4891::1.207
3::4892::1.152
3::4893::2.36
3::4894::39.377
3::4895::1.164
3::4896::11.51
3::4897::0.301
3::4898::1.113
3::4899::4.149
3::4900::2.877
3::4901::7.672
3::4902::1.242
3::4903::9.943
3::4906::0.629
3::4907::117.553
3::4908::1.189
3::4910::0.667
3::4911::6.153
3::4912::0.388
3::4913::3.937
3::4914::0.653
3::4915::3.957
3::4916::17.543
3::4917::2.886
3::4919::2.962
3::4920::7.594
3::4921::2.945
3::4922::4.966
3::4923::0.288
3::4924::2.976
3::4925::2.805
3::4926::4.938
3::4927::5.059
3::4928::3.71
3::4929::2.732
3::4930::3.558
3::4931::3.618
3::4932::10.559
3::4934::2.635
3::4935::0.51
3::4936::0.997
3::4937::4.882
3::4938::33.613
3::4939::6.756
3::4940::7.552
3::4941::0.829
3::4942::6.514
3::4943::3.076
3::4944::3.816
3::4945::4.889
3::4946::2.659
3::4947::0.762
3::4948::1.984
3::4949::2.752
3::4950::2.305
3::4951::13.297
3::4952::3.372
3::4953::6.0
3::4954::4.629
3::4955::3.759
3::4956::7.537
3::4957::17.045
3::4958::6.849
3::4959::14.522
3::4961::2.789
3::4962::3.868
3::4963::453.26
3::4964::5.235
3::4965::2.949
3::4966::2.481
3::4967::5.865
3::4968::146.221
3::4969::5.611
3::4970::3.805
3::4971::6.656
3::4972::0.292
3::4973::15.604
3::4974::5.633
3::4975::6.993
3::4976::3.944
3::4977::2.275
3::4978::1.035
3::4979::3.802
3::4980::18.145
3::4982::1.526
3::4983::56.939
3::4985::13.289
3::4986::6.437
3::4987::3.533
3::4988::996.062
3::4989::7.537
3::4990::5.763
3::4991::4.854
3::4992::7.058
3::4993::0.384
3::4994::4.065
3::4996::4.397
3::4997::6.655
3::4998::1.823
3::4999::2.98
3::5000::6.153
3::5001::5.988
3::5002::3.179
3::5003::0.29
3::5004::0.39
3::5005::4.237
3::5007::5.802
3::5008::0.192
3::5009::3.025
3::5010::3.058
3::5011::3.88
3::5012::3.016
3::5013::5.474
3::5014::2.973
3::5015::4.343
3::5016::3.076
3::5017::2.624
3::5018::1.009
3::5019::0.887
3::5020::4.201
3::5022::0.773
3::5023::2.341
3::5024::0.196
3::5025::3.418
3::5028::9.845
3::5029::0.838
3::5030::0.79
3::5031::2.232
3::5032::0.805
3::5033::6.299
3::5034::22.727
3::5035::12.886
3::5036::1.122
3::5037::5.736
3::5038::0.653
3::5039::0.862
3::5040::0.682
3::5041::0.666
3::5042::0.678
3::5043::0.413
3::5044::7.201
3::5045::1.31
3::5047::0.649
3::5048::0.394
3::5050::0.733
3::5051::0.746
3::5052::0.649
3::5053::0.224
3::5054::0.434
3::5055::0.6
3::5056::0.419
3::5057::0.451
3::5058::5.742
3::5059::0.378
3::5060::0.441
3::5061::0.439
3::5062::0.853
3::5063::2.898
3::5064::1.148
3::5065::1.063
3::5066::1.3
3::5067::0.375
3::5068::5.199
3::5069::48.484
3::5070::180.842
3::5071::2.538
3::5072::9.592
3::5073::68.965
3::5074::3.105
3::5075::25.099
3::5077::5.772
3::5078::1.937
3::5079::3.937
3::5080::14.953
3::5081::13.377
3::5082::3.898
3::5083::3.384
3::5084::6.825
3::5085::1.149
3::5086::42.677
3::5087::4.314
3::5088::3.883
3::5089::17.632
3::5090::28.6
3::5091::5.703
3::5092::7.278
3::5093::5.698
3::5094::5.555
3::5095::1.209
3::5096::0.71
3::5097::6.722
3::5099::1.404
3::5100::5.943
3::5101::1.285
3::5102::3.169
3::5103::4.291
3::5104::3.759
3::5105::2.7
3::5106::4.024
3::5107::4.115
3::5108::16.431
3::5109::5.163
3::5111::3.965
3::5112::2.628
3::5113::24.444
3::5114::8.988
3::5115::7.334
3::5116::2.936
3::5117::4.838
3::5118::67.708
3::5119::1.955
3::5120::0.899
3::5123::55.016
3::5125::2.877
3::5126::5.167
3::5127::166.917
3::5128::1.901
3::5129::3.225
3::5130::11.976
3::5131::1.179
3::5132::0.609
3::5133::1.926
3::5134::5.263
3::5135::2.341
3::5136::4.545
3::5137::17.964
3::5138::1.54
3::5139::6.279
3::5140::5.145
3::5141::0.596
3::5142::1.385
3::5143::19.531
3::5144::55.142
3::5145::3.076
3::5146::3.444
3::5147::2.636
3::5148::8.275
3::5149::8.955
3::5150::3.22
3::5151::8.113
3::5153::6.079
3::5154::4.166
3::5155::30.878
3::5156::13.432
3::5157::4.07
3::5158::1.537
3::5159::9.648
3::5160::3.469
3::5161::1.3
3::5162::0.323
3::5163::3.438
3::5164::1.156
3::5165::1.662
3::5166::5.49
3::5167::0.538
3::5168::1.089
3::5169::3.603
3::5171::3.597
3::5173::2.888
3::5175::319.238
3::5176::43.431
3::5177::5.573
3::5178::252.747
3::5179::3.5
3::5180::4.77
3::5181::14.3
3::5182::0.865
3::5183::0.841
3::5184::64.032
3::5185::3.102
3::5186::0.281
3::5187::0.28
3::5188::2.814
3::5189::2.638
3::5190::2.235
3::5191::10.781
3::5192::57.51
3::5193::1.268
3::5194::2.228
3::5195::3.294
3::5196::2.622
3::5197::8.333
3::5198::3.472
3::5199::3.838
3::5200::1.092
3::5201::14.285
3::5202::3.238
3::5203::2.647
3::5204::4.921
3::5205::3.631
3::5207::2.946
3::5208::706.487
3::5209::6.546
3::5210::3.472
3::5211::0.783
3::5212::1.316
3::5213::7.067
3::5214::4.314
3::5215::3.072
3::5216::98.335
3::5217::1.314
3::5218::3.627
3::5219::5.961
3::5220::6.711
3::5221::13.377
3::5222::7.419
3::5223::1.73
3::5224::6.896
3::5225::0.377
3::5226::2.923
3::5228::0.605
3::5229::5.347
3::5230::10.676
3::5232::0.271
3::5233::1.57
3::5234::0.096
3::5235::0.375
3::5236::0.277
3::5237::1.324
3::5238::0.564
3::5239::0.282
3::5240::0.284
3::5241::0.757
3::5242::1.306
3::5243::8.108
3::5244::146.269
3::5245::1.564
3::5246::0.574
3::5248::5.707
3::5249::7.272
3::5250::7.117
3::5251::26.225
3::5252::27.281
3::5254::2.057
3::5255::4.489
3::5256::2.147
3::5257::3.875
3::5258::20.537
3::5259::5.405
3::5260::4.559
3::5261::10.84
3::5262::8.849
3::5263::9.375
3::5264::22.641
3::5265::4.304
3::5266::13.888
3::5267::6.666
3::5268::6.607
3::5269::11.811
3::5270::4.687
3::5271::5.952
3::5272::4.132
3::5273::9.283
3::5274::9.157
3::5275::2.272
3::5276::1.069
3::5277::360.774
3::5278::4.559
3::5279::1.563
3::5280::11.834
3::5281::17.543
3::5282::1.255
3::5283::5.383
3::5284::38.751
3::5285::9.174
3::5287::32.745
3::5288::12.077
3::5289::3.579
3::5290::9.756
3::5291::31.686
3::5292::5.415
3::5293::12.515
3::5294::3.906
3::5295::5.338
3::5296::1.397
3::5298::11.904
3::5299::11.834
3::5300::3.076
3::5301::6.521
3::5302::3.539
3::5303::2.19
3::5304::5.0
3::5305::9.216
3::5306::0.573
3::5307::7.619
3::5308::6.211
3::5309::8.016
3::5311::25.38
3::5312::5.357
3::5313::112.0
3::5314::8.051
3::5315::71.189
3::5316::0.511
3::5317::537.696
3::5318::12.698
3::5319::13.513
3::5321::4.629
3::5322::4.411
3::5323::8.928
3::5324::8.968
3::5326::34.188
3::5327::51.198
3::5328::621.428
3::5329::5.442
3::5330::13.392
3::5331::5.044
3::5332::7.978
3::5333::10.909
3::5334::5.025
3::5335::9.9
3::5336::13.392
3::5337::9.28
3::5338::4.479
3::5339::23.668
3::5340::6.276
3::5341::17.543
3::5342::3.257
3::5344::3.676
3::5345::13.215
3::5346::4.228
3::5347::35.937
3::5348::4.807
3::5349::7.957
3::5351::0.39
3::5352::2.107
3::5353::6.289
3::5354::11.363
3::5355::18.181
3::5356::53.571
3::5357::6.211
3::5358::56.746
3::5359::32.178
3::5361::12.5
3::5362::16.949
3::5363::6.952
3::5364::4.103
3::5365::11.864
3::5366::22.222
3::5367::86.456
3::5368::35.897
3::5369::11.25
3::5370::4.405
3::5371::3.154
3::5372::3.154
3::5373::0.291
3::5374::19.736
3::5375::5.78
3::5376::1.597
3::5377::9.584
3::5378::9.817
3::5379::36.649
3::5380::5.338
3::5381::9.803
3::5382::3.205
3::5383::23.952
3::5384::2.976
3::5386::0.915
3::5388::4.576
3::5389::15.625
3::5391::4.987
3::5393::6.504
3::5394::5.11
3::5396::2.728
3::5397::64.383
3::5398::4.683
3::5400::35.422
3::5401::3.234
3::5403::1.161
3::5404::42.372
3::5405::6.507
3::5406::4.566
3::5408::11.747
3::5409::5.464
3::5410::16.393
3::5411::1.362
3::5412::5.586
3::5413::21.212
3::5414::5.617
3::5415::4.385
3::5416::2.635
3::5417::10.471
3::5418::3.937
3::5419::2.561
3::5420::9.09
3::5421::4.158
3::5422::391.978
3::5423::2.176
3::5424::40.955
3::5425::7.672
3::5426::0.096
3::5428::3.184
3::5429::2.339
3::5430::4.056
3::5431::21.479
3::5433::4.115
3::5434::3.533
3::5435::7.496
3::5436::1.661
3::5437::10.0
3::5438::11.214
3::5439::2.869
3::5440::3.944
3::5441::4.842
3::5442::12.64
3::5443::1.17
3::5444::5.067
3::5445::21.276
3::5446::21.276
3::5447::2.057
3::5448::3.731
3::5449::0.284
3::5450::10.6
3::5451::10.752
3::5452::10.752
3::5453::2.139
3::5454::10.238
3::5455::10.416
3::5456::10.452
3::5457::1.265
3::5458::1.053
3::5459::3.054
3::5460::13.618
3::5461::41.916
3::5462::32.374
3::5463::64.285
3::5464::64.285
3::5465::41.666
3::5466::64.285
3::5467::41.916
3::5468::41.666
3::5469::56.737
3::5470::32.846
3::5471::64.748
3::5472::64.748
3::5473::41.666
3::5474::64.285
3::5475::64.748
3::5476::41.666
3::5477::41.666
3::5478::64.748
3::5479::64.285
3::5480::64.285
3::5481::64.285
3::5482::64.285
3::5483::64.748
3::5484::64.748
3::5485::3.684
3::5486::27.19
3::5489::15.968
3::5490::3.478
3::5491::4.629
3::5492::1.192
3::5493::9.771
3::5494::17.341
3::5495::15.789
3::5496::40.404
3::5497::2.976
3::5498::3.225
3::5499::3.846
3::5500::3.929
3::5501::3.669
3::5502::3.062
3::5503::22.222
3::5504::22.222
3::5505::22.222
3::5506::19.607
3::5507::4.608
3::5508::21.978
3::5510::2.4
3::5511::16.806
3::5512::21.978
3::5513::21.505
3::5514::21.276
3::5515::20.833
3::5516::21.276
3::5518::26.905
3::5519::8.888
3::5520::169.642
3::5521::8.968
3::5522::1.038
3::5523::5.758
3::5524::1.787
3::5525::0.118
3::5526::6.589
3::5527::4.62
3::5528::10.077
3::5529::18.716
3::5530::9.992
3::5531::18.181
3::5532::18.97
3::5533::18.918
3::5534::10.093
3::5535::18.421
3::5536::18.817
3::5537::18.918
3::5539::9.562
3::5540::18.918
3::5541::10.023
3::5542::18.817
3::5543::10.046
3::5544::10.069
3::5545::18.817
3::5546::18.97
3::5547::18.918
3::5548::18.716
3::5550::0.654
3::5551::0.849
3::5552::26.49
3::5553::26.49
3::5554::1.877
3::5555::7.439
3::5556::21.937
3::5557::21.897
3::5558::22.181
3::5559::21.543
3::5560::22.556
3::5561::4.612
3::5562::15.184
3::5563::2.666
3::5564::1.748
3::5569::2.705
3::5570::13.513
3::5571::16.556
3::5572::15.105
3::5573::16.666
3::5574::0.184
3::5575::17.06
3::5576::15.555
3::5577::48.78
3::5578::3.836
3::5579::62.418
3::5580::3.886
3::5581::4.301
3::5582::2.12
3::5584::3.282
3::5585::0.623
3::5586::17.582
3::5587::15.037
3::5588::1.647
3::5589::0.292
3::5590::3.344
3::5591::9.404
3::5592::6.908
3::5593::0.406
3::5594::1.219
3::5595::22.012
3::5596::22.508
3::5597::0.19
3::5598::11.406
3::5599::0.661
3::5600::8.896
3::5601::17.543
3::5602::17.605
3::5603::17.482
3::5604::17.123
3::5605::17.605
3::5606::17.605
3::5607::2.84
3::5609::0.283
3::5610::1.226
3::5611::0.791
3::5612::2.325
3::5613::1.818
3::5614::1.115
3::5615::3.671
3::5616::2.259
3::5617::0.707
3::5618::1.678
3::5619::7.194
3::5620::6.833
3::5621::7.042
3::5622::6.342
3::5623::8.714
3::5624::6.928
3::5625::9.111
3::5626::8.403
3::5627::5.722
3::5628::6.493
3::5629::2.316
3::5630::8.113
3::5631::8.81
3::5632::6.279
3::5633::10.57
3::5634::7.025
3::5636::10.638
3::5637::1.451
3::5638::1.496
3::5639::16.304
3::5640::43.478
3::5641::21.505
3::5642::37.037
3::5643::10.869
3::5644::10.928
3::5645::16.129
3::5646::10.869
3::5647::884.534
3::5648::1.188
3::5650::15.625
3::5651::14.388
3::5652::1.146
3::5653::20.0
3::5654::140.703
3::5655::15.625
3::5656::8.771
3::5657::26.315
3::5658::20.134
3::5659::26.315
3::5660::35.087
3::5661::25.0
3::5662::26.548
3::5663::26.315
3::5664::26.548
3::5665::25.21
3::5666::35.087
3::5667::26.548
3::5669::112.607
3::5670::1.181
3::5671::9.966
3::5672::6.153
3::5673::10.067
3::5674::6.779
3::5675::6.191
3::5676::0.286
3::5677::11.299
3::5678::1.156
3::5679::147.66
3::5680::15.075
3::5681::381.188
3::5682::0.55
3::5683::102.642
3::5684::159.09
3::5685::5.119
3::5686::0.58
3::5689::5.671
3::5691::108.252
3::5692::148.362
3::5693::6.465
3::5694::30.886
3::5695::5.291
3::5696::6.578
3::5697::167.391
3::5698::17.401
3::5699::6.342
3::5700::148.936
3::5701::5.639
3::5702::4.983
3::5703::174.603
3::5704::375.545
3::5705::14.925
3::5706::5.025
3::5707::176.201
3::5708::15.151
3::5709::380.53
3::5710::1.156
3::5711::15.075
3::5712::207.729
3::5713::377.45
3::5714::0.944
3::5715::106.878
3::5716::5.059
3::5717::162.79
3::5718::0.919
3::5719::114.642
3::5720::165.591
3::5721::5.769
3::5722::1.089
3::5723::15.0
3::5724::192.982
3::5725::208.737
3::5726::12.048
3::5727::0.678
3::5728::6.944
3::5729::0.669
3::5730::17.647
3::5731::1.526
3::5732::19.607
3::5733::6.756
3::5734::21.276
3::5735::6.153
3::5736::17.937
3::5737::35.398
3::5738::0.837
3::5739::16.216
3::5740::66.78
3::5741::20.512
3::5743::14.925
3::5744::0.28
3::5745::1.207
3::5747::1.133
3::5748::181.488
3::5749::0.772
3::5750::1.65
3::5751::26.785
3::5752::13.048
3::5753::24.39
3::5754::1.469
3::5755::0.966
3::5756::45.714
3::5757::0.757
3::5758::3.35
3::5759::1.255
3::5760::1.132
3::5761::0.379
3::5762::7.462
3::5763::2.928
3::5764::2.114
3::5765::0.761
3::5766::0.732
3::5767::1.15
3::5768::6.309
3::5770::1.172
3::5771::0.367
3::5772::4.41
3::5774::0.382
3::5775::5.089
3::5776::0.383
3::5777::5.328
3::5779::9.216
3::5780::1.434
3::5781::0.383
3::5783::6.4
3::5784::79.32
3::5786::0.381
3::5787::3.034
3::5788::0.383
3::5789::1.643
3::5790::3.759
3::5791::6.289
3::5792::6.359
3::5793::5.87
3::5794::5.128
3::5795::0.382
3::5797::1.049
3::5798::4.434
3::5799::43.478
3::5800::0.383
3::5801::23.97
3::5802::6.24
3::5805::166.56
3::5806::3.913
3::5807::19.462
3::5808::47.583
3::5809::1.143
3::5810::0.791
3::5811::3.976
3::5812::201.985
3::5813::0.383
3::5814::5.547
3::5815::0.383
3::5817::4.914
3::5818::5.813
3::5819::53.435
3::5820::4.918
3::5823::0.382
4::1::2.886
4::2::17.699
4::3::25.751
4::4::9.09
4::5::9.132
4::6::8.72
4::7::2.614
4::8::134.93
4::9::5.39
4::10::5.434
4::11::5.037
4::12::3.669
4::13::11.299
4::14::23.55
4::15::3.898
4::16::2.594
4::17::11.857
4::18::9.375
4::19::5.681
4::21::12.931
4::22::3.289
4::23::12.875
4::24::12.987
4::25::4.966
4::26::13.513
4::27::13.452
4::28::13.452
4::29::3.456
4::30::9.771
4::31::9.868
4::33::10.489
4::34::10.452
4::35::1.674
4::36::11.235
4::38::11.392
4::39::65.693
4::40::7.204
4::41::3.755
4::42::4.21
4::43::2.315
4::44::2.877
4::45::7.926
4::46::24.59
4::47::15.873
4::48::23.166
4::49::2.227
4::50::7.462
4::51::7.246
4::52::8.403
4::53::4.374
4::54::7.246
4::55::7.575
4::56::17.241
4::57::8.179
4::58::12.711
4::60::8.298
4::61::434.032
4::62::7.421
4::63::3.989
4::64::3.937
4::65::6.342
4::66::4.504
4::67::0.807
4::68::2.439
4::69::4.909
4::70::1.296
4::71::5.309
4::72::6.41
4::73::4.255
4::74::31.746
4::75::5.847
4::76::7.009
4::77::22.556
4::78::4.366
4::79::6.198
4::80::8.888
4::81::41.407
4::83::4.993
4::84::4.026
4::85::2.288
4::86::9.615
4::87::4.373
4::88::20.547
4::89::21.428
4::90::21.428
4::91::13.071
4::94::1.207
4::95::0.924
4::96::1.2
4::97::2.867
4::98::1.808
4::99::1.074
4::100::4.469
4::101::3.355
4::104::4.357
4::105::5.633
4::106::6.622
4::107::4.219
4::108::6.097
4::109::6.493
4::110::12.903
4::111::32.258
4::112::19.48
4::113::12.903
4::115::11.07
4::117::14.234
4::118::7.49
4::119::12.295
4::120::27.932
4::122::1.548
4::123::2.471
4::124::19.108
4::125::21.739
4::126::12.448
4::127::25.21
4::128::25.423
4::130::6.637
4::131::19.607
4::132::20.408
4::133::7.407
4::135::20.979
4::137::4.854
4::138::3.361
4::139::16.666
4::140::217.465
4::141::391.993
4::142::10.638
4::143::23.255
4::144::23.255
4::145::6.849
4::146::10.344
4::147::23.622
4::148::22.9
4::149::1.506
4::150::11.869
4::153::5.347
4::154::8.368
4::155::16.949
4::156::33.67
4::157::15.267
4::158::1.137
4::159::157.16
4::160::1.576
4::161::6.342
4::162::6.048
4::163::12.396
4::164::6.578
4::166::20.27
4::167::79.166
4::168::8.96
4::169::17.142
4::171::222.857
4::172::10.695
4::173::18.181
4::174::10.928
4::175::5.94
4::176::5.605
4::177::7.886
4::178::27.902
4::179::10.638
4::180::8.281
4::181::31.578
4::182::18.932
4::183::3.027
4::184::8.219
4::186::9.273
4::187::26.392
4::189::3.75
4::190::5.827
4::191::8.156
4::192::8.103
4::193::8.077
4::194::4.535
4::195::12.048
4::196::4.665
4::197::6.382
4::198::2.923
4::200::6.648
4::201::17.751
4::203::6.818
4::204::3.616
4::205::8.038
4::206::4.916
4::207::5.934
4::209::8.13
4::210::12.219
4::211::16.541
4::212::17.751
4::213::17.751
4::214::10.067
4::215::20.0
4::216::4.93
4::217::4.665
4::218::126.114
4::219::42.654
4::220::64.22
4::221::68.627
4::222::77.777
4::223::77.777
4::224::100.0
4::225::61.403
4::226::0.798
4::227::21.406
4::228::73.684
4::229::71.428
4::231::59.829
4::232::76.086
4::233::77.777
4::234::0.754
4::236::76.086
4::237::77.777
4::238::0.714
4::239::9.602
4::240::77.777
4::241::77.777
4::242::0.69
4::243::18.518
4::244::77.777
4::245::76.923
4::246::76.923
4::247::75.268
4::248::77.777
4::249::61.403
4::250::77.777
4::251::51.47
4::252::77.777
4::253::77.777
4::255::0.691
4::256::6.679
4::257::77.777
4::258::77.777
4::260::70.0
4::261::77.777
4::262::77.777
4::263::77.777
4::264::77.777
4::265::55.118
4::266::77.777
4::267::76.086
4::268::77.777
4::269::77.777
4::270::76.923
4::271::76.923
4::272::77.777
4::274::0.666
4::275::11.382
4::276::65.42
4::277::77.777
4::278::0.644
4::279::14.028
4::280::77.777
4::281::77.777
4::282::76.923
4::283::77.777
4::284::78.651
4::285::78.651
4::286::77.777
4::287::77.777
4::288::77.777
4::289::69.306
4::290::77.777
4::291::77.777
4::292::75.268
4::293::77.777
4::295::10.13
4::296::51.47
4::297::55.555
4::298::76.923
4::299::41.284
4::300::0.641
4::301::15.05
4::302::55.555
4::304::77.777
4::305::77.777
4::306::42.944
4::307::20.467
4::308::77.777
4::309::77.777
4::310::77.777
4::311::100.0
4::312::77.777
4::313::64.22
4::314::77.777
4::315::77.777
4::316::77.777
4::317::77.777
4::318::0.649
4::325::0.35
4::326::0.744
4::327::7.658
4::328::78.651
4::329::37.837
4::330::77.777
4::331::71.428
4::332::76.923
4::333::77.777
4::334::77.777
4::335::77.777
4::336::76.086
4::337::67.961
4::338::0.704
4::339::8.515
4::340::63.063
4::341::77.777
4::342::51.094
4::344::77.777
4::345::41.42
4::346::73.684
4::347::77.777
4::348::77.777
4::349::66.037
4::350::40.229
4::351::98.901
4::352::43.478
4::353::76.923
4::354::64.814
4::355::27.888
4::356::59.322
4::357::34.825
4::358::66.666
4::359::32.558
4::360::43.478
4::361::77.777
4::363::61.946
4::364::48.611
4::365::50.359
4::366::72.916
4::367::64.22
4::368::67.307
4::369::77.777
4::370::77.777
4::372::38.461
4::373::51.094
4::374::47.945
4::375::77.777
4::376::77.777
4::377::52.238
4::379::77.777
4::380::76.086
4::381::74.468
4::382::74.468
4::383::48.611
4::384::76.086
4::385::0.681
4::386::6.782
4::387::77.777
4::388::55.118
4::389::63.636
4::390::77.777
4::391::43.209
4::392::39.548
4::393::49.645
4::394::58.333
4::396::77.777
4::397::0.693
4::398::7.829
4::399::77.777
4::400::77.777
4::401::63.636
4::402::0.655
4::403::0.643
4::404::0.624
4::405::0.628
4::406::10.606
4::407::77.777
4::408::77.777
4::409::0.644
4::410::7.65
4::411::0.612
4::412::17.156
4::413::0.647
4::414::0.603
4::415::22.012
4::416::77.777
4::417::0.64
4::419::0.621
4::420::6.704
4::421::0.647
4::422::9.067
4::423::77.777
4::424::77.777
4::432::0.367
4::433::44.025
4::434::76.923
4::435::0.676
4::436::0.605
4::437::0.614
4::438::0.615
4::439::16.587
4::440::77.777
4::441::0.627
4::442::0.61
4::443::14.767
4::444::0.642
4::445::0.654
4::446::0.648
4::447::14.285
4::448::100.0
4::449::98.901
4::450::100.0
4::451::0.735
4::452::0.724
4::453::0.645
4::454::0.713
4::455::13.461
4::456::0.73
4::458::72.0
4::459::136.363
4::462::73.17
4::464::72.58
4::467::72.0
4::470::72.58
4::471::136.363
4::473::73.17
4::474::138.461
4::476::73.17
4::477::136.363
4::481::73.17
4::482::138.461
4::483::138.461
4::485::70.866
4::486::138.461
4::487::132.352
4::490::138.461
4::491::138.461
4::493::73.17
4::495::65.04
4::497::72.58
4::500::125.0
4::502::71.428
4::505::23.872
4::506::15.655
4::507::95.0
4::508::11.494
4::509::44.444
4::510::9.9
4::511::9.146
4::512::81.784
4::513::12.987
4::515::37.5
4::516::148.76
4::517::12.658
4::518::13.333
4::519::8.849
4::520::17.699
4::521::27.522
4::522::12.987
4::523::8.771
4::524::13.513
4::525::14.084
4::526::13.824
4::527::36.866
4::528::13.953
4::529::15.414
4::530::36.144
4::531::61.224
4::532::65.217
4::533::56.603
4::534::50.847
4::535::107.142
4::536::111.111
4::537::36.585
4::538::63.829
4::539::63.829
4::540::34.883
4::541::75.0
4::542::78.947
4::544::76.923
4::545::23.437
4::546::44.776
4::547::43.478
4::548::15.463
4::549::391.261
4::550::10.452
4::551::32.967
4::552::68.181
4::554::28.985
4::555::10.101
4::556::16.528
4::558::157.894
4::559::18.691
4::560::21.164
4::561::25.641
4::562::8.196
4::563::10.948
4::564::10.948
4::565::10.989
4::566::133.54
4::567::10.05
4::568::20.618
4::570::10.309
4::571::20.725
4::572::8.298
4::574::0.937
4::575::11.049
4::577::44.117
4::578::17.857
4::580::41.958
4::581::14.15
4::582::14.084
4::584::65.217
4::585::46.875
4::586::268.656
4::587::28.268
4::588::28.089
4::589::15.463
4::590::43.478
4::591::34.883
4::592::93.333
4::593::284.552
4::597::16.042
4::598::15.0
4::599::42.857
4::600::11.204
4::601::22.099
4::603::22.222
4::604::36.414
4::605::24.691
4::606::38.251
4::607::18.404
4::608::30.878
4::609::57.613
4::610::64.989
4::611::40.65
4::612::20.648
4::613::7.228
4::614::9.661
4::615::16.62
4::616::38.961
4::617::5.83
4::618::15.789
4::619::7.132
4::620::9.036
4::621::4.106
4::622::8.264
4::623::8.264
4::624::8.163
4::625::8.13
4::626::8.264
4::627::94.412
4::628::227.459
4::629::598.048
4::630::148.594
4::631::19.685
4::632::0.787
4::633::8.097
4::634::12.396
4::635::178.137
4::636::11.08
4::637::468.33
4::638::8.0
4::639::221.774
4::640::18.324
4::641::32.653
4::642::12.295
4::643::493.877
4::644::12.552
4::645::909.645
4::646::28.513
4::648::10.989
4::649::4.201
4::650::8.298
4::651::8.403
4::652::8.403
4::655::12.552
4::656::8.368
4::657::31.424
4::658::8.403
4::659::8.298
4::660::1.572
4::661::7.407
4::662::14.76
4::663::10.08
4::664::19.011
4::665::16.194
4::666::16.194
4::667::16.129
4::668::15.325
4::669::16.129
4::670::12.096
4::671::65.764
4::672::4.975
4::673::0.674
4::674::12.658
4::675::6.0
4::677::8.658
4::678::3.831
4::679::3.846
4::680::3.875
4::681::3.629
4::682::6.25
4::683::6.349
4::684::6.369
4::685::6.349
4::686::3.552
4::687::6.644
4::688::6.43
4::689::6.451
4::690::6.41
4::691::3.571
4::692::6.849
4::693::6.389
4::694::6.666
4::695::6.43
4::696::35.182
4::697::3.898
4::698::0.844
4::699::17.977
4::700::13.274
4::701::3.546
4::702::6.644
4::703::6.622
4::704::6.369
4::705::6.825
4::706::3.759
4::707::7.518
4::708::3.755
4::709::14.981
4::710::2.465
4::711::12.165
4::712::7.633
4::714::10.989
4::715::7.812
4::716::15.873
4::717::9.765
4::718::3.669
4::719::4.31
4::720::8.583
4::721::7.984
4::722::16.326
4::723::4.237
4::724::8.474
4::725::12.711
4::726::8.474
4::727::4.277
4::728::4.285
4::729::11.4
4::730::20.71
4::731::3.676
4::732::7.547
4::733::7.407
4::734::8.928
4::736::6.479
4::737::13.539
4::738::5.578
4::739::4.373
4::740::7.736
4::741::3.731
4::742::7.692
4::743::6.382
4::744::6.437
4::746::3.69
4::747::7.407
4::748::9.852
4::749::5.405
4::750::6.578
4::751::13.157
4::752::3.921
4::753::3.539
4::754::5.649
4::755::10.638
4::756::4.106
4::757::6.172
4::758::3.853
4::759::7.751
4::760::4.166
4::761::25.0
4::762::20.739
4::763::46.971
4::764::1.021
4::765::6.787
4::766::1.048
4::767::5.076
4::768::2.129
4::769::73.61
4::770::7.751
4::771::0.843
4::772::3.937
4::773::3.802
4::774::0.193
4::776::5.215
4::777::3.407
4::778::6.711
4::779::4.531
4::780::4.68
4::781::5.758
4::782::3.831
4::783::9.56
4::784::15.209
4::785::5.555
4::786::11.07
4::787::6.768
4::788::13.605
4::789::7.772
4::790::4.576
4::791::11.764
4::792::3.937
4::793::4.237
4::795::3.472
4::796::4.618
4::797::28.88
4::799::5.514
4::800::61.911
4::801::26.95
4::803::6.578
4::804::3.731
4::805::5.376
4::806::9.153
4::807::4.192
4::808::2.677
4::809::5.504
4::810::10.928
4::811::7.905
4::812::4.008
4::813::2.583
4::814::4.878
4::815::5.415
4::816::4.175
4::817::0.225
4::819::0.786
4::820::7.092
4::821::15.345
4::822::3.846
4::823::2.614
4::825::27.45
4::826::3.478
4::827::6.315
4::828::12.968
4::829::5.244
4::830::4.319
4::831::3.929
4::832::3.649
4::833::2.205
4::834::0.326
4::835::3.389
4::836::5.802
4::837::4.081
4::839::4.518
4::840::6.185
4::841::0.207
4::842::3.238
4::844::1.103
4::845::7.736
4::846::264.301
4::847::5.102
4::848::61.755
4::849::33.63
4::850::41.362
4::852::70.534
4::853::6.884
4::854::4.024
4::855::7.683
4::856::4.597
4::857::3.78
4::858::3.759
4::860::4.291
4::861::4.524
4::862::3.944
4::863::6.048
4::894::5.309
4::895::0.941
4::896::32.258
4::897::31.914
4::898::10.948
4::899::22.727
4::900::22.727
4::901::16.129
4::902::32.786
4::903::15.789
4::904::17.241
4::906::17.857
4::907::17.857
4::908::5.865
4::909::6.872
4::910::299.638
4::911::17.73
4::912::57.377
4::913::15.418
4::914::11.718
4::915::22.9
4::916::22.9
4::917::10.791
4::918::23.255
4::920::121.765
4::921::65.909
4::922::121.212
4::923::827.312
4::924::6.872
4::925::106.936
4::926::9.174
4::927::212.543
4::928::5.681
4::929::25.0
4::930::36.585
4::931::20.134
4::932::6.999
4::933::25.641
4::934::13.201
4::935::7.079
4::936::39.215
4::937::8.264
4::938::7.722
4::939::4.219
4::940::7.017
4::941::10.714
4::942::21.686
4::943::54.263
4::944::7.299
4::945::14.134
4::948::15.151
4::949::0.356
4::951::7.518
4::952::23.622
4::953::32.258
4::954::8.163
4::955::7.782
4::956::13.452
4::957::10.38
4::958::12.5
4::959::24.39
4::961::4.683
4::962::477.697
4::963::129.151
4::964::8.064
4::965::7.751
4::967::7.142
4::968::6.92
4::969::7.042
4::970::4.683
4::971::3.642
4::972::6.92
4::973::131.067
4::974::6.734
4::975::23.333
4::976::8.379
4::977::726.745
4::978::29.126
4::979::7.38
4::980::72.234
4::981::8.032
4::982::7.894
4::983::55.718
4::984::10.178
4::985::12.244
4::986::3.407
4::987::18.987
4::988::15.267
4::989::5.221
4::990::7.968
4::991::11.952
4::992::128.313
4::993::128.214
4::994::129.507
4::995::126.323
4::996::132.224
4::997::336.582
4::998::7.49
4::999::5.167
4::1000::11.32
4::1001::7.662
4::1002::0.283
4::1003::36.764
4::1004::7.874
4::1005::7.751
4::1006::7.246
4::1007::7.751
4::1008::8.196
4::1009::7.142
4::1010::76.923
4::1011::27.131
4::1012::3.424
4::1013::7.968
4::1014::443.41
4::1015::12.244
4::1016::12.195
4::1017::5.509
4::1019::7.843
4::1023::15.936
4::1024::13.888
4::1025::6.944
4::1026::7.782
4::1027::11.029
4::1030::11.406
4::1031::17.964
4::1032::421.671
4::1033::28.037
4::1034::26.785
4::1035::3.257
4::1036::18.181
4::1037::10.989
4::1038::22.222
4::1039::21.582
4::1040::11.029
4::1041::22.058
4::1042::22.222
4::1044::15.197
4::1045::12.539
4::1046::7.782
4::1047::12.345
4::1048::7.22
4::1049::7.874
4::1050::13.003
4::1051::12.345
4::1052::22.883
4::1053::20.594
4::1054::16.317
4::1055::19.067
4::1082::6.651
4::1083::23.437
4::1084::24.0
4::1085::24.193
4::1086::10.135
4::1087::20.134
4::1088::20.134
4::1089::13.452
4::1090::26.548
4::1091::26.785
4::1092::12.0
4::1093::86.956
4::1094::25.641
4::1095::25.641
4::1096::80.971
4::1097::25.423
4::1098::25.423
4::1099::86.58
4::1100::25.423
4::1101::25.423
4::1102::86.58
4::1103::25.641
4::1104::25.862
4::1105::12.605
4::1107::17.699
4::1108::5.673
4::1109::8.695
4::1110::8.08
4::1111::6.98
4::1112::7.936
4::1113::7.259
4::1114::6.772
4::1115::5.917
4::1116::9.153
4::1117::6.535
4::1118::8.658
4::1119::9.852
4::1120::4.784
4::1121::6.379
4::1122::15.151
4::1125::2.491
4::1126::19.48
4::1127::26.143
4::1128::63.876
4::1129::23.952
4::1130::18.75
4::1131::8.639
4::1132::129.161
4::1133::3.656
4::1134::7.092
4::1135::16.528
4::1136::15.748
4::1137::16.26
4::1139::15.222
4::1140::23.809
4::1141::23.936
4::1142::4.889
4::1143::13.333
4::1144::13.422
4::1145::1.539
4::1146::14.018
4::1147::13.274
4::1148::84.592
4::1149::9.132
4::1150::17.021
4::1151::13.293
4::1152::23.195
4::1153::23.316
4::1154::23.437
4::1155::8.955
4::1156::25.0
4::1157::28.571
4::1158::49.079
4::1159::8.403
4::1160::52.631
4::1161::25.21
4::1162::28.301
4::1163::5.738
4::1164::11.577
4::1165::21.739
4::1166::3.565
4::1167::23.622
4::1168::36.231
4::1169::36.496
4::1171::9.768
4::1172::7.812
4::1173::9.925
4::1174::13.953
4::1175::19.531
4::1176::3.891
4::1177::5.882
4::1178::3.35
4::1179::8.928
4::1180::390.325
4::1181::17.391
4::1183::8.746
4::1184::4.434
4::1185::11.904
4::1186::27.088
4::1187::3.289
4::1188::0.977
4::1189::8.333
4::1190::8.888
4::1192::3.571
4::1193::4.545
4::1194::969.151
4::1195::3.921
4::1196::3.062
4::1197::4.255
4::1198::15.486
4::1199::11.173
4::1200::3.846
4::1202::4.769
4::1203::5.813
4::1204::1.818
4::1205::4.761
4::1206::15.521
4::1207::3.22
4::1208::9.174
4::1209::17.452
4::1210::6.085
4::1211::12.17
4::1212::5.347
4::1213::6.745
4::1214::10.416
4::1215::5.42
4::1216::5.555
4::1217::4.109
4::1218::24.39
4::1219::26.315
4::1220::11.299
4::1221::9.966
4::1222::7.537
4::1223::20.134
4::1224::43.478
4::1225::42.857
4::1226::38.095
4::1227::41.095
4::1228::42.452
4::1229::43.062
4::1230::38.277
4::1231::42.857
4::1232::42.654
4::1233::43.062
4::1234::38.095
4::1235::40.723
4::1236::38.277
4::1237::42.857
4::1238::43.062
4::1239::4.132
4::1240::8.426
4::1241::23.437
4::1242::23.622
4::1243::5.964
4::1244::19.867
4::1245::6.564
4::1246::21.582
4::1247::22.727
4::1248::22.556
4::1249::4.823
4::1250::19.867
4::1251::5.964
4::1252::24.0
4::1253::23.622
4::1254::5.722
4::1255::18.518
4::1256::81.081
4::1257::5.141
4::1258::33.653
4::1259::37.037
4::1260::4.511
4::1261::20.27
4::1262::20.27
4::1263::2.467
4::1264::24.793
4::1265::7.407
4::1266::24.0
4::1267::6.012
4::1268::24.0
4::1269::7.159
4::1270::25.641
4::1271::25.862
4::1272::6.908
4::1273::27.586
4::1274::26.315
4::1276::582.031
4::1277::900.0
4::1279::423.076
4::1281::240.31
4::1282::1000.0
4::1283::461.538
4::1284::430.769
4::1286::620.155
4::1287::1000.0
4::1288::234.645
4::1289::429.687
4::1290::921.259
4::1291::591.24
4::1294::440.944
4::1295::468.75
4::1299::244.094
4::1300::559.055
4::1301::3.795
4::1302::22.857
4::1303::18.292
4::1304::5.089
4::1305::24.242
4::1306::12.121
4::1307::12.195
4::1308::6.88
4::1309::4.273
4::1310::4.942
4::1311::20.512
4::1312::20.833
4::1313::25.806
4::1314::19.354
4::1315::3.344
4::1317::3.436
4::1318::4.329
4::1319::3.642
4::1320::4.184
4::1321::8.714
4::1322::44.303
4::1323::40.0
4::1324::30.534
4::1325::22.222
4::1326::4.255
4::1327::24.163
4::1328::26.49
4::1329::26.845
4::1331::3.322
4::1332::2.4
4::1333::3.407
4::1335::360.759
4::1336::4.464
4::1337::3.752
4::1338::4.385
4::1339::32.0
4::1340::8.968
4::1341::8.498
4::1342::12.658
4::1343::16.597
4::1344::9.237
4::1346::36.363
4::1347::9.925
4::1348::27.586
4::1352::3.703
4::1353::5.78
4::1354::22.556
4::1355::22.556
4::1356::5.05
4::1357::3.546
4::1358::12.544
4::1359::10.362
4::1360::25.641
4::1361::8.988
4::1362::38.004
4::1363::448.979
4::1364::6.355
4::1365::29.629
4::1366::2.706
4::1367::9.546
4::1368::13.333
4::1370::2.398
4::1371::26.845
4::1372::6.88
4::1373::16.26
4::1374::16.26
4::1375::16.528
4::1376::12.82
4::1377::75.187
4::1378::34.408
4::1379::448.979
4::1380::6.802
4::1381::20.942
4::1382::7.792
4::1383::4.672
4::1384::16.666
4::1386::6.127
4::1387::16.025
4::1388::16.025
4::1391::6.521
4::1392::14.492
4::1393::5.517
4::1394::73.818
4::1395::164.835
4::1396::10.777
4::1398::26.595
4::1399::4.301
4::1400::17.488
4::1401::6.833
4::1402::6.802
4::1403::26.666
4::1404::4.866
4::1405::2.169
4::1406::3.976
4::1407::2.247
4::1408::5.449
4::1409::2.389
4::1410::5.714
4::1411::3.125
4::1412::6.116
4::1413::2.989
4::1414::6.079
4::1415::2.525
4::1416::6.369
4::1417::9.615
4::1419::9.589
4::1420::58.333
4::1421::5.504
4::1422::5.836
4::1423::5.39
4::1424::10.723
4::1425::13.071
4::1429::24.242
4::1430::60.422
4::1431::10.169
4::1432::696.202
4::1433::4.83
4::1434::17.391
4::1435::8.032
4::1436::15.748
4::1437::9.057
4::1439::8.35
4::1440::13.513
4::1441::95.541
4::1442::173.611
4::1443::4.651
4::1444::27.21
4::1445::4.273
4::1446::26.49
4::1447::10.327
4::1448::89.766
4::1449::37.878
4::1450::10.416
4::1451::16.194
4::1452::19.607
4::1453::9.596
4::1454::8.163
4::1455::8.379
4::1456::9.345
4::1457::4.326
4::1458::449.218
4::1459::15.847
4::1460::5.181
4::1461::10.434
4::1462::3.271
4::1463::29.268
4::1464::6.41
4::1465::5.354
4::1466::7.614
4::1467::6.41
4::1468::8.032
4::1469::4.444
4::1470::3.891
4::1471::12.704
4::1472::1.431
4::1473::1.946
4::1474::12.195
4::1475::11.65
4::1476::1.71
4::1478::4.081
4::1479::5.905
4::1480::8.319
4::1481::49.876
4::1482::6.091
4::1483::22.587
4::1484::31.496
4::1485::4.938
4::1486::6.507
4::1487::3.61
4::1488::4.089
4::1489::4.484
4::1490::259.204
4::1491::6.237
4::1492::10.482
4::1493::6.833
4::1494::10.05
4::1495::273.996
4::1496::6.833
4::1497::2.392
4::1498::6.319
4::1499::11.976
4::1500::2.803
4::1501::11.56
4::1502::18.053
4::1504::2.531
4::1505::2.383
4::1506::8.025
4::1507::64.197
4::1508::656.25
4::1509::4.069
4::1510::1.692
4::1511::2.737
4::1512::224.622
4::1513::5.217
4::1514::19.736
4::1515::19.607
4::1516::102.605
4::1517::6.024
4::1518::14.598
4::1519::21.897
4::1520::8.156
4::1521::2.506
4::1523::3.372
4::1524::1.757
4::1525::4.574
4::1526::3.025
4::1527::35.842
4::1529::4.01
4::1530::2.49
4::1531::12.987
4::1532::8.438
4::1533::542.168
4::1534::543.041
4::1535::113.978
4::1548::2.547
4::1549::4.975
4::1550::3.502
4::1551::3.496
4::1552::3.539
4::1553::3.502
4::1554::5.3
4::1555::3.546
4::1556::2.096
4::1557::10.722
4::1558::1.346
4::1559::3.389
4::1560::7.092
4::1561::3.131
4::1562::2.949
4::1563::27.173
4::1564::4.201
4::1565::5.042
4::1566::5.3
4::1567::75.697
4::1568::24.39
4::1569::116.279
4::1570::15.228
4::1571::44.444
4::1572::42.857
4::1573::8.196
4::1574::23.622
4::1576::112.994
4::1577::337.349
4::1578::113.314
4::1579::337.349
4::1580::7.782
4::1581::13.736
4::1582::115.044
4::1583::7.425
4::1584::13.043
4::1585::7.843
4::1586::8.547
4::1587::255.586
4::1588::8.032
4::1589::5.703
4::1590::11.494
4::1591::11.32
4::1592::7.38
4::1593::14.545
4::1594::17.857
4::1595::13.452
4::1596::2.865
4::1597::37.755
4::1598::5.084
4::1599::7.556
4::1600::9.966
4::1601::7.731
4::1602::15.151
4::1604::15.625
4::1605::24.725
4::1606::25.575
4::1608::25.641
4::1609::25.352
4::1610::5.665
4::1611::27.624
4::1613::5.249
4::1614::8.264
4::1615::16.304
4::1616::7.633
4::1617::8.264
4::1618::16.483
4::1619::8.174
4::1620::16.304
4::1621::5.464
4::1622::10.81
4::1623::7.334
4::1624::36.269
4::1625::5.698
4::1626::5.376
4::1627::9.784
4::1628::5.747
4::1629::6.655
4::1630::3.861
4::1631::10.23
4::1632::1.956
4::1633::155.509
4::1634::10.282
4::1635::11.695
4::1636::5.524
4::1637::16.722
4::1638::32.467
4::1639::32.679
4::1640::32.894
4::1641::32.679
4::1642::32.679
4::1643::32.467
4::1644::32.467
4::1646::32.467
4::1647::32.679
4::1648::32.679
4::1649::32.258
4::1650::32.679
4::1651::32.679
4::1652::32.051
4::1653::32.679
4::1654::32.467
4::1655::32.679
4::1656::32.679
4::1657::32.679
4::1658::32.679
4::1659::32.679
4::1660::32.894
4::1661::32.467
4::1662::32.679
4::1663::32.679
4::1664::26.143
4::1665::32.679
4::1666::25.252
4::1667::32.467
4::1668::32.679
4::1669::32.679
4::1671::32.679
4::1672::51.282
4::1673::32.679
4::1674::32.467
4::1675::32.679
4::1676::26.315
4::1677::32.679
4::1678::32.467
4::1679::32.679
4::1680::32.258
4::1682::32.467
4::1683::26.315
4::1684::31.645
4::1685::32.679
4::1686::32.467
4::1687::32.679
4::1688::32.258
4::1689::32.679
4::1690::32.679
4::1691::32.258
4::1692::32.467
4::1693::32.679
4::1694::24.509
4::1695::32.051
4::1696::32.679
4::1697::32.679
4::1698::32.679
4::1699::32.051
4::1700::32.679
4::1701::131.034
4::1702::570.765
4::1703::413.793
4::1704::376.712
4::1705::406.896
4::1706::801.369
4::1709::891.891
4::1711::213.793
4::1712::554.794
4::1713::386.206
4::1714::890.41
4::1715::486.301
4::1717::340.72
4::1718::390.41
4::1719::482.993
4::1720::897.959
4::1721::410.958
4::1723::376.712
4::1724::554.794
4::1725::795.918
4::1726::878.378
4::1727::333.333
4::1730::386.206
4::1732::154.734
4::1733::568.129
4::1734::795.918
4::1736::379.31
4::1737::404.109
4::1738::213.793
4::1741::386.206
4::1742::884.353
4::1743::482.993
4::1745::554.794
4::1746::408.163
4::1748::9.523
4::1749::19.108
4::1750::1.516
4::1751::3.695
4::1752::20.134
4::1753::16.949
4::1754::8.645
4::1755::23.668
4::1756::11.627
4::1757::17.647
4::1758::0.147
4::1759::7.067
4::1760::17.667
4::1761::138.461
4::1762::7.017
4::1763::7.017
4::1764::10.706
4::1765::10.791
4::1766::370.956
4::1767::4.938
4::1768::9.756
4::1769::2.004
4::1770::9.009
4::1771::13.986
4::1772::14.388
4::1773::14.492
4::1774::10.416
4::1775::13.698
4::1776::21.621
4::1777::13.114
4::1778::13.377
4::1779::10.799
4::1780::10.416
4::1781::14.388
4::1782::7.067
4::1783::16.853
4::1784::29.776
4::1785::7.518
4::1786::14.084
4::1787::13.793
4::1788::10.893
4::1789::10.752
4::1790::10.94
4::1791::11.049
4::1792::9.836
4::1793::10.238
4::1794::20.833
4::1795::41.379
4::1796::14.234
4::1797::27.397
4::1799::22.727
4::1800::6.849
4::1801::10.256
4::1802::11.194
4::1803::14.814
4::1804::13.071
4::1805::11.869
4::1806::22.54
4::1807::11.799
4::1808::10.909
4::1809::7.551
4::1810::29.52
4::1811::14.814
4::1812::9.09
4::1813::14.652
4::1814::12.121
4::1815::13.513
4::1816::44.289
4::1817::8.287
4::1818::7.662
4::1820::83.932
4::1821::9.803
4::1822::4.683
4::1823::10.416
4::1824::7.556
4::1825::12.012
4::1826::9.708
4::1827::37.906
4::1828::10.344
4::1829::11.673
4::1830::11.235
4::1831::11.111
4::1832::64.864
4::1833::14.084
4::1834::7.905
4::1835::10.714
4::1836::10.83
4::1837::10.791
4::1838::10.948
4::1839::10.791
4::1842::10.025
4::1843::10.752
4::1844::7.947
4::1845::6.756
4::1846::14.285
4::1847::10.256
4::1848::10.126
4::1849::189.61
4::1851::2.628
4::1852::3.367
4::1854::6.042
4::1855::8.097
4::1856::6.389
4::1857::10.416
4::1862::7.575
4::1863::11.952
4::1864::20.0
4::1865::18.181
4::1866::406.771
4::1867::4.866
4::1868::4.842
4::1869::4.901
4::1870::6.986
4::1871::7.029
4::1872::7.067
4::1873::7.279
4::1874::7.054
4::1875::3.436
4::1876::6.033
4::1877::10.169
4::1878::7.246
4::1879::3.886
4::1880::15.463
4::1881::5.586
4::1882::5.333
4::1883::16.129
4::1884::1.106
4::1885::8.595
4::1886::9.107
4::1887::5.076
4::1888::8.021
4::1889::7.13
4::1890::6.535
4::1891::5.977
4::1892::17.582
4::1893::36.124
4::1894::5.952
4::1896::6.012
4::1897::16.835
4::1899::9.23
4::1900::15.748
4::1902::0.636
4::1903::7.181
4::1904::3.484
4::1905::19.108
4::1906::238.636
4::1907::37.974
4::1908::38.461
4::1909::16.439
4::1910::16.571
4::1911::1.665
4::1912::11.278
4::1913::436.0
4::1914::16.194
4::1915::2.455
4::1916::29.268
4::1917::13.157
4::1918::10.101
4::1919::15.873
4::1921::154.255
4::1922::13.937
4::1923::9.9
4::1924::24.59
4::1925::12.0
4::1926::9.404
4::1928::10.169
4::1929::7.263
4::1930::13.888
4::1931::12.605
4::1932::25.0
4::1933::14.981
4::1934::14.184
4::1935::7.246
4::1936::11.278
4::1937::15.151
4::1938::11.278
4::1939::11.363
4::1940::15.151
4::1941::10.38
4::1942::2.333
4::1943::14.545
4::1944::11.32
4::1945::10.238
4::1946::13.274
4::1948::26.548
4::1949::11.857
4::1950::22.727
4::1951::23.622
4::1952::19.354
4::1953::24.0
4::1954::12.605
4::1955::25.21
4::1956::24.793
4::1957::12.658
4::1958::26.086
4::1959::26.086
4::1960::13.761
4::1961::27.522
4::1962::13.043
4::1963::26.086
4::1964::123.239
4::1965::10.791
4::1966::14.598
4::1967::22.556
4::1968::14.925
4::1969::21.126
4::1970::159.305
4::1971::6.097
4::1972::42.929
4::1973::7.968
4::1974::7.272
4::1975::12.987
4::1976::8.888
4::1977::13.157
4::1978::8.658
4::1979::13.157
4::1981::183.673
4::1983::19.851
4::1984::6.557
4::1985::305.555
4::1986::17.301
4::1987::4.437
4::1988::8.13
4::1989::9.242
4::1990::20.761
4::1991::8.81
4::1992::7.547
4::1993::10.869
4::1994::21.428
4::1995::11.718
4::1996::26.785
4::1997::12.897
4::1998::5.434
4::1999::12.145
4::2000::8.583
4::2001::16.949
4::2002::8.51
4::2003::13.333
4::2004::2.012
4::2005::7.547
4::2006::2.587
4::2007::6.944
4::2009::17.621
4::2010::15.151
4::2011::21.276
4::2012::16.877
4::2013::14.981
4::2014::12.0
4::2015::8.196
4::2016::6.622
4::2018::136.986
4::2019::8.81
4::2020::8.474
4::2021::42.735
4::2022::8.51
4::2023::12.295
4::2025::7.481
4::2026::211.184
4::2027::4.545
4::2028::8.849
4::2029::13.201
4::2030::16.806
4::2031::12.244
4::2033::13.157
4::2034::13.761
4::2035::6.711
4::2036::93.333
4::2037::12.711
4::2038::7.075
4::2039::6.726
4::2040::13.636
4::2041::5.185
4::2042::4.545
4::2043::6.015
4::2044::4.518
4::2045::5.822
4::2046::4.291
4::2047::5.925
4::2048::14.652
4::2049::5.788
4::2050::7.281
4::2051::9.9
4::2052::19.801
4::2053::19.801
4::2054::4.746
4::2055::6.593
4::2056::5.964
4::2057::130.136
4::2058::17.341
4::2059::6.276
4::2060::993.07
4::2061::7.246
4::2062::19.277
4::2063::977.408
4::2064::7.142
4::2065::7.042
4::2066::12.552
4::2067::24.59
4::2068::12.396
4::2069::24.793
4::2070::12.396
4::2071::24.193
4::2072::10.752
4::2073::21.739
4::2074::21.739
4::2075::5.555
4::2076::1.872
4::2078::50.847
4::2079::50.847
4::2080::31.25
4::2081::32.786
4::2083::7.117
4::2084::1.589
4::2085::7.194
4::2086::15.432
4::2087::11.32
4::2088::6.25
4::2090::79.136
4::2091::13.513
4::2092::10.344
4::2093::10.948
4::2094::13.698
4::2095::27.108
4::2096::10.025
4::2097::7.731
4::2098::58.697
4::2099::0.925
4::2100::17.094
4::2101::6.389
4::2102::6.369
4::2103::15.576
4::2104::48.78
4::2105::27.692
4::2106::280.056
4::2107::11.363
4::2108::10.83
4::2109::12.195
4::2110::15.384
4::2111::10.948
4::2112::10.344
4::2113::15.267
4::2114::7.518
4::2115::6.578
4::2116::6.125
4::2117::669.51
4::2118::25.442
4::2119::16.326
4::2120::11.538
4::2122::246.782
4::2123::16.528
4::2124::30.769
4::2125::90.37
4::2126::123.893
4::2127::19.512
4::2129::11.07
4::2130::2.384
4::2131::6.507
4::2132::5.882
4::2133::5.576
4::2134::4.514
4::2135::7.142
4::2136::7.142
4::2137::6.315
4::2138::6.06
4::2139::5.033
4::2140::3.466
4::2141::6.097
4::2142::4.444
4::2143::6.55
4::2144::4.392
4::2145::3.759
4::2146::3.43
4::2147::4.032
4::2148::4.0
4::2149::4.792
4::2150::5.244
4::2151::6.0
4::2152::4.889
4::2153::6.833
4::2154::6.342
4::2155::5.405
4::2156::13.307
4::2157::5.847
4::2158::3.281
4::2159::4.511
4::2160::10.738
4::2161::24.096
4::2162::24.024
4::2163::24.024
4::2164::24.024
4::2165::6.932
4::2166::10.416
4::2167::20.689
4::2168::20.833
4::2169::125.193
4::2170::8.771
4::2171::6.172
4::2172::232.488
4::2173::14.705
4::2174::14.285
4::2176::14.705
4::2177::14.184
4::2178::14.814
4::2179::14.705
4::2180::14.814
4::2181::14.285
4::2182::14.492
4::2183::20.134
4::2184::3.194
4::2185::34.364
4::2186::6.696
4::2187::34.364
4::2188::7.117
4::2189::12.307
4::2190::40.625
4::2191::5.747
4::2192::8.746
4::2193::9.584
4::2194::13.888
4::2195::9.063
4::2196::14.005
4::2197::11.799
4::2198::28.767
4::2199::51.162
4::2200::140.939
4::2201::42.598
4::2202::8.797
4::2203::29.925
4::2205::9.195
4::2206::3.147
4::2207::13.333
4::2208::10.471
4::2209::5.464
4::2210::8.45
4::2211::8.019
4::2212::6.498
4::2213::23.622
4::2214::46.875
4::2215::46.875
4::2216::5.94
4::2217::6.864
4::2218::13.333
4::2220::31.531
4::2221::737.179
4::2222::1.48
4::2223::13.392
4::2224::17.857
4::2225::36.036
4::2226::4.149
4::2227::29.126
4::2228::12.793
4::2229::43.689
4::2230::4.395
4::2231::8.733
4::2232::27.607
4::2233::1.391
4::2234::9.615
4::2235::6.772
4::2236::7.211
4::2237::14.218
4::2238::6.276
4::2239::13.215
4::2240::25.114
4::2241::6.849
4::2242::10.101
4::2243::7.299
4::2244::2.265
4::2245::19.753
4::2246::3.179
4::2247::4.842
4::2249::17.006
4::2250::4.415
4::2251::28.888
4::2252::21.582
4::2253::21.739
4::2254::52.631
4::2255::39.473
4::2256::103.671
4::2257::6.472
4::2258::9.966
4::2259::6.006
4::2260::10.526
4::2261::5.291
4::2262::10.526
4::2263::277.397
4::2264::10.362
4::2265::6.382
4::2268::12.82
4::2269::12.738
4::2271::6.389
4::2272::5.78
4::2273::11.235
4::2274::11.428
4::2275::6.43
4::2276::157.975
4::2277::743.016
4::2278::3.891
4::2279::568.098
4::2280::8.67
4::2281::65.637
4::2282::6.369
4::2284::9.111
4::2285::4.024
4::2286::14.598
4::2287::8.771
4::2288::4.028
4::2289::6.25
4::2290::64.885
4::2291::5.952
4::2292::126.272
4::2293::55.214
4::2294::11.961
4::2295::10.256
4::2296::9.259
4::2297::16.339
4::2298::4.504
4::2299::4.04
4::2300::7.194
4::2301::9.646
4::2302::11.695
4::2303::96.899
4::2304::4.338
4::2305::7.653
4::2306::15.384
4::2307::15.228
4::2308::3.906
4::2309::2.123
4::2310::3.367
4::2311::10.273
4::2312::10.135
4::2313::7.017
4::2314::6.92
4::2316::61.31
4::2317::5.102
4::2318::14.336
4::2319::1.547
4::2320::4.213
4::2321::4.347
4::2322::4.444
4::2323::5.714
4::2324::0.568
4::2325::3.436
4::2326::8.421
4::2327::10.183
4::2328::6.172
4::2329::19.396
4::2330::19.65
4::2331::6.593
4::2332::7.389
4::2334::100.719
4::2336::34.965
4::2337::15.037
4::2338::285.185
4::2339::14.925
4::2340::108.786
4::2341::18.072
4::2343::601.851
4::2344::4.739
4::2345::85.365
4::2346::6.329
4::2347::14.234
4::2348::8.902
4::2349::7.142
4::2350::10.791
4::2351::6.269
4::2352::4.658
4::2354::9.287
4::2355::6.688
4::2356::6.309
4::2357::21.428
4::2358::5.576
4::2359::3.875
4::2360::6.5
4::2361::3.514
4::2362::7.117
4::2363::5.008
4::2364::5.366
4::2365::5.995
4::2366::1.712
4::2367::4.206
4::2368::5.49
4::2369::20.671
4::2370::38.461
4::2372::39.024
4::2373::38.834
4::2374::38.834
4::2375::38.277
4::2376::37.735
4::2377::38.834
4::2378::38.834
4::2379::38.834
4::2380::39.024
4::2381::37.209
4::2382::35.242
4::2383::37.383
4::2384::38.834
4::2385::39.024
4::2386::39.024
4::2387::39.024
4::2388::38.834
4::2389::37.558
4::2390::39.024
4::2391::38.834
4::2392::39.024
4::2393::81.967
4::2394::23.809
4::2395::24.193
4::2396::24.59
4::2397::8.955
4::2398::17.857
4::2399::16.129
4::2400::9.493
4::2401::18.75
4::2402::3.952
4::2403::10.489
4::2404::20.689
4::2405::6.25
4::2406::20.689
4::2407::14.336
4::2408::231.012
4::2409::21.126
4::2410::28.571
4::2411::23.166
4::2412::22.641
4::2413::37.313
4::2414::45.112
4::2415::32.467
4::2416::8.875
4::2417::8.695
4::2418::7.142
4::2419::10.335
4::2422::14.388
4::2423::71.676
4::2424::6.472
4::2425::14.492
4::2426::28.248
4::2427::10.752
4::2428::6.968
4::2429::38.938
4::2430::8.13
4::2431::8.658
4::2432::5.253
4::2433::4.065
4::2435::10.38
4::2436::8.746
4::2437::13.513
4::2439::15.209
4::2440::7.22
4::2441::5.291
4::2442::4.878
4::2444::8.823
4::2445::12.779
4::2446::12.285
4::2447::10.452
4::2449::13.793
4::2450::37.162
4::2451::10.791
4::2452::6.64
4::2453::144.465
4::2454::10.452
4::2455::21.276
4::2457::21.126
4::2458::10.909
4::2459::21.897
4::2460::21.897
4::2461::9.771
4::2462::18.987
4::2463::19.354
4::2464::11.627
4::2465::23.622
4::2466::11.952
4::2467::23.622
4::2468::9.316
4::2469::18.404
4::2470::18.633
4::2472::114.285
4::2473::22.075
4::2474::228.571
4::2475::58.064
4::2476::71.428
4::2478::31.358
4::2479::108.695
4::2480::62.893
4::2481::71.942
4::2482::71.942
4::2483::94.594
4::2484::202.898
4::2485::57.971
4::2486::36.101
4::2487::14.164
4::2488::107.526
4::2489::115.107
4::2490::11.538
4::2491::7.692
4::2492::15.037
4::2493::9.456
4::2494::14.814
4::2496::18.939
4::2499::10.6
4::2500::14.388
4::2501::115.942
4::2502::12.096
4::2503::26.086
4::2504::7.874
4::2505::7.692
4::2506::8.032
4::2507::14.652
4::2508::25.477
4::2509::7.547
4::2510::13.888
4::2512::8.474
4::2513::8.219
4::2514::12.145
4::2515::7.142
4::2516::116.638
4::2517::28.301
4::2518::8.403
4::2519::7.299
4::2520::8.23
4::2521::16.528
4::2522::12.195
4::2523::14.492
4::2524::12.396
4::2525::7.142
4::2526::8.403
4::2527::23.166
4::2528::8.23
4::2529::13.55
4::2530::10.309
4::2531::10.471
4::2532::50.0
4::2535::7.812
4::2536::11.583
4::2537::23.255
4::2538::23.076
4::2539::5.859
4::2540::6.802
4::2541::7.444
4::2542::11.952
4::2543::23.809
4::2544::10.989
4::2545::21.428
4::2546::22.058
4::2547::21.897
4::2548::10.204
4::2549::0.887
4::2550::8.72
4::2551::8.196
4::2552::5.87
4::2553::1.102
4::2554::20.0
4::2555::11.673
4::2557::9.146
4::2559::162.297
4::2560::24.193
4::2561::4.769
4::2562::24.39
4::2563::24.193
4::2564::493.435
4::2565::15.655
4::2566::11.857
4::2567::13.333
4::2568::26.143
4::2570::1.311
4::2571::12.145
4::2572::6.896
4::2573::224.637
4::2574::226.691
4::2575::11.538
4::2576::34.013
4::2577::10.869
4::2578::16.46
4::2579::5.167
4::2580::197.53
4::2581::2.129
4::2582::8.583
4::2583::8.583
4::2584::8.333
4::2585::8.733
4::2586::5.27
4::2587::12.562
4::2588::18.518
4::2589::2.01
4::2591::96.601
4::2592::4.75
4::2593::20.501
4::2594::1.694
4::2595::4.04
4::2596::3.868
4::2597::3.906
4::2598::3.603
4::2599::3.898
4::2600::2.307
4::2601::4.716
4::2602::8.658
4::2603::5.05
4::2604::0.421
4::2605::4.005
4::2606::3.642
4::2609::2.633
4::2610::26.252
4::2611::36.585
4::2612::32.52
4::2613::39.603
4::2615::16.444
4::2616::13.85
4::2618::2.652
4::2619::3.405
4::2620::3.452
4::2621::9.287
4::2622::2.063
4::2623::3.07
4::2624::2.345
4::2625::9.652
4::2626::11.533
4::2627::3.521
4::2628::2.631
4::2629::15.765
4::2630::4.231
4::2631::68.296
4::2632::395.683
4::2633::780.952
4::2634::709.523
4::2635::147.619
4::2636::237.458
4::2637::344.497
4::2638::266.666
4::2639::288.461
4::2640::619.047
4::2641::264.423
4::2643::12.765
4::2644::52.034
4::2645::108.726
4::2646::1.07
4::2647::1.183
4::2648::1.186
4::2649::6.211
4::2650::12.578
4::2651::3.5
4::2652::8.915
4::2653::11.363
4::2654::86.223
4::2655::63.157
4::2656::3.015
4::2657::1.282
4::2658::4.893
4::2659::5.747
4::2660::2.577
4::2662::13.888
4::2663::7.181
4::2664::51.316
4::2665::10.416
4::2666::2.222
4::2667::64.899
4::2668::536.312
4::2669::13.186
4::2670::12.987
4::2671::3.205
4::2673::31.837
4::2674::9.845
4::2675::2.304
4::2676::12.82
4::2677::12.875
4::2678::54.519
4::2679::154.506
4::2680::25.587
4::2681::21.554
4::2682::153.191
4::2683::38.539
4::2684::39.87
4::2685::5.298
4::2686::5.319
4::2687::0.93
4::2688::11.415
4::2689::32.679
4::2691::32.679
4::2692::32.051
4::2693::32.679
4::2694::32.679
4::2695::32.679
4::2696::32.467
4::2697::32.679
4::2698::32.894
4::2699::25.974
4::2700::32.894
4::2701::32.467
4::2703::32.467
4::2704::32.679
4::2705::26.143
4::2706::32.679
4::2708::32.679
4::2709::32.679
4::2710::32.467
4::2711::32.467
4::2712::32.467
4::2713::32.679
4::2714::32.679
4::2715::32.679
4::2716::32.258
4::2717::32.258
4::2718::31.847
4::2719::25.641
4::2720::32.467
4::2721::32.467
4::2722::32.679
4::2723::32.467
4::2724::32.467
4::2725::32.258
4::2726::32.467
4::2727::34.013
4::2728::26.143
4::2729::34.013
4::2730::32.467
4::2731::31.847
4::2732::46.052
4::2733::34.013
4::2734::32.051
4::2735::26.143
4::2736::32.467
4::2737::32.894
4::2738::32.467
4::2739::34.013
4::2740::32.467
4::2741::33.783
4::2742::25.806
4::2743::32.679
4::2744::32.894
4::2745::12.755
4::2746::32.467
4::2747::32.258
4::2748::32.679
4::2749::32.679
4::2750::32.258
4::2751::31.645
4::2752::34.013
4::2753::32.467
4::2754::32.894
4::2755::27.21
4::2756::32.679
4::2757::32.467
4::2758::32.679
4::2759::25.806
4::2760::32.051
4::2761::32.894
4::2762::32.679
4::2763::32.467
4::2764::34.013
4::2765::32.258
4::2766::32.679
4::2767::25.974
4::2768::31.446
4::2769::32.679
4::2770::32.467
4::2772::26.143
4::2773::34.013
4::2774::32.679
4::2775::32.679
4::2776::32.467
4::2777::32.051
4::2778::32.467
4::2779::32.258
4::2780::32.679
4::2781::31.446
4::2782::25.157
4::2783::32.258
4::2784::32.679
4::2785::32.467
4::2786::32.679
4::2787::32.467
4::2788::17.123
4::2789::32.679
4::2790::25.974
4::2791::31.847
4::2792::32.679
4::2793::32.051
4::2794::32.679
4::2795::32.679
4::2797::32.051
4::2798::25.477
4::2799::32.679
4::2800::32.258
4::2801::12.722
4::2802::32.679
4::2803::32.679
4::2804::32.679
4::2805::31.847
4::2806::25.974
4::2807::26.143
4::2808::32.679
4::2809::31.847
4::2810::32.679
4::2811::25.477
4::2813::32.679
4::2814::31.446
4::2815::30.487
4::2816::32.467
4::2817::32.679
4::2818::32.051
4::2819::32.467
4::2820::32.467
4::2821::34.013
4::2822::31.645
4::2823::25.316
4::2824::25.974
4::2825::32.467
4::2826::31.847
4::2827::26.143
4::2828::32.467
4::2829::32.258
4::2830::32.679
4::2833::32.467
4::2834::32.467
4::2835::32.258
4::2836::32.467
4::2837::32.679
4::2838::32.679
4::2839::31.645
4::2840::26.143
4::2841::32.467
4::2842::32.679
4::2844::26.143
4::2845::32.467
4::2847::26.143
4::2848::32.467
4::2849::26.143
4::2850::32.679
4::2851::25.974
4::2852::32.679
4::2853::32.051
4::2856::32.467
4::2857::32.051
4::2858::11.111
4::2859::32.467
4::2860::26.143
4::2861::32.467
4::2862::32.467
4::2863::32.467
4::2864::32.679
4::2865::32.894
4::2866::32.679
4::2867::32.679
4::2868::32.679
4::2869::32.258
4::2870::32.679
4::2871::32.679
4::2872::32.679
4::2873::26.143
4::2874::32.894
4::2875::32.679
4::2876::34.013
4::2877::32.467
4::2878::8.639
4::2879::20.0
4::2880::7.067
4::2881::112.5
4::2882::13.986
4::2883::7.042
4::2884::103.03
4::2886::506.493
4::2888::269.736
4::2889::941.176
4::2891::628.048
4::2893::493.421
4::2897::210.526
4::2899::829.113
4::2900::198.757
4::2902::467.532
4::2904::506.024
4::2905::902.597
4::2906::440.789
4::2908::259.493
4::2910::281.045
4::2911::5.545
4::2912::27.272
4::2913::27.272
4::2914::9.118
4::2915::27.272
4::2916::26.785
4::2917::73.913
4::2918::20.547
4::2919::20.689
4::2920::4.87
4::2921::18.987
4::2922::18.633
4::2923::6.263
4::2924::15.075
4::2925::18.181
4::2926::8.31
4::2927::27.272
4::2928::7.731
4::2929::24.193
4::2930::7.444
4::2931::26.785
4::2932::11.709
4::2933::15.384
4::2934::36.697
4::2935::37.037
4::2936::36.697
4::2937::36.697
4::2938::35.398
4::2939::35.714
4::2940::27.522
4::2941::39.37
4::2942::36.363
4::2943::20.0
4::2944::66.115
4::2945::75.0
4::2946::19.736
4::2947::4.459
4::2948::6.069
4::2949::25.641
4::2950::25.316
4::2951::8.264
4::2952::8.532
4::2953::10.169
4::2954::17.441
4::2955::25.477
4::2957::14.005
4::2958::254.098
4::2959::6.315
4::2960::26.548
4::2961::17.241
4::2962::18.433
4::2963::26.548
4::2964::37.383
4::2966::26.086
4::2967::34.188
4::2969::2.61
4::2970::14.234
4::2971::0.876
4::2973::199.029
4::2974::39.215
4::2976::8.368
4::2977::13.071
4::2978::12.084
4::2979::8.797
4::2980::13.157
4::2981::15.037
4::2982::5.586
4::2983::13.888
4::2985::15.414
4::2986::18.912
4::2987::19.002
4::2988::2.747
4::2989::21.126
4::2990::90.277
4::2991::589.058
4::2992::28.037
4::2993::27.522
4::2994::35.714
4::2995::4.347
4::2996::12.779
4::2997::12.539
4::2999::19.9
4::3001::426.217
4::3002::19.867
4::3003::10.0
4::3004::23.255
4::3006::44.198
4::3007::120.967
4::3008::30.405
4::3009::14.124
4::3010::33.613
4::3011::6.787
4::3012::9.293
4::3013::24.39
4::3014::8.196
4::3015::6.825
4::3016::27.586
4::3017::11.32
4::3018::15.625
4::3019::5.859
4::3021::32.52
4::3022::28.213
4::3024::2.013
4::3025::12.195
4::3026::0.244
4::3027::9.615
4::3028::121.836
4::3029::161.654
4::3030::9.523
4::3031::1.991
4::3032::16.042
4::3033::2.808
4::3034::3.533
4::3035::7.518
4::3036::14.388
4::3037::3.916
4::3038::86.956
4::3039::5.484
4::3040::12.048
4::3041::7.915
4::3042::60.606
4::3044::11.904
4::3045::4.716
4::3046::26.315
4::3047::10.791
4::3048::7.352
4::3049::6.079
4::3051::196.296
4::3052::6.349
4::3053::7.712
4::3054::8.097
4::3055::8.0
4::3056::4.518
4::3058::11.538
4::3059::26.086
4::3060::13.029
4::3061::495.319
4::3062::42.345
4::3064::18.348
4::3065::11.441
4::3066::35.087
4::3067::10.44
4::3069::3.636
4::3070::6.06
4::3071::9.398
4::3072::5.825
4::3073::10.389
4::3074::10.781
4::3075::4.672
4::3076::20.423
4::3077::7.434
4::3078::5.813
4::3079::19.23
4::3080::8.547
4::3082::5.319
4::3084::5.454
4::3085::9.132
4::3086::8.064
4::3087::13.404
4::3088::5.791
4::3089::2.219
4::3090::7.936
4::3091::5.221
4::3092::6.864
4::3093::124.013
4::3094::9.685
4::3095::25.723
4::3096::25.723
4::3097::4.032
4::3099::285.714
4::3100::151.658
4::3102::15.564
4::3103::6.849
4::3104::5.825
4::3105::6.048
4::3106::4.926
4::3107::4.87
4::3108::10.729
4::3109::10.135
4::3110::8.021
4::3111::11.824
4::3112::6.382
4::3113::8.658
4::3114::8.219
4::3115::1.515
4::3116::634.458
4::3117::4.665
4::3118::6.036
4::3119::8.45
4::3120::5.747
4::3121::114.942
4::3122::9.9
4::3123::13.793
4::3124::10.81
4::3125::7.518
4::3126::6.756
4::3127::4.573
4::3128::82.156
4::3129::96.418
4::3130::13.544
4::3131::13.544
4::3132::22.508
4::3133::26.041
4::3134::8.196
4::3135::53.435
4::3136::5.964
4::3137::6.18
4::3138::2.722
4::3139::19.23
4::3140::0.189
4::3141::4.86
4::3142::8.474
4::3143::5.813
4::3144::5.671
4::3145::8.982
4::3146::25.157
4::3147::3.879
4::3148::19.23
4::3149::21.978
4::3150::23.121
4::3151::6.163
4::3152::19.108
4::3153::19.607
4::3154::25.974
4::3155::51.282
4::3156::25.477
4::3157::99.999
4::3158::19.23
4::3159::19.108
4::3160::19.607
4::3161::8.347
4::3162::3.787
4::3164::25.0
4::3165::32.679
4::3166::25.0
4::3167::16.483
4::3168::47.197
4::3169::25.0
4::3170::34.09
4::3171::26.143
4::3172::32.786
4::3173::19.607
4::3174::17.647
4::3175::11.51
4::3176::19.23
4::3177::18.404
4::3178::31.847
4::3179::26.143
4::3180::26.143
4::3182::25.974
4::3183::36.144
4::3184::19.607
4::3185::31.25
4::3186::17.543
4::3187::16.666
4::3188::23.529
4::3189::19.108
4::3190::19.607
4::3191::7.025
4::3192::19.23
4::3193::31.847
4::3194::19.23
4::3195::24.096
4::3196::19.108
4::3197::24.539
4::3198::18.75
4::3199::16.129
4::3200::8.565
4::3201::26.49
4::3202::17.441
4::3203::19.108
4::3204::16.483
4::3205::23.952
4::3206::6.015
4::3207::19.108
4::3208::18.75
4::3209::14.778
4::3210::87.628
4::3211::106.918
4::3212::7.704
4::3213::16.483
4::3214::19.512
4::3215::18.75
4::3216::24.39
4::3217::11.173
4::3218::18.75
4::3220::41.176
4::3221::17.441
4::3223::17.857
4::3224::23.391
4::3225::25.157
4::3226::31.055
4::3227::17.441
4::3228::21.505
4::3229::36.144
4::3230::20.512
4::3231::19.108
4::3232::17.045
4::3233::15.151
4::3234::25.157
4::3235::19.48
4::3236::37.5
4::3237::28.901
4::3238::19.23
4::3239::31.645
4::3240::14.925
4::3241::8.522
4::3242::21.621
4::3243::18.75
4::3244::23.809
4::3245::94.736
4::3246::69.767
4::3249::67.669
4::3250::23.668
4::3251::3.466
4::3252::119.324
4::3253::185.108
4::3254::128.205
4::3255::131.578
4::3256::414.634
4::3257::3.59
4::3258::102.564
4::3259::5.8
4::3260::5.279
4::3310::25.0
4::3311::33.333
4::3312::33.057
4::3313::495.384
4::3314::33.057
4::3316::44.444
4::3317::903.485
4::3318::4.665
4::3319::16.806
4::3320::22.058
4::3321::47.244
4::3322::22.727
4::3323::38.759
4::3324::13.303
4::3325::45.801
4::3326::47.619
4::3327::41.916
4::3328::160.493
4::3330::46.875
4::3331::48.387
4::3333::49.18
4::3334::90.163
4::3335::24.59
4::3336::90.909
4::3337::49.18
4::3338::56.91
4::3339::48.78
4::3340::48.0
4::3341::56.91
4::3342::534.979
4::3343::56.91
4::3344::48.78
4::3345::151.639
4::3346::25.0
4::3347::24.59
4::3349::195.0
4::3350::41.322
4::3351::96.0
4::3353::11.976
4::3354::62.5
4::3355::333.333
4::3359::872.34
4::3361::205.645
4::3365::13.274
4::3369::695.652
4::3371::695.652
4::3372::543.478
4::3377::872.34
4::3386::10.81
4::3387::17.977
4::3388::17.429
4::3389::18.181
4::3390::17.543
4::3391::17.543
4::3392::18.058
4::3393::17.505
4::3394::17.543
4::3395::17.429
4::3396::16.666
4::3397::17.391
4::3398::17.699
4::3399::17.391
4::3400::17.391
4::3401::17.391
4::3402::30.303
4::3403::25.396
4::3404::25.0
4::3405::10.869
4::3406::8.298
4::3407::6.276
4::3408::6.289
4::3409::8.385
4::3410::6.493
4::3411::6.289
4::3412::6.302
4::3413::6.382
4::3415::6.224
4::3416::8.547
4::3418::8.62
4::3419::8.658
4::3420::6.237
4::3421::6.302
4::3422::10.799
4::3423::6.302
4::3424::8.658
4::3425::8.264
4::3427::6.493
4::3428::8.565
4::3429::8.565
4::3430::6.493
4::3431::13.157
4::3433::5.66
4::3434::22.727
4::3435::10.899
4::3436::13.888
4::3437::13.953
4::3438::13.824
4::3439::3.745
4::3440::13.888
4::3441::13.574
4::3442::13.824
4::3444::13.953
4::3445::18.604
4::3446::18.518
4::3447::18.264
4::3448::13.953
4::3449::18.348
4::3450::18.604
4::3451::7.13
4::3452::18.604
4::3453::23.041
4::3454::13.953
4::3455::18.433
4::3456::13.953
4::3457::13.698
4::3458::18.604
4::3459::13.888
4::3460::18.018
4::3461::12.658
4::3462::42.857
4::3463::43.478
4::3464::44.117
4::3488::6.25
4::3489::5.509
4::3490::21.857
4::3491::9.049
4::3492::21.978
4::3493::11.173
4::3494::33.519
4::3495::11.111
4::3496::11.07
4::3497::13.761
4::3498::32.608
4::3499::11.111
4::3500::43.956
4::3501::10.928
4::3502::9.174
4::3503::8.968
4::3504::18.348
4::3505::13.824
4::3506::9.174
4::3507::16.042
4::3509::57.692
4::3510::7.263
4::3511::40.0
4::3512::57.692
4::3513::58.823
4::3514::6.96
4::3515::41.095
4::3516::40.54
4::3517::40.54
4::3518::40.54
4::3519::40.54
4::3520::40.54
4::3521::40.54
4::3522::25.862
4::3523::187.5
4::3524::200.0
4::3525::7.936
4::3526::29.702
4::3527::30.0
4::3528::30.303
4::3529::10.204
4::3530::29.411
4::3531::13.574
4::3532::58.823
4::3533::57.692
4::3534::15.0
4::3535::50.847
4::3536::51.724
4::3537::22.222
4::3538::152.892
4::3539::103.448
4::3540::3.045
4::3541::81.081
4::3542::83.333
4::3543::73.17
4::3544::48.387
4::3545::214.285
4::3546::428.571
4::3547::333.333
4::3548::7.246
4::3549::47.619
4::3550::48.387
4::3552::46.153
4::3553::44.776
4::3554::48.387
4::3555::50.847
4::3556::46.875
4::3558::48.387
4::3559::44.776
4::3560::49.18
4::3561::47.619
4::3562::46.875
4::3563::41.666
4::3564::65.573
4::3565::48.387
4::3566::59.701
4::3567::59.701
4::3568::7.352
4::3569::26.315
4::3570::26.785
4::3571::72.1
4::3572::77.037
4::3573::46.153
4::3574::45.454
4::3575::10.526
4::3576::32.258
4::3577::34.482
4::3578::35.294
4::3579::4.267
4::3580::45.454
4::3582::12.048
4::3583::14.018
4::3584::33.707
4::3585::3.215
4::3586::75.0
4::3587::73.17
4::3588::73.17
4::3589::34.883
4::3590::150.0
4::3591::157.894
4::3592::18.867
4::3593::46.153
4::3594::57.692
4::3595::71.428
4::3596::73.17
4::3597::2.722
4::3598::65.217
4::3599::17.543
4::3600::63.829
4::3601::60.0
4::3602::63.829
4::3603::63.829
4::3604::17.441
4::3605::44.117
4::3606::46.875
4::3607::48.387
4::3608::11.07
4::3609::15.0
4::3610::65.217
4::3611::66.666
4::3613::218.181
4::3614::60.0
4::3615::60.0
4::3616::9.771
4::3617::60.0
4::3618::60.0
4::3619::60.0
4::3621::47.619
4::3622::45.454
4::3623::48.387
4::3624::7.352
4::3625::30.612
4::3626::36.585
4::3627::125.0
4::3628::71.428
4::3629::111.111
4::3630::428.571
4::3631::111.111
4::3632::111.111
4::3633::25.21
4::3634::100.0
4::3635::107.142
4::3636::107.142
4::3637::6.787
4::3638::31.578
4::3639::52.631
4::3640::61.224
4::3641::61.224
4::3642::11.45
4::3643::35.714
4::3644::15.075
4::3645::53.571
4::3646::25.641
4::3647::96.774
4::3648::103.448
4::3649::10.309
4::3650::28.571
4::3651::30.303
4::3652::28.571
4::3653::17.647
4::3654::76.923
4::3655::75.0
4::3656::25.0
4::3657::62.5
4::3658::90.909
4::3659::90.909
4::3660::11.32
4::3663::85.714
4::3664::13.333
4::3665::6.681
4::3666::37.037
4::3667::42.253
4::3668::25.423
4::3669::75.0
4::3670::78.947
4::3671::3.191
4::3672::100.0
4::3673::111.111
4::3674::8.042
4::3675::32.258
4::3677::29.411
4::3678::8.595
4::3679::29.126
4::3680::16.393
4::3682::8.928
4::3683::46.153
4::3684::44.776
4::3685::11.627
4::3686::46.875
4::3687::0.197
4::3688::34.883
4::3689::16.129
4::3690::107.142
4::3691::17.341
4::3692::142.857
4::3693::16.853
4::3694::25.862
4::3695::42.253
4::3696::130.434
4::3697::14.925
4::3698::54.545
4::3699::18.072
4::3700::48.387
4::3701::0.747
4::3702::0.551
4::3704::5.836
4::3705::3.329
4::3706::6.465
4::3707::2.254
4::3708::6.147
4::3709::33.898
4::3710::265.984
4::3713::814.041
4::3714::484.581
4::3720::935.064
4::3724::8.823
4::3725::19.607
4::3726::19.607
4::3727::26.548
4::3728::107.142
4::3729::10.033
4::3730::60.0
4::3731::61.224
4::3732::16.759
4::3733::85.714
4::3734::85.714
4::3735::7.692
4::3736::32.258
4::3737::12.875
4::3738::49.18
4::3739::2.849
4::3740::48.387
4::3741::31.578
4::3742::166.666
4::3743::1.8
4::3744::34.883
4::3745::10.169
4::3746::44.776
4::3747::44.776
4::3748::19.607
4::3749::30.303
4::3750::12.396
4::3751::39.473
4::3752::37.037
4::3753::8.823
4::3755::14.15
4::3756::85.714
4::3757::85.714
4::3758::20.979
4::3759::81.081
4::3760::20.833
4::3761::58.823
4::3762::58.823
4::3763::30.303
4::3764::176.47
4::3765::10.714
4::3766::53.571
4::3767::40.0
4::3768::166.666
4::3769::7.462
4::3770::38.961
4::3771::33.707
4::3773::428.571
4::3774::7.5
4::3775::40.0
4::3776::40.0
4::3777::8.219
4::3778::28.571
4::3779::8.108
4::3781::12.552
4::3782::10.38
4::3783::17.142
4::3784::8.902
4::3785::29.126
4::3786::11.45
4::3787::37.5
4::3788::26.785
4::3789::103.448
4::3790::19.9
4::3791::27.972
4::3792::45.454
4::3793::45.197
4::3794::45.454
4::3795::45.454
4::3796::45.197
4::3797::45.714
4::3798::45.454
4::3799::45.454
4::3800::45.454
4::3801::45.454
4::3802::45.454
4::3803::45.454
4::3804::45.454
4::3805::45.454
4::3806::43.956
4::3807::19.512
4::3808::66.666
4::3809::342.857
4::3810::129.032
4::3812::219.512
4::3813::37.735
4::3814::68.965
4::3815::125.0
4::3816::151.515
4::3817::23.041
4::3818::27.272
4::3819::4.854
4::3820::10.526
4::3821::10.101
4::3822::10.416
4::3823::10.309
4::3824::10.526
4::3825::9.803
4::3826::10.204
4::3827::10.752
4::3828::10.0
4::3829::9.615
4::3830::6.097
4::3831::6.389
4::3832::32.258
4::3833::15.267
4::3834::218.75
4::3835::9.132
4::3836::25.21
4::3837::16.666
4::3839::16.528
4::3841::16.528
4::3842::12.578
4::3844::229.166
4::3845::25.862
4::3846::46.511
4::3847::76.923
4::3848::68.181
4::3849::41.237
4::3850::111.111
4::3851::411.764
4::3853::22.727
4::3854::83.333
4::3855::83.333
4::3856::12.552
4::3857::7.075
4::3858::20.833
4::3859::20.833
4::3860::20.618
4::3861::21.739
4::3862::21.739
4::3863::21.739
4::3864::7.194
4::3865::8.219
4::3866::42.253
4::3867::57.142
4::3868::43.478
4::3869::43.478
4::3870::72.463
4::3871::32.967
4::3872::75.471
4::3873::66.666
4::3874::103.448
4::3875::101.694
4::3876::107.142
4::3877::140.35
4::3878::71.428
4::3879::7.366
4::3880::19.108
4::3881::13.422
4::3882::9.433
4::3883::13.029
4::3884::12.345
4::3885::15.686
4::3886::7.843
4::3887::30.534
4::3888::18.348
4::3889::17.467
4::3890::19.607
4::3891::10.033
4::3892::43.01
4::3893::42.553
4::3894::36.363
4::3895::18.475
4::3896::33.898
4::3897::132.075
4::3898::71.428
4::3899::53.921
4::3900::405.063
4::3901::94.339
4::3902::35.714
4::3904::66.037
4::3905::117.647
4::3906::33.707
4::3907::22.727
4::3908::40.0
4::3911::71.823
4::3912::11.673
4::3913::15.625
4::3914::16.064
4::3915::38.461
4::3916::113.207
4::3917::222.222
4::3918::122.448
4::3919::250.0
4::3920::166.666
4::3921::70.175
4::3922::133.333
4::3923::173.913
4::3924::49.18
4::3925::81.395
4::3926::109.09
4::3927::122.807
4::3928::105.263
4::3929::107.142
4::3930::107.142
4::3931::69.767
4::3932::18.181
4::3933::19.685
4::3934::26.315
4::3935::30.864
4::3936::26.143
4::3937::20.452
4::3938::26.143
4::3939::21.052
4::3940::73.17
4::3941::102.564
4::3942::48.78
4::3943::78.947
4::3944::117.647
4::3945::120.0
4::3946::48.192
4::3947::31.496
4::3948::12.903
4::3950::51.546
4::3951::71.428
4::3952::25.157
4::3953::80.808
4::3954::125.0
4::3955::27.972
4::3956::133.333
4::3957::51.282
4::3958::78.947
4::3959::65.217
4::3960::2.816
4::3962::9.523
4::3963::10.0
4::3964::20.833
4::3965::10.416
4::3966::42.553
4::3967::100.0
4::3968::101.265
4::3969::100.0
4::3970::101.265
4::3971::15.564
4::3973::5.586
4::3974::22.222
4::3975::21.978
4::3976::10.869
4::3977::22.222
4::3979::90.909
4::3980::0.502
4::3982::27.777
4::3983::7.712
4::3984::153.846
4::3985::18.633
4::3986::76.923
4::3988::93.75
4::3989::109.375
4::3991::107.692
4::3992::21.22
4::3993::112.5
4::3994::37.974
4::3995::111.111
4::3996::112.5
4::3997::23.255
4::3998::56.603
4::3999::8.595
4::4000::23.437
4::4001::23.622
4::4002::26.315
4::4003::15.748
4::4004::294.964
4::4005::7.317
4::4006::15.209
4::4007::73.17
4::4008::46.511
4::4009::18.072
4::4011::4.651
4::4012::33.333
4::4013::28.571
4::4014::14.184
4::4015::95.238
4::4016::200.0
4::4017::105.263
4::4018::181.446
4::4019::98.039
4::4020::20.618
4::4021::27.397
4::4022::29.85
4::4024::109.832
4::4025::21.739
4::4026::28.169
4::4027::30.303
4::4029::12.195
4::4030::13.043
4::4032::27.397
4::4033::15.306
4::4034::20.134
4::4035::21.582
4::4036::25.21
4::4037::6.322
4::4038::8.241
4::4039::22.346
4::4040::22.727
4::4041::16.853
4::4042::16.759
4::4043::7.323
4::4044::12.578
4::4046::19.531
4::4047::27.932
4::4048::11.627
4::4049::31.746
4::4050::34.482
4::4051::32.786
4::4052::27.777
4::4053::32.786
4::4054::2.479
4::4055::33.898
4::4056::4.504
4::4057::16.46
4::4058::410.256
4::4059::589.041
4::4060::61.538
4::4062::5.008
4::4063::15.075
4::4064::59.523
4::4065::151.515
4::4066::40.0
4::4068::116.788
4::4069::4.385
4::4070::25.641
4::4071::20.512
4::4073::58.823
4::4074::20.833
4::4075::19.23
4::4076::37.383
4::4077::31.496
4::4078::37.735
4::4079::37.037
4::4080::16.759
4::4081::12.244
4::4082::278.911
4::4083::42.253
4::4084::41.095
4::4085::16.0
4::4086::66.666
4::4087::72.727
4::4088::58.823
4::4089::47.619
4::4090::13.953
4::4091::41.666
4::4092::23.809
4::4093::42.253
4::4094::25.21
4::4095::8.163
4::4096::19.736
4::4097::48.872
4::4098::97.56
4::4099::5.524
4::4100::94.24
4::4101::8.333
4::4102::8.379
4::4103::9.411
4::4104::9.375
4::4105::17.341
4::4106::2.958
4::4107::15.625
4::4109::68.965
4::4110::76.923
4::4111::5.082
4::4112::5.703
4::4113::6.747
4::4114::6.849
4::4115::8.264
4::4116::14.563
4::4117::45.454
4::4118::48.78
4::4119::7.38
4::4120::32.258
4::4121::22.471
4::4122::52.631
4::4123::148.148
4::4124::151.785
4::4125::52.631
4::4126::20.304
4::4127::51.282
4::4128::6.872
4::4130::34.482
4::4131::26.086
4::4132::19.9
4::4133::63.492
4::4134::242.424
4::4135::363.636
4::4136::132.352
4::4137::21.164
4::4138::16.666
4::4143::416.438
4::4145::13.953
4::4146::114.155
4::4147::71.428
4::4148::144.508
4::4150::83.333
4::4151::12.875
4::4152::5.154
4::4153::52.173
4::4154::23.923
4::4156::3.207
4::4157::44.897
4::4158::38.461
4::4159::28.947
4::4160::13.888
4::4161::150.627
4::4163::78.571
4::4164::3.34
4::4165::29.143
4::4166::23.415
4::4167::21.929
4::4169::20.576
4::4170::182.648
4::4171::18.404
4::4172::112.903
4::4173::81.967
4::4174::19.704
4::4175::339.366
4::4176::58.823
4::4177::111.111
4::4178::3.159
4::4179::50.925
4::4180::9.433
4::4181::45.454
4::4182::0.579
4::4183::6.993
4::4185::51.282
4::4186::14.218
4::4187::12.145
4::4191::46.025
4::4192::127.906
4::4193::84.615
4::4194::10.695
4::4195::41.666
4::4196::90.909
4::4197::24.096
4::4198::11.173
4::4199::75.0
4::4201::333.333
4::4202::333.333
4::4203::20.833
4::4206::9.771
4::4207::10.958
4::4208::32.786
4::4209::25.0
4::4211::29.411
4::4212::44.117
4::4213::96.774
4::4214::26.086
4::4215::4.926
4::4216::5.681
4::4217::12.012
4::4218::33.057
4::4219::25.0
4::4221::7.434
4::4222::26.315
4::4223::20.618
4::4224::11.396
4::4225::24.793
4::4226::32.52
4::4227::7.132
4::4228::15.686
4::4229::20.618
4::4230::30.303
4::4231::12.084
4::4232::34.482
4::4233::77.943
4::4234::152.777
4::4235::602.015
4::4237::12.461
4::4238::33.057
4::4239::24.39
4::4240::104.1
4::4241::11.396
4::4242::33.333
4::4243::24.793
4::4244::12.048
4::4245::32.52
4::4247::8.492
4::4248::33.898
4::4249::26.086
4::4250::9.803
4::4251::14.545
4::4252::10.948
4::4253::13.071
4::4254::32.786
4::4255::24.793
4::4256::8.928
4::4257::25.423
4::4258::11.396
4::4259::33.613
4::4260::24.59
4::4262::12.738
4::4263::12.658
4::4264::24.59
4::4265::34.482
4::4266::13.745
4::4267::25.0
4::4268::34.188
4::4269::6.514
4::4270::11.363
4::4271::12.048
4::4272::8.438
4::4273::26.785
4::4274::23.121
4::4275::13.377
4::4276::26.315
4::4278::13.986
4::4279::25.21
4::4280::33.333
4::4281::40.816
4::4282::10.695
4::4283::32.52
4::4284::24.59
4::4285::14.598
4::4286::33.333
4::4287::24.793
4::4288::8.385
4::4289::33.057
4::4290::24.39
4::4291::20.408
4::4292::10.101
4::4293::33.057
4::4294::170.833
4::4295::270.27
4::4296::25.773
4::4297::246.987
4::4298::330.578
4::4299::100.49
4::4300::266.233
4::4301::231.638
4::4303::245.398
4::4304::272.151
4::4306::597.826
4::4307::125.766
4::4309::33.333
4::4310::396.226
4::4312::245.508
4::4313::235.632
4::4314::202.898
4::4315::211.267
4::4316::188.94
4::4318::264.9
4::4319::112.994
4::4320::226.519
4::4322::190.476
4::4323::181.818
4::4324::165.975
4::4326::194.312
4::4327::10.781
4::4328::25.423
4::4329::33.898
4::4330::10.471
4::4331::32.786
4::4332::24.59
4::4333::8.032
4::4334::25.21
4::4335::33.898
4::4337::11.461
4::4338::32.786
4::4339::25.423
4::4340::8.823
4::4342::8.333
4::4343::64.516
4::4344::42.553
4::4345::11.019
4::4346::25.0
4::4348::180.995
4::4349::17.543
4::4350::326.923
4::4351::44.715
4::4352::55.555
4::4353::21.052
4::4354::333.333
4::4355::17.241
4::4356::34.615
4::4357::14.388
4::4358::25.21
4::4359::33.057
4::4360::178.26
4::4361::8.213
4::4362::24.39
4::4363::33.333
4::4364::13.84
4::4365::34.188
4::4366::26.086
4::4367::22.222
4::4368::78.947
4::4369::76.923
4::4370::26.315
4::4371::12.422
4::4372::33.333
4::4373::7.339
4::4374::33.333
4::4375::25.641
4::4376::7.905
4::4377::11.32
4::4378::10.752
4::4379::3.044
4::4380::75.0
4::4381::12.779
4::4382::13.071
4::4383::50.632
4::4384::33.333
4::4385::12.012
4::4386::38.095
4::4387::28.301
4::4388::2.827
4::4389::66.037
4::4390::9.74
4::4391::10.695
4::4392::25.423
4::4393::34.782
4::4394::3.316
4::4395::933.959
4::4396::0.391
4::4397::9.216
4::4398::26.548
4::4399::35.398
4::4400::1.921
4::4401::1.356
4::4403::13.605
4::4404::34.188
4::4405::25.641
4::4406::13.793
4::4407::35.087
4::4411::0.879
4::4412::17.094
4::4413::14.035
4::4415::33.898
4::4418::275.0
4::4419::12.903
4::4420::26.315
4::4422::10.033
4::4423::23.809
4::4424::24.0
4::4427::13.201
4::4428::22.058
4::4429::33.613
4::4431::10.256
4::4432::37.037
4::4433::28.571
4::4434::15.873
4::4435::38.095
4::4437::12.5
4::4438::34.482
4::4439::27.777
4::4440::8.152
4::4441::35.087
4::4442::34.482
4::4443::12.158
4::4444::32.258
4::4445::25.862
4::4446::11.08
4::4447::24.793
4::4448::32.786
4::4449::8.113
4::4450::32.786
4::4451::25.21
4::4452::10.81
4::4453::26.086
4::4454::34.188
4::4455::11.799
4::4456::32.52
4::4457::21.739
4::4458::2.717
4::4459::28.846
4::4460::29.702
4::4461::2.294
4::4463::33.898
4::4464::25.641
4::4465::16.26
4::4471::12.121
4::4472::24.39
4::4474::11.461
4::4475::34.188
4::4476::26.086
4::4477::2.24
4::4478::6.437
4::4479::12.82
4::4480::8.583
4::4481::15.686
4::4483::28.985
4::4485::14.705
4::4486::25.21
4::4487::33.333
4::4488::111.428
4::4489::125.0
4::4490::5.859
4::4491::25.0
4::4492::97.222
4::4493::153.846
4::4494::277.777
4::4495::222.222
4::4496::20.304
4::4497::8.13
4::4498::9.132
4::4499::17.441
4::4500::11.764
4::4501::37.037
4::4502::13.157
4::4503::8.403
4::4504::5.405
4::4505::50.0
4::4506::13.824
4::4507::76.923
4::4509::8.13
4::4510::9.389
4::4511::15.873
4::4512::15.384
4::4513::30.973
4::4514::21.126
4::4515::7.648
4::4516::47.169
4::4517::53.571
4::4518::26.229
4::4519::358.885
4::4520::75.441
4::4521::13.513
4::4522::18.75
4::4523::8.522
4::4524::30.303
4::4525::120.93
4::4527::4.424
4::4528::63.829
4::4529::5.068
4::4530::6.172
4::4531::5.281
4::4532::39.772
4::4533::9.803
4::4534::11.57
4::4535::10.958
4::4536::28.846
4::4537::17.045
4::4538::7.042
4::4539::64.921
4::4540::29.585
4::4541::96.153
4::4542::7.228
4::4543::3.875
4::4544::7.672
4::4545::46.875
4::4546::7.352
4::4547::8.849
4::4554::175.965
4::4557::142.348
4::4558::231.213
4::4559::269.736
4::4560::267.973
4::4561::370.4
4::4562::45.454
4::4563::51.49
4::4564::6.507
4::4565::1.655
4::4566::16.759
4::4568::168.316
4::4569::50.0
4::4570::43.859
4::4571::222.222
4::4572::25.157
4::4573::31.746
4::4574::7.889
4::4575::6.389
4::4576::50.147
4::4577::508.982
4::4578::11.029
4::4579::175.438
4::4580::20.044
4::4581::12.711
4::4582::9.345
4::4583::13.698
4::4584::16.129
4::4586::7.326
4::4587::25.21
4::4589::32.258
4::4590::13.513
4::4591::32.679
4::4593::6.072
4::4594::8.982
4::4596::80.645
4::4597::29.962
4::4598::13.937
4::4599::570.593
4::4601::9.836
4::4602::65.573
4::4603::7.874
4::4604::9.28
4::4605::20.202
4::4606::6.578
4::4607::2.918
4::4608::2.702
4::4609::40.404
4::4611::9.302
4::4612::10.344
4::4613::7.518
4::4615::4.081
4::4616::142.857
4::4619::38.834
4::4620::31.914
4::4621::5.0
4::4622::11.428
4::4624::13.793
4::4625::15.748
4::4626::9.259
4::4627::10.416
4::4628::430.107
4::4630::212.435
4::4632::2.579
4::4633::12.345
4::4634::11.194
4::4635::31.25
4::4636::14.184
4::4637::5.882
4::4639::38.461
4::4640::3.597
4::4641::7.518
4::4642::3.824
4::4643::15.706
4::4644::894.444
4::4645::46.511
4::4646::225.806
4::4647::46.875
4::4648::36.585
4::4649::11.857
4::4650::8.955
4::4651::5.361
4::4653::33.898
4::4654::26.315
4::4655::15.209
4::4656::6.25
4::4657::716.049
4::4658::350.119
4::4659::8.849
4::4660::22.988
4::4661::19.417
4::4662::11.682
4::4663::9.868
4::4665::22.099
4::4666::2.556
4::4667::3.125
4::4668::5.263
4::4669::1.401
4::4670::13.1
4::4671::0.837
4::4672::82.901
4::4673::40.0
4::4674::19.323
4::4675::5.703
4::4677::418.3
4::4678::32.679
4::4679::13.245
4::4680::18.39
4::4682::8.474
4::4683::10.204
4::4684::60.606
4::4685::72.992
4::4686::152.631
4::4687::8.968
4::4688::308.176
4::4689::13.698
4::4691::1.077
4::4692::6.849
4::4693::11.857
4::4694::14.814
4::4695::21.186
4::4697::10.135
4::4698::173.553
4::4699::12.738
4::4700::7.49
4::4701::8.174
4::4702::18.867
4::4703::18.604
4::4704::4.081
4::4705::26.666
4::4706::5.54
4::4707::5.253
4::4708::9.433
4::4709::6.637
4::4710::106.557
4::4711::8.196
4::4712::1.956
4::4715::9.661
4::4716::16.949
4::4717::6.329
4::4718::92.307
4::4719::19.23
4::4720::44.554
4::4721::14.925
4::4722::12.012
4::4724::4.784
4::4725::17.857
4::4726::60.465
4::4727::10.169
4::4728::1.919
4::4729::5.747
4::4730::8.51
4::4732::10.169
4::4733::90.225
4::4734::6.06
4::4735::15.463
4::4736::12.773
4::4737::3.289
4::4738::79.646
4::4739::9.036
4::4740::14.563
4::4741::49.766
4::4742::56.338
4::4743::6.825
4::4744::6.423
4::4746::11.952
4::4747::14.084
4::4749::12.145
4::4750::18.633
4::4751::15.625
4::4752::14.705
4::4753::3.012
4::4754::8.658
4::4756::2.803
4::4757::10.638
4::4758::3.401
4::4759::7.936
4::4760::5.208
4::4761::10.869
4::4762::7.425
4::4763::19.047
4::4764::6.153
4::4765::2.949
4::4766::8.474
4::4767::23.972
4::4768::3.875
4::4769::8.849
4::4770::8.097
4::4771::9.546
4::4772::223.214
4::4773::20.408
4::4774::10.344
4::4775::7.978
4::4776::824.657
4::4777::11.673
4::4778::9.836
4::4779::11.857
4::4780::5.012
4::4781::12.145
4::4782::11.56
4::4783::35.087
4::4784::9.578
4::4785::7.957
4::4786::7.537
4::4787::8.438
4::4788::7.76
4::4790::25.751
4::4791::12.944
4::4792::16.949
4::4793::11.695
4::4794::11.976
4::4795::10.869
4::4796::91.358
4::4797::10.452
4::4798::14.084
4::4799::6.134
4::4800::14.218
4::4801::7.194
4::4802::10.582
4::4803::7.326
4::4804::0.894
4::4805::3.91
4::4806::11.976
4::4807::13.888
4::4808::7.561
4::4809::18.518
4::4810::4.31
4::4811::7.915
4::4812::27.472
4::4813::17.543
4::4814::6.578
4::4815::7.874
4::4816::30.075
4::4817::28.871
4::4818::11.235
4::4819::12.077
4::4820::5.571
4::4821::21.897
4::4822::5.305
4::4823::7.812
4::4825::17.4
4::4826::9.661
4::4827::106.111
4::4828::0.125
4::4829::943.722
4::4830::27.472
4::4831::292.004
4::4832::4.132
4::4833::16.216
4::4834::9.009
4::4836::10.83
4::4837::2.976
4::4838::151.351
4::4839::18.867
4::4841::18.867
4::4842::5.385
4::4843::21.164
4::4844::5.449
4::4845::25.641
4::4847::20.161
4::4848::5.405
4::4849::13.289
4::4850::8.174
4::4851::19.607
4::4852::8.219
4::4853::11.494
4::4854::15.267
4::4856::4.576
4::4857::12.383
4::4858::2.487
4::4859::3.799
4::4860::31.847
4::4861::9.836
4::4863::17.301
4::4864::25.862
4::4865::22.556
4::4866::77.032
4::4867::6.153
4::4868::24.096
4::4869::18.181
4::4870::10.563
4::4871::11.627
4::4872::9.966
4::4873::21.276
4::4874::40.358
4::4875::15.094
4::4876::10.869
4::4878::37.974
4::4880::6.06
4::4881::8.403
4::4882::28.776
4::4883::247.482
4::4884::9.216
4::4885::29.702
4::4886::6.578
4::4887::7.894
4::4888::63.333
4::4889::11.299
4::4890::3.05
4::4891::17.241
4::4892::14.218
4::4893::11.428
4::4894::73.129
4::4895::19.736
4::4896::174.863
4::4897::10.126
4::4898::11.627
4::4899::7.968
4::4900::6.191
4::4901::11.673
4::4902::20.905
4::4903::135.922
4::4905::0.188
4::4906::15.625
4::4907::474.217
4::4908::25.0
4::4910::13.513
4::4911::254.826
4::4912::34.482
4::4913::7.075
4::4914::18.181
4::4915::19.23
4::4916::50.193
4::4917::17.857
4::4918::32.608
4::4919::6.779
4::4920::7.556
4::4921::12.82
4::4922::14.084
4::4923::12.295
4::4924::4.065
4::4925::11.299
4::4926::13.745
4::4927::6.437
4::4928::6.711
4::4929::2.84
4::4930::1.577
4::4931::35.714
4::4932::32.374
4::4933::5.34
4::4934::7.518
4::4935::1.315
4::4936::10.6
4::4937::20.161
4::4938::161.849
4::4940::20.92
4::4941::16.129
4::4942::7.677
4::4943::7.915
4::4944::14.563
4::4945::6.535
4::4946::6.451
4::4947::1.291
4::4948::6.23
4::4949::10.676
4::4950::5.964
4::4951::45.248
4::4952::5.291
4::4953::28.846
4::4954::2.65
4::4955::11.764
4::4956::11.235
4::4957::27.522
4::4959::26.923
4::4960::8.595
4::4961::5.633
4::4962::4.395
4::4963::683.649
4::4965::5.535
4::4966::4.132
4::4967::8.676
4::4969::128.479
4::4970::13.468
4::4971::37.5
4::4972::8.547
4::4973::37.5
4::4974::32.786
4::4975::12.618
4::4976::11.695
4::4977::2.442
4::4978::11.718
4::4979::11.494
4::4980::28.846
4::4981::13.698
4::4982::33.613
4::4983::129.032
4::4984::30.674
4::4985::37.558
4::4987::14.925
4::4989::5.813
4::4990::23.391
4::4991::23.076
4::4992::7.692
4::4993::10.025
4::4994::12.232
4::4996::9.157
4::4997::25.0
4::4998::2.59
4::4999::3.43
4::5000::8.849
4::5001::10.204
4::5002::11.428
4::5004::12.232
4::5005::15.075
4::5006::0.919
4::5007::15.789
4::5008::12.422
4::5009::6.211
4::5010::5.305
4::5011::9.74
4::5012::11.049
4::5013::10.452
4::5014::4.807
4::5015::19.512
4::5016::4.21
4::5017::9.389
4::5018::9.554
4::5019::3.984
4::5020::9.881
4::5022::7.38
4::5024::11.235
4::5025::10.582
4::5027::64.516
4::5028::64.516
4::5029::4.555
4::5030::3.831
4::5031::7.117
4::5032::17.391
4::5033::10.526
4::5034::29.85
4::5035::4.916
4::5036::16.286
4::5037::1.089
4::5038::24.193
4::5039::14.492
4::5040::12.765
4::5041::8.595
4::5042::12.345
4::5043::6.024
4::5044::6.972
4::5045::24.793
4::5046::10.075
4::5047::19.48
4::5048::2.166
4::5049::0.247
4::5050::3.311
4::5051::8.645
4::5052::27.272
4::5053::7.211
4::5054::14.184
4::5055::8.982
4::5056::7.633
4::5057::5.747
4::5058::134.615
4::5059::8.333
4::5060::10.0
4::5061::3.717
4::5062::12.738
4::5063::76.47
4::5064::15.306
4::5065::12.285
4::5066::15.831
4::5067::13.513
4::5068::15.706
4::5069::58.968
4::5070::600.508
4::5072::24.691
4::5073::95.505
4::5074::10.869
4::5075::35.514
4::5077::67.796
4::5078::9.302
4::5079::10.309
4::5080::44.943
4::5081::55.555
4::5082::5.376
4::5084::32.786
4::5085::3.738
4::5087::9.433
4::5088::3.533
4::5089::27.45
4::5090::72.916
4::5091::14.084
4::5092::25.125
4::5093::8.869
4::5094::17.441
4::5095::4.285
4::5096::5.649
4::5097::26.143
4::5099::15.306
4::5100::11.869
4::5101::4.854
4::5102::13.333
4::5103::6.211
4::5105::15.544
4::5106::13.245
4::5107::26.315
4::5108::19.23
4::5109::19.48
4::5110::10.0
4::5111::18.292
4::5112::4.132
4::5113::21.956
4::5114::13.651
4::5115::16.042
4::5116::11.235
4::5117::8.982
4::5118::105.691
4::5119::3.067
4::5120::1.553
4::5121::8.086
4::5122::138.584
4::5125::3.861
4::5126::3.273
4::5127::63.719
4::5128::1.427
4::5129::2.118
4::5130::4.171
4::5131::4.801
4::5132::2.366
4::5133::7.51
4::5134::6.013
4::5135::2.497
4::5136::3.149
4::5137::10.619
4::5139::13.114
4::5140::9.74
4::5141::4.454
4::5142::8.968
4::5143::103.092
4::5144::14.323
4::5145::5.464
4::5146::8.571
4::5147::5.056
4::5148::12.896
4::5149::41.666
4::5150::2.294
4::5152::8.264
4::5153::16.46
4::5154::6.048
4::5155::5.405
4::5156::14.876
4::5157::3.886
4::5158::2.666
4::5159::14.991
4::5160::7.259
4::5161::3.003
4::5162::5.836
4::5163::6.747
4::5164::3.021
4::5165::16.447
4::5166::11.744
4::5167::3.003
4::5168::9.419
4::5169::11.869
4::5170::8.522
4::5172::8.849
4::5173::8.771
4::5175::772.378
4::5176::98.039
4::5177::13.636
4::5178::441.176
4::5180::7.092
4::5181::30.237
4::5182::1.569
4::5183::1.845
4::5184::116.462
4::5185::7.5
4::5186::1.605
4::5187::3.464
4::5188::4.054
4::5189::4.823
4::5190::5.208
4::5191::21.333
4::5192::156.908
4::5193::7.22
4::5194::5.524
4::5195::6.557
4::5196::3.978
4::5197::20.737
4::5198::7.326
4::5199::6.116
4::5200::13.447
4::5201::4.95
4::5202::5.934
4::5203::10.909
4::5204::9.433
4::5205::7.299
4::5206::1.414
4::5207::2.199
4::5209::13.468
4::5210::9.554
4::5211::10.948
4::5212::7.326
4::5213::12.903
4::5214::9.237
4::5215::5.221
4::5216::200.927
4::5217::3.921
4::5218::3.188
4::5219::40.241
4::5220::4.41
4::5223::3.656
4::5224::14.388
4::5225::4.219
4::5226::6.864
4::5228::7.317
4::5229::10.101
4::5230::20.27
4::5231::7.49
4::5232::2.752
4::5233::2.712
4::5234::2.475
4::5235::10.101
4::5236::4.739
4::5237::25.782
4::5238::14.675
4::5239::4.103
4::5240::6.756
4::5241::20.512
4::5243::4.958
4::5244::305.679
4::5245::2.958
4::5246::3.699
4::5247::2.366
4::5248::19.78
4::5249::13.559
4::5250::14.035
4::5251::45.009
4::5252::49.403
4::5253::7.22
4::5254::1.778
4::5255::9.367
4::5256::3.411
4::5257::1.242
4::5258::112.068
4::5259::26.315
4::5260::21.276
4::5261::15.325
4::5262::10.309
4::5263::23.622
4::5264::148.148
4::5265::26.785
4::5266::52.631
4::5267::17.857
4::5268::27.272
4::5269::50.0
4::5270::46.875
4::5271::10.204
4::5272::0.711
4::5273::25.362
4::5274::52.631
4::5275::6.369
4::5276::77.348
4::5278::22.727
4::5279::22.222
4::5280::48.192
4::5281::73.17
4::5282::116.071
4::5283::38.095
4::5284::200.0
4::5285::31.746
4::5287::83.87
4::5288::13.333
4::5290::100.0
4::5291::584.175
4::5292::13.333
4::5293::90.09
4::5294::18.987
4::5295::16.853
4::5296::60.24
4::5298::28.169
4::5299::28.169
4::5300::10.928
4::5301::16.759
4::5302::15.503
4::5303::9.9
4::5304::20.408
4::5305::24.39
4::5306::61.855
4::5307::46.511
4::5308::8.714
4::5309::41.237
4::5310::98.039
4::5311::84.745
4::5312::42.253
4::5313::599.999
4::5314::49.019
4::5315::99.067
4::5316::0.602
4::5318::26.49
4::5320::42.735
4::5321::7.575
4::5322::10.948
4::5323::11.194
4::5324::9.09
4::5326::35.087
4::5327::79.661
4::5330::12.711
4::5332::19.48
4::5333::12.5
4::5334::11.299
4::5335::40.404
4::5336::12.875
4::5337::17.094
4::5338::9.09
4::5339::76.923
4::5340::17.751
4::5342::16.129
4::5343::568.181
4::5344::207.317
4::5345::12.711
4::5346::9.345
4::5348::6.944
4::5349::11.811
4::5351::19.417
4::5352::4.819
4::5353::13.245
4::5354::13.452
4::5355::160.714
4::5356::257.142
4::5357::11.811
4::5359::166.666
4::5360::3.663
4::5361::11.904
4::5362::31.007
4::5363::3.821
4::5364::6.507
4::5365::19.718
4::5366::26.548
4::5367::534.671
4::5368::175.0
4::5369::48.387
4::5370::19.23
4::5371::8.849
4::5372::5.025
4::5373::8.241
4::5374::107.142
4::5375::9.433
4::5377::9.584
4::5378::20.648
4::5379::140.0
4::5380::20.27
4::5381::18.633
4::5383::41.237
4::5384::6.389
4::5386::4.288
4::5388::28.571
4::5389::74.074
4::5390::24.59
4::5391::5.509
4::5392::32.0
4::5393::31.25
4::5394::17.964
4::5395::31.914
4::5396::19.417
4::5397::44.048
4::5398::7.782
4::5399::46.511
4::5400::124.401
4::5401::101.351
4::5402::148.148
4::5404::185.185
4::5405::17.857
4::5406::6.734
4::5407::34.482
4::5408::33.898
4::5409::13.157
4::5410::78.947
4::5411::3.69
4::5412::27.027
4::5413::35.532
4::5414::32.608
4::5415::3.241
4::5416::13.986
4::5417::61.538
4::5418::13.333
4::5419::9.554
4::5420::25.641
4::5423::2.312
4::5424::58.823
4::5425::18.292
4::5426::3.367
4::5427::4.545
4::5428::6.25
4::5429::2.805
4::5430::7.352
4::5431::25.641
4::5432::0.198
4::5433::10.526
4::5434::9.852
4::5435::44.247
4::5436::12.422
4::5437::20.92
4::5438::29.556
4::5439::6.06
4::5440::10.869
4::5441::6.451
4::5442::14.778
4::5443::4.993
4::5444::3.218
4::5445::13.574
4::5446::13.513
4::5447::2.894
4::5448::3.546
4::5449::6.198
4::5450::26.315
4::5451::26.548
4::5452::26.785
4::5453::1.216
4::5454::24.59
4::5455::25.21
4::5456::25.423
4::5457::4.032
4::5458::2.296
4::5459::4.835
4::5460::28.925
4::5461::70.707
4::5462::44.334
4::5463::100.0
4::5464::94.736
4::5465::68.627
4::5466::97.826
4::5467::77.777
4::5468::78.651
4::5469::89.887
4::5470::101.123
4::5471::100.0
4::5472::101.123
4::5473::78.651
4::5474::100.0
4::5476::77.777
4::5477::78.651
4::5478::100.0
4::5479::100.0
4::5480::62.068
4::5481::100.0
4::5482::101.123
4::5484::101.123
4::5486::73.77
4::5488::73.77
4::5489::15.625
4::5490::7.017
4::5491::9.09
4::5492::20.833
4::5493::46.875
4::5495::9.345
4::5496::186.046
4::5497::7.518
4::5498::5.952
4::5499::12.82
4::5500::8.62
4::5501::2.439
4::5502::8.23
4::5503::8.163
4::5504::8.298
4::5505::8.264
4::5506::7.905
4::5507::8.298
4::5508::8.23
4::5509::1.69
4::5510::7.751
4::5511::7.326
4::5512::8.264
4::5513::8.196
4::5514::8.196
4::5515::8.196
4::5516::8.196
4::5517::2.375
4::5518::25.104
4::5519::8.403
4::5520::159.663
4::5521::8.403
4::5522::2.04
4::5523::7.389
4::5524::0.159
4::5525::2.649
4::5526::15.81
4::5527::1.497
4::5529::0.8
4::5531::2.802
4::5532::0.615
4::5533::31.531
4::5535::1.587
4::5536::40.229
4::5537::1.777
4::5539::11.437
4::5540::44.871
4::5541::0.969
4::5542::7.891
4::5543::0.94
4::5544::1.819
4::5546::44.871
4::5547::44.025
4::5548::43.478
4::5549::21.25
4::5550::3.484
4::5551::22.727
4::5552::58.823
4::5553::57.553
4::5554::8.862
4::5555::25.862
4::5556::72.289
4::5558::81.632
4::5559::78.947
4::5560::73.17
4::5561::9.88
4::5562::13.847
4::5563::0.978
4::5564::4.629
4::5569::8.403
4::5570::32.894
4::5571::32.894
4::5573::32.679
4::5574::6.25
4::5575::92.833
4::5576::23.648
4::5577::77.464
4::5578::6.593
4::5579::109.339
4::5580::6.696
4::5581::8.528
4::5582::5.059
4::5583::5.612
4::5584::4.651
4::5585::4.338
4::5586::11.73
4::5588::3.12
4::5589::6.06
4::5590::7.425
4::5591::21.582
4::5592::14.492
4::5593::4.705
4::5594::9.523
4::5595::50.359
4::5596::49.999
4::5597::5.524
4::5598::25.862
4::5599::4.618
4::5600::16.501
4::5603::32.679
4::5604::32.467
4::5605::32.679
4::5606::32.679
4::5607::8.51
4::5608::1.949
4::5609::9.771
4::5610::16.949
4::5611::2.288
4::5612::4.376
4::5614::16.949
4::5616::5.524
4::5617::5.291
4::5618::19.607
4::5619::17.142
4::5620::11.857
4::5621::11.718
4::5622::7.211
4::5623::13.157
4::5624::10.563
4::5625::18.099
4::5626::17.241
4::5627::5.284
4::5628::11.811
4::5629::18.181
4::5631::15.094
4::5632::18.433
4::5634::18.867
4::5635::22.727
4::5636::30.487
4::5637::31.496
4::5638::22.346
4::5639::57.692
4::5640::150.943
4::5641::74.074
4::5642::134.615
4::5643::39.215
4::5644::39.215
4::5645::57.692
4::5646::38.461
4::5648::9.868
4::5649::12.82
4::5650::29.85
4::5651::26.666
4::5652::30.0
4::5653::111.111
4::5654::823.529
4::5655::96.774
4::5656::14.492
4::5657::24.39
4::5658::28.846
4::5659::28.846
4::5660::37.735
4::5661::28.571
4::5662::28.846
4::5663::28.846
4::5664::28.846
4::5665::28.846
4::5666::37.735
4::5667::28.846
4::5668::38.834
4::5669::187.372
4::5670::8.595
4::5671::90.909
4::5672::54.054
4::5673::93.75
4::5674::54.054
4::5675::62.5
4::5676::9.316
4::5677::62.5
4::5679::463.302
4::5680::46.875
4::5682::13.392
4::5683::497.536
4::5685::46.875
4::5686::11.764
4::5687::458.333
4::5689::47.619
4::5690::7.853
4::5691::499.999
4::5693::46.153
4::5694::211.297
4::5695::44.117
4::5696::46.153
4::5698::282.913
4::5699::21.126
4::5701::46.875
4::5702::11.235
4::5703::455.621
4::5704::735.042
4::5707::452.941
4::5708::47.619
4::5709::945.054
4::5710::14.285
4::5711::46.153
4::5712::547.77
4::5714::10.563
4::5715::483.253
4::5718::8.849
4::5719::490.291
4::5721::46.875
4::5722::12.195
4::5723::45.454
4::5724::596.899
4::5726::27.173
4::5727::7.462
4::5728::14.814
4::5729::7.462
4::5730::50.0
4::5731::6.144
4::5732::18.957
4::5733::31.496
4::5734::85.106
4::5736::19.23
4::5737::38.461
4::5738::13.245
4::5739::61.224
4::5740::423.913
4::5741::121.212
4::5742::48.888
4::5743::55.555
4::5744::3.407
4::5746::56.603
4::5747::17.647
4::5748::578.034
4::5750::16.528
4::5751::28.846
4::5752::47.682
4::5753::1.099
4::5754::16.528
4::5755::27.548
4::5756::131.147
4::5757::9.523
4::5758::13.157
4::5759::46.594
4::5760::7.228
4::5761::10.335
4::5762::13.986
4::5763::12.422
4::5764::9.09
4::5765::5.617
4::5766::8.51
4::5767::11.718
4::5768::17.543
4::5769::19.23
4::5770::7.751
4::5771::26.666
4::5773::23.391
4::5774::17.621
4::5775::21.505
4::5776::22.857
4::5777::15.625
4::5778::23.809
4::5779::6.535
4::5780::46.728
4::5781::26.845
4::5782::23.809
4::5783::9.803
4::5784::234.309
4::5785::17.241
4::5786::19.323
4::5787::10.309
4::5788::18.099
4::5789::8.81
4::5790::9.009
4::5791::15.444
4::5792::23.391
4::5793::16.216
4::5794::6.872
4::5795::26.315
4::5796::23.952
4::5797::26.506
4::5798::9.345
4::5799::53.627
4::5800::26.143
4::5801::101.265
4::5802::23.809
4::5803::19.9
4::5804::18.779
4::5805::271.309
4::5806::4.545
4::5807::67.524
4::5809::13.043
4::5810::9.302
4::5811::9.615
4::5813::27.027
4::5814::23.121
4::5815::25.477
4::5816::104.727
4::5817::10.638
4::5818::11.764
4::5819::67.632
4::5820::16.949
4::5821::23.952
4::5822::28.169
4::5823::18.433
4::5824::23.529
4::5825::23.121
5::1::2.309
5::2::17.621
5::3::25.751
5::5::9.049
5::6::8.196
5::7::2.392
5::8::123.986
5::9::5.376
5::10::4.846
5::11::5.617
5::12::3.717
5::13::11.703
5::15::1.045
5::16::5.181
5::17::13.215
5::18::10.146
5::19::6.355
5::20::12.931
5::21::12.931
5::22::6.756
5::23::13.452
5::24::13.392
5::25::4.792
5::26::13.636
5::27::13.513
5::28::13.215
5::29::3.546
5::30::10.273
5::31::10.238
5::32::3.322
5::33::10.6
5::34::10.452
5::35::1.962
5::36::11.152
5::37::7.062
5::38::10.727
5::39::66.568
5::40::7.751
5::41::3.738
5::42::4.613
5::43::1.501
5::44::4.474
5::45::11.764
5::46::24.0
5::47::16.597
5::48::22.222
5::49::3.816
5::50::7.042
5::51::8.733
5::52::8.771
5::53::5.213
5::54::6.92
5::55::8.0
5::56::17.167
5::58::12.711
5::59::4.158
5::60::8.23
5::61::434.684
5::62::7.462
5::63::4.032
5::64::3.926
5::65::6.263
5::66::4.552
5::67::1.046
5::68::1.651
5::69::4.225
5::70::3.752
5::71::5.424
5::72::6.437
5::73::2.869
5::74::23.809
5::75::5.905
5::76::4.566
5::77::12.474
5::78::4.385
5::79::6.224
5::80::4.545
5::82::2.309
5::84::3.973
5::85::2.277
5::86::9.615
5::87::4.373
5::88::19.108
5::89::20.689
5::90::20.134
5::91::12.987
5::92::25.806
5::94::1.256
5::95::1.104
5::97::2.654
5::98::1.657
5::99::0.943
5::101::3.314
5::104::4.357
5::105::5.633
5::106::6.622
5::107::5.42
5::108::9.09
5::109::6.472
5::110::12.903
5::111::32.258
5::112::19.354
5::113::13.071
5::114::17.482
5::115::5.576
5::117::7.005
5::118::5.167
5::120::24.096
5::122::1.47
5::123::2.727
5::124::21.739
5::125::21.739
5::126::12.448
5::127::25.21
5::128::25.423
5::129::25.423
5::130::6.535
5::131::19.867
5::132::20.408
5::133::7.246
5::135::20.979
5::137::4.83
5::139::13.913
5::140::278.508
5::141::376.086
5::142::10.526
5::143::23.437
5::144::23.076
5::145::5.263
5::146::12.145
5::147::23.622
5::148::22.9
5::149::1.564
5::150::11.461
5::151::9.202
5::153::12.295
5::154::5.305
5::155::11.267
5::156::28.571
5::157::15.037
5::158::1.137
5::159::157.36
5::161::6.96
5::162::6.097
5::163::12.195
5::164::6.593
5::165::20.547
5::166::20.408
5::167::77.709
5::168::9.433
5::169::17.241
5::170::17.751
5::172::10.243
5::173::18.072
5::174::11.08
5::175::5.555
5::176::5.807
5::177::7.987
5::178::27.728
5::179::10.769
5::180::10.075
5::181::31.088
5::182::16.152
5::183::3.009
5::184::8.086
5::185::3.015
5::186::9.36
5::187::25.495
5::188::8.484
5::189::3.708
5::190::6.082
5::191::8.038
5::192::8.103
5::193::8.156
5::194::4.535
5::195::11.872
5::196::5.008
5::197::6.048
5::198::3.044
5::200::6.64
5::201::18.036
5::202::392.75
5::203::7.228
5::204::5.847
5::205::11.933
5::206::11.547
5::207::5.813
5::208::11.933
5::209::11.99
5::210::12.847
5::211::16.491
5::212::17.751
5::213::17.751
5::214::9.836
5::215::19.48
5::216::4.139
5::217::4.316
5::218::154.205
5::219::49.18
5::220::77.777
5::221::77.777
5::222::47.619
5::223::64.22
5::224::64.748
5::226::0.828
5::227::9.271
5::228::78.651
5::229::78.651
5::231::76.923
5::232::77.777
5::233::73.684
5::234::0.738
5::235::19.607
5::236::62.5
5::237::64.814
5::238::0.769
5::239::8.771
5::240::76.923
5::241::77.777
5::242::0.69
5::243::9.222
5::244::76.086
5::245::77.777
5::246::78.651
5::247::76.923
5::248::77.777
5::249::77.777
5::250::58.333
5::251::77.777
5::252::77.777
5::253::76.923
5::254::74.468
5::255::0.659
5::256::22.082
5::257::66.037
5::258::31.674
5::259::70.0
5::260::76.923
5::261::63.063
5::262::73.684
5::263::74.468
5::264::76.086
5::265::77.777
5::266::76.923
5::267::77.777
5::268::70.0
5::269::76.086
5::270::77.777
5::271::77.777
5::272::76.923
5::273::77.777
5::274::0.699
5::275::7.47
5::277::52.631
5::278::0.666
5::279::8.706
5::281::74.468
5::282::77.777
5::283::76.923
5::284::77.777
5::285::61.403
5::286::67.961
5::287::77.777
5::288::77.777
5::289::77.777
5::290::77.777
5::291::67.961
5::292::75.268
5::293::77.777
5::295::5.681
5::296::77.777
5::297::44.303
5::298::76.923
5::299::100.0
5::300::0.642
5::301::11.984
5::302::100.0
5::303::77.777
5::304::77.777
5::305::50.724
5::307::77.777
5::310::66.666
5::311::79.646
5::312::76.923
5::313::77.777
5::314::57.377
5::315::76.086
5::316::34.146
5::317::21.084
5::318::0.653
5::327::0.385
5::328::77.777
5::329::77.777
5::330::77.777
5::331::77.777
5::332::68.627
5::333::77.777
5::334::60.344
5::335::70.0
5::336::76.923
5::337::77.777
5::338::0.719
5::339::14.198
5::340::76.923
5::341::77.777
5::342::77.777
5::343::74.468
5::344::77.777
5::345::77.777
5::346::77.777
5::348::77.777
5::349::77.777
5::350::76.923
5::351::100.0
5::352::77.777
5::353::77.777
5::354::78.651
5::355::77.777
5::356::77.777
5::357::41.176
5::358::77.777
5::359::76.923
5::360::77.777
5::361::42.944
5::363::77.777
5::364::77.777
5::365::72.916
5::366::76.086
5::367::34.313
5::368::77.777
5::369::76.923
5::371::36.842
5::372::77.777
5::374::48.275
5::375::75.268
5::376::55.118
5::377::77.777
5::378::77.777
5::379::77.777
5::380::77.777
5::381::76.923
5::382::69.306
5::383::69.306
5::384::59.322
5::385::0.682
5::386::7.954
5::387::77.777
5::388::76.923
5::389::77.777
5::390::73.684
5::391::77.777
5::392::77.777
5::393::77.777
5::394::42.168
5::395::77.777
5::396::77.777
5::397::0.641
5::398::15.184
5::399::77.777
5::400::78.651
5::401::78.651
5::402::0.64
5::403::0.59
5::404::0.652
5::405::0.599
5::406::6.003
5::407::54.687
5::408::77.777
5::409::0.637
5::411::0.643
5::412::20.172
5::413::0.633
5::414::0.582
5::415::22.435
5::416::77.777
5::417::0.659
5::418::0.604
5::419::0.676
5::420::6.763
5::421::0.66
5::422::8.149
5::423::76.923
5::424::77.777
5::425::0.663
5::426::0.59
5::427::0.322
5::428::60.344
5::429::77.777
5::430::0.67
5::431::0.643
5::432::9.735
5::433::31.39
5::434::66.037
5::435::0.644
5::436::0.633
5::437::0.624
5::438::0.591
5::439::13.779
5::440::32.407
5::441::0.637
5::442::0.621
5::443::8.303
5::444::0.634
5::445::0.644
5::446::0.614
5::447::11.538
5::448::100.0
5::449::100.0
5::450::97.826
5::451::0.699
5::452::0.662
5::454::0.656
5::455::15.317
5::456::0.712
5::458::73.17
5::459::136.363
5::464::72.58
5::467::69.767
5::470::72.58
5::471::138.461
5::474::138.461
5::476::72.58
5::477::136.363
5::481::67.164
5::482::138.461
5::483::138.461
5::485::73.17
5::486::132.352
5::487::130.434
5::489::73.77
5::490::134.328
5::491::138.461
5::493::69.767
5::495::65.573
5::497::72.58
5::499::64.516
5::500::123.076
5::502::73.17
5::505::36.0
5::506::3.14
5::507::41.125
5::508::15.267
5::509::51.282
5::511::12.765
5::512::71.661
5::513::14.018
5::514::18.691
5::515::42.056
5::516::156.521
5::517::13.824
5::518::13.698
5::519::9.174
5::520::18.779
5::521::27.906
5::522::13.888
5::523::9.389
5::524::14.084
5::525::14.018
5::526::14.084
5::527::36.866
5::528::14.018
5::529::3.954
5::530::22.556
5::531::61.224
5::532::73.17
5::534::21.739
5::535::81.081
5::536::107.142
5::537::11.494
5::538::83.333
5::539::81.081
5::540::10.948
5::541::85.714
5::542::83.333
5::543::54.945
5::544::83.333
5::545::14.778
5::546::50.0
5::547::49.18
5::549::477.575
5::550::12.448
5::551::32.967
5::552::15.873
5::553::115.384
5::554::27.149
5::555::13.888
5::556::17.857
5::557::26.755
5::558::160.714
5::559::10.928
5::560::14.44
5::561::27.522
5::563::10.309
5::564::10.273
5::565::10.344
5::566::121.126
5::567::5.464
5::568::22.727
5::569::201.834
5::570::4.854
5::571::20.512
5::572::1.863
5::574::2.26
5::575::11.428
5::576::0.332
5::577::15.706
5::578::9.345
5::579::9.216
5::580::13.698
5::581::8.379
5::583::20.27
5::584::26.315
5::585::15.873
5::586::148.76
5::587::22.346
5::588::13.44
5::589::13.513
5::590::22.9
5::591::12.82
5::592::54.901
5::593::33.175
5::594::0.501
5::595::0.558
5::596::5.141
5::597::8.333
5::598::13.043
5::599::12.5
5::600::1.036
5::602::13.461
5::603::22.988
5::604::37.572
5::605::24.39
5::607::17.964
5::608::20.967
5::609::56.91
5::610::56.88
5::611::39.37
5::612::12.345
5::613::4.518
5::614::8.988
5::615::16.853
5::616::31.22
5::617::4.878
5::618::6.396
5::619::8.077
5::621::2.45
5::622::8.438
5::623::8.264
5::625::8.097
5::626::1.631
5::627::101.239
5::628::219.801
5::629::793.014
5::630::150.406
5::631::16.064
5::632::1.712
5::633::2.877
5::634::2.489
5::635::33.511
5::636::2.873
5::637::462.998
5::638::7.905
5::639::214.285
5::640::54.687
5::641::31.872
5::642::0.666
5::643::154.533
5::644::12.295
5::645::677.026
5::646::19.204
5::647::2.717
5::648::12.605
5::649::2.577
5::650::8.196
5::651::8.298
5::652::8.298
5::653::1.255
5::654::7.968
5::655::12.448
5::656::8.264
5::657::185.185
5::658::1.659
5::660::8.298
5::661::3.944
5::662::13.888
5::663::8.756
5::664::16.556
5::665::14.084
5::666::14.084
5::667::14.084
5::668::13.201
5::669::14.084
5::671::28.801
5::672::4.689
5::673::2.403
5::674::12.048
5::675::4.172
5::676::16.0
5::677::8.097
5::678::2.77
5::679::2.828
5::680::2.869
5::681::3.59
5::682::6.779
5::683::6.578
5::684::6.578
5::685::6.578
5::686::3.78
5::688::7.22
5::689::7.092
5::690::7.272
5::691::2.59
5::692::8.196
5::693::6.872
5::694::6.849
5::695::7.067
5::696::25.948
5::697::1.29
5::698::7.843
5::699::10.723
5::700::13.215
5::701::1.494
5::702::7.067
5::703::6.802
5::704::7.968
5::705::6.849
5::707::7.547
5::708::3.389
5::709::14.545
5::710::1.332
5::711::11.312
5::712::4.119
5::713::9.615
5::714::2.783
5::715::7.326
5::716::14.035
5::717::5.494
5::719::2.617
5::720::8.403
5::721::4.872
5::723::2.547
5::724::7.092
5::725::10.752
5::726::7.168
5::727::2.326
5::728::3.412
5::729::20.71
5::730::13.972
5::731::2.006
5::732::8.695
5::733::8.264
5::734::5.586
5::735::9.433
5::736::3.409
5::737::7.446
5::738::4.333
5::739::3.174
5::740::2.525
5::741::2.436
5::742::4.489
5::743::3.033
5::744::6.263
5::745::0.532
5::746::2.61
5::747::3.436
5::748::8.196
5::749::4.06
5::750::3.428
5::751::12.5
5::752::2.466
5::754::2.918
5::755::5.995
5::756::2.642
5::757::3.994
5::758::1.265
5::759::7.751
5::760::3.851
5::761::11.261
5::762::12.412
5::764::0.745
5::765::3.492
5::766::10.309
5::767::1.327
5::768::1.654
5::769::62.169
5::770::7.604
5::771::0.795
5::772::2.094
5::773::2.797
5::774::0.283
5::775::12.765
5::776::3.696
5::777::1.934
5::778::8.064
5::779::2.69
5::780::1.176
5::781::3.787
5::782::2.645
5::783::5.561
5::785::3.432
5::786::11.538
5::787::3.686
5::788::14.388
5::789::4.166
5::790::2.728
5::791::12.195
5::792::2.567
5::793::2.366
5::794::2.685
5::795::3.395
5::796::5.115
5::797::22.748
5::799::3.177
5::801::19.567
5::802::0.284
5::803::6.237
5::804::2.283
5::805::2.973
5::806::5.361
5::807::2.442
5::808::1.492
5::809::3.558
5::810::6.369
5::811::5.121
5::812::2.159
5::813::2.148
5::814::5.055
5::815::3.211
5::816::2.656
5::817::0.158
5::819::0.735
5::820::3.521
5::821::8.771
5::822::2.254
5::823::1.845
5::825::18.469
5::826::2.364
5::827::3.601
5::828::9.544
5::829::2.481
5::830::2.04
5::831::2.389
5::832::2.197
5::833::1.125
5::834::0.567
5::835::2.328
5::836::3.778
5::838::2.463
5::839::3.102
5::840::3.048
5::841::2.43
5::844::1.029
5::845::5.383
5::846::102.614
5::847::3.067
5::848::55.447
5::849::34.034
5::850::33.106
5::852::37.758
5::853::4.667
5::854::2.849
5::855::5.251
5::856::3.034
5::857::2.45
5::858::2.433
5::860::2.724
5::861::2.063
5::862::3.752
5::863::2.386
5::894::3.588
5::895::5.328
5::896::32.258
5::897::32.608
5::898::10.0
5::899::23.076
5::900::23.255
5::901::15.789
5::902::24.316
5::903::10.701
5::904::3.086
5::905::5.565
5::906::17.751
5::907::17.142
5::908::4.106
5::909::3.025
5::911::10.799
5::912::39.325
5::913::10.463
5::914::5.514
5::915::22.9
5::916::22.9
5::917::5.524
5::918::23.076
5::919::3.072
5::920::84.835
5::921::39.348
5::922::97.919
5::923::632.247
5::924::6.779
5::925::106.628
5::926::13.513
5::927::212.543
5::928::5.379
5::929::26.315
5::930::39.735
5::931::10.638
5::932::7.073
5::933::25.806
5::934::5.486
5::935::6.968
5::936::39.473
5::937::5.044
5::938::7.707
5::939::3.215
5::940::2.439
5::942::15.306
5::943::21.276
5::944::4.398
5::945::5.899
5::946::7.352
5::948::6.521
5::949::7.159
5::950::4.636
5::951::6.578
5::952::6.644
5::953::17.605
5::954::3.284
5::955::4.158
5::956::8.426
5::957::26.086
5::958::5.836
5::959::24.39
5::960::2.27
5::961::4.672
5::962::477.697
5::964::14.492
5::965::3.71
5::966::0.5
5::967::3.717
5::968::4.514
5::969::3.71
5::970::4.629
5::971::3.663
5::972::5.42
5::973::91.011
5::975::11.29
5::976::6.211
5::977::718.552
5::978::25.28
5::979::4.819
5::980::53.511
5::981::3.091
5::982::7.812
5::984::10.389
5::985::8.0
5::986::2.176
5::987::21.126
5::988::7.142
5::989::2.721
5::990::6.134
5::991::3.768
5::992::109.4
5::993::120.057
5::994::124.255
5::995::124.766
5::996::128.313
5::997::312.048
5::998::4.683
5::999::2.463
5::1000::4.807
5::1001::3.883
5::1002::0.516
5::1003::15.06
5::1004::3.968
5::1005::3.773
5::1006::4.854
5::1007::5.102
5::1008::2.597
5::1009::4.651
5::1010::59.936
5::1011::12.797
5::1012::1.718
5::1013::5.434
5::1014::370.466
5::1015::4.838
5::1016::8.086
5::1017::3.906
5::1018::3.144
5::1019::2.976
5::1020::4.357
5::1021::20.56
5::1022::150.11
5::1023::10.416
5::1024::9.546
5::1025::4.566
5::1027::5.067
5::1029::7.211
5::1030::5.791
5::1031::7.832
5::1032::741.022
5::1033::30.927
5::1035::3.448
5::1036::8.818
5::1037::6.369
5::1038::22.222
5::1039::22.222
5::1040::5.347
5::1041::22.058
5::1042::22.058
5::1044::7.68
5::1045::8.403
5::1046::4.395
5::1047::4.123
5::1048::4.819
5::1049::2.989
5::1050::6.369
5::1051::16.241
5::1053::14.173
5::1054::13.232
5::1055::13.157
5::1058::0.529
5::1082::5.199
5::1083::22.727
5::1084::23.255
5::1085::22.556
5::1086::5.208
5::1087::20.134
5::1088::20.27
5::1089::7.042
5::1090::24.793
5::1091::25.21
5::1092::11.627
5::1093::48.426
5::1096::58.139
5::1097::22.9
5::1098::22.9
5::1099::56.657
5::1100::23.255
5::1101::23.076
5::1102::56.657
5::1103::23.255
5::1104::23.255
5::1105::6.41
5::1106::25.641
5::1107::13.698
5::1108::3.984
5::1109::9.685
5::1110::10.416
5::1111::9.546
5::1112::7.13
5::1113::8.048
5::1114::6.607
5::1115::7.832
5::1116::9.28
5::1117::6.525
5::1118::6.98
5::1119::8.146
5::1120::10.389
5::1121::8.869
5::1122::592.288
5::1123::33.557
5::1124::24.0
5::1125::2.502
5::1126::19.48
5::1127::26.143
5::1129::23.952
5::1130::18.75
5::1131::17.777
5::1132::159.016
5::1133::8.0
5::1134::2.406
5::1135::16.666
5::1136::16.393
5::1137::16.666
5::1138::9.009
5::1139::18.181
5::1140::23.809
5::1141::23.936
5::1142::7.326
5::1143::13.071
5::1144::13.888
5::1145::9.345
5::1146::14.018
5::1147::14.018
5::1148::87.227
5::1149::16.949
5::1150::17.021
5::1151::16.423
5::1152::23.376
5::1153::23.376
5::1154::23.437
5::1155::13.513
5::1156::25.0
5::1157::28.571
5::1158::48.78
5::1159::14.084
5::1160::49.689
5::1161::25.0
5::1162::28.301
5::1163::13.745
5::1164::32.388
5::1165::20.0
5::1166::8.097
5::1167::22.556
5::1168::36.496
5::1169::35.714
5::1170::15.267
5::1171::13.422
5::1172::13.953
5::1173::13.245
5::1174::14.018
5::1175::17.301
5::1176::5.988
5::1177::10.948
5::1178::4.032
5::1179::13.289
5::1180::463.858
5::1181::6.153
5::1182::12.552
5::1183::12.145
5::1184::6.269
5::1187::7.843
5::1188::1.133
5::1189::13.215
5::1190::8.196
5::1192::7.575
5::1193::12.096
5::1195::8.287
5::1196::4.301
5::1197::7.604
5::1198::21.604
5::1200::8.13
5::1202::12.345
5::1204::2.475
5::1205::8.097
5::1206::22.653
5::1207::8.264
5::1208::11.952
5::1209::36.496
5::1210::8.771
5::1211::17.391
5::1212::8.264
5::1213::8.62
5::1214::16.806
5::1215::8.196
5::1216::11.952
5::1217::6.993
5::1218::36.912
5::1219::45.351
5::1220::16.326
5::1221::26.548
5::1222::12.096
5::1223::30.612
5::1224::41.86
5::1225::43.062
5::1226::37.914
5::1227::43.062
5::1228::42.857
5::1229::42.857
5::1230::38.095
5::1231::43.062
5::1232::45.0
5::1234::37.037
5::1236::37.558
5::1238::43.478
5::1239::5.988
5::1240::11.494
5::1241::23.076
5::1242::22.9
5::1243::10.135
5::1244::20.0
5::1245::11.235
5::1246::21.428
5::1247::22.222
5::1249::10.135
5::1250::19.867
5::1251::12.0
5::1252::23.809
5::1253::23.809
5::1254::13.745
5::1255::40.54
5::1256::81.081
5::1257::5.524
5::1258::33.018
5::1259::30.303
5::1260::8.595
5::1261::20.134
5::1262::20.0
5::1263::13.1
5::1264::26.086
5::1265::12.931
5::1266::25.641
5::1267::12.244
5::1268::24.39
5::1269::12.875
5::1270::25.641
5::1271::25.21
5::1272::13.745
5::1273::27.586
5::1274::27.397
5::1275::142.857
5::1276::600.806
5::1277::921.259
5::1281::246.031
5::1283::480.0
5::1284::444.444
5::1286::629.921
5::1288::303.462
5::1289::401.459
5::1290::928.571
5::1291::648.0
5::1294::451.612
5::1295::480.0
5::1299::248.0
5::1300::568.0
5::1301::7.017
5::1302::22.727
5::1303::17.964
5::1304::6.825
5::1305::23.529
5::1306::11.834
5::1307::11.494
5::1308::11.764
5::1309::7.49
5::1310::9.803
5::1311::20.942
5::1312::20.833
5::1313::25.806
5::1314::19.354
5::1315::7.352
5::1317::7.518
5::1319::7.246
5::1320::7.462
5::1321::15.444
5::1322::49.645
5::1323::44.117
5::1324::29.411
5::1325::21.897
5::1326::7.518
5::1327::40.247
5::1328::25.974
5::1329::26.845
5::1331::2.745
5::1332::0.345
5::1333::3.49
5::1334::0.367
5::1335::353.305
5::1336::7.547
5::1337::7.22
5::1338::7.117
5::1339::61.538
5::1340::16.597
5::1342::12.605
5::1344::14.652
5::1345::16.666
5::1346::52.757
5::1347::14.388
5::1348::27.586
5::1352::6.681
5::1353::11.583
5::1354::21.739
5::1355::23.255
5::1356::7.633
5::1357::8.368
5::1358::20.958
5::1359::14.981
5::1360::21.505
5::1361::16.528
5::1362::62.015
5::1363::448.979
5::1364::11.45
5::1365::30.075
5::1366::3.084
5::1367::13.605
5::1368::3.039
5::1370::3.851
5::1371::26.666
5::1372::12.448
5::1373::16.26
5::1374::16.393
5::1375::16.129
5::1376::17.928
5::1377::76.335
5::1378::66.666
5::1379::442.211
5::1380::8.438
5::1381::32.653
5::1382::12.195
5::1383::8.23
5::1384::16.393
5::1385::24.793
5::1386::12.437
5::1387::15.873
5::1388::16.129
5::1391::11.029
5::1392::14.492
5::1393::13.289
5::1394::101.214
5::1395::165.198
5::1396::25.179
5::1397::91.216
5::1398::27.173
5::1399::20.408
5::1400::25.7
5::1401::10.452
5::1402::6.451
5::1403::27.397
5::1404::7.874
5::1405::3.809
5::1406::5.847
5::1407::3.642
5::1408::6.25
5::1409::3.558
5::1410::5.899
5::1411::3.184
5::1412::5.277
5::1413::3.533
5::1414::5.917
5::1415::3.35
5::1416::5.602
5::1417::12.0
5::1418::10.135
5::1419::28.688
5::1420::56.451
5::1421::11.538
5::1422::11.235
5::1423::6.837
5::1424::10.204
5::1425::22.813
5::1429::40.955
5::1430::98.039
5::1431::10.452
5::1432::704.0
5::1433::8.81
5::1434::16.393
5::1435::15.873
5::1436::15.748
5::1437::20.746
5::1439::13.559
5::1440::13.071
5::1441::100.536
5::1442::173.611
5::1443::6.802
5::1445::7.352
5::1446::28.776
5::1447::14.251
5::1448::130.548
5::1449::42.134
5::1450::10.416
5::1451::16.194
5::1452::21.052
5::1453::14.836
5::1454::6.688
5::1455::12.765
5::1456::3.952
5::1457::4.844
5::1458::761.589
5::1459::22.779
5::1460::8.0
5::1461::18.575
5::1462::7.751
5::1463::46.511
5::1464::10.714
5::1465::13.559
5::1466::11.583
5::1468::14.705
5::1469::7.22
5::1470::7.246
5::1471::18.666
5::1472::8.752
5::1474::17.964
5::1475::18.75
5::1476::1.839
5::1477::18.404
5::1478::7.782
5::1479::10.869
5::1480::14.749
5::1481::59.69
5::1482::10.016
5::1483::38.461
5::1484::46.838
5::1485::8.064
5::1486::11.07
5::1487::8.0
5::1488::8.368
5::1489::8.403
5::1490::280.701
5::1491::11.904
5::1492::16.556
5::1493::12.345
5::1494::17.191
5::1495::318.135
5::1496::12.244
5::1497::3.546
5::1498::8.869
5::1499::16.042
5::1500::8.67
5::1501::11.56
5::1502::35.222
5::1503::5.758
5::1504::5.154
5::1505::5.347
5::1506::14.492
5::1507::98.113
5::1508::663.157
5::1509::8.113
5::1510::2.538
5::1511::1.896
5::1512::240.926
5::1513::9.868
5::1514::19.607
5::1515::19.736
5::1517::9.375
5::1519::22.058
5::1520::37.735
5::1521::1.435
5::1522::7.142
5::1523::6.968
5::1524::3.623
5::1525::19.685
5::1526::7.547
5::1527::72.463
5::1528::43.795
5::1529::6.564
5::1531::12.345
5::1532::14.598
5::1533::547.889
5::1534::307.377
5::1535::143.631
5::1548::3.508
5::1549::4.958
5::1550::3.552
5::1551::3.558
5::1552::3.514
5::1553::3.496
5::1554::5.328
5::1555::3.558
5::1556::6.342
5::1557::19.679
5::1558::1.467
5::1559::3.883
5::1560::1.743
5::1561::4.878
5::1562::2.484
5::1563::22.341
5::1564::2.677
5::1565::4.195
5::1566::4.354
5::1567::68.222
5::1568::22.9
5::1569::107.142
5::1570::10.869
5::1571::43.478
5::1572::43.795
5::1573::7.692
5::1574::22.727
5::1575::1.805
5::1576::64.62
5::1577::331.36
5::1578::77.821
5::1579::287.179
5::1580::5.0
5::1581::13.192
5::1582::82.382
5::1583::5.836
5::1584::7.978
5::1585::4.866
5::1586::5.347
5::1587::173.624
5::1588::4.866
5::1589::4.504
5::1590::11.07
5::1591::11.111
5::1592::5.738
5::1593::13.793
5::1594::14.705
5::1595::11.235
5::1596::0.847
5::1597::25.712
5::1598::3.118
5::1600::9.966
5::1601::3.448
5::1602::15.0
5::1603::14.778
5::1604::15.151
5::1605::14.084
5::1606::25.706
5::1607::27.624
5::1608::27.548
5::1609::22.9
5::1610::5.571
5::1611::3.023
5::1612::26.881
5::1613::2.214
5::1614::4.451
5::1615::15.957
5::1616::3.428
5::1617::5.008
5::1618::16.129
5::1619::4.823
5::1621::4.665
5::1622::10.752
5::1623::3.009
5::1624::37.634
5::1625::3.361
5::1626::3.205
5::1627::7.451
5::1628::2.551
5::1629::5.61
5::1630::2.828
5::1631::5.412
5::1632::1.421
5::1633::124.177
5::1634::9.216
5::1635::5.427
5::1636::3.305
5::1637::11.135
5::1638::32.258
5::1639::32.258
5::1640::32.467
5::1641::32.467
5::1642::32.467
5::1643::32.258
5::1644::32.258
5::1645::32.467
5::1646::31.055
5::1647::32.258
5::1648::31.645
5::1649::32.258
5::1650::32.467
5::1651::32.258
5::1652::32.467
5::1653::32.258
5::1654::32.258
5::1655::32.258
5::1656::32.258
5::1657::32.467
5::1658::32.467
5::1659::32.258
5::1660::32.467
5::1661::32.051
5::1662::31.847
5::1663::32.258
5::1664::25.806
5::1665::32.467
5::1666::32.467
5::1668::32.467
5::1669::32.258
5::1670::32.258
5::1671::32.467
5::1672::50.632
5::1673::32.258
5::1674::32.467
5::1675::32.258
5::1676::26.143
5::1677::32.467
5::1678::32.258
5::1679::26.041
5::1680::32.258
5::1681::32.258
5::1682::32.258
5::1683::25.974
5::1685::32.051
5::1687::32.467
5::1688::32.467
5::1689::32.258
5::1690::32.258
5::1691::32.258
5::1692::32.258
5::1693::32.258
5::1694::32.467
5::1695::31.055
5::1697::23.364
5::1698::30.12
5::1699::29.761
5::1700::29.411
5::1701::78.512
5::1702::580.188
5::1703::419.58
5::1704::384.615
5::1705::412.587
5::1706::806.896
5::1709::868.421
5::1712::529.411
5::1713::391.608
5::1714::896.551
5::1715::496.503
5::1717::275.784
5::1718::387.755
5::1719::479.729
5::1720::885.906
5::1721::408.163
5::1723::374.149
5::1724::547.297
5::1725::780.0
5::1726::872.483
5::1727::393.333
5::1730::378.378
5::1731::993.333
5::1732::91.78
5::1733::745.454
5::1734::795.918
5::1736::379.31
5::1737::404.109
5::1738::209.459
5::1741::373.333
5::1742::884.353
5::1743::486.301
5::1745::547.297
5::1746::410.958
5::1748::4.754
5::1749::19.108
5::1750::1.403
5::1751::3.695
5::1752::20.27
5::1754::3.012
5::1755::23.668
5::1756::11.627
5::1757::17.647
5::1758::3.824
5::1759::6.644
5::1760::16.556
5::1761::133.333
5::1762::6.644
5::1763::6.622
5::1764::5.72
5::1765::6.302
5::1766::399.772
5::1767::4.962
5::1768::10.256
5::1769::2.255
5::1770::6.928
5::1771::13.793
5::1772::14.184
5::1773::14.184
5::1774::6.833
5::1775::13.289
5::1776::21.978
5::1778::13.468
5::1779::6.684
5::1780::7.246
5::1781::14.184
5::1782::4.444
5::1783::21.126
5::1784::20.905
5::1785::7.547
5::1786::14.598
5::1787::14.598
5::1788::8.09
5::1789::6.321
5::1790::6.684
5::1791::5.772
5::1792::5.042
5::1793::5.514
5::1794::20.689
5::1795::41.379
5::1796::14.76
5::1797::28.368
5::1798::3.616
5::1799::22.9
5::1800::3.407
5::1801::7.181
5::1802::7.352
5::1803::14.814
5::1804::8.23
5::1805::8.163
5::1806::19.677
5::1807::7.648
5::1808::7.025
5::1810::19.656
5::1811::9.07
5::1812::6.024
5::1813::9.28
5::1814::8.016
5::1815::8.869
5::1816::33.747
5::1817::6.211
5::1818::1.676
5::1819::13.303
5::1820::25.925
5::1821::6.726
5::1822::3.436
5::1823::5.617
5::1824::5.042
5::1825::6.015
5::1826::6.637
5::1827::25.21
5::1828::7.194
5::1829::4.431
5::1830::5.424
5::1832::37.267
5::1833::11.627
5::1834::3.891
5::1835::7.042
5::1836::6.802
5::1838::4.451
5::1839::4.398
5::1840::6.756
5::1841::11.834
5::1842::6.688
5::1843::6.802
5::1845::5.093
5::1846::12.195
5::1847::6.896
5::1848::10.126
5::1849::187.66
5::1851::1.36
5::1852::5.291
5::1853::2.976
5::1854::9.95
5::1855::7.547
5::1856::7.547
5::1857::8.403
5::1862::4.893
5::1863::13.953
5::1864::19.704
5::1865::17.167
5::1866::392.314
5::1867::4.651
5::1869::4.739
5::1870::5.882
5::1871::7.06
5::1872::7.111
5::1873::7.285
5::1874::7.067
5::1875::2.551
5::1876::2.857
5::1877::10.309
5::1878::2.316
5::1879::4.823
5::1882::3.616
5::1883::16.129
5::1884::0.554
5::1885::5.385
5::1886::5.793
5::1887::2.447
5::1888::3.921
5::1889::1.901
5::1890::3.875
5::1891::3.465
5::1892::12.364
5::1893::36.303
5::1894::3.191
5::1895::14.055
5::1896::5.813
5::1897::11.6
5::1898::6.289
5::1899::4.629
5::1900::4.866
5::1901::1.653
5::1902::9.966
5::1903::7.843
5::1904::1.784
5::1905::8.595
5::1906::238.636
5::1907::38.961
5::1908::38.961
5::1909::3.477
5::1910::7.573
5::1911::0.715
5::1912::3.024
5::1913::217.564
5::1914::5.805
5::1915::3.503
5::1916::16.62
5::1917::13.274
5::1918::10.526
5::1919::11.278
5::1920::10.38
5::1921::78.804
5::1922::7.393
5::1923::6.389
5::1924::9.448
5::1925::8.287
5::1926::5.504
5::1927::12.605
5::1928::12.345
5::1929::18.867
5::1930::16.666
5::1931::0.854
5::1932::23.076
5::1933::4.848
5::1935::7.481
5::1936::11.363
5::1937::15.094
5::1938::11.363
5::1939::11.363
5::1940::15.151
5::1941::10.416
5::1942::2.399
5::1943::15.151
5::1944::11.32
5::1945::10.238
5::1946::8.498
5::1947::26.548
5::1948::26.315
5::1949::7.575
5::1950::22.222
5::1951::24.193
5::1952::24.193
5::1953::24.193
5::1954::6.109
5::1955::10.676
5::1956::18.404
5::1957::8.241
5::1958::25.862
5::1959::25.862
5::1960::6.109
5::1961::26.548
5::1962::7.874
5::1963::24.39
5::1964::86.1
5::1965::7.481
5::1966::14.492
5::1967::22.556
5::1968::15.037
5::1970::120.095
5::1971::3.448
5::1972::81.73
5::1973::9.95
5::1974::5.128
5::1975::7.915
5::1976::8.771
5::1977::7.614
5::1978::8.849
5::1979::8.174
5::1980::8.733
5::1981::216.123
5::1983::15.81
5::1984::0.97
5::1985::113.793
5::1986::8.347
5::1987::7.234
5::1988::10.27
5::1989::9.671
5::1990::11.583
5::1991::4.149
5::1992::5.449
5::1993::5.703
5::1994::22.058
5::1995::8.67
5::1996::26.548
5::1997::148.014
5::1999::8.595
5::2000::5.39
5::2001::17.094
5::2002::3.355
5::2003::13.1
5::2004::1.754
5::2005::6.097
5::2006::2.976
5::2007::4.618
5::2008::7.168
5::2009::7.984
5::2010::11.131
5::2011::13.368
5::2012::11.363
5::2013::10.282
5::2014::5.928
5::2015::4.64
5::2016::7.272
5::2018::78.369
5::2019::5.405
5::2020::4.866
5::2021::21.186
5::2022::5.347
5::2023::6.237
5::2024::5.847
5::2026::181.869
5::2027::1.331
5::2028::3.252
5::2029::6.968
5::2030::10.781
5::2031::4.909
5::2032::2.405
5::2033::13.698
5::2034::13.698
5::2035::1.848
5::2036::85.02
5::2037::11.32
5::2038::6.741
5::2039::1.35
5::2040::11.32
5::2041::3.412
5::2042::3.012
5::2043::4.571
5::2044::2.51
5::2045::3.518
5::2046::2.979
5::2047::5.882
5::2048::15.748
5::2049::5.908
5::2050::3.508
5::2051::2.38
5::2052::19.417
5::2053::19.607
5::2054::1.59
5::2055::5.893
5::2056::4.31
5::2057::96.61
5::2058::10.856
5::2059::4.341
5::2060::868.231
5::2061::4.716
5::2062::8.695
5::2063::824.82
5::2064::2.846
5::2065::3.492
5::2066::7.092
5::2067::24.39
5::2068::7.853
5::2069::24.39
5::2070::7.228
5::2071::24.193
5::2072::9.316
5::2073::21.582
5::2074::21.126
5::2075::2.781
5::2077::6.772
5::2078::46.153
5::2079::50.0
5::2080::33.898
5::2081::32.786
5::2082::3.577
5::2083::10.752
5::2084::1.509
5::2085::11.111
5::2086::9.596
5::2087::5.244
5::2088::3.139
5::2089::14.388
5::2090::79.136
5::2091::8.928
5::2092::2.437
5::2093::5.576
5::2094::7.407
5::2095::18.442
5::2096::7.547
5::2097::4.724
5::2098::455.851
5::2099::0.94
5::2100::17.094
5::2101::3.236
5::2102::4.444
5::2103::6.973
5::2104::13.574
5::2106::218.061
5::2107::5.692
5::2108::6.928
5::2109::5.514
5::2110::8.633
5::2111::3.558
5::2112::5.119
5::2113::3.007
5::2114::3.809
5::2115::3.496
5::2116::2.531
5::2117::673.383
5::2118::25.959
5::2119::8.385
5::2120::9.74
5::2121::4.065
5::2122::228.451
5::2123::12.944
5::2124::17.676
5::2125::65.031
5::2126::119.658
5::2127::19.464
5::2128::11.278
5::2129::5.172
5::2130::2.247
5::2131::6.896
5::2132::8.333
5::2133::6.396
5::2134::3.189
5::2135::0.996
5::2136::4.231
5::2138::5.474
5::2139::5.263
5::2141::6.525
5::2142::5.244
5::2143::4.304
5::2144::4.83
5::2145::3.189
5::2146::3.424
5::2147::4.878
5::2148::4.405
5::2149::4.291
5::2150::5.964
5::2151::5.244
5::2152::4.273
5::2153::5.882
5::2154::5.597
5::2155::5.226
5::2156::13.409
5::2157::6.224
5::2159::4.552
5::2160::9.708
5::2161::24.024
5::2162::24.096
5::2163::24.096
5::2164::24.096
5::2166::5.154
5::2167::20.689
5::2168::20.833
5::2169::84.024
5::2170::6.012
5::2171::2.512
5::2172::188.861
5::2173::14.598
5::2174::14.285
5::2175::14.705
5::2176::14.598
5::2177::13.513
5::2178::14.705
5::2179::14.705
5::2181::14.705
5::2182::19.607
5::2183::19.48
5::2184::1.62
5::2185::16.611
5::2186::2.138
5::2187::10.362
5::2188::4.629
5::2189::6.441
5::2190::27.777
5::2191::3.386
5::2192::6.637
5::2193::14.705
5::2194::4.683
5::2195::4.958
5::2196::9.276
5::2197::7.984
5::2198::32.061
5::2199::37.8
5::2200::151.079
5::2201::69.084
5::2202::3.831
5::2203::20.583
5::2206::4.444
5::2207::8.948
5::2208::6.7
5::2209::2.469
5::2210::3.74
5::2211::22.927
5::2212::7.908
5::2213::7.518
5::2214::46.875
5::2216::2.647
5::2217::2.423
5::2218::3.663
5::2219::3.318
5::2220::29.661
5::2222::1.532
5::2223::12.931
5::2224::17.467
5::2225::35.087
5::2226::2.976
5::2227::19.375
5::2228::20.27
5::2229::40.449
5::2230::2.638
5::2231::8.771
5::2232::27.692
5::2233::1.204
5::2235::3.994
5::2236::4.285
5::2237::14.218
5::2238::3.521
5::2239::14.285
5::2240::11.566
5::2241::0.31
5::2242::3.095
5::2243::3.164
5::2244::2.024
5::2245::0.471
5::2246::2.234
5::2247::3.039
5::2248::2.902
5::2249::9.09
5::2250::1.754
5::2251::16.209
5::2253::21.126
5::2254::15.503
5::2255::36.585
5::2256::63.492
5::2257::6.349
5::2258::2.846
5::2259::1.537
5::2260::3.696
5::2261::2.808
5::2262::10.471
5::2264::10.256
5::2265::3.937
5::2268::12.903
5::2269::12.738
5::2270::4.166
5::2271::4.158
5::2272::2.724
5::2273::11.56
5::2274::11.56
5::2275::2.594
5::2276::102.589
5::2277::806.06
5::2278::6.423
5::2279::558.504
5::2280::4.58
5::2281::46.831
5::2282::3.086
5::2283::103.896
5::2284::5.347
5::2285::2.557
5::2287::3.694
5::2288::2.592
5::2289::3.875
5::2290::41.463
5::2291::2.645
5::2292::87.078
5::2293::28.938
5::2294::6.485
5::2295::5.263
5::2296::4.838
5::2297::4.363
5::2298::2.022
5::2299::3.2
5::2300::5.479
5::2301::4.87
5::2303::63.211
5::2304::2.567
5::2306::15.306
5::2307::15.228
5::2308::1.661
5::2309::2.798
5::2311::4.694
5::2312::9.868
5::2313::4.123
5::2314::4.587
5::2316::19.849
5::2317::1.959
5::2318::12.861
5::2319::1.169
5::2320::4.16
5::2321::4.846
5::2322::2.207
5::2324::1.299
5::2325::3.683
5::2326::5.442
5::2327::5.701
5::2328::5.09
5::2329::4.794
5::2330::5.217
5::2331::4.184
5::2332::4.005
5::2334::93.959
5::2335::20.689
5::2336::25.51
5::2338::259.259
5::2340::65.739
5::2341::18.072
5::2342::17.857
5::2343::444.444
5::2344::4.651
5::2345::85.365
5::2346::2.751
5::2347::3.603
5::2348::6.0
5::2349::3.322
5::2350::5.484
5::2351::4.024
5::2352::2.427
5::2353::9.259
5::2354::9.118
5::2355::4.338
5::2356::5.128
5::2357::9.803
5::2358::4.524
5::2359::2.389
5::2360::3.703
5::2361::1.657
5::2362::3.389
5::2363::2.485
5::2364::3.054
5::2365::4.363
5::2366::1.043
5::2367::3.249
5::2368::5.511
5::2370::39.024
5::2371::38.834
5::2372::39.024
5::2373::38.095
5::2374::38.834
5::2375::39.024
5::2376::38.834
5::2377::39.024
5::2378::38.647
5::2379::39.024
5::2380::38.834
5::2381::38.461
5::2382::39.024
5::2383::39.024
5::2384::38.834
5::2385::38.647
5::2386::38.834
5::2387::39.024
5::2388::38.834
5::2389::39.024
5::2390::38.834
5::2391::38.834
5::2392::37.914
5::2393::16.722
5::2394::23.255
5::2396::24.0
5::2397::4.769
5::2398::17.857
5::2399::17.857
5::2400::5.78
5::2401::18.181
5::2402::2.624
5::2403::5.3
5::2404::20.134
5::2405::11.494
5::2407::8.988
5::2408::234.726
5::2409::21.428
5::2410::28.985
5::2411::10.752
5::2412::15.544
5::2413::37.593
5::2414::45.112
5::2415::18.115
5::2416::8.875
5::2417::8.823
5::2418::3.929
5::2419::5.617
5::2422::5.442
5::2423::24.096
5::2424::4.291
5::2425::14.285
5::2426::29.673
5::2427::10.6
5::2428::6.644
5::2429::39.355
5::2430::8.645
5::2431::9.259
5::2433::4.103
5::2434::0.235
5::2435::6.772
5::2436::3.726
5::2437::5.788
5::2439::7.476
5::2440::2.56
5::2441::5.076
5::2442::2.372
5::2444::4.189
5::2445::6.504
5::2446::8.833
5::2447::1.675
5::2449::9.685
5::2450::28.795
5::2451::7.281
5::2452::4.5
5::2453::89.639
5::2454::4.149
5::2455::21.126
5::2456::21.126
5::2457::21.126
5::2458::8.928
5::2459::21.897
5::2460::21.897
5::2461::5.145
5::2462::20.547
5::2463::20.833
5::2464::7.653
5::2465::23.437
5::2466::12.096
5::2467::24.193
5::2468::4.777
5::2469::18.633
5::2470::18.633
5::2471::29.929
5::2472::114.285
5::2473::21.978
5::2474::228.571
5::2475::58.064
5::2476::71.428
5::2477::858.181
5::2479::107.913
5::2480::66.666
5::2481::72.463
5::2482::71.942
5::2483::101.449
5::2484::201.438
5::2485::30.592
5::2486::18.083
5::2487::12.195
5::2488::144.927
5::2489::115.107
5::2490::6.787
5::2491::4.878
5::2492::15.151
5::2493::5.181
5::2494::14.814
5::2495::3.3
5::2496::8.223
5::2497::0.162
5::2498::435.714
5::2499::5.617
5::2500::14.388
5::2501::115.942
5::2502::7.936
5::2503::12.658
5::2504::4.95
5::2505::5.221
5::2507::7.092
5::2508::27.21
5::2509::4.514
5::2510::13.986
5::2511::1.203
5::2512::2.45
5::2513::5.952
5::2514::7.957
5::2515::4.405
5::2516::94.444
5::2517::16.713
5::2518::3.929
5::2519::6.185
5::2520::3.992
5::2521::4.975
5::2522::7.853
5::2523::6.339
5::2524::7.751
5::2525::3.759
5::2526::4.319
5::2528::5.524
5::2529::9.363
5::2530::7.782
5::2531::7.751
5::2532::35.019
5::2535::6.802
5::2536::7.633
5::2537::23.437
5::2538::23.255
5::2539::3.87
5::2540::6.928
5::2541::7.425
5::2542::5.988
5::2543::23.809
5::2544::6.25
5::2545::21.582
5::2546::21.897
5::2547::21.897
5::2548::6.696
5::2549::7.915
5::2550::24.59
5::2551::24.793
5::2552::4.059
5::2553::20.547
5::2555::2.485
5::2556::23.809
5::2558::1.082
5::2559::117.117
5::2560::15.075
5::2561::1.339
5::2562::4.195
5::2563::23.622
5::2564::361.378
5::2565::15.564
5::2566::4.754
5::2567::12.422
5::2568::25.157
5::2569::4.854
5::2570::0.788
5::2571::7.853
5::2572::4.683
5::2574::189.024
5::2575::7.263
5::2576::17.793
5::2577::5.102
5::2578::6.4
5::2580::122.429
5::2581::1.956
5::2582::8.264
5::2583::8.733
5::2584::8.62
5::2585::8.583
5::2586::5.256
5::2587::4.694
5::2588::20.725
5::2589::1.885
5::2590::7.272
5::2591::96.947
5::2592::3.358
5::2593::12.311
5::2594::0.765
5::2595::2.828
5::2596::1.534
5::2597::2.463
5::2598::1.071
5::2599::1.498
5::2600::3.058
5::2601::2.949
5::2602::4.371
5::2603::2.364
5::2604::0.846
5::2605::1.579
5::2606::2.38
5::2607::0.255
5::2609::2.646
5::2610::35.369
5::2611::40.133
5::2612::40.268
5::2613::36.697
5::2615::32.726
5::2616::19.201
5::2618::3.007
5::2619::5.454
5::2620::5.347
5::2622::1.782
5::2624::4.958
5::2625::7.812
5::2626::7.311
5::2627::1.971
5::2628::4.842
5::2629::28.455
5::2630::7.894
5::2631::98.54
5::2632::398.55
5::2633::780.952
5::2634::716.346
5::2635::149.038
5::2636::339.712
5::2637::346.153
5::2638::267.942
5::2639::288.461
5::2640::622.009
5::2641::264.423
5::2643::12.82
5::2644::90.382
5::2645::114.285
5::2646::10.638
5::2648::11.235
5::2649::6.329
5::2650::12.578
5::2651::8.746
5::2656::6.315
5::2657::3.891
5::2658::8.152
5::2659::11.461
5::2660::5.42
5::2661::34.81
5::2662::15.131
5::2663::10.526
5::2664::47.501
5::2665::16.566
5::2666::5.366
5::2667::116.968
5::2668::539.325
5::2669::19.169
5::2670::12.82
5::2671::6.451
5::2672::202.279
5::2673::43.392
5::2674::21.806
5::2675::6.451
5::2676::12.765
5::2677::12.931
5::2678::54.285
5::2679::153.846
5::2680::48.305
5::2681::54.755
5::2682::154.506
5::2683::52.269
5::2684::51.873
5::2685::8.281
5::2686::8.113
5::2687::1.047
5::2688::16.949
5::2689::32.051
5::2690::32.679
5::2691::32.679
5::2692::32.679
5::2693::32.467
5::2694::32.679
5::2695::32.258
5::2696::25.974
5::2697::32.679
5::2698::32.679
5::2699::26.143
5::2700::32.679
5::2701::32.894
5::2702::25.974
5::2704::32.051
5::2705::26.143
5::2706::26.143
5::2707::32.679
5::2708::32.894
5::2709::32.679
5::2710::32.894
5::2711::32.679
5::2712::32.679
5::2713::32.679
5::2714::32.679
5::2715::32.894
5::2716::22.222
5::2717::26.315
5::2718::32.894
5::2720::32.679
5::2721::26.737
5::2722::32.051
5::2723::32.679
5::2724::32.679
5::2725::32.679
5::2726::32.679
5::2727::34.013
5::2728::26.143
5::2729::34.013
5::2730::32.467
5::2731::32.679
5::2732::46.666
5::2733::34.013
5::2734::32.467
5::2735::26.143
5::2736::32.679
5::2739::34.013
5::2740::32.467
5::2741::34.013
5::2742::25.806
5::2743::32.679
5::2744::32.679
5::2745::30.487
5::2747::32.467
5::2748::32.679
5::2749::32.679
5::2750::32.258
5::2751::32.894
5::2752::34.013
5::2753::32.679
5::2754::31.446
5::2755::27.21
5::2756::26.143
5::2757::32.467
5::2758::26.143
5::2759::25.974
5::2760::29.069
5::2761::32.894
5::2762::32.051
5::2763::32.679
5::2764::34.013
5::2765::26.143
5::2766::32.467
5::2767::25.157
5::2768::32.258
5::2769::32.679
5::2770::32.679
5::2771::32.679
5::2772::26.143
5::2773::34.013
5::2774::32.679
5::2775::32.467
5::2776::32.679
5::2777::32.679
5::2778::32.679
5::2779::25.641
5::2780::32.679
5::2781::25.974
5::2782::25.974
5::2783::28.409
5::2785::32.679
5::2786::32.467
5::2787::32.679
5::2788::16.077
5::2789::32.467
5::2790::25.806
5::2791::32.679
5::2792::32.679
5::2793::32.467
5::2794::32.679
5::2795::32.467
5::2796::32.679
5::2797::32.051
5::2800::32.467
5::2801::32.679
5::2802::30.864
5::2803::30.12
5::2804::31.847
5::2805::32.258
5::2808::32.679
5::2810::32.467
5::2811::25.974
5::2812::32.894
5::2813::32.679
5::2814::32.467
5::2815::32.894
5::2816::32.679
5::2817::32.467
5::2818::32.894
5::2819::32.467
5::2820::32.894
5::2821::34.013
5::2822::29.069
5::2823::25.974
5::2824::24.242
5::2825::32.894
5::2826::32.467
5::2827::26.315
5::2828::32.679
5::2829::32.467
5::2830::32.679
5::2831::32.679
5::2832::32.467
5::2833::32.679
5::2835::32.679
5::2836::32.679
5::2837::29.761
5::2838::32.679
5::2839::12.626
5::2840::26.315
5::2841::32.679
5::2842::32.894
5::2843::32.467
5::2844::26.143
5::2845::32.467
5::2846::32.467
5::2847::25.806
5::2848::32.051
5::2849::25.806
5::2850::32.258
5::2851::25.974
5::2852::25.974
5::2853::32.679
5::2854::32.467
5::2855::32.894
5::2856::32.258
5::2857::32.467
5::2858::29.411
5::2859::25.974
5::2860::26.143
5::2861::32.679
5::2863::32.679
5::2864::32.679
5::2865::31.847
5::2866::32.894
5::2867::32.679
5::2868::32.679
5::2869::32.679
5::2870::32.679
5::2871::32.467
5::2872::31.645
5::2873::24.242
5::2874::31.645
5::2875::25.125
5::2876::33.557
5::2877::32.258
5::2878::13.559
5::2879::19.607
5::2880::6.849
5::2881::111.801
5::2882::13.605
5::2883::6.802
5::2884::160.377
5::2886::493.67
5::2887::534.782
5::2888::261.146
5::2889::461.538
5::2890::842.276
5::2891::651.898
5::2892::525.974
5::2893::490.196
5::2894::685.022
5::2895::516.447
5::2896::821.487
5::2897::205.128
5::2900::203.821
5::2901::218.14
5::2902::470.588
5::2903::912.765
5::2904::552.631
5::2905::885.35
5::2906::435.064
5::2907::966.183
5::2908::254.658
5::2909::969.325
5::2910::282.894
5::2911::14.084
5::2912::27.272
5::2913::26.785
5::2914::14.778
5::2915::29.411
5::2916::29.411
5::2917::90.747
5::2918::20.134
5::2920::9.404
5::2921::19.108
5::2922::18.987
5::2923::5.172
5::2924::17.857
5::2925::18.072
5::2926::13.043
5::2927::25.862
5::2928::11.278
5::2931::25.862
5::2932::17.605
5::2933::18.099
5::2934::36.697
5::2935::36.764
5::2936::33.057
5::2937::36.697
5::2938::36.697
5::2939::36.697
5::2940::27.522
5::2941::39.682
5::2942::36.036
5::2943::40.178
5::2944::70.175
5::2945::79.646
5::2946::5.454
5::2947::13.888
5::2948::8.849
5::2949::25.806
5::2950::25.641
5::2951::13.392
5::2952::15.29
5::2953::10.204
5::2954::17.964
5::2955::24.539
5::2956::20.408
5::2957::21.186
5::2958::248.0
5::2959::6.976
5::2960::26.785
5::2961::17.543
5::2962::20.202
5::2963::26.785
5::2964::37.383
5::2965::26.548
5::2966::26.315
5::2967::34.782
5::2968::18.633
5::2969::7.751
5::2970::13.986
5::2971::10.676
5::2972::10.638
5::2973::203.98
5::2974::25.408
5::2975::11.029
5::2976::13.559
5::2977::14.285
5::2978::12.82
5::2979::9.063
5::2980::16.46
5::2981::16.528
5::2982::9.28
5::2983::13.745
5::2985::15.473
5::2986::19.138
5::2987::19.23
5::2988::7.042
5::2989::19.867
5::2990::89.655
5::2991::570.922
5::2992::27.522
5::2993::26.785
5::2994::35.087
5::2995::8.733
5::2996::12.658
5::2997::12.658
5::2998::4.273
5::2999::24.844
5::3000::338.878
5::3001::422.734
5::3002::19.867
5::3003::10.256
5::3004::23.529
5::3005::9.708
5::3006::52.344
5::3007::78.534
5::3008::25.139
5::3009::13.55
5::3010::36.697
5::3011::13.824
5::3012::22.222
5::3013::26.548
5::3014::13.245
5::3015::14.084
5::3016::28.169
5::3017::11.673
5::3018::15.625
5::3019::5.309
5::3020::31.496
5::3021::29.411
5::3022::40.178
5::3023::70.175
5::3024::11.111
5::3025::12.658
5::3026::8.241
5::3027::15.075
5::3028::87.571
5::3029::214.463
5::3031::1.965
5::3032::23.529
5::3033::11.235
5::3035::10.126
5::3036::14.285
5::3037::4.746
5::3038::122.977
5::3039::10.452
5::3040::16.949
5::3041::13.513
5::3042::60.606
5::3044::12.195
5::3045::9.493
5::3046::25.495
5::3047::10.563
5::3048::9.433
5::3049::6.41
5::3051::207.843
5::3052::10.152
5::3053::13.392
5::3054::7.677
5::3055::13.1
5::3056::10.563
5::3058::14.354
5::3059::36.437
5::3060::18.181
5::3061::447.498
5::3062::47.272
5::3064::30.612
5::3065::15.923
5::3066::63.694
5::3067::12.328
5::3069::8.51
5::3070::9.174
5::3071::11.709
5::3072::5.859
5::3073::12.345
5::3074::11.396
5::3075::7.722
5::3076::77.798
5::3077::14.492
5::3078::9.708
5::3079::19.23
5::3080::14.184
5::3081::14.634
5::3082::9.09
5::3084::10.135
5::3085::13.937
5::3086::13.1
5::3087::23.148
5::3088::0.942
5::3089::5.681
5::3090::9.677
5::3091::7.042
5::3092::10.489
5::3093::67.319
5::3094::14.336
5::3095::40.0
5::3096::32.653
5::3097::5.571
5::3098::0.521
5::3099::318.407
5::3100::177.777
5::3101::8.875
5::3102::19.607
5::3103::7.352
5::3104::12.295
5::3105::13.392
5::3106::7.604
5::3107::6.097
5::3108::10.964
5::3109::13.043
5::3110::11.583
5::3111::14.141
5::3112::0.94
5::3113::12.461
5::3115::1.607
5::3116::737.483
5::3117::9.036
5::3119::11.811
5::3120::11.396
5::3121::156.599
5::3122::10.121
5::3123::26.315
5::3124::26.315
5::3125::10.169
5::3126::33.333
5::3127::4.059
5::3128::119.85
5::3129::124.555
5::3130::26.548
5::3131::14.778
5::3133::40.322
5::3134::8.264
5::3135::57.142
5::3137::11.99
5::3138::3.649
5::3139::19.271
5::3140::5.464
5::3141::10.695
5::3142::13.698
5::3143::9.09
5::3144::19.607
5::3145::9.244
5::3146::27.586
5::3147::21.739
5::3148::16.129
5::3149::25.157
5::3150::22.857
5::3151::22.988
5::3152::20.27
5::3153::16.216
5::3154::27.586
5::3155::53.691
5::3156::24.096
5::3157::107.594
5::3158::19.23
5::3159::20.547
5::3160::20.979
5::3161::29.585
5::3162::23.809
5::3163::17.751
5::3164::27.027
5::3165::29.94
5::3166::26.49
5::3168::88.397
5::3169::25.974
5::3170::38.461
5::3171::26.845
5::3172::41.095
5::3173::20.27
5::3174::20.134
5::3175::10.81
5::3176::20.833
5::3177::18.292
5::3178::28.735
5::3179::27.777
5::3180::23.668
5::3181::18.867
5::3183::36.363
5::3184::20.547
5::3185::33.112
5::3186::17.964
5::3187::19.23
5::3188::20.512
5::3189::20.134
5::3190::20.689
5::3191::5.576
5::3192::18.181
5::3193::29.585
5::3194::20.547
5::3196::18.867
5::3197::25.316
5::3198::18.181
5::3199::20.27
5::3200::24.539
5::3201::27.777
5::3203::19.354
5::3204::18.987
5::3205::23.952
5::3206::5.594
5::3207::19.607
5::3208::16.949
5::3209::20.27
5::3210::104.294
5::3211::107.594
5::3212::8.787
5::3213::20.833
5::3214::24.844
5::3215::19.23
5::3216::25.974
5::3217::12.012
5::3218::19.23
5::3219::23.121
5::3220::44.025
5::3221::20.689
5::3222::3.139
5::3223::20.134
5::3224::26.666
5::3225::27.397
5::3226::32.467
5::3227::18.518
5::3228::21.39
5::3229::36.809
5::3230::26.143
5::3231::20.979
5::3232::19.48
5::3233::16.853
5::3234::22.727
5::3235::18.75
5::3236::38.961
5::3237::27.322
5::3238::20.134
5::3239::33.333
5::3240::20.408
5::3241::9.063
5::3242::23.529
5::3243::19.736
5::3245::80.357
5::3246::62.5
5::3247::37.383
5::3248::0.719
5::3249::126.76
5::3250::52.631
5::3251::3.849
5::3252::117.341
5::3253::184.156
5::3254::5.649
5::3255::13.586
5::3256::33.464
5::3257::2.619
5::3258::6.779
5::3259::5.868
5::3260::5.446
5::3310::24.793
5::3311::33.333
5::3312::32.52
5::3313::495.384
5::3314::2.996
5::3316::48.78
5::3317::908.355
5::3319::16.666
5::3320::22.277
5::3321::47.619
5::3322::24.0
5::3323::39.062
5::3324::49.18
5::3325::49.586
5::3326::48.78
5::3327::56.451
5::3328::132.203
5::3330::43.795
5::3331::26.2
5::3334::85.937
5::3335::24.193
5::3336::84.615
5::3337::45.112
5::3338::55.118
5::3339::46.153
5::3340::48.387
5::3341::55.555
5::3342::534.979
5::3343::54.263
5::3344::49.18
5::3345::175.355
5::3346::24.0
5::3348::24.793
5::3350::41.322
5::3351::97.56
5::3352::47.619
5::3353::28.571
5::3354::62.5
5::3355::412.087
5::3359::872.34
5::3365::15.384
5::3367::723.756
5::3368::607.734
5::3369::695.652
5::3370::808.988
5::3371::171.122
5::3372::531.914
5::3373::934.782
5::3377::891.304
5::3386::11.611
5::3387::14.953
5::3388::17.278
5::3389::16.632
5::3390::15.841
5::3391::17.021
5::3392::14.925
5::3393::11.126
5::3394::8.988
5::3395::9.661
5::3396::11.51
5::3397::12.578
5::3398::12.82
5::3399::12.461
5::3400::13.333
5::3401::16.597
5::3402::44.444
5::3403::35.398
5::3404::31.847
5::3405::15.384
5::3406::8.333
5::3407::6.315
5::3408::6.172
5::3410::6.493
5::3411::6.302
5::3412::6.302
5::3413::6.396
5::3414::6.369
5::3415::6.048
5::3416::8.547
5::3417::8.658
5::3418::8.658
5::3419::8.658
5::3420::6.302
5::3421::6.237
5::3422::10.845
5::3423::6.302
5::3424::8.658
5::3425::8.264
5::3426::8.658
5::3427::6.507
5::3428::8.565
5::3429::8.565
5::3430::6.493
5::3431::13.698
5::3432::8.658
5::3433::5.893
5::3434::20.725
5::3435::13.745
5::3436::12.931
5::3437::12.875
5::3438::12.931
5::3439::17.241
5::3440::12.82
5::3441::12.931
5::3442::12.765
5::3443::12.987
5::3444::12.711
5::3445::17.167
5::3446::17.316
5::3447::17.241
5::3448::12.987
5::3449::17.241
5::3450::17.241
5::3451::17.021
5::3453::21.551
5::3454::12.931
5::3455::17.316
5::3456::12.931
5::3457::12.875
5::3458::17.316
5::3459::12.875
5::3460::17.241
5::3461::22.388
5::3462::42.253
5::3463::43.478
5::3464::44.117
5::3488::11.152
5::3489::7.462
5::3490::22.099
5::3491::9.174
5::3492::22.388
5::3493::11.049
5::3494::33.707
5::3496::11.194
5::3497::13.761
5::3498::33.519
5::3499::11.173
5::3500::44.692
5::3501::11.173
5::3502::9.174
5::3503::9.174
5::3504::18.348
5::3505::13.761
5::3506::9.174
5::3507::23.622
5::3508::46.875
5::3509::46.875
5::3510::29.411
5::3511::50.847
5::3512::52.631
5::3513::58.823
5::3514::20.689
5::3515::40.54
5::3516::40.54
5::3517::41.095
5::3518::41.095
5::3519::40.54
5::3520::40.54
5::3521::40.54
5::3522::103.448
5::3523::200.0
5::3524::200.0
5::3525::15.151
5::3526::29.702
5::3527::29.411
5::3528::30.303
5::3529::8.902
5::3530::28.846
5::3531::24.59
5::3532::50.0
5::3533::53.571
5::3534::25.862
5::3535::43.478
5::3536::52.631
5::3537::51.724
5::3538::584.21
5::3539::107.142
5::3540::14.492
5::3541::75.0
5::3542::78.947
5::3543::78.947
5::3544::187.5
5::3545::176.47
5::3546::125.0
5::3547::428.571
5::3549::48.387
5::3550::51.724
5::3551::52.631
5::3552::51.724
5::3553::45.454
5::3554::49.18
5::3555::50.847
5::3556::50.0
5::3557::37.974
5::3558::49.18
5::3559::49.18
5::3560::50.0
5::3561::48.387
5::3562::46.153
5::3563::49.18
5::3564::61.538
5::3565::47.619
5::3566::66.666
5::3567::62.5
5::3568::8.522
5::3569::26.086
5::3570::24.193
5::3571::117.948
5::3572::80.745
5::3573::45.454
5::3575::17.543
5::3576::31.25
5::3577::31.914
5::3578::27.777
5::3579::23.076
5::3580::47.619
5::3581::46.875
5::3582::14.354
5::3583::14.15
5::3584::33.707
5::3585::33.707
5::3586::75.0
5::3587::75.0
5::3588::69.767
5::3589::61.224
5::3590::120.0
5::3591::107.142
5::3592::39.473
5::3593::63.829
5::3594::65.217
5::3595::65.217
5::3596::73.17
5::3597::33.707
5::3598::65.217
5::3599::31.25
5::3600::63.829
5::3601::58.823
5::3602::63.829
5::3603::63.829
5::3604::25.21
5::3605::46.153
5::3606::48.387
5::3607::48.387
5::3608::21.897
5::3609::16.759
5::3610::62.5
5::3611::66.666
5::3612::26.785
5::3613::235.294
5::3615::57.692
5::3616::31.914
5::3617::60.0
5::3618::60.0
5::3619::60.0
5::3620::15.0
5::3621::46.875
5::3622::47.619
5::3623::46.875
5::3625::30.303
5::3626::36.585
5::3627::151.898
5::3628::111.111
5::3629::107.142
5::3630::413.793
5::3631::111.111
5::3632::111.111
5::3633::52.631
5::3634::100.0
5::3635::107.142
5::3636::69.767
5::3637::44.776
5::3638::54.545
5::3639::48.387
5::3640::61.224
5::3641::60.0
5::3642::17.857
5::3643::31.578
5::3644::28.571
5::3645::57.692
5::3646::45.454
5::3647::100.0
5::3648::103.448
5::3649::13.698
5::3650::27.272
5::3651::27.777
5::3652::28.571
5::3653::42.253
5::3654::75.0
5::3655::75.0
5::3656::39.473
5::3657::90.909
5::3658::90.909
5::3659::90.909
5::3660::23.255
5::3661::45.454
5::3662::46.153
5::3663::90.909
5::3664::12.5
5::3665::15.789
5::3666::32.258
5::3667::42.857
5::3668::38.461
5::3669::76.923
5::3670::76.923
5::3671::12.605
5::3672::107.142
5::3673::107.142
5::3674::6.036
5::3675::32.608
5::3676::14.705
5::3677::29.411
5::3678::14.705
5::3679::29.126
5::3680::54.545
5::3681::103.448
5::3682::12.931
5::3683::25.0
5::3684::25.0
5::3685::22.727
5::3686::46.153
5::3687::15.0
5::3688::36.585
5::3689::53.571
5::3690::107.142
5::3691::66.666
5::3692::85.714
5::3693::32.967
5::3694::20.27
5::3695::63.829
5::3696::120.0
5::3697::23.622
5::3698::49.18
5::3699::25.21
5::3701::25.423
5::3702::13.888
5::3703::564.604
5::3704::21.126
5::3705::20.408
5::3706::21.428
5::3707::14.388
5::3708::21.126
5::3709::34.482
5::3712::870.129
5::3713::719.798
5::3714::723.684
5::3720::935.064
5::3722::532.467
5::3724::9.677
5::3725::19.607
5::3726::19.607
5::3727::35.714
5::3728::107.142
5::3729::30.303
5::3730::61.224
5::3732::28.301
5::3733::88.235
5::3734::88.235
5::3735::16.393
5::3737::24.39
5::3738::46.153
5::3739::25.21
5::3740::48.387
5::3741::65.217
5::3742::176.47
5::3743::18.633
5::3744::36.585
5::3745::22.388
5::3746::44.776
5::3747::44.776
5::3748::43.478
5::3749::85.714
5::3750::12.931
5::3752::35.714
5::3753::14.705
5::3754::29.126
5::3755::42.857
5::3756::88.235
5::3757::85.714
5::3758::43.478
5::3759::85.714
5::3760::28.846
5::3761::57.692
5::3762::58.823
5::3763::88.235
5::3764::88.235
5::3766::53.571
5::3767::83.333
5::3768::85.714
5::3769::19.354
5::3770::39.473
5::3771::33.707
5::3772::214.285
5::3773::428.571
5::3774::1.05
5::3775::1.908
5::3776::1.897
5::3777::12.396
5::3778::24.193
5::3780::10.6
5::3781::8.379
5::3782::10.489
5::3783::16.574
5::3784::14.563
5::3785::29.126
5::3786::10.489
5::3787::36.585
5::3788::50.847
5::3789::107.142
5::3790::40.0
5::3791::26.578
5::3792::44.692
5::3793::47.058
5::3794::47.058
5::3795::47.058
5::3796::47.058
5::3797::47.337
5::3798::44.444
5::3799::47.058
5::3800::47.058
5::3802::42.105
5::3803::46.511
5::3804::45.197
5::3805::47.058
5::3806::42.105
5::3808::66.666
5::3809::333.333
5::3810::129.032
5::3812::225.0
5::3813::62.5
5::3814::66.666
5::3815::125.0
5::3816::156.25
5::3817::12.69
5::3818::16.759
5::3819::7.142
5::3820::10.204
5::3821::8.0
5::3822::10.309
5::3823::9.9
5::3824::10.0
5::3825::10.101
5::3826::9.433
5::3828::7.936
5::3829::9.708
5::3830::9.433
5::3831::8.888
5::3832::32.258
5::3833::14.814
5::3834::218.75
5::3835::16.0
5::3836::25.21
5::3838::24.793
5::3839::9.523
5::3840::16.666
5::3841::16.393
5::3842::24.096
5::3844::229.166
5::3845::39.473
5::3846::47.619
5::3847::78.947
5::3848::66.666
5::3849::41.237
5::3850::125.0
5::3851::304.347
5::3853::37.5
5::3854::85.714
5::3855::88.235
5::3856::15.706
5::3857::6.976
5::3858::20.833
5::3859::21.052
5::3860::21.052
5::3861::21.052
5::3862::19.607
5::3864::10.256
5::3865::21.897
5::3866::40.54
5::3867::58.823
5::3868::43.478
5::3869::43.478
5::3870::54.347
5::3871::54.054
5::3872::62.5
5::3873::63.492
5::3874::109.09
5::3875::103.448
5::3876::78.947
5::3878::70.175
5::3879::12.012
5::3881::20.725
5::3882::14.563
5::3883::16.877
5::3884::12.195
5::3885::20.408
5::3886::10.101
5::3887::30.303
5::3888::18.348
5::3889::17.777
5::3890::19.801
5::3891::32.967
5::3892::43.01
5::3893::42.553
5::3894::35.398
5::3895::67.226
5::3896::33.898
5::3897::37.037
5::3898::63.829
5::3899::74.829
5::3900::355.555
5::3901::94.339
5::3902::54.545
5::3903::391.941
5::3904::102.941
5::3905::117.647
5::3907::23.529
5::3908::83.333
5::3910::102.941
5::3911::164.556
5::3912::22.388
5::3913::17.751
5::3914::32.0
5::3915::38.461
5::3916::43.478
5::3917::206.896
5::3918::43.795
5::3919::162.162
5::3920::166.666
5::3921::117.647
5::3922::121.212
5::3923::235.294
5::3924::61.224
5::3925::79.545
5::3926::113.207
5::3927::118.644
5::3928::98.36
5::3929::105.263
5::3930::105.263
5::3931::66.666
5::3932::43.956
5::3933::28.901
5::3934::26.315
5::3935::32.679
5::3936::26.315
5::3937::20.277
5::3938::26.143
5::3939::22.222
5::3940::78.947
5::3941::103.896
5::3942::51.282
5::3943::72.289
5::3944::111.111
5::3945::100.0
5::3946::51.948
5::3947::59.701
5::3948::25.316
5::3949::349.206
5::3950::75.757
5::3951::73.17
5::3952::47.058
5::3953::73.394
5::3954::127.659
5::3955::35.398
5::3956::136.363
5::3957::42.553
5::3958::74.074
5::3959::80.0
5::3962::10.0
5::3963::10.0
5::3964::20.618
5::3965::10.309
5::3967::100.0
5::3968::100.0
5::3969::101.265
5::3970::100.0
5::3971::18.518
5::3972::48.275
5::3973::5.555
5::3974::17.857
5::3975::21.739
5::3976::10.869
5::3977::21.978
5::3978::37.593
5::3979::92.307
5::3980::0.361
5::3982::51.948
5::3983::24.0
5::3984::153.846
5::3985::24.0
5::3986::79.365
5::3987::78.125
5::3988::93.75
5::3989::104.477
5::3990::132.352
5::3991::107.692
5::3992::51.612
5::3994::37.974
5::3995::112.5
5::3996::109.756
5::3997::32.967
5::3999::12.82
5::4000::23.255
5::4001::23.076
5::4002::26.548
5::4003::15.748
5::4004::476.744
5::4005::23.255
5::4006::51.282
5::4007::76.923
5::4008::40.816
5::4010::51.282
5::4011::5.571
5::4012::23.255
5::4013::20.408
5::4014::43.478
5::4015::95.238
5::4016::200.0
5::4017::95.238
5::4018::235.815
5::4019::132.075
5::4020::22.222
5::4021::29.85
5::4022::29.85
5::4023::26.315
5::4024::144.827
5::4025::21.739
5::4026::28.169
5::4027::30.303
5::4028::29.85
5::4029::18.404
5::4030::23.076
5::4031::23.076
5::4032::29.411
5::4033::22.9
5::4034::22.388
5::4035::23.076
5::4036::24.0
5::4037::68.965
5::4038::16.574
5::4039::21.505
5::4040::21.621
5::4041::16.666
5::4042::16.853
5::4043::40.268
5::4044::21.505
5::4045::5.167
5::4046::7.462
5::4047::65.789
5::4048::9.569
5::4049::34.482
5::4050::29.85
5::4051::34.482
5::4052::31.746
5::4053::32.786
5::4054::2.918
5::4055::29.85
5::4056::8.797
5::4057::25.806
5::4058::542.372
5::4059::558.441
5::4060::61.538
5::4062::6.607
5::4063::17.964
5::4064::103.448
5::4065::178.571
5::4066::37.735
5::4068::126.232
5::4069::5.063
5::4070::24.59
5::4074::38.095
5::4075::19.047
5::4076::37.735
5::4077::36.036
5::4078::38.095
5::4079::35.714
5::4080::27.272
5::4081::21.126
5::4082::267.973
5::4083::41.666
5::4084::41.666
5::4085::23.255
5::4086::66.666
5::4087::86.956
5::4088::58.823
5::4089::80.0
5::4091::38.961
5::4092::24.0
5::4093::39.473
5::4094::23.437
5::4095::8.658
5::4096::18.75
5::4097::83.87
5::4098::100.0
5::4099::10.526
5::4100::122.866
5::4101::8.108
5::4102::7.425
5::4103::9.324
5::4104::15.873
5::4105::24.193
5::4106::7.751
5::4107::35.087
5::4108::69.306
5::4109::74.074
5::4110::71.428
5::4111::8.281
5::4112::11.904
5::4113::20.242
5::4114::13.157
5::4115::11.142
5::4116::25.862
5::4117::39.215
5::4118::19.23
5::4119::8.968
5::4120::33.707
5::4121::21.978
5::4122::102.04
5::4123::153.846
5::4124::147.826
5::4125::51.282
5::4126::34.482
5::4127::50.632
5::4128::11.56
5::4129::37.037
5::4130::15.075
5::4131::27.027
5::4132::66.666
5::4133::70.175
5::4135::444.444
5::4136::79.646
5::4138::19.323
5::4143::622.95
5::4145::20.833
5::4146::240.384
5::4147::32.608
5::4148::238.095
5::4150::83.333
5::4151::37.974
5::4152::29.411
5::4154::32.679
5::4155::54.347
5::4156::4.069
5::4157::101.851
5::4158::36.363
5::4159::33.232
5::4160::14.851
5::4161::148.76
5::4162::137.108
5::4163::105.769
5::4164::6.224
5::4165::30.592
5::4166::21.601
5::4167::67.567
5::4169::64.935
5::4170::384.615
5::4171::18.292
5::4172::97.222
5::4173::75.757
5::4175::543.478
5::4177::117.647
5::4178::4.796
5::4179::52.132
5::4180::23.255
5::4181::44.444
5::4182::0.62
5::4183::25.641
5::4185::51.282
5::4186::9.036
5::4187::20.0
5::4188::17.341
5::4189::57.971
5::4191::55.276
5::4192::108.91
5::4193::108.91
5::4194::29.629
5::4195::61.855
5::4196::90.909
5::4197::43.956
5::4198::11.08
5::4199::157.894
5::4200::300.0
5::4201::300.0
5::4202::333.333
5::4203::115.384
5::4204::51.282
5::4206::12.658
5::4207::16.949
5::4208::33.057
5::4209::24.59
5::4210::21.126
5::4211::29.411
5::4212::44.117
5::4213::51.724
5::4217::16.393
5::4218::33.613
5::4219::26.086
5::4221::9.389
5::4222::26.315
5::4223::20.0
5::4224::18.779
5::4225::26.548
5::4226::35.714
5::4227::13.404
5::4228::15.151
5::4229::33.333
5::4230::40.322
5::4231::8.733
5::4232::33.333
5::4233::74.918
5::4234::189.463
5::4237::16.597
5::4238::34.188
5::4239::26.315
5::4240::119.999
5::4241::18.018
5::4242::35.398
5::4243::26.315
5::4244::17.021
5::4245::32.0
5::4246::24.59
5::4247::16.46
5::4248::33.057
5::4249::24.793
5::4250::16.393
5::4251::21.39
5::4252::16.393
5::4253::17.021
5::4254::34.482
5::4255::25.641
5::4256::12.987
5::4257::25.641
5::4258::16.528
5::4259::32.0
5::4260::24.793
5::4261::18.779
5::4262::9.661
5::4263::16.393
5::4264::24.39
5::4265::32.786
5::4266::17.241
5::4267::26.315
5::4268::35.087
5::4269::11.111
5::4270::11.363
5::4271::17.467
5::4272::34.782
5::4273::26.548
5::4274::40.404
5::4275::17.021
5::4276::25.423
5::4277::33.613
5::4278::17.021
5::4279::25.0
5::4280::33.898
5::4281::63.492
5::4282::16.877
5::4283::32.52
5::4284::24.39
5::4285::16.46
5::4286::32.786
5::4287::25.21
5::4288::16.877
5::4289::33.898
5::4290::25.21
5::4291::34.482
5::4292::16.806
5::4293::34.188
5::4294::253.086
5::4295::353.982
5::4296::62.5
5::4297::366.071
5::4298::500.0
5::4299::366.071
5::4300::386.792
5::4301::398.058
5::4303::327.868
5::4304::370.689
5::4306::738.255
5::4307::347.457
5::4309::62.5
5::4310::371.681
5::4312::383.177
5::4313::383.177
5::4314::375.0
5::4315::381.355
5::4316::288.732
5::4318::283.687
5::4319::115.942
5::4320::383.177
5::4321::350.427
5::4322::357.142
5::4323::353.982
5::4324::305.343
5::4326::362.831
5::4327::16.949
5::4328::25.21
5::4329::33.333
5::4330::15.81
5::4331::33.613
5::4332::24.793
5::4333::16.597
5::4334::25.0
5::4335::33.333
5::4336::347.826
5::4337::16.528
5::4338::32.786
5::4339::24.59
5::4341::28.985
5::4342::22.471
5::4343::65.573
5::4344::42.553
5::4345::17.021
5::4346::25.862
5::4348::370.37
5::4349::19.047
5::4350::320.754
5::4351::93.22
5::4352::48.78
5::4353::18.867
5::4354::285.714
5::4355::20.618
5::4356::48.913
5::4357::16.064
5::4358::25.0
5::4359::33.898
5::4360::390.476
5::4361::17.316
5::4362::24.0
5::4363::33.613
5::4364::16.806
5::4365::34.482
5::4366::25.0
5::4368::78.947
5::4369::78.947
5::4370::28.368
5::4371::16.949
5::4372::33.333
5::4373::16.877
5::4374::33.333
5::4375::25.0
5::4376::10.526
5::4377::16.483
5::4378::10.928
5::4379::48.387
5::4380::94.488
5::4381::16.26
5::4382::36.363
5::4383::51.282
5::4384::34.482
5::4385::18.518
5::4386::35.087
5::4387::26.548
5::4388::46.052
5::4389::78.651
5::4390::13.274
5::4391::16.597
5::4393::36.363
5::4394::14.388
5::4396::0.395
5::4397::17.094
5::4399::34.188
5::4400::4.431
5::4401::10.434
5::4403::16.528
5::4404::32.786
5::4406::17.021
5::4407::32.786
5::4408::24.59
5::4411::10.169
5::4412::16.877
5::4413::17.094
5::4414::25.862
5::4415::34.188
5::4418::314.285
5::4420::25.423
5::4421::33.898
5::4422::23.622
5::4423::23.437
5::4424::24.0
5::4427::17.094
5::4428::26.785
5::4429::36.363
5::4430::394.23
5::4431::17.777
5::4432::34.188
5::4433::25.641
5::4434::14.814
5::4435::36.036
5::4436::27.027
5::4437::17.543
5::4438::34.482
5::4439::25.862
5::4440::11.32
5::4441::33.898
5::4442::34.782
5::4443::17.621
5::4444::34.782
5::4445::25.862
5::4446::17.699
5::4447::26.785
5::4448::35.714
5::4449::18.099
5::4450::34.782
5::4451::26.548
5::4452::17.467
5::4453::26.086
5::4454::33.613
5::4455::17.167
5::4456::36.036
5::4457::26.548
5::4459::24.59
5::4460::29.702
5::4461::41.237
5::4462::17.316
5::4463::35.398
5::4464::26.315
5::4465::26.845
5::4470::940.445
5::4471::16.877
5::4472::25.0
5::4473::33.057
5::4474::16.46
5::4475::32.786
5::4477::7.425
5::4479::12.875
5::4480::8.547
5::4481::16.597
5::4482::24.59
5::4483::32.52
5::4484::601.092
5::4485::17.621
5::4487::35.714
5::4488::419.354
5::4489::129.032
5::4490::9.036
5::4491::23.952
5::4492::92.105
5::4493::153.846
5::4494::238.095
5::4495::222.222
5::4496::111.111
5::4497::19.047
5::4498::19.417
5::4499::28.571
5::4500::12.987
5::4501::34.883
5::4502::26.315
5::4503::35.714
5::4504::16.666
5::4505::50.0
5::4506::39.473
5::4507::76.923
5::4509::9.389
5::4510::16.129
5::4511::10.638
5::4512::16.26
5::4513::30.172
5::4514::10.909
5::4515::136.986
5::4516::74.626
5::4517::73.17
5::4518::30.075
5::4519::438.297
5::4520::97.916
5::4521::25.641
5::4523::22.222
5::4524::32.258
5::4525::174.496
5::4527::22.727
5::4528::63.829
5::4529::177.215
5::4530::7.812
5::4531::7.832
5::4532::39.772
5::4533::15.873
5::4534::60.869
5::4535::13.84
5::4536::26.315
5::4537::24.793
5::4538::7.425
5::4539::64.955
5::4540::48.076
5::4541::87.719
5::4542::32.258
5::4543::5.128
5::4544::10.38
5::4545::47.619
5::4546::10.204
5::4547::32.258
5::4554::297.101
5::4555::72.664
5::4556::897.102
5::4557::50.761
5::4558::50.955
5::4559::40.314
5::4560::390.476
5::4561::413.679
5::4562::68.181
5::4563::53.37
5::4564::6.55
5::4565::4.366
5::4566::32.967
5::4567::39.215
5::4568::346.938
5::4569::54.054
5::4570::217.391
5::4571::142.857
5::4572::35.398
5::4573::25.641
5::4574::12.5
5::4575::8.888
5::4576::326.923
5::4577::482.954
5::4578::19.607
5::4579::360.36
5::4580::68.181
5::4581::22.058
5::4583::15.384
5::4584::28.985
5::4585::26.315
5::4587::26.548
5::4589::31.578
5::4590::19.23
5::4591::51.546
5::4592::2.061
5::4593::9.146
5::4594::9.009
5::4595::14.705
5::4596::81.967
5::4597::377.358
5::4598::26.666
5::4599::630.655
5::4600::5.747
5::4601::26.086
5::4602::63.492
5::4603::12.269
5::4604::9.367
5::4605::29.85
5::4606::11.299
5::4607::3.048
5::4608::3.086
5::4609::73.394
5::4610::77.586
5::4612::18.181
5::4613::14.851
5::4615::16.574
5::4616::147.368
5::4617::16.574
5::4618::152.173
5::4619::100.0
5::4620::68.181
5::4621::24.39
5::4622::17.699
5::4623::24.793
5::4624::26.49
5::4625::6.25
5::4626::22.598
5::4627::9.615
5::4628::343.347
5::4630::366.071
5::4633::17.241
5::4634::16.483
5::4635::10.471
5::4636::13.071
5::4637::6.349
5::4638::24.691
5::4639::38.461
5::4640::5.277
5::4641::9.554
5::4642::8.333
5::4643::25.862
5::4645::46.511
5::4646::191.78
5::4647::45.454
5::4648::56.603
5::4649::37.037
5::4650::10.869
5::4651::5.194
5::4653::23.952
5::4654::27.397
5::4655::29.197
5::4656::11.235
5::4657::716.049
5::4658::365.914
5::4659::10.309
5::4660::0.265
5::4661::19.417
5::4662::49.019
5::4663::16.216
5::4664::15.957
5::4665::41.666
5::4666::3.326
5::4667::3.853
5::4668::21.582
5::4669::6.006
5::4670::40.54
5::4671::0.906
5::4673::49.586
5::4674::35.398
5::4675::14.705
5::4677::727.272
5::4678::33.222
5::4679::23.255
5::4680::60.15
5::4683::31.746
5::4684::62.559
5::4685::108.108
5::4686::104.693
5::4687::15.267
5::4688::355.501
5::4689::28.368
5::4692::8.875
5::4693::21.582
5::4694::33.333
5::4695::27.472
5::4696::77.519
5::4697::20.979
5::4698::263.598
5::4699::7.547
5::4700::57.142
5::4701::11.235
5::4702::18.433
5::4703::18.957
5::4704::14.598
5::4705::17.937
5::4706::15.151
5::4707::9.345
5::4708::3.003
5::4709::7.853
5::4710::146.067
5::4711::14.084
5::4712::3.322
5::4715::16.949
5::4716::31.007
5::4717::11.834
5::4718::253.521
5::4719::19.607
5::4720::243.243
5::4721::26.666
5::4723::6.741
5::4724::12.048
5::4725::31.746
5::4726::87.248
5::4727::27.027
5::4728::23.255
5::4729::20.618
5::4730::10.101
5::4732::11.363
5::4733::387.096
5::4734::12.903
5::4735::34.482
5::4736::102.941
5::4737::2.538
5::4738::100.0
5::4739::32.608
5::4740::51.724
5::4741::86.956
5::4742::18.726
5::4743::14.598
5::4744::21.897
5::4745::7.299
5::4746::16.759
5::4747::20.202
5::4748::15.151
5::4749::17.341
5::4750::47.619
5::4751::25.806
5::4752::17.467
5::4753::3.571
5::4754::9.95
5::4755::344.537
5::4756::6.451
5::4757::18.181
5::4758::4.938
5::4759::12.903
5::4760::9.569
5::4761::24.793
5::4762::29.126
5::4763::30.303
5::4764::8.032
5::4765::20.27
5::4767::78.651
5::4768::5.763
5::4769::17.543
5::4770::31.746
5::4771::13.289
5::4772::211.864
5::4773::31.25
5::4774::15.228
5::4775::24.39
5::4777::19.607
5::4778::24.39
5::4779::23.809
5::4780::15.748
5::4781::21.126
5::4782::20.0
5::4783::141.176
5::4784::11.363
5::4786::8.0
5::4787::18.691
5::4788::12.727
5::4790::90.225
5::4791::20.618
5::4792::21.126
5::4793::17.543
5::4794::30.303
5::4795::58.823
5::4796::161.572
5::4797::34.482
5::4798::16.778
5::4799::16.26
5::4800::28.571
5::4801::10.526
5::4802::19.23
5::4803::13.422
5::4804::0.942
5::4805::54.794
5::4806::17.391
5::4807::32.608
5::4808::22.346
5::4810::4.716
5::4811::23.622
5::4812::23.474
5::4813::48.78
5::4814::15.075
5::4815::24.193
5::4816::64.516
5::4817::75.342
5::4818::16.304
5::4819::17.605
5::4820::7.407
5::4821::26.785
5::4822::8.771
5::4823::11.428
5::4825::17.866
5::4826::17.391
5::4827::344.226
5::4830::50.505
5::4831::398.734
5::4832::7.633
5::4833::31.25
5::4834::19.417
5::4836::19.607
5::4837::9.803
5::4838::261.682
5::4839::33.898
5::4840::34.188
5::4841::28.776
5::4842::13.043
5::4844::8.81
5::4845::57.692
5::4846::100.0
5::4847::48.543
5::4848::13.1
5::4849::31.25
5::4850::13.274
5::4851::58.823
5::4852::19.108
5::4853::19.108
5::4854::15.151
5::4855::25.316
5::4857::85.106
5::4858::6.787
5::4859::5.617
5::4860::40.0
5::4861::24.0
5::4862::33.557
5::4863::28.409
5::4864::51.724
5::4865::45.801
5::4866::162.162
5::4867::13.986
5::4868::27.777
5::4869::38.461
5::4870::24.39
5::4871::27.972
5::4872::16.129
5::4873::16.431
5::4874::81.081
5::4875::34.188
5::4876::16.194
5::4877::19.607
5::4878::93.75
5::4880::25.974
5::4881::13.986
5::4882::74.766
5::4883::406.619
5::4884::24.096
5::4885::95.238
5::4886::11.494
5::4887::16.949
5::4888::112.426
5::4889::30.303
5::4890::2.169
5::4891::30.612
5::4892::13.953
5::4894::174.089
5::4895::35.294
5::4896::278.26
5::4897::19.417
5::4898::20.833
5::4899::5.602
5::4900::14.705
5::4901::16.853
5::4902::35.928
5::4903::194.444
5::4905::0.197
5::4906::32.258
5::4907::540.966
5::4908::50.847
5::4910::22.9
5::4911::385.964
5::4912::114.285
5::4913::9.554
5::4914::32.608
5::4915::30.927
5::4916::764.705
5::4917::50.0
5::4918::111.111
5::4919::10.362
5::4920::14.354
5::4921::22.988
5::4922::22.058
5::4923::24.59
5::4924::8.888
5::4925::18.518
5::4926::20.0
5::4927::12.931
5::4928::8.888
5::4929::5.434
5::4930::13.245
5::4931::48.387
5::4932::28.268
5::4933::16.736
5::4934::15.873
5::4935::1.403
5::4936::18.072
5::4937::43.103
5::4938::213.74
5::4939::8.896
5::4940::48.543
5::4941::76.923
5::4942::14.652
5::4943::26.315
5::4944::34.09
5::4945::12.195
5::4946::6.024
5::4947::29.85
5::4948::32.786
5::4949::22.727
5::4950::6.578
5::4951::161.29
5::4953::48.387
5::4954::24.193
5::4955::33.707
5::4956::19.108
5::4957::68.181
5::4958::17.241
5::4959::37.837
5::4960::17.341
5::4961::6.493
5::4962::5.97
5::4963::637.921
5::4964::34.883
5::4965::8.474
5::4966::10.83
5::4967::29.411
5::4968::312.252
5::4969::189.274
5::4970::20.202
5::4972::14.354
5::4973::109.09
5::4974::66.666
5::4976::17.543
5::4977::3.663
5::4978::19.736
5::4979::17.543
5::4980::46.391
5::4981::23.529
5::4982::92.485
5::4983::126.984
5::4985::76.923
5::4986::15.228
5::4987::33.898
5::4989::14.492
5::4990::86.956
5::4991::50.847
5::4992::16.574
5::4993::18.691
5::4994::19.323
5::4996::13.02
5::4997::56.338
5::4998::2.597
5::5001::14.423
5::5002::17.391
5::5003::29.411
5::5004::27.586
5::5005::29.702
5::5007::38.961
5::5008::8.064
5::5009::10.05
5::5010::20.618
5::5011::31.578
5::5012::16.949
5::5013::13.392
5::5014::8.426
5::5015::25.806
5::5016::8.81
5::5017::16.0
5::5018::17.964
5::5019::6.036
5::5022::7.604
5::5023::89.552
5::5024::21.39
5::5025::21.276
5::5027::93.457
5::5028::148.936
5::5029::9.661
5::5030::6.389
5::5031::16.949
5::5032::35.087
5::5033::16.326
5::5034::29.197
5::5035::33.557
5::5036::23.148
5::5037::31.578
5::5038::38.461
5::5040::14.018
5::5041::20.979
5::5042::22.222
5::5043::11.299
5::5044::7.847
5::5045::53.097
5::5046::12.738
5::5047::11.406
5::5048::2.421
5::5050::8.771
5::5051::23.809
5::5052::81.081
5::5053::27.272
5::5054::27.027
5::5056::8.333
5::5057::9.803
5::5058::171.779
5::5059::13.333
5::5060::20.0
5::5061::4.008
5::5062::28.571
5::5063::147.727
5::5064::23.255
5::5065::21.276
5::5066::89.552
5::5067::4.842
5::5068::12.658
5::5069::121.212
5::5070::737.5
5::5071::25.316
5::5072::53.691
5::5073::124.999
5::5074::15.873
5::5075::47.5
5::5077::43.478
5::5080::82.474
5::5081::103.896
5::5082::8.81
5::5083::27.777
5::5084::56.338
5::5085::32.786
5::5087::12.658
5::5088::4.31
5::5089::43.478
5::5090::164.705
5::5091::23.255
5::5093::16.949
5::5094::25.423
5::5095::5.342
5::5096::7.722
5::5097::48.192
5::5099::15.151
5::5100::12.903
5::5101::5.714
5::5102::20.942
5::5103::10.471
5::5105::35.294
5::5106::25.316
5::5107::13.157
5::5108::39.106
5::5109::34.09
5::5110::15.151
5::5111::8.902
5::5112::5.235
5::5113::74.324
5::5114::16.736
5::5115::25.0
5::5116::22.988
5::5117::28.037
5::5118::106.122
5::5119::3.034
5::5120::9.345
5::5121::7.772
5::5122::181.036
5::5123::28.006
5::5125::3.003
5::5126::3.755
5::5127::95.689
5::5128::4.878
5::5129::3.696
5::5131::8.81
5::5132::5.347
5::5133::11.058
5::5135::0.693
5::5136::4.728
5::5137::21.621
5::5138::5.805
5::5139::12.944
5::5140::9.74
5::5141::7.272
5::5142::13.201
5::5143::112.359
5::5144::180.283
5::5145::9.195
5::5146::12.552
5::5147::5.714
5::5148::17.066
5::5149::41.095
5::5150::6.359
5::5151::20.512
5::5152::10.204
5::5153::24.691
5::5154::56.603
5::5155::39.274
5::5156::18.404
5::5157::2.525
5::5158::4.842
5::5159::20.706
5::5160::17.467
5::5161::3.629
5::5162::11.673
5::5163::18.587
5::5164::2.237
5::5165::16.393
5::5166::23.333
5::5167::8.23
5::5168::20.689
5::5169::16.949
5::5170::8.522
5::5171::8.968
5::5172::17.777
5::5173::15.384
5::5175::816.216
5::5176::98.039
5::5177::18.867
5::5178::280.032
5::5179::11.857
5::5180::10.46
5::5181::47.619
5::5182::3.787
5::5183::3.484
5::5184::119.626
5::5185::12.295
5::5186::3.703
5::5187::7.334
5::5188::9.404
5::5189::13.043
5::5190::3.984
5::5191::20.779
5::5192::157.276
5::5193::4.716
5::5194::9.367
5::5195::6.6
5::5196::10.752
5::5197::21.428
5::5198::6.92
5::5199::12.084
5::5200::17.241
5::5201::5.134
5::5202::14.545
5::5203::13.1
5::5204::9.328
5::5205::11.583
5::5206::1.342
5::5207::6.507
5::5209::13.377
5::5210::5.893
5::5211::4.411
5::5212::4.784
5::5213::12.861
5::5214::3.581
5::5215::5.235
5::5216::201.55
5::5217::8.086
5::5218::3.428
5::5219::38.61
5::5220::14.545
5::5221::28.776
5::5222::11.187
5::5223::7.272
5::5224::14.598
5::5225::5.602
5::5226::7.281
5::5228::1.83
5::5229::10.169
5::5230::5.128
5::5232::3.712
5::5233::3.125
5::5234::4.149
5::5235::15.325
5::5236::4.934
5::5237::53.435
5::5238::16.279
5::5239::11.718
5::5240::11.538
5::5241::30.651
5::5242::1.698
5::5243::5.128
5::5244::542.124
5::5245::9.174
5::5246::8.695
5::5247::4.048
5::5248::29.315
5::5249::13.559
5::5250::14.035
5::5251::49.04
5::5252::65.61
5::5253::7.722
5::5255::17.316
5::5256::5.105
5::5257::1.137
5::5258::112.068
5::5259::28.368
5::5260::30.0
5::5261::15.325
5::5262::11.363
5::5263::28.846
5::5264::148.148
5::5265::27.027
5::5266::50.0
5::5267::17.857
5::5268::26.086
5::5269::41.095
5::5270::46.153
5::5271::10.452
5::5272::10.05
5::5273::27.237
5::5274::50.505
5::5275::7.352
5::5278::14.018
5::5279::20.202
5::5280::48.192
5::5281::71.428
5::5282::448.275
5::5283::37.735
5::5284::250.0
5::5285::31.746
5::5287::83.87
5::5288::20.576
5::5289::37.974
5::5290::100.0
5::5292::18.404
5::5293::125.0
5::5294::36.144
5::5296::9.861
5::5298::28.169
5::5300::13.698
5::5301::16.759
5::5302::15.384
5::5303::12.048
5::5304::50.847
5::5305::18.181
5::5306::71.428
5::5307::22.222
5::5308::43.01
5::5309::41.666
5::5310::98.039
5::5311::98.039
5::5313::560.0
5::5314::49.019
5::5315::196.759
5::5316::0.594
5::5318::25.477
5::5319::23.255
5::5320::48.543
5::5321::13.157
5::5322::25.21
5::5323::11.194
5::5324::9.174
5::5325::20.833
5::5326::41.666
5::5327::87.36
5::5329::74.074
5::5330::15.706
5::5331::13.513
5::5332::18.633
5::5333::15.544
5::5334::11.363
5::5335::39.603
5::5336::15.789
5::5337::20.833
5::5338::38.461
5::5340::21.582
5::5341::21.164
5::5342::19.417
5::5343::543.478
5::5344::144.067
5::5345::15.873
5::5346::13.986
5::5348::11.764
5::5349::11.764
5::5351::30.075
5::5352::18.518
5::5353::13.333
5::5355::142.857
5::5356::264.705
5::5357::29.556
5::5358::245.901
5::5359::166.666
5::5360::7.751
5::5361::13.422
5::5362::41.45
5::5364::6.912
5::5365::36.649
5::5367::114.274
5::5368::26.315
5::5370::25.423
5::5371::15.873
5::5372::16.0
5::5373::51.724
5::5374::103.448
5::5375::27.027
5::5376::3.875
5::5377::14.925
5::5378::94.594
5::5379::175.0
5::5380::29.126
5::5381::16.304
5::5382::13.245
5::5383::40.404
5::5384::8.695
5::5386::5.574
5::5388::13.245
5::5389::74.074
5::5390::77.922
5::5391::10.362
5::5392::32.0
5::5393::32.0
5::5394::29.411
5::5395::31.25
5::5396::37.735
5::5397::451.923
5::5398::11.173
5::5399::190.476
5::5400::134.02
5::5401::187.5
5::5402::153.846
5::5403::150.0
5::5404::189.873
5::5405::107.142
5::5406::11.363
5::5408::33.613
5::5409::41.095
5::5410::78.947
5::5411::14.285
5::5412::27.777
5::5413::77.348
5::5414::32.608
5::5415::5.581
5::5416::13.245
5::5417::43.01
5::5418::10.526
5::5420::21.505
5::5421::19.607
5::5423::2.484
5::5424::59.701
5::5425::18.987
5::5426::3.571
5::5427::5.291
5::5428::20.202
5::5429::4.31
5::5430::7.326
5::5431::41.095
5::5432::0.132
5::5433::22.556
5::5434::17.094
5::5435::45.045
5::5436::36.363
5::5437::35.211
5::5438::51.282
5::5439::29.85
5::5440::17.699
5::5441::17.094
5::5442::43.902
5::5443::8.869
5::5444::6.622
5::5445::13.215
5::5446::13.215
5::5447::2.877
5::5448::8.51
5::5449::7.194
5::5450::24.793
5::5451::25.0
5::5452::25.21
5::5453::12.987
5::5454::24.59
5::5455::25.423
5::5456::25.423
5::5457::3.968
5::5458::5.555
5::5459::11.848
5::5460::31.963
5::5461::78.651
5::5462::50.847
5::5463::100.0
5::5464::101.123
5::5465::78.651
5::5466::101.123
5::5467::78.651
5::5468::78.651
5::5469::89.887
5::5470::101.123
5::5471::97.826
5::5472::101.123
5::5473::78.651
5::5474::101.123
5::5475::101.123
5::5476::75.268
5::5478::100.0
5::5479::101.123
5::5480::101.123
5::5481::101.123
5::5482::101.123
5::5483::101.123
5::5484::100.0
5::5485::3.126
5::5486::74.38
5::5487::5.772
5::5488::142.857
5::5489::18.957
5::5490::7.722
5::5491::9.049
5::5492::30.534
5::5493::50.0
5::5494::55.555
5::5495::96.774
5::5496::163.265
5::5497::7.058
5::5498::22.471
5::5499::24.096
5::5500::22.727
5::5501::4.21
5::5502::8.333
5::5503::8.438
5::5504::8.438
5::5505::8.474
5::5507::8.438
5::5508::8.403
5::5509::8.403
5::5510::7.843
5::5511::7.518
5::5512::8.403
5::5513::8.333
5::5514::8.298
5::5515::8.333
5::5516::8.298
5::5517::3.316
5::5518::25.751
5::5519::8.51
5::5520::163.09
5::5521::8.547
5::5522::4.246
5::5523::9.09
5::5524::0.672
5::5525::4.04
5::5526::15.81
5::5527::22.58
5::5528::12.275
5::5529::45.161
5::5530::12.229
5::5531::38.888
5::5532::44.585
5::5533::43.75
5::5534::12.218
5::5536::46.052
5::5537::45.161
5::5539::22.151
5::5540::46.052
5::5541::12.149
5::5542::44.871
5::5543::12.115
5::5544::12.115
5::5545::45.161
5::5546::45.751
5::5548::46.052
5::5549::29.772
5::5551::33.834
5::5552::58.394
5::5553::58.823
5::5554::20.689
5::5555::44.444
5::5556::76.433
5::5557::79.47
5::5558::76.923
5::5559::78.947
5::5560::78.431
5::5561::52.434
5::5562::52.434
5::5563::5.671
5::5564::6.309
5::5569::16.233
5::5570::31.446
5::5571::31.847
5::5572::31.055
5::5573::31.055
5::5574::7.22
5::5575::155.95
5::5576::24.734
5::5577::78.853
5::5578::5.067
5::5579::111.888
5::5580::6.88
5::5581::11.834
5::5582::6.607
5::5583::11.695
5::5584::4.716
5::5585::7.194
5::5586::20.1
5::5587::4.842
5::5588::6.43
5::5589::2.89
5::5590::10.033
5::5592::14.814
5::5593::7.352
5::5594::8.782
5::5595::51.094
5::5596::51.47
5::5597::8.62
5::5598::25.862
5::5599::6.802
5::5600::16.611
5::5601::32.679
5::5602::32.467
5::5604::32.679
5::5605::32.679
5::5606::32.679
5::5607::7.352
5::5608::2.816
5::5609::14.285
5::5610::21.201
5::5611::8.333
5::5612::8.368
5::5613::8.368
5::5614::24.0
5::5615::14.218
5::5616::8.403
5::5617::8.403
5::5620::19.48
5::5621::19.354
5::5622::19.736
5::5623::27.777
5::5624::20.833
5::5625::26.143
5::5626::25.974
5::5627::9.009
5::5628::17.857
5::5629::24.539
5::5631::27.586
5::5632::12.738
5::5633::31.847
5::5634::20.547
5::5635::26.143
5::5636::31.055
5::5637::11.049
5::5638::39.215
5::5639::58.823
5::5640::156.862
5::5641::66.666
5::5642::134.615
5::5643::39.215
5::5644::39.215
5::5645::58.823
5::5646::39.215
5::5648::18.633
5::5649::14.705
5::5650::27.397
5::5652::44.117
5::5653::88.888
5::5654::756.756
5::5655::100.0
5::5656::15.873
5::5657::31.25
5::5658::31.578
5::5659::31.25
5::5660::42.105
5::5661::31.25
5::5662::31.578
5::5663::31.578
5::5664::31.578
5::5665::31.578
5::5666::41.666
5::5667::31.578
5::5668::42.105
5::5669::231.738
5::5670::83.333
5::5671::85.714
5::5672::52.631
5::5673::93.75
5::5674::60.606
5::5675::62.5
5::5676::25.423
5::5677::62.5
5::5678::22.727
5::5679::420.833
5::5680::46.153
5::5682::23.437
5::5683::485.576
5::5685::42.857
5::5686::23.255
5::5687::458.333
5::5689::46.875
5::5690::23.255
5::5691::497.536
5::5693::45.454
5::5694::376.865
5::5695::46.153
5::5696::46.875
5::5698::378.277
5::5701::46.875
5::5702::23.809
5::5703::450.292
5::5704::905.263
5::5705::46.875
5::5706::23.437
5::5707::463.855
5::5708::46.875
5::5709::955.555
5::5710::23.809
5::5711::46.875
5::5712::593.103
5::5714::23.809
5::5715::483.253
5::5716::46.153
5::5718::24.0
5::5719::492.682
5::5721::46.875
5::5722::22.9
5::5723::47.619
5::5724::611.111
5::5726::21.276
5::5727::6.825
5::5728::15.748
5::5729::11.049
5::5730::49.18
5::5732::17.937
5::5733::31.007
5::5734::93.023
5::5736::21.052
5::5737::39.215
5::5738::20.618
5::5739::58.823
5::5740::423.913
5::5741::129.032
5::5742::44.897
5::5743::58.823
5::5744::14.285
5::5745::28.846
5::5746::55.555
5::5747::27.777
5::5748::416.666
5::5749::11.363
5::5750::21.164
5::5751::31.25
5::5752::52.325
5::5754::31.496
5::5755::80.645
5::5756::131.147
5::5757::18.404
5::5758::16.853
5::5759::62.801
5::5760::26.086
5::5761::14.184
5::5762::14.76
5::5763::13.513
5::5764::9.578
5::5765::20.0
5::5766::18.867
5::5767::34.883
5::5768::38.095
5::5769::37.383
5::5770::15.228
5::5771::19.801
5::5772::38.834
5::5773::25.316
5::5774::26.315
5::5775::37.037
5::5776::6.92
5::5777::26.086
5::5778::40.816
5::5779::15.81
5::5780::57.971
5::5781::24.539
5::5782::3.944
5::5784::500.0
5::5785::42.105
5::5786::43.01
5::5787::18.348
5::5788::35.087
5::5789::16.666
5::5791::28.985
5::5792::4.987
5::5793::28.301
5::5794::32.52
5::5795::32.258
5::5796::33.613
5::5797::57.591
5::5798::16.806
5::5799::38.288
5::5800::31.25
5::5801::201.257
5::5802::28.571
5::5803::31.25
5::5804::43.956
5::5805::519.92
5::5806::13.245
5::5807::123.529
5::5808::200.626
5::5810::1.941
5::5811::33.333
5::5813::24.539
5::5814::19.323
5::5815::3.745
5::5817::9.685
5::5818::20.0
5::5819::242.774
5::5820::32.967
5::5821::7.042
5::5822::43.478
5::5823::24.39
5::5824::44.444
5::5825::42.105
6::1::1.091
6::2::15.936
6::4::7.662
6::5::8.368
6::6::11.811
6::7::2.232
6::8::116.304
6::9::4.75
6::10::3.488
6::11::5.263
6::12::3.466
6::13::15.8
6::14::21.996
6::16::4.938
6::17::9.063
6::18::12.178
6::19::5.405
6::20::12.987
6::21::17.441
6::22::8.287
6::23::16.949
6::24::16.853
6::25::8.108
6::26::16.666
6::27::16.759
6::28::16.666
6::29::6.315
6::30::12.295
6::31::12.345
6::32::4.398
6::33::8.928
6::34::9.708
6::35::2.105
6::36::13.274
6::37::13.333
6::38::12.912
6::39::81.669
6::40::13.44
6::41::7.561
6::42::0.88
6::43::1.249
6::44::5.102
6::45::15.873
6::46::25.21
6::47::20.304
6::48::29.702
6::49::5.194
6::50::10.869
6::51::8.032
6::53::6.896
6::54::9.779
6::55::12.135
6::56::22.471
6::57::10.695
6::58::16.666
6::59::5.376
6::60::10.582
6::61::539.106
6::62::11.111
6::63::7.518
6::64::8.219
6::65::8.219
6::66::9.09
6::67::0.164
6::68::3.88
6::69::5.244
6::70::4.444
6::71::6.423
6::72::8.595
6::73::0.135
6::74::47.808
6::75::7.058
6::76::8.875
6::77::29.197
6::78::7.782
6::79::7.731
6::80::11.494
6::81::47.281
6::82::5.917
6::83::9.389
6::84::8.595
6::85::4.796
6::86::6.042
6::87::7.042
6::88::13.953
6::89::14.15
6::90::14.218
6::91::10.152
6::92::20.618
6::94::1.261
6::95::1.471
6::96::1.818
6::97::2.479
6::98::2.49
6::99::2.654
6::100::3.616
6::101::2.483
6::104::3.46
6::105::4.618
6::106::5.235
6::107::4.329
6::108::6.079
6::109::5.102
6::110::10.309
6::111::25.51
6::112::15.384
6::113::9.049
6::114::11.961
6::115::7.211
6::116::5.05
6::117::10.416
6::118::5.167
6::119::8.45
6::120::24.752
6::122::1.858
6::123::8.771
6::125::17.543
6::126::8.498
6::127::17.241
6::128::17.241
6::129::17.241
6::130::7.614
6::131::14.851
6::132::14.634
6::133::11.627
6::135::16.949
6::137::5.865
6::138::5.249
6::139::4.454
6::140::190.404
6::141::380.498
6::142::8.522
6::143::16.483
6::145::5.714
6::147::16.574
6::149::5.291
6::150::10.554
6::153::8.042
6::154::5.361
6::155::10.389
6::156::30.211
6::157::16.0
6::158::3.565
6::159::237.093
6::160::2.835
6::161::8.379
6::162::7.915
6::163::7.978
6::164::6.756
6::165::13.761
6::166::13.761
6::167::54.363
6::168::11.933
6::169::14.705
6::170::14.705
6::171::187.05
6::172::6.768
6::173::9.077
6::174::5.442
6::175::5.586
6::176::8.547
6::177::8.347
6::178::6.496
6::179::14.198
6::180::3.759
6::181::11.45
6::182::26.378
6::183::5.347
6::184::7.263
6::185::6.06
6::186::5.628
6::187::18.072
6::188::15.317
6::189::4.672
6::190::8.13
6::191::8.532
6::192::8.532
6::193::8.347
6::194::17.699
6::196::7.075
6::197::7.915
6::198::5.194
6::200::10.373
6::201::12.875
6::202::364.014
6::203::5.714
6::204::5.291
6::205::8.431
6::206::11.185
6::207::4.901
6::208::8.532
6::209::8.431
6::210::14.15
6::211::17.628
6::212::14.423
6::213::14.423
6::214::7.518
6::215::14.851
6::216::4.42
6::217::4.608
6::218::120.731
6::219::76.923
6::220::122.807
6::221::127.272
6::222::125.0
6::223::125.0
6::224::150.0
6::225::122.807
6::227::10.309
6::228::88.607
6::229::31.818
6::230::106.06
6::231::122.807
6::232::114.754
6::233::120.689
6::234::0.648
6::235::22.875
6::236::125.0
6::237::125.0
6::238::0.691
6::239::12.259
6::240::125.0
6::241::60.869
6::242::0.657
6::243::9.162
6::244::66.037
6::245::101.449
6::246::125.0
6::247::125.0
6::248::125.0
6::249::111.111
6::250::50.724
6::251::125.0
6::252::127.272
6::253::127.272
6::254::122.807
6::255::0.642
6::256::17.199
6::257::125.0
6::258::125.0
[truncated: 29,238,875 more chars]
