# Supplementary material for: RA-QoS: a robust autoencoder-based QoS predictor for highly accurate web service QoS prediction
Source: PeerJ Comput Sci. 2025 Jun 2;11:e2928. doi: 10.7717/peerj-cs.2928 (PMC12193467; doi:10.7717/peerj-cs.2928)
Supplement: Supplemental Information 2 — Each line shows the user_k evaluates the service_j on score y in float. [file peerj-cs-11-2928-s002.zip › Datasets_5p/tp/train.txt]

1::42::5.747
1::65::5.791
1::66::3.658
1::73::0.098
1::107::0.368
1::117::0.69
1::130::0.534
1::171::218.487
1::197::0.531
1::299::63.829
1::302::91.836
1::341::72.164
1::351::91.836
1::362::72.164
1::368::63.636
1::374::71.428
1::375::54.263
1::403::1.391
1::516::146.341
1::517::12.345
1::555::0.379
1::614::8.714
1::616::48.245
1::622::9.523
1::625::9.302
1::662::14.035
1::714::9.925
1::723::0.329
1::733::7.272
1::765::0.962
1::818::530.591
1::836::0.896
1::935::6.962
1::948::0.545
1::951::4.962
1::971::3.03
1::975::1.212
1::976::5.328
1::1009::0.36
1::1010::3.484
1::1100::24.39
1::1103::27.777
1::1111::13.986
1::1113::14.285
1::1116::14.234
1::1161::27.522
1::1180::415.392
1::1190::0.72
1::1235::72.58
1::1238::47.368
1::1307::12.903
1::1311::26.49
1::1315::0.259
1::1318::0.264
1::1343::18.518
1::1383::0.364
1::1399::2.171
1::1429::2.093
1::1431::0.542
1::1451::15.81
1::1459::1.75
1::1477::1.077
1::1478::0.362
1::1483::1.906
1::1493::0.545
1::1523::0.352
1::1565::0.518
1::1603::16.574
1::1606::27.855
1::1608::29.585
1::1614::0.532
1::1641::30.674
1::1645::34.965
1::1654::34.965
1::1657::34.965
1::1660::34.482
1::1664::27.777
1::1678::29.411
1::1712::578.571
1::1724::632.812
1::1743::522.058
1::1798::0.338
1::1819::7.761
1::1896::6.072
1::1932::28.301
1::1974::0.361
1::1975::6.048
1::1981::22.113
1::1989::8.019
1::1992::0.352
1::2016::0.708
1::2023::0.546
1::2026::46.206
1::2135::4.255
1::2147::4.643
1::2161::27.972
1::2167::22.556
1::2179::16.129
1::2219::3.405
1::2239::0.716
1::2324::0.296
1::2363::0.945
1::2388::48.484
1::2393::2.651
1::2415::1.779
1::2430::8.746
1::2446::0.885
1::2517::2.122
1::2640::670.103
1::2685::0.672
1::2692::46.728
1::2710::45.871
1::2736::40.65
1::2758::37.383
1::2762::46.728
1::2791::46.296
1::2797::45.871
1::2822::46.728
1::2842::46.296
1::2874::46.296
1::2891::953.703
1::2897::293.577
1::3000::84.123
1::3006::4.306
1::3029::15.077
1::3044::15.384
1::3065::0.899
1::3106::0.364
1::3113::6.472
1::3138::0.5
1::3158::24.39
1::3239::38.167
1::3240::22.9
1::3256::404.761
1::3264::26.315
1::3280::61.538
1::3303::54.545
1::3331::5.813
1::3395::17.621
1::3412::5.952
1::3417::8.528
1::3418::8.639
1::3422::10.729
1::3453::22.624
1::3475::44.117
1::3526::34.09
1::3527::34.883
1::3535::36.585
1::3538::161.807
1::3599::0.549
1::3608::0.534
1::3622::35.294
1::3624::0.664
1::3632::214.285
1::3634::52.631
1::3658::120.0
1::3659::136.363
1::3684::28.571
1::3692::13.392
1::3759::136.363
1::3766::61.224
1::3783::12.931
1::3795::72.727
1::3828::12.345
1::3829::10.989
1::3847::50.0
1::3872::85.106
1::3876::117.647
1::3926::76.923
1::3928::73.17
1::3930::68.965
1::3949::121.045
1::3959::75.949
1::3966::1.508
1::3967::81.632
1::3975::21.978
1::3978::0.908
1::4013::28.846
1::4015::23.529
1::4049::22.222
1::4065::228.07
1::4081::0.565
1::4112::9.345
1::4117::6.557
1::4125::3.278
1::4132::0.744
1::4163::67.901
1::4170::7.038
1::4180::0.37
1::4184::744.474
1::4264::36.585
1::4322::6.559
1::4373::10.781
1::4397::1.601
1::4410::21.359
1::4427::0.753
1::4444::48.78
1::4472::37.037
1::4480::8.547
1::4487::48.78
1::4492::159.09
1::4497::0.372
1::4510::0.381
1::4516::0.942
1::4536::37.037
1::4568::9.354
1::4586::6.493
1::4620::10.452
1::4667::0.317
1::4683::0.375
1::4689::0.752
1::4695::0.789
1::4727::5.181
1::4744::0.566
1::4757::0.374
1::4768::0.353
1::4797::3.851
1::4851::0.381
1::4857::0.147
1::4874::1.69
1::4883::30.308
1::4918::0.314
1::4921::0.378
1::4958::0.737
1::4969::9.062
1::4974::0.749
1::4976::0.381
1::5031::0.365
1::5067::0.747
1::5103::0.378
1::5108::15.837
1::5129::0.327
1::5141::0.354
1::5143::11.864
1::5195::0.373
1::5236::0.512
1::5239::3.296
1::5244::157.279
1::5258::2.511
1::5263::0.515
1::5275::0.188
1::5304::0.571
1::5391::2.259
1::5407::3.807
1::5419::0.557
1::5462::1.708
1::5488::125.0
1::5524::0.324
1::5542::63.636
1::5555::2.036
1::5599::3.898
1::5610::1.09
1::5636::38.759
1::5648::9.9
1::5684::226.47
1::5707::520.27
1::5729::0.349
1::5749::0.364
1::5784::10.387
1::5790::6.309
1::5815::0.708
2::6::7.025
2::43::9.025
2::105::4.761
2::111::25.125
2::122::1.474
2::124::18.404
2::129::16.949
2::165::14.218
2::168::8.756
2::200::6.675
2::271::98.591
2::281::179.487
2::283::205.882
2::292::205.882
2::303::199.999
2::364::205.882
2::415::8.323
2::426::0.63
2::432::15.695
2::435::0.729
2::440::205.882
2::464::48.387
2::519::20.408
2::525::30.612
2::562::13.636
2::572::4.484
2::636::13.201
2::640::89.171
2::646::29.166
2::648::17.543
2::658::13.793
2::679::3.913
2::712::6.269
2::759::11.695
2::770::10.526
2::778::9.708
2::819::0.441
2::826::3.49
2::827::5.253
2::837::0.739
2::848::69.597
2::924::5.208
2::929::19.323
2::951::5.319
2::962::392.434
2::968::3.913
2::995::108.16
2::1002::0.442
2::1030::4.115
2::1045::7.936
2::1093::56.98
2::1097::17.857
2::1116::7.782
2::1131::8.08
2::1152::22.9
2::1204::1.199
2::1220::11.695
2::1232::36.144
2::1233::36.144
2::1253::16.574
2::1264::17.543
2::1294::312.849
2::1322::33.333
2::1343::12.012
2::1363::314.285
2::1371::21.739
2::1375::11.494
2::1377::51.02
2::1378::28.828
2::1383::3.824
2::1400::13.221
2::1401::5.671
2::1413::2.538
2::1487::2.928
2::1503::3.099
2::1516::83.003
2::1524::1.338
2::1589::3.947
2::1595::10.452
2::1646::24.39
2::1652::19.762
2::1675::23.923
2::1763::5.319
2::1776::16.949
2::1813::6.872
2::1826::5.008
2::1837::5.244
2::1865::20.202
2::1869::6.451
2::1883::25.423
2::1889::1.289
2::1895::3.097
2::1917::24.793
2::1954::6.085
2::1990::8.968
2::1998::3.484
2::1999::5.882
2::2003::10.791
2::2073::13.953
2::2094::7.22
2::2189::3.964
2::2216::6.369
2::2250::3.22
2::2288::2.296
2::2328::6.06
2::2383::33.898
2::2416::7.299
2::2438::25.408
2::2476::54.644
2::2493::6.589
2::2505::3.816
2::2510::11.494
2::2513::3.575
2::2524::5.163
2::2531::5.839
2::2538::16.574
2::2545::16.304
2::2571::5.725
2::2585::12.738
2::2592::3.864
2::2596::2.068
2::2597::2.267
2::2607::4.942
2::2638::220.472
2::2671::2.49
2::2681::26.61
2::2689::30.12
2::2698::30.12
2::2712::29.069
2::2750::29.94
2::2769::29.761
2::2774::29.761
2::2789::29.94
2::2793::30.12
2::2801::28.735
2::2824::23.952
2::2831::29.94
2::2851::23.952
2::2905::532.567
2::2954::16.666
2::2985::21.39
2::2993::18.181
2::2994::23.668
2::3028::104.208
2::3034::3.921
2::3044::14.084
2::3045::4.109
2::3053::5.617
2::3061::327.488
2::3076::86.772
2::3086::1.231
2::3119::6.479
2::3146::14.134
2::3184::13.274
2::3186::11.538
2::3189::10.344
2::3310::200.0
2::3318::90.909
2::3326::315.789
2::3328::364.485
2::3336::268.292
2::3340::77.922
2::3348::200.0
2::3386::5.431
2::3390::9.049
2::3459::48.387
2::3509::61.224
2::3515::142.857
2::3591::40.0
2::3619::30.0
2::3623::130.434
2::3626::78.947
2::3659::35.294
2::3699::13.513
2::3738::53.571
2::3741::12.345
2::3765::7.518
2::3772::14.634
2::3776::26.086
2::3788::8.62
2::3805::34.782
2::3855::51.724
2::3879::8.714
2::3900::253.968
2::3901::49.504
2::3910::368.421
2::3917::88.235
2::3939::18.779
2::3974::74.074
2::3998::32.967
2::3999::33.707
2::4006::24.691
2::4039::102.564
2::4076::20.618
2::4087::33.613
2::4121::105.263
2::4150::36.585
2::4179::46.025
2::4196::60.0
2::4216::5.347
2::4251::85.106
2::4258::29.85
2::4267::157.894
2::4299::113.573
2::4306::263.157
2::4307::92.342
2::4312::118.84
2::4318::122.699
2::4339::200.0
2::4352::21.739
2::4380::54.298
2::4402::41.916
2::4429::235.294
2::4441::235.294
2::4485::47.058
2::4497::11.834
2::4507::35.294
2::4514::0.697
2::4515::224.719
2::4562::12.448
2::4589::55.555
2::4605::1.609
2::4640::4.705
2::4644::642.714
2::4647::18.181
2::4667::3.898
2::4703::19.9
2::4705::23.391
2::4723::5.3
2::4726::46.428
2::4768::4.264
2::4777::37.5
2::4785::6.369
2::4810::4.024
2::4833::12.931
2::4864::11.952
2::4881::25.0
2::4940::27.173
2::4945::33.898
2::4969::146.699
2::4970::10.752
2::4971::17.716
2::4978::20.689
2::4987::8.547
2::4997::13.745
2::5003::14.634
2::5011::12.552
2::5046::19.9
2::5085::5.54
2::5123::25.718
2::5127::82.466
2::5133::8.641
2::5167::2.29
2::5180::6.858
2::5203::6.237
2::5240::5.94
2::5243::6.833
2::5245::2.345
2::5261::200.0
2::5274::19.762
2::5276::181.818
2::5288::48.076
2::5296::29.94
2::5310::72.463
2::5318::14.035
2::5341::114.285
2::5353::37.735
2::5373::12.552
2::5375::13.574
2::5381::130.434
2::5383::80.0
2::5390::21.582
2::5430::12.121
2::5499::8.333
2::5507::13.888
2::5508::13.888
2::5510::12.345
2::5571::24.509
2::5592::11.111
2::5621::12.0
2::5686::12.096
2::5707::375.609
2::5724::466.666
2::5726::15.337
2::5741::49.382
2::5758::10.948
3::100::2.481
3::117::2.985
3::124::10.416
3::223::43.478
3::226::0.675
3::228::43.75
3::237::43.478
3::239::15.909
3::248::42.944
3::261::34.825
3::271::41.176
3::277::42.944
3::279::7.164
3::284::43.478
3::295::19.021
3::323::0.348
3::348::44.585
3::354::46.052
3::382::45.751
3::396::45.751
3::403::0.643
3::408::38.674
3::414::0.601
3::445::0.79
3::455::16.355
3::522::9.584
3::549::308.053
3::558::42.654
3::584::5.847
3::655::32.967
3::664::9.276
3::668::7.462
3::706::0.07
3::712::1.215
3::724::3.968
3::730::26.022
3::749::3.257
3::754::5.263
3::759::4.914
3::787::0.8
3::816::0.425
3::828::0.784
3::850::6.148
3::945::2.538
3::954::2.036
3::967::1.676
3::983::12.258
3::990::2.285
3::1049::1.558
3::1098::10.83
3::1236::22.222
3::1285::555.932
3::1318::1.702
3::1324::13.986
3::1335::188.325
3::1367::4.602
3::1370::1.008
3::1371::13.071
3::1374::7.246
3::1425::6.741
3::1434::6.779
3::1443::2.205
3::1477::6.103
3::1482::3.108
3::1498::2.904
3::1513::0.573
3::1556::2.379
3::1581::6.195
3::1587::95.362
3::1593::9.153
3::1604::8.547
3::1617::2.529
3::1619::2.073
3::1632::0.909
3::1650::16.611
3::1718::195.205
3::1778::6.43
3::1827::14.018
3::1830::3.344
3::1831::3.37
3::1879::120.0
3::1904::0.419
3::1912::2.645
3::1919::6.507
3::1932::11.029
3::1934::6.825
3::1945::4.739
3::1966::6.968
3::1982::475.138
3::1999::2.433
3::2000::2.169
3::2019::2.528
3::2026::94.162
3::2082::1.876
3::2084::1.34
3::2092::1.017
3::2111::1.612
3::2119::4.434
3::2133::10.135
3::2182::7.207
3::2200::69.536
3::2279::290.282
3::2305::2.51
3::2317::1.184
3::2321::5.514
3::2322::1.206
3::2350::2.606
3::2365::0.836
3::2376::23.952
3::2393::18.099
3::2423::25.641
3::2489::46.92
3::2511::0.374
3::2515::0.582
3::2526::0.414
3::2527::1.228
3::2556::10.526
3::2576::2.759
3::2587::0.873
3::2620::8.021
3::2621::24.0
3::2653::5.847
3::2685::3.98
3::2687::0.583
3::2703::17.73
3::2742::13.986
3::2750::17.793
3::2755::14.492
3::2757::17.73
3::2771::17.793
3::2781::14.234
3::2786::17.793
3::2795::16.835
3::2798::13.559
3::2810::17.006
3::2812::17.006
3::2847::13.559
3::2867::17.006
3::2881::67.164
3::2884::15.567
3::2914::2.747
3::2929::10.101
3::2962::10.899
3::2974::53.435
3::2980::5.657
3::2992::0.96
3::3042::23.346
3::3044::6.051
3::3062::9.651
3::3067::4.92
3::3074::4.41
3::3078::2.436
3::3099::11.527
3::3100::39.143
3::3105::3.424
3::3130::2.045
3::3140::2.252
3::3173::6.289
3::3195::8.733
3::3197::8.928
3::3243::5.94
3::3327::31.111
3::3334::38.327
3::3364::394.472
3::3370::393.442
3::3410::5.703
3::3420::5.555
3::3426::7.366
3::3432::7.518
3::3436::10.169
3::3439::13.745
3::3444::10.309
3::3491::6.968
3::3515::21.428
3::3607::18.292
3::3611::17.142
3::3633::3.64
3::3666::21.276
3::3691::0.288
3::3709::11.363
3::3725::17.341
3::3784::1.245
3::3789::16.853
3::3819::1.607
3::3827::4.291
3::3836::7.481
3::3839::4.987
3::3855::20.0
3::3928::17.142
3::4008::9.615
3::4024::9.564
3::4042::7.633
3::4044::9.975
3::4070::10.067
3::4077::9.195
3::4087::17.621
3::4094::14.15
3::4108::30.042
3::4120::24.193
3::4121::16.393
3::4133::9.756
3::4175::44.234
3::4179::40.145
3::4185::9.852
3::4225::26.548
3::4238::35.087
3::4256::1.241
3::4280::34.782
3::4342::2.624
3::4358::26.548
3::4372::34.782
3::4384::7.317
3::4395::386.779
3::4410::50.458
3::4420::26.086
3::4433::26.315
3::4435::34.782
3::4445::26.086
3::4507::15.789
3::4573::15.748
3::4603::3.389
3::4643::6.097
3::4650::5.917
3::4699::3.125
3::4707::3.529
3::4744::0.65
3::4749::5.217
3::4760::0.833
3::4773::3.683
3::4798::2.016
3::4822::4.329
3::4841::6.051
3::4864::5.042
3::4871::10.335
3::4882::8.648
3::4890::1.425
3::4918::4.878
3::4933::6.546
3::4960::7.058
3::4981::3.372
3::4984::8.561
3::5046::0.384
3::5110::3.508
3::5121::3.296
3::5122::467.698
3::5152::3.628
3::5170::3.351
3::5172::0.762
3::5231::0.378
3::5247::1.186
3::5253::3.395
3::5310::26.595
3::5320::10.57
3::5325::17.094
3::5360::4.672
3::5385::93.031
3::5387::76.644
3::5390::10.135
3::5392::6.589
3::5395::6.849
3::5399::8.385
3::5402::36.036
3::5407::20.27
3::5487::6.98
3::5488::53.892
3::5509::21.978
3::5517::0.711
3::5549::8.276
3::5583::2.909
3::5608::1.183
3::5635::8.08
3::5649::5.319
3::5668::34.782
3::5687::105.624
3::5688::182.64
3::5690::0.584
3::5742::4.008
3::5746::19.354
4::20::12.931
4::32::5.19
4::37::7.012
4::59::4.219
4::82::4.716
4::92::26.143
4::114::17.543
4::129::25.423
4::151::8.823
4::165::20.689
4::170::17.142
4::185::3.012
4::188::8.526
4::202::472.976
4::208::7.692
4::230::77.777
4::235::9.497
4::254::77.777
4::259::77.777
4::273::63.063
4::294::0.643
4::303::77.777
4::343::77.777
4::362::63.063
4::371::25.83
4::378::76.923
4::395::35.175
4::418::0.612
4::489::73.17
4::499::65.04
4::514::15.936
4::543::108.695
4::553::46.875
4::557::52.631
4::579::28.985
4::583::40.0
4::602::19.444
4::647::5.494
4::653::8.264
4::654::8.064
4::676::17.021
4::713::11.019
4::735::9.07
4::775::12.82
4::838::4.273
4::905::6.369
4::919::7.407
4::946::14.184
4::950::6.521
4::960::1.075
4::1018::5.509
4::1020::0.207
4::1021::43.307
4::1022::209.876
4::1029::11.673
4::1106::24.59
4::1124::18.662
4::1138::5.194
4::1170::15.384
4::1182::7.653
4::1275::111.111
4::1334::0.347
4::1345::16.129
4::1385::22.727
4::1397::89.108
4::1418::5.747
4::1477::12.295
4::1503::0.586
4::1522::3.412
4::1528::22.304
4::1575::1.952
4::1603::15.625
4::1607::27.7
4::1612::25.062
4::1645::32.467
4::1670::32.679
4::1681::32.679
4::1740::891.891
4::1798::7.812
4::1819::18.461
4::1840::11.152
4::1841::11.799
4::1853::4.264
4::1898::9.828
4::1920::10.135
4::1927::6.88
4::1947::26.548
4::1980::8.849
4::2008::14.598
4::2024::11.111
4::2032::6.849
4::2077::25.423
4::2082::6.41
4::2089::14.598
4::2121::7.092
4::2128::32.846
4::2175::14.598
4::2219::6.864
4::2248::4.535
4::2270::6.329
4::2283::103.225
4::2333::11.029
4::2335::22.727
4::2342::17.857
4::2353::9.316
4::2371::37.037
4::2438::48.275
4::2448::6.802
4::2456::21.126
4::2471::61.371
4::2495::3.5
4::2498::369.137
4::2556::9.74
4::2558::3.053
4::2569::7.843
4::2590::7.326
4::2661::16.819
4::2672::203.438
4::2690::32.679
4::2702::26.143
4::2707::32.679
4::2771::32.467
4::2796::32.051
4::2812::32.258
4::2831::32.679
4::2832::32.679
4::2843::32.679
4::2846::31.645
4::2854::32.467
4::2855::32.679
4::2885::674.418
4::2892::493.902
4::2956::20.408
4::2965::26.548
4::2968::16.483
4::2972::10.204
4::2998::3.842
4::3000::331.125
4::3005::9.638
4::3020::31.496
4::3023::72.072
4::3057::7.025
4::3081::8.62
4::3101::6.55
4::3163::19.867
4::3181::18.75
4::3219::24.539
4::3222::2.649
4::3247::28.571
4::3348::23.809
4::3352::49.586
4::3373::843.137
4::3414::6.41
4::3417::8.658
4::3426::8.62
4::3432::8.281
4::3443::13.574
4::3508::57.692
4::3551::48.387
4::3557::46.153
4::3581::46.875
4::3612::16.042
4::3620::14.218
4::3661::45.454
4::3662::22.058
4::3676::2.645
4::3681::107.142
4::3712::870.129
4::3722::532.467
4::3754::28.037
4::3772::36.144
4::3780::10.676
4::3838::25.21
4::3840::16.806
4::3903::411.538
4::3910::102.941
4::3949::345.098
4::3961::9.523
4::3972::48.611
4::3978::15.923
4::3987::78.125
4::3990::140.625
4::4010::37.735
4::4023::27.397
4::4028::29.85
4::4031::14.634
4::4045::4.166
4::4108::71.428
4::4129::34.883
4::4155::55.555
4::4162::117.797
4::4200::333.333
4::4204::51.282
4::4210::13.513
4::4246::24.59
4::4261::3.652
4::4277::34.782
4::4321::158.914
4::4336::264.9
4::4341::29.411
4::4408::26.548
4::4414::26.086
4::4421::34.782
4::4430::103.274
4::4436::28.571
4::4462::12.987
4::4473::32.786
4::4482::25.21
4::4484::578.947
4::4555::287.671
4::4567::28.169
4::4585::11.494
4::4595::8.771
4::4600::4.098
4::4610::73.17
4::4614::79.545
4::4623::20.833
4::4638::15.686
4::4664::7.853
4::4696::24.096
4::4723::5.692
4::4745::6.309
4::4748::7.462
4::4755::131.41
4::4840::12.987
4::4846::56.338
4::4855::11.834
4::4862::23.255
4::4877::7.246
4::4879::11.764
4::4939::9.505
4::4958::7.619
4::4964::18.987
4::4986::10.273
4::5003::21.739
4::5023::15.075
4::5071::10.582
4::5083::12.195
4::5138::0.57
4::5151::20.942
4::5171::8.869
4::5179::7.5
4::5221::28.368
4::5222::42.959
4::5242::0.515
4::5289::15.625
4::5325::17.316
4::5329::33.898
4::5331::11.56
4::5341::17.241
4::5358::165.441
4::5376::3.086
4::5382::4.926
4::5403::94.488
4::5421::16.129
4::5475::101.123
4::5483::101.123
4::5494::54.545
4::5545::14.373
4::5557::72.727
4::5572::32.467
4::5587::3.053
4::5601::32.679
4::5602::32.467
4::5613::5.494
4::5615::11.811
4::5630::18.604
4::5633::25.51
4::5678::13.215
4::5705::44.117
4::5706::13.574
4::5716::47.619
4::5735::18.264
4::5745::13.043
4::5749::4.246
4::5772::11.764
4::5808::133.891
5::4::9.09
5::14::10.164
5::57::8.213
5::81::41.194
5::83::4.14
5::96::1.419
5::100::4.499
5::119::7.772
5::138::3.472
5::160::1.54
5::171::229.411
5::225::76.923
5::230::72.164
5::276::77.777
5::280::77.777
5::294::0.661
5::306::75.268
5::308::76.923
5::309::29.914
5::347::77.777
5::362::77.777
5::370::76.923
5::373::47.297
5::410::9.333
5::453::0.692
5::462::72.58
5::473::72.58
5::510::8.426
5::533::76.923
5::548::10.135
5::562::3.957
5::582::7.125
5::601::2.185
5::606::39.325
5::620::6.024
5::624::8.196
5::659::8.196
5::670::10.6
5::687::6.944
5::706::2.38
5::718::2.044
5::722::14.652
5::753::2.375
5::784::13.793
5::798::11.363
5::800::46.747
5::837::2.181
5::842::5.434
5::910::274.017
5::941::7.211
5::963::161.29
5::974::4.705
5::983::31.456
5::1026::3.816
5::1034::31.914
5::1052::13.605
5::1094::21.739
5::1095::19.23
5::1128::63.876
5::1185::11.904
5::1186::37.854
5::1199::18.779
5::1203::9.009
5::1233::44.117
5::1235::43.062
5::1237::45.0
5::1248::22.388
5::1279::436.507
5::1318::7.575
5::1341::11.029
5::1343::16.736
5::1444::27.21
5::1473::12.82
5::1516::130.165
5::1518::14.925
5::1530::6.097
5::1599::10.169
5::1620::16.042
5::1667::32.258
5::1684::32.258
5::1686::32.258
5::1696::29.585
5::1711::212.328
5::1740::897.959
5::1753::3.654
5::1777::9.049
5::1809::5.057
5::1831::7.211
5::1837::7.299
5::1844::3.49
5::1868::4.716
5::1880::14.354
5::1881::2.364
5::1934::15.151
5::1969::21.897
5::1998::4.716
5::2025::5.514
5::2076::1.862
5::2105::11.92
5::2137::4.405
5::2140::3.289
5::2158::3.364
5::2180::14.814
5::2205::8.908
5::2215::46.875
5::2234::9.661
5::2252::21.126
5::2263::268.656
5::2286::6.814
5::2302::6.864
5::2305::4.261
5::2310::1.501
5::2323::5.405
5::2333::6.423
5::2337::13.888
5::2339::13.888
5::2369::11.611
5::2395::24.193
5::2406::20.0
5::2432::4.335
5::2438::25.925
5::2448::4.255
5::2478::20.27
5::2506::5.249
5::2527::15.151
5::2554::20.0
5::2557::9.202
5::2573::194.053
5::2579::2.574
5::2621::10.714
5::2623::3.061
5::2647::10.81
5::2652::16.759
5::2653::11.363
5::2703::32.679
5::2719::26.143
5::2737::32.679
5::2738::32.679
5::2746::32.679
5::2784::32.679
5::2798::25.974
5::2799::32.679
5::2806::25.974
5::2807::25.477
5::2809::32.679
5::2834::26.315
5::2862::32.258
5::2885::609.609
5::2899::735.955
5::2919::20.134
5::2929::22.222
5::2930::12.396
5::3030::25.0
5::3034::6.872
5::3114::11.764
5::3167::19.354
5::3182::25.316
5::3195::26.49
5::3202::17.857
5::3244::25.104
5::3318::21.428
5::3333::49.18
5::3347::23.809
5::3349::153.543
5::3409::8.316
5::3452::17.167
5::3495::11.173
5::3548::27.522
5::3574::45.454
5::3614::60.0
5::3624::14.018
5::3700::51.724
5::3710::336.569
5::3731::60.0
5::3736::32.258
5::3751::37.037
5::3765::30.303
5::3801::44.444
5::3807::43.956
5::3827::10.101
5::3837::16.806
5::3863::19.801
5::3877::142.857
5::3880::30.769
5::3906::57.692
5::3960::5.076
5::3961::9.803
5::3966::47.337
5::3993::112.5
5::3998::61.224
5::4009::36.585
5::4090::13.513
5::4134::6.364
5::4137::19.138
5::4153::55.045
5::4174::51.282
5::4176::50.847
5::4235::602.015
5::4340::17.857
5::4367::40.0
5::4392::26.785
5::4398::25.423
5::4405::24.793
5::4419::14.134
5::4458::14.388
5::4476::24.59
5::4478::10.309
5::4486::26.785
5::4522::17.751
5::4582::15.306
5::4586::7.272
5::4611::23.809
5::4614::106.06
5::4682::12.345
5::4691::8.62
5::4722::24.691
5::4766::14.354
5::4785::23.076
5::4809::30.612
5::4843::32.0
5::4856::9.132
5::4879::8.474
5::4893::16.853
5::4952::8.888
5::4971::97.826
5::4975::75.471
5::4984::59.523
5::5000::16.393
5::5020::13.44
5::5039::18.867
5::5055::7.142
5::5078::19.417
5::5079::11.56
5::5092::44.247
5::5130::6.677
5::5134::7.583
5::5231::16.064
5::5254::3.202
5::5276::77.777
5::5291::840.193
5::5295::15.544
5::5299::27.777
5::5312::42.253
5::5339::76.923
5::5354::13.888
5::5363::23.529
5::5366::31.25
5::5369::108.433
5::5407::34.482
5::5477::76.923
5::5506::8.064
5::5535::41.916
5::5547::46.052
5::5550::3.824
5::5591::20.0
5::5603::32.679
5::5618::2.293
5::5619::20.27
5::5630::27.397
5::5651::26.315
5::5699::46.153
5::5731::9.174
5::5753::4.803
5::5783::39.215
5::5790::18.691
5::5809::14.354
6::3::23.346
6::52::8.547
6::93::10.282
6::124::17.543
6::144::16.483
6::146::8.522
6::148::16.483
6::151::8.13
6::195::36.342
6::226::0.705
6::275::13.779
6::293::84.337
6::304::52.631
6::306::76.086
6::327::15.384
6::346::125.0
6::354::78.651
6::368::41.42
6::385::0.612
6::415::7.777
6::424::0.369
6::425::0.654
6::485::43.902
6::518::20.547
6::532::32.967
6::547::50.847
6::557::36.036
6::559::10.928
6::571::33.613
6::577::9.584
6::579::7.092
6::591::5.145
6::611::39.215
6::613::4.716
6::634::19.607
6::642::19.48
6::647::4.155
6::659::12.5
6::674::14.925
6::689::6.896
6::700::16.216
6::721::4.716
6::805::4.518
6::823::2.447
6::825::3.108
6::827::7.874
6::835::2.56
6::848::91.639
6::854::3.496
6::900::24.0
6::925::80.61
6::950::3.926
6::966::0.467
6::992::50.392
6::995::115.53
6::1011::12.75
6::1018::2.797
6::1019::2.724
6::1031::6.048
6::1044::5.257
6::1107::12.084
6::1113::6.211
6::1115::5.964
6::1117::7.874
6::1135::11.111
6::1194::561.29
6::1219::18.066
6::1221::7.29
6::1222::5.494
6::1231::36.0
6::1250::15.544
6::1269::5.66
6::1270::17.441
6::1279::319.767
6::1285::931.818
6::1302::18.099
6::1304::3.59
6::1320::2.728
6::1323::27.777
6::1360::19.23
6::1370::1.738
6::1378::21.534
6::1408::6.825
6::1421::5.628
6::1424::9.389
6::1429::20.134
6::1432::520.094
6::1441::74.183
6::1448::72.15
6::1470::3.69
6::1473::1.764
6::1489::3.731
6::1490::179.043
6::1497::1.253
6::1597::28.749
6::1601::4.237
6::1624::26.819
6::1649::23.474
6::1654::22.935
6::1692::23.584
6::1740::613.953
6::1807::4.901
6::1811::6.896
6::1900::10.869
6::1907::20.833
6::1943::12.5
6::1954::9.146
6::1956::14.778
6::1976::5.988
6::2084::1.47
6::2096::5.681
6::2103::5.773
6::2110::6.514
6::2153::5.976
6::2198::29.37
6::2213::5.376
6::2226::3.921
6::2375::32.52
6::2390::32.388
6::2448::4.866
6::2505::4.854
6::2506::5.649
6::2551::15.306
6::2579::4.784
6::2601::2.177
6::2604::1.376
6::2622::0.904
6::2701::26.881
6::2714::26.737
6::2736::25.38
6::2771::26.737
6::2816::25.641
6::2826::26.881
6::2847::21.39
6::2891::427.385
6::2911::6.0
6::2931::18.518
6::2938::25.157
6::2994::24.539
6::3020::19.512
6::3037::7.481
6::3048::4.75
6::3065::8.474
6::3082::5.059
6::3100::106.489
6::3107::3.605
6::3115::1.061
6::3120::4.629
6::3126::5.934
6::3128::58.661
6::3152::10.791
6::3159::9.677
6::3192::10.869
6::3218::9.966
6::3236::20.477
6::3255::52.083
6::3257::3.613
6::3327::225.806
6::3355::193.298
6::3397::13.289
6::3444::56.603
6::3456::57.692
6::3499::36.363
6::3521::96.774
6::3549::26.785
6::3551::27.027
6::3597::2.676
6::3606::32.258
6::3634::34.09
6::3646::6.147
6::3676::11.278
6::3680::5.87
6::3705::18.518
6::3708::18.518
6::3727::11.111
6::3742::40.54
6::3748::8.645
6::3752::21.897
6::3759::34.09
6::3770::96.774
6::3788::12.931
6::3820::6.756
6::3841::9.569
6::3844::142.857
6::3870::384.615
6::3879::7.532
6::3900::244.274
6::3918::60.606
6::3926::41.958
6::3930::44.444
6::3936::46.511
6::3948::9.389
6::3951::34.482
6::3963::47.619
6::3983::7.792
6::3990::176.47
6::3995::214.285
6::4000::69.767
6::4009::16.949
6::4026::133.333
6::4029::9.584
6::4032::21.164
6::4039::74.074
6::4042::57.692
6::4057::45.977
6::4087::41.237
6::4090::21.428
6::4120::187.5
6::4150::29.702
6::4154::16.666
6::4162::317.241
6::4185::28.985
6::4186::9.316
6::4219::150.0
6::4267::150.0
6::4290::142.857
6::4298::203.045
6::4327::33.333
6::4343::40.816
6::4373::15.936
6::4422::62.5
6::4436::150.0
6::4438::200.0
6::4459::68.181
6::4483::200.0
6::4487::153.846
6::4499::29.702
6::4500::44.776
6::4501::93.75
6::4503::16.853
6::4530::45.454
6::4534::106.06
6::4544::68.181
6::4546::16.129
6::4567::18.433
6::4572::16.46
6::4589::54.545
6::4594::13.274
6::4602::48.192
6::4634::6.681
6::4655::16.736
6::4677::236.162
6::4696::98.039
6::4699::5.42
6::4723::5.917
6::4751::74.074
6::4755::147.482
6::4759::51.282
6::4776::643.162
6::4781::14.851
6::4813::36.697
6::4825::7.63
6::4840::12.903
6::4864::10.033
6::4874::26.946
6::4878::13.452
6::4884::9.09
6::4889::5.089
6::4894::117.166
6::4948::4.854
6::4971::35.294
6::5013::8.695
6::5062::12.195
6::5130::8.064
6::5136::6.06
6::5147::4.92
6::5153::26.315
6::5156::103.448
6::5171::10.61
6::5239::4.58
6::5241::14.134
6::5314::23.364
6::5327::219.626
6::5338::21.164
6::5343::250.0
6::5391::68.965
6::5398::30.769
6::5409::21.126
6::5426::8.928
6::5432::0.11
6::5433::19.607
6::5447::6.472
6::5448::6.472
6::5526::10.989
6::5556::57.142
6::5559::56.603
6::5561::35.805
6::5609::7.092
6::5650::181.818
6::5659::150.0
6::5683::437.229
6::5710::13.698
6::5720::1000.0
6::5730::42.253
6::5776::14.652
6::5799::138.211
6::5806::7.352
7::37::13.623
7::55::14.124
7::99::1.37
7::132::11.45
7::178::21.527
7::179::7.9
7::196::3.906
7::231::129.629
7::255::0.649
7::259::64.814
7::312::43.478
7::313::127.272
7::345::127.272
7::350::127.272
7::355::127.272
7::379::101.449
7::386::13.513
7::420::11.686
7::477::103.448
7::482::103.448
7::528::20.979
7::530::11.45
7::575::10.638
7::589::37.5
7::592::35.989
7::599::8.086
7::603::17.467
7::649::2.877
7::665::18.518
7::669::18.433
7::680::4.524
7::703::7.434
7::753::3.696
7::770::9.049
7::784::17.167
7::801::23.69
7::802::0.239
7::808::1.899
7::821::14.669
7::844::1.007
7::847::3.125
7::849::41.82
7::906::13.1
7::916::15.544
7::917::5.181
7::921::38.309
7::924::7.272
7::935::6.7
7::955::3.703
7::973::96.658
7::986::1.417
7::1000::3.937
7::1008::5.649
7::1058::0.534
7::1092::9.771
7::1106::17.647
7::1187::5.571
7::1220::11.94
7::1235::35.856
7::1238::36.144
7::1279::325.443
7::1282::764.705
7::1310::7.772
7::1362::40.201
7::1394::83.612
7::1418::7.425
7::1424::9.195
7::1441::82.872
7::1519::15.957
7::1548::3.448
7::1588::6.042
7::1604::13.636
7::1627::8.88
7::1660::23.809
7::1675::23.696
7::1696::23.696
7::1717::235.632
7::1729::771.028
7::1731::699.53
7::1771::9.95
7::1772::10.152
7::1819::13.452
7::1842::9.638
7::1867::6.92
7::1880::24.193
7::1938::9.433
7::1978::6.079
7::1983::14.059
7::1993::9.174
7::2005::5.319
7::2011::14.45
7::2032::8.823
7::2049::2.936
7::2062::27.21
7::2069::16.042
7::2073::15.544
7::2075::3.305
7::2137::6.88
7::2197::6.289
7::2225::32.52
7::2272::2.159
7::2343::359.116
7::2383::32.786
7::2411::15.306
7::2416::6.896
7::2417::6.912
7::2425::10.204
7::2539::5.05
7::2573::126.144
7::2623::3.708
7::2627::1.043
7::2638::223.107
7::2649::4.524
7::2653::8.658
7::2671::4.683
7::2672::150.423
7::2677::10.563
7::2680::25.964
7::2686::0.411
7::2697::26.881
7::2703::27.027
7::2705::21.621
7::2765::21.739
7::2781::21.621
7::2782::21.621
7::2794::27.027
7::2826::27.027
7::2841::27.027
7::2866::27.173
7::2891::539.267
7::2929::15.789
7::2979::5.988
7::2983::11.363
7::3024::8.152
7::3054::5.925
7::3060::10.81
7::3061::376.184
7::3063::8.797
7::3073::8.213
7::3094::11.08
7::3095::23.46
7::3111::11.146
7::3182::14.76
7::3218::11.029
7::3219::12.5
7::3244::19.23
7::3310::6.968
7::3321::206.896
7::3328::469.879
7::3337::222.222
7::3339::193.548
7::3561::22.556
7::3571::657.142
7::3605::30.927
7::3628::39.473
7::3634::17.647
7::3660::46.875
7::3666::157.894
7::3677::214.285
7::3707::12.422
7::3708::18.867
7::3758::16.949
7::3839::9.803
7::3844::148.648
7::3848::41.666
7::3854::55.555
7::3855::52.631
7::3869::333.333
7::3900::250.0
7::3921::45.454
7::3922::45.977
7::3945::62.5
7::3957::28.571
7::3977::71.428
7::4002::111.111
7::4010::28.571
7::4066::21.276
7::4092::25.423
7::4170::163.265
7::4232::200.0
7::4254::200.0
7::4271::105.263
7::4283::200.0
7::4286::200.0
7::4356::32.846
7::4365::11.019
7::4369::37.037
7::4408::157.894
7::4422::176.47
7::4434::105.263
7::4435::200.0
7::4444::210.526
7::4452::105.263
7::4455::105.263
7::4463::102.564
7::4474::97.56
7::4480::20.833
7::4515::206.185
7::4536::157.894
7::4576::130.769
7::4623::65.217
7::4651::4.008
7::4682::31.746
7::4717::125.0
7::4834::20.408
7::4886::10.695
7::4959::118.644
7::4969::162.162
7::4981::14.705
7::5038::20.689
7::5048::2.673
7::5057::71.428
7::5060::19.801
7::5102::16.326
7::5103::17.857
7::5113::152.777
7::5140::7.751
7::5166::12.567
7::5188::8.333
7::5196::7.5
7::5201::5.298
7::5212::3.372
7::5214::4.273
7::5230::6.651
7::5232::3.412
7::5251::42.91
7::5278::9.036
7::5290::20.833
7::5354::41.095
7::5382::55.555
7::5391::71.428
7::5408::86.021
7::5410::49.18
7::5415::6.92
7::5450::19.736
7::5457::2.656
7::5464::166.666
7::5482::160.714
7::5487::8.154
7::5495::50.847
7::5508::13.245
7::5532::37.234
7::5584::3.07
7::5587::6.369
7::5596::36.458
7::5599::5.586
7::5643::40.816
7::5686::20.833
7::5715::433.476
7::5725::934.782
7::5728::12.121
7::5762::10.928
7::5765::20.0
7::5773::23.529
7::5777::18.75
7::5797::40.892
7::5798::18.691
7::5805::374.461
7::5810::5.305
8::3::23.346
8::14::10.526
8::18::9.594
8::120::16.611
8::138::0.55
8::207::4.796
8::219::82.568
8::233::127.272
8::236::127.272
8::279::8.284
8::349::127.272
8::361::127.272
8::395::39.772
8::404::0.644
8::448::163.636
8::490::103.448
8::491::100.0
8::514::27.972
8::572::7.067
8::577::15.706
8::620::8.042
8::644::19.736
8::681::3.577
8::836::5.893
8::852::85.635
8::906::13.1
8::908::5.0
8::934::9.501
8::963::136.186
8::1002::0.239
8::1007::5.434
8::1047::5.943
8::1052::21.321
8::1099::65.146
8::1112::7.874
8::1114::5.964
8::1129::19.801
8::1130::15.463
8::1135::11.049
8::1177::7.109
8::1180::376.269
8::1202::7.633
8::1278::942.857
8::1284::323.699
8::1285::937.142
8::1335::286.912
8::1336::5.571
8::1360::20.618
8::1400::20.146
8::1483::30.136
8::1490::183.333
8::1492::13.123
8::1523::5.42
8::1551::3.442
8::1558::1.473
8::1565::3.68
8::1574::16.574
8::1586::3.61
8::1598::3.229
8::1624::28.806
8::1674::23.584
8::1676::18.957
8::1686::23.696
8::1751::3.651
8::1761::99.447
8::1763::5.115
8::1792::7.371
8::1876::4.241
8::1899::3.694
8::1928::12.987
8::1931::3.367
8::1955::18.181
8::2004::1.602
8::2016::1.854
8::2025::3.921
8::2039::3.712
8::2067::15.789
8::2084::1.456
8::2089::11.049
8::2119::10.723
8::2132::0.9
8::2183::13.043
8::2188::5.39
8::2191::3.952
8::2235::6.437
8::2237::19.23
8::2247::3.502
8::2279::426.728
8::2281::38.331
8::2289::1.607
8::2318::17.543
8::2321::15.0
8::2329::5.309
8::2363::2.533
8::2368::5.6
8::2404::13.824
8::2406::13.953
8::2407::4.796
8::2412::10.452
8::2414::30.15
8::2416::6.944
8::2419::5.813
8::2454::0.869
8::2455::14.778
8::2472::82.474
8::2474::164.948
8::2483::72.164
8::2506::3.731
8::2521::4.41
8::2526::2.836
8::2537::14.851
8::2545::16.574
8::2554::15.463
8::2561::3.891
8::2571::6.912
8::2588::27.397
8::2589::3.2
8::2611::51.502
8::2622::4.132
8::2636::282.868
8::2644::69.518
8::2657::3.21
8::2658::6.185
8::2691::27.027
8::2793::27.027
8::2806::21.164
8::2815::26.881
8::2886::412.698
8::2907::995.024
8::2913::17.751
8::2916::16.216
8::2924::12.931
8::2947::11.363
8::2950::21.164
8::2956::16.759
8::2983::11.428
8::2987::21.052
8::3005::8.146
8::3015::11.527
8::3016::23.121
8::3018::9.803
8::3026::6.085
8::3070::6.993
8::3095::23.598
8::3124::18.181
8::3150::13.422
8::3151::12.903
8::3183::19.292
8::3191::4.379
8::3245::46.391
8::3314::166.666
8::3321::222.222
8::3328::475.609
8::3359::525.641
8::3377::532.467
8::3383::827.16
8::3500::150.943
8::3598::30.612
8::3650::69.767
8::3659::42.857
8::3688::33.333
8::3708::0.203
8::3726::37.974
8::3780::16.853
8::3783::46.875
8::3795::34.782
8::3800::34.782
8::3812::111.111
8::3813::27.397
8::3876::83.333
8::3894::23.529
8::3955::18.867
8::3975::68.965
8::4009::21.276
8::4024::211.267
8::4054::4.109
8::4085::7.246
8::4107::13.029
8::4129::300.0
8::4137::11.235
8::4173::625.0
8::4177::122.448
8::4195::43.795
8::4213::30.927
8::4223::86.956
8::4233::227.053
8::4267::157.894
8::4291::11.834
8::4295::164.609
8::4297::168.724
8::4339::150.0
8::4368::37.5
8::4403::108.108
8::4415::200.0
8::4424::214.285
8::4461::20.833
8::4496::25.236
8::4498::15.151
8::4516::14.749
8::4527::8.032
8::4537::30.927
8::4589::53.571
8::4615::9.063
8::4618::85.365
8::4640::3.809
8::4675::32.608
8::4696::31.152
8::4699::5.405
8::4700::10.81
8::4707::4.524
8::4738::28.753
8::4801::74.074
8::4818::22.388
8::4868::9.009
8::4873::14.583
8::4882::78.431
8::4898::13.953
8::4902::103.448
8::4914::9.74
8::4960::35.714
8::4990::3.154
8::4993::8.658
8::5007::21.276
8::5014::4.552
8::5056::5.333
8::5058::83.333
8::5069::428.571
8::5072::13.468
8::5088::0.897
8::5103::13.245
8::5140::5.181
8::5142::6.7
8::5160::5.031
8::5163::6.666
8::5173::7.272
8::5179::5.78
8::5188::5.639
8::5190::4.754
8::5192::80.432
8::5222::10.303
8::5244::325.155
8::5262::81.081
8::5273::19.498
8::5284::28.685
8::5304::14.218
8::5322::15.384
8::5335::22.346
8::5380::8.333
8::5386::3.802
8::5399::24.844
8::5409::14.018
8::5414::6.224
8::5478::166.666
8::5496::89.887
8::5526::11.049
8::5610::13.729
8::5639::62.5
8::5651::111.111
8::5678::13.1
8::5694::263.02
8::5726::21.459
8::5771::11.976
8::5789::6.097
8::5794::12.82
8::5801::65.173
8::5811::8.333
8::5813::23.952
9::13::26.449
9::14::12.081
9::43::6.729
9::48::19.672
9::50::6.849
9::64::3.424
9::79::5.988
9::81::38.535
9::95::1.138
9::116::8.81
9::125::30.927
9::129::27.777
9::143::23.809
9::149::4.728
9::161::7.042
9::254::61.403
9::275::9.929
9::298::60.344
9::332::61.403
9::342::49.645
9::345::61.403
9::353::35.532
9::364::61.403
9::397::0.653
9::445::0.633
9::535::83.333
9::540::13.392
9::551::10.067
9::564::12.552
9::599::37.5
9::658::8.264
9::661::7.736
9::686::3.3
9::714::10.471
9::740::6.557
9::754::4.975
9::816::4.089
9::857::3.824
9::911::16.666
9::915::23.437
9::929::30.534
9::953::26.525
9::954::8.849
9::975::30.303
9::981::8.264
9::1086::12.711
9::1117::11.049
9::1124::31.578
9::1135::21.978
9::1152::25.139
9::1178::4.545
9::1186::40.955
9::1193::11.538
9::1195::10.909
9::1204::3.076
9::1213::10.335
9::1224::50.0
9::1265::14.084
9::1301::7.633
9::1303::19.23
9::1323::41.666
9::1401::12.931
9::1437::23.809
9::1447::15.113
9::1451::18.433
9::1456::1.832
9::1489::9.803
9::1527::82.304
9::1531::17.094
9::1587::230.478
9::1604::18.987
9::1615::18.292
9::1624::43.75
9::1653::40.0
9::1667::40.983
9::1750::1.529
9::1791::13.071
9::1845::7.125
9::1870::6.95
9::1899::11.152
9::1907::30.303
9::1914::11.627
9::1933::21.505
9::1935::9.493
9::1971::6.802
9::2018::118.483
9::2063::887.383
9::2069::26.086
9::2078::37.037
9::2097::8.196
9::2105::23.809
9::2112::11.194
9::2151::6.048
9::2165::6.655
9::2196::12.345
9::2200::128.048
9::2242::8.51
9::2249::20.161
9::2273::12.422
9::2302::14.634
9::2308::4.434
9::2327::1.247
9::2345::90.909
9::2365::6.242
9::2374::45.197
9::2415::35.46
9::2492::15.384
9::2502::12.82
9::2503::18.867
9::2512::9.433
9::2513::7.407
9::2537::25.862
9::2545::25.862
9::2549::14.563
9::2590::8.13
9::2591::108.87
9::2603::4.524
9::2627::5.509
9::2629::33.653
9::2631::114.893
9::2645::122.186
9::2652::18.575
9::2662::15.224
9::2760::43.478
9::2835::44.642
9::2843::43.478
9::2850::44.642
9::2866::44.642
9::2872::44.247
9::2906::592.92
9::2907::884.955
9::2925::12.145
9::2928::15.0
9::2934::43.01
9::2998::5.486
9::3031::1.807
9::3034::2.816
9::3066::77.22
9::3071::10.162
9::3072::11.673
9::3082::10.948
9::3096::37.383
9::3110::16.304
9::3168::109.589
9::3174::22.556
9::3177::24.793
9::3189::23.622
9::3218::20.0
9::3221::26.086
9::3247::61.538
9::3311::22.988
9::3321::33.333
9::3340::32.967
9::3354::105.263
9::3390::15.414
9::3394::13.05
9::3451::21.164
9::3452::21.164
9::3553::56.603
9::3585::38.461
9::3605::40.0
9::3642::17.751
9::3649::18.518
9::3650::37.037
9::3666::34.482
9::3667::28.571
9::3707::6.666
9::3714::763.888
9::3720::972.972
9::3778::37.5
9::3799::88.888
9::3800::88.888
9::3871::25.974
9::3877::177.777
9::3936::20.512
9::3955::27.21
9::3989::129.629
9::3992::46.242
9::3997::61.224
9::4008::52.631
9::4009::48.387
9::4033::33.707
9::4059::425.742
9::4100::192.513
9::4108::84.337
9::4131::30.0
9::4155::51.02
9::4166::22.339
9::4202::83.333
9::4237::25.806
9::4238::52.631
9::4283::51.948
9::4297::891.304
9::4315::1000.0
9::4332::40.0
9::4409::17.605
9::4412::23.391
9::4415::50.0
9::4430::953.488
9::4444::48.78
9::4456::52.631
9::4463::52.631
9::4477::8.196
9::4510::90.909
9::4536::40.0
9::4543::6.944
9::4545::36.585
9::4582::12.605
9::4592::5.172
9::4593::11.32
9::4623::15.957
9::4640::4.405
9::4654::64.516
9::4658::285.156
9::4667::3.22
9::4701::11.07
9::4710::108.938
9::4767::134.615
9::4778::27.777
9::4787::27.027
9::4821::57.692
9::4841::48.78
9::4875::47.619
9::4882::7.448
9::4889::3.584
9::4893::5.952
9::4923::13.574
9::4935::1.317
9::4939::9.469
9::4952::4.914
9::4975::16.597
9::5006::0.589
9::5111::31.088
9::5136::4.301
9::5152::7.587
9::5190::6.787
9::5210::7.957
9::5221::32.786
9::5296::102.04
9::5299::29.411
9::5316::0.605
9::5333::18.072
9::5378::225.806
9::5390::68.965
9::5411::13.513
9::5416::22.471
9::5420::20.942
9::5437::34.965
9::5439::40.0
9::5503::8.298
9::5529::60.869
9::5570::40.983
9::5583::11.494
9::5600::23.041
9::5616::8.547
9::5628::22.388
9::5703::675.438
9::5712::834.951
9::5743::83.333
9::5752::10.588
9::5768::76.923
9::5781::70.175
9::5806::15.873
9::5820::40.0
10::14::27.718
10::37::9.451
10::85::3.787
10::87::12.931
10::113::14.492
10::119::13.698
10::159::371.257
10::187::26.392
10::252::61.946
10::263::61.946
10::276::61.403
10::279::11.764
10::331::61.946
10::344::48.951
10::355::47.619
10::367::26.119
10::376::43.478
10::416::61.403
10::425::0.696
10::430::0.629
10::441::0.662
10::443::9.497
10::464::61.224
10::474::118.421
10::599::20.689
10::603::22.857
10::644::12.195
10::654::8.032
10::664::17.064
10::688::6.688
10::698::7.604
10::701::2.463
10::703::7.751
10::742::4.282
10::769::50.213
10::774::0.235
10::799::3.533
10::812::2.254
10::895::17.142
10::1010::70.37
10::1046::7.352
10::1120::9.546
10::1143::16.0
10::1147::16.393
10::1155::16.393
10::1157::32.967
10::1204::2.702
10::1235::47.619
10::1253::26.548
10::1268::28.571
10::1271::28.037
10::1273::34.782
10::1284::533.333
10::1333::32.0
10::1334::0.359
10::1352::4.195
10::1401::8.797
10::1404::5.698
10::1410::4.926
10::1446::33.898
10::1459::16.835
10::1531::14.388
10::1560::3.421
10::1595::13.698
10::1596::0.755
10::1605::15.075
10::1628::1.978
10::1639::40.983
10::1682::40.983
10::1702::694.915
10::1761::159.292
10::1832::33.426
10::1847::6.611
10::1851::0.922
10::1862::4.665
10::1889::1.626
10::1924::13.215
10::1930::16.759
10::1940::22.222
10::1949::9.063
10::1956::30.612
10::1969::32.608
10::1970::132.72
10::1974::5.899
10::1975::7.936
10::1981::230.769
10::1984::7.692
10::1998::6.535
10::2007::5.063
10::2013::10.638
10::2022::5.917
10::2038::6.912
10::2093::6.198
10::2112::4.484
10::2125::62.886
10::2127::18.348
10::2131::4.716
10::2138::7.731
10::2230::1.937
10::2232::21.327
10::2237::14.018
10::2294::7.288
10::2295::6.289
10::2334::100.719
10::2362::4.489
10::2373::45.454
10::2393::15.91
10::2417::9.803
10::2430::9.463
10::2438::40.816
10::2474::238.805
10::2536::5.093
10::2550::30.0
10::2583::9.132
10::2597::1.923
10::2598::2.272
10::2615::33.855
10::2657::1.492
10::2670::15.037
10::2681::30.473
10::2760::44.247
10::2764::47.169
10::2776::44.642
10::2778::43.478
10::2803::43.103
10::2804::43.859
10::2805::43.859
10::2912::8.241
10::2936::43.478
10::2957::16.556
10::2978::16.877
10::3043::0.104
10::3057::9.404
10::3061::476.369
10::3075::6.153
10::3105::9.202
10::3120::8.547
10::3140::5.576
10::3150::23.255
10::3179::23.952
10::3186::16.666
10::3222::2.289
10::3235::18.404
10::3242::23.529
10::3259::5.841
10::3319::11.235
10::3325::33.707
10::3354::51.282
10::3464::34.482
10::3489::5.78
10::3537::50.0
10::3656::24.59
10::3668::19.354
10::3673::83.333
10::3705::6.535
10::3708::6.976
10::3724::7.092
10::3752::30.927
10::3772::22.388
10::3786::17.142
10::3796::88.888
10::3801::88.888
10::3809::666.666
10::3832::27.522
10::3845::25.862
10::3922::76.923
10::3928::83.333
10::3934::20.618
10::3938::20.618
10::3963::12.195
10::3972::38.461
10::3995::103.448
10::4000::36.585
10::4029::16.042
10::4030::13.215
10::4060::47.619
10::4069::6.06
10::4077::51.948
10::4086::88.235
10::4098::93.023
10::4122::34.482
10::4129::35.714
10::4143::35.144
10::4150::10.752
10::4158::51.282
10::4172::81.395
10::4178::6.289
10::4204::9.216
10::4249::37.5
10::4270::12.578
10::4312::52.564
10::4349::2.816
10::4367::51.724
10::4369::214.285
10::4391::3.03
10::4442::48.78
10::4446::14.336
10::4451::38.461
10::4493::375.0
10::4510::20.202
10::4528::68.181
10::4538::1.337
10::4547::5.509
10::4560::569.444
10::4581::7.058
10::4619::22.346
10::4634::20.408
10::4638::30.534
10::4653::76.923
10::4657::129.464
10::4667::2.71
10::4700::5.076
10::4711::9.478
10::4718::11.042
10::4721::25.316
10::4742::28.901
10::4764::2.032
10::4787::19.801
10::4790::35.82
10::4832::6.369
10::4842::9.523
10::4843::15.444
10::4868::2.277
10::4876::13.333
10::4895::48.387
10::4922::17.647
10::4923::30.612
10::4925::23.529
10::4940::62.5
10::5020::7.092
10::5035::20.746
10::5059::10.869
10::5062::13.745
10::5067::13.745
10::5095::4.713
10::5132::6.024
10::5139::15.936
10::5147::5.83
10::5202::16.806
10::5222::18.423
10::5252::62.906
10::5321::11.235
10::5342::33.333
10::5364::15.873
10::5391::11.627
10::5508::8.368
10::5545::59.829
10::5552::70.175
10::5560::90.225
10::5603::45.045
10::5630::23.952
10::5645::63.829
10::5671::33.707
10::5688::990.196
10::5745::26.548
10::5753::6.172
10::5759::77.38
10::5764::22.123
10::5788::59.701
10::5796::62.5
11::29::0.547
11::50::8.928
11::75::0.555
11::98::1.24
11::124::16.574
11::128::17.543
11::147::16.483
11::148::16.483
11::153::0.56
11::181::8.759
11::205::0.892
11::214::0.556
11::222::127.272
11::248::132.075
11::250::129.629
11::276::120.689
11::288::116.666
11::318::0.947
11::348::129.629
11::359::127.272
11::397::1.736
11::406::49.295
11::447::169.811
11::450::169.811
11::517::21.739
11::547::58.823
11::551::76.923
11::587::1.314
11::610::62.248
11::624::6.43
11::666::19.23
11::671::11.718
11::674::16.393
11::678::0.356
11::713::6.944
11::721::0.722
11::748::9.345
11::778::7.812
11::857::0.368
11::920::13.693
11::929::19.323
11::946::0.742
11::949::0.545
11::960::0.319
11::961::0.36
11::968::0.372
11::981::0.372
11::983::3.488
11::986::0.346
11::1002::0.304
11::1003::1.861
11::1013::0.365
11::1034::18.072
11::1044::0.924
11::1151::1.598
11::1202::0.557
11::1269::0.561
11::1289::317.919
11::1292::916.201
11::1299::179.19
11::1303::13.698
11::1366::0.622
11::1384::10.526
11::1440::10.204
11::1474::1.063
11::1496::0.561
11::1515::15.075
11::1529::0.501
11::1548::0.349
11::1550::3.597
11::1552::3.584
11::1561::0.538
11::1565::0.515
11::1602::12.096
11::1610::4.474
11::1625::0.366
11::1626::0.365
11::1657::24.038
11::1668::23.696
11::1688::24.038
11::1702::398.058
11::1711::149.038
11::1721::285.714
11::1727::282.296
11::1772::9.852
11::1808::0.556
11::1819::1.106
11::1823::0.538
11::1878::0.569
11::1896::4.504
11::1932::17.341
11::1946::0.548
11::1955::17.751
11::1969::14.018
11::1996::18.404
11::2041::1.082
11::2059::0.555
11::2070::0.52
11::2101::0.354
11::2117::317.08
11::2130::2.881
11::2167::14.563
11::2179::10.582
11::2184::0.185
11::2238::0.548
11::2239::19.48
11::2289::0.366
11::2292::10.977
11::2293::3.156
11::2352::0.523
11::2363::0.528
11::2381::31.62
11::2395::16.216
11::2404::14.285
11::2428::4.282
11::2452::0.852
11::2455::13.953
11::2458::0.521
11::2478::1.608
11::2482::51.546
11::2491::0.372
11::2495::0.479
11::2503::0.575
11::2520::0.346
11::2522::0.561
11::2533::413.986
11::2560::17.241
11::2578::0.694
11::2579::0.357
11::2612::44.776
11::2653::9.302
11::2683::6.47
11::2709::25.38
11::2715::25.252
11::2732::36.082
11::2736::25.51
11::2743::25.252
11::2796::25.51
11::2929::16.666
11::2946::16.574
11::2950::19.9
11::2965::17.751
11::2966::17.647
11::2978::0.744
11::2994::1.436
11::2996::11.299
11::3047::8.333
11::3106::0.374
11::3113::0.702
11::3122::0.907
11::3129::11.87
11::3144::0.543
11::3178::17.006
11::3186::10.6
11::3217::8.179
11::3255::51.546
11::3259::5.336
11::3274::952.941
11::3285::39.473
11::3322::150.0
11::3326::214.285
11::3370::808.988
11::3394::14.545
11::3411::11.494
11::3413::11.811
11::3440::38.961
11::3444::38.961
11::3456::38.961
11::3469::34.883
11::3504::43.956
11::3577::24.39
11::3600::30.927
11::3648::34.883
11::3691::0.387
11::3697::0.574
11::3698::40.54
11::3753::0.594
11::3757::30.303
11::3770::107.142
11::3773::39.473
11::3776::27.027
11::3779::0.583
11::3782::14.634
11::3787::33.707
11::3817::10.94
11::3830::5.882
11::3842::0.383
11::3860::1.23
11::3879::0.735
11::3887::30.075
11::3906::21.739
11::3972::538.461
11::3979::300.0
11::4020::47.619
11::4027::95.238
11::4042::75.0
11::4050::142.857
11::4068::11.074
11::4086::32.967
11::4127::30.769
11::4152::0.935
11::4171::0.569
11::4178::0.366
11::4197::0.755
11::4228::22.099
11::4309::0.808
11::4390::0.585
11::4400::0.922
11::4402::1.355
11::4420::96.774
11::4431::0.775
11::4434::0.794
11::4466::153.072
11::4472::176.47
11::4478::0.585
11::4483::210.526
11::4506::0.559
11::4556::160.071
11::4612::0.593
11::4644::57.944
11::4793::0.751
11::4795::0.38
11::4830::0.945
11::4843::0.761
11::4862::0.977
11::4864::0.576
11::4881::0.394
11::4884::0.384
11::4886::0.37
11::4887::0.595
11::4890::0.911
11::4928::0.39
11::4980::1.74
11::5003::0.58
11::5010::0.38
11::5044::1.269
11::5071::0.374
11::5112::0.37
11::5129::0.342
11::5192::11.913
11::5203::0.521
11::5213::0.739
11::5215::0.365
11::5249::0.744
11::5254::0.645
11::5263::0.586
11::5344::2.773
11::5357::1.068
11::5363::1.163
11::5364::0.588
11::5387::142.598
11::5406::0.333
11::5417::22.727
11::5433::0.548
11::5434::0.354
11::5436::0.369
11::5459::0.809
11::5470::173.076
11::5471::169.811
11::5472::169.811
11::5474::173.076
11::5483::169.811
11::5558::26.431
11::5615::0.556
11::5630::14.285
11::5661::176.47
11::5707::379.31
11::5732::40.404
11::5789::0.371
12::3::21.818
12::11::5.076
12::14::3.119
12::62::7.604
12::71::6.479
12::105::4.484
12::139::29.52
12::151::5.917
12::154::4.008
12::157::9.72
12::183::3.351
12::186::6.607
12::229::48.275
12::234::0.668
12::235::15.945
12::245::137.254
12::257::66.037
12::337::134.615
12::339::18.867
12::341::41.176
12::357::42.168
12::382::134.615
12::394::134.615
12::396::134.615
12::506::17.897
12::522::21.897
12::534::11.952
12::546::61.224
12::562::11.32
12::616::45.58
12::648::12.605
12::671::56.431
12::709::20.833
12::773::3.257
12::791::13.513
12::814::10.683
12::840::3.171
12::896::21.276
12::901::10.489
12::906::13.333
12::914::5.385
12::937::4.081
12::938::6.43
12::950::4.026
12::970::2.754
12::1048::3.361
12::1053::12.676
12::1089::4.341
12::1111::7.117
12::1112::5.706
12::1135::11.428
12::1152::21.077
12::1155::6.369
12::1156::16.666
12::1164::9.174
12::1177::3.787
12::1187::2.493
12::1244::15.228
12::1291::462.857
12::1294::321.839
12::1295::344.827
12::1297::754.285
12::1361::7.246
12::1394::66.785
12::1476::1.77
12::1503::2.747
12::1512::73.119
12::1515::15.075
12::1532::8.403
12::1576::59.523
12::1583::5.576
12::1589::3.618
12::1622::9.009
12::1634::6.369
12::1659::24.154
12::1710::793.269
12::1748::3.703
12::1790::3.949
12::1813::6.535
12::1819::7.389
12::1833::8.695
12::1851::2.12
12::1852::10.695
12::1880::22.388
12::1883::24.39
12::1885::7.042
12::1916::14.492
12::1951::17.647
12::1976::6.116
12::1978::6.097
12::1982::803.738
12::2005::4.504
12::2020::3.929
12::2080::133.333
12::2121::3.436
12::2132::5.736
12::2138::5.102
12::2177::10.256
12::2211::20.967
12::2247::3.831
12::2285::1.703
12::2287::2.835
12::2291::2.218
12::2306::11.952
12::2339::10.256
12::2342::14.018
12::2412::10.434
12::2418::2.574
12::2450::22.0
12::2459::14.925
12::2467::13.215
12::2481::52.631
12::2482::52.631
12::2499::3.412
12::2526::3.875
12::2564::257.861
12::2566::2.592
12::2582::13.071
12::2589::3.225
12::2633::640.625
12::2645::82.162
12::2658::3.836
12::2664::37.779
12::2701::26.041
12::2709::26.178
12::2761::25.773
12::2770::26.041
12::2807::20.833
12::2812::25.906
12::2828::26.041
12::2830::25.51
12::2841::25.906
12::2843::26.041
12::2844::20.942
12::2869::26.041
12::2888::211.34
12::2891::166.936
12::2908::213.541
12::2932::9.276
12::2944::53.333
12::2949::20.202
12::2955::21.052
12::2974::175.0
12::3017::7.915
12::3033::8.196
12::3043::0.103
12::3056::4.739
12::3076::85.416
12::3087::10.526
12::3131::11.428
12::3132::15.086
12::3148::10.948
12::3151::13.114
12::3166::14.336
12::3172::18.867
12::3173::11.029
12::3183::21.126
12::3190::11.029
12::3192::10.909
12::3194::10.344
12::3209::19.48
12::3222::4.968
12::3225::13.513
12::3226::17.123
12::3232::10.101
12::3233::9.836
12::3246::29.411
12::3253::169.99
12::3314::250.0
12::3318::88.235
12::3350::294.117
12::3356::918.604
12::3398::15.384
12::3428::15.503
12::3442::41.666
12::3517::115.384
12::3529::34.482
12::3543::53.571
12::3545::34.09
12::3551::28.571
12::3568::20.833
12::3569::76.923
12::3593::30.0
12::3597::2.525
12::3632::36.144
12::3643::107.142
12::3688::34.482
12::3694::15.306
12::3733::35.294
12::3737::11.811
12::3745::47.619
12::3756::35.294
12::3770::115.384
12::3771::75.0
12::3803::45.454
12::3841::9.174
12::3872::51.948
12::3875::73.17
12::3911::35.23
12::3915::73.17
12::3926::46.511
12::3948::6.779
12::3956::65.934
12::3961::38.461
12::3974::80.0
12::3976::40.0
12::3980::0.663
12::4024::152.616
12::4028::125.0
12::4054::2.926
12::4062::3.397
12::4074::9.456
12::4102::9.146
12::4114::8.968
12::4165::1.268
12::4218::266.666
12::4251::72.727
12::4330::74.074
12::4346::200.0
12::4356::22.727
12::4363::266.666
12::4364::33.898
12::4386::250.0
12::4411::0.998
12::4527::4.376
12::4540::20.08
12::4568::87.779
12::4576::98.265
12::4600::8.0
12::4608::4.618
12::4644::236.764
12::4654::9.803
12::4669::3.278
12::4673::26.666
12::4678::84.745
12::4697::9.9
12::4715::10.752
12::4738::33.088
12::4751::42.105
12::4767::18.372
12::4795::4.662
12::4799::11.834
12::4804::0.928
12::4860::25.38
12::4877::9.756
12::4890::3.921
12::4924::17.094
12::4939::39.062
12::4982::51.779
12::4991::11.494
12::5025::11.764
12::5162::4.431
12::5218::1.869
12::5232::2.014
12::5275::4.149
12::5287::213.114
12::5310::56.179
12::5319::81.632
12::5322::17.341
12::5333::81.081
12::5373::3.118
12::5377::18.518
12::5410::38.461
12::5412::3.952
12::5414::107.142
12::5437::64.102
12::5451::19.108
12::5462::86.538
12::5463::169.811
12::5483::173.076
12::5487::7.111
12::5497::5.917
12::5508::6.25
12::5540::35.532
12::5673::22.388
12::5701::37.5
12::5716::37.5
12::5736::142.857
12::5774::13.698
12::5802::13.559
12::5816::64.997
12::5819::86.597
13::27::17.241
13::34::9.036
13::71::0.857
13::129::17.647
13::177::5.636
13::220::137.254
13::225::77.777
13::245::44.025
13::263::68.627
13::284::134.615
13::295::12.987
13::346::134.615
13::420::7.014
13::433::71.428
13::441::0.699
13::447::15.0
13::470::55.9
13::471::107.142
13::477::108.433
13::547::57.692
13::556::9.9
13::568::76.923
13::616::48.961
13::637::841.379
13::654::6.968
13::659::7.22
13::678::4.504
13::707::8.658
13::731::4.524
13::775::15.544
13::788::14.981
13::794::2.628
13::810::7.361
13::816::2.469
13::834::2.35
13::849::39.906
13::932::6.694
13::952::16.348
13::969::5.524
13::977::549.954
13::987::15.706
13::998::5.291
13::1001::5.78
13::1013::4.424
13::1019::2.717
13::1023::7.797
13::1096::58.479
13::1154::21.077
13::1156::17.964
13::1202::3.191
13::1233::34.749
13::1235::34.615
13::1302::17.391
13::1396::16.0
13::1420::39.106
13::1453::10.438
13::1462::4.126
13::1488::3.603
13::1516::77.395
13::1525::3.885
13::1531::11.363
13::1554::5.163
13::1562::2.444
13::1564::3.809
13::1588::5.934
13::1606::21.929
13::1613::4.073
13::1633::147.605
13::1644::24.271
13::1661::24.271
13::1662::24.271
13::1669::24.154
13::1691::24.154
13::1693::24.154
13::1694::24.271
13::1731::716.346
13::1732::109.477
13::1750::1.475
13::1761::97.297
13::1763::5.025
13::1776::17.094
13::1784::21.543
13::1801::7.259
13::1806::17.741
13::1817::7.832
13::1832::45.112
13::1838::7.792
13::1869::7.142
13::1878::11.278
13::1880::22.9
13::1886::11.709
13::1906::151.079
13::1919::12.295
13::1927::13.953
13::1938::9.063
13::1982::779.456
13::2012::11.695
13::2033::17.857
13::2040::18.404
13::2041::6.572
13::2068::8.72
13::2073::14.084
13::2106::206.896
13::2110::2.729
13::2127::16.842
13::2141::13.888
13::2166::6.912
13::2173::10.471
13::2202::7.389
13::2208::7.92
13::2209::4.366
13::2242::7.561
13::2258::7.211
13::2277::601.809
13::2344::3.012
13::2353::8.241
13::2355::5.706
13::2365::3.834
13::2377::31.872
13::2393::43.859
13::2400::6.818
13::2416::6.637
13::2452::5.76
13::2484::148.148
13::2496::10.04
13::2541::5.008
13::2555::5.136
13::2639::235.294
13::2644::72.558
13::2699::20.725
13::2705::20.942
13::2709::26.178
13::2735::20.833
13::2743::26.041
13::2780::26.178
13::2782::20.833
13::2797::26.178
13::2799::25.906
13::2805::26.178
13::2828::25.906
13::2839::26.041
13::2891::539.267
13::2908::211.34
13::2921::15.306
13::2944::52.631
13::2945::59.602
13::2948::7.22
13::2951::9.259
13::2964::24.691
13::3030::60.606
13::3048::6.369
13::3058::9.615
13::3065::12.437
13::3099::215.126
13::3113::10.666
13::3118::9.146
13::3139::29.032
13::3142::8.086
13::3144::10.526
13::3179::13.888
13::3183::21.739
13::3199::10.791
13::3200::8.714
13::3201::14.598
13::3202::10.948
13::3203::10.948
13::3225::14.184
13::3230::14.234
13::3250::23.121
13::3343::166.666
13::3370::847.058
13::3382::670.588
13::3383::788.235
13::3388::11.594
13::3398::14.285
13::3415::10.948
13::3499::42.553
13::3512::55.555
13::3536::142.857
13::3537::17.964
13::3543::53.571
13::3585::14.925
13::3595::30.303
13::3683::22.388
13::3709::27.027
13::3765::13.636
13::3768::39.473
13::3792::45.454
13::3801::46.783
13::3833::11.834
13::3866::150.0
13::3885::20.202
13::3889::14.336
13::3898::36.585
13::3913::54.545
13::3917::74.074
13::3925::55.555
13::3926::48.78
13::3931::48.78
13::3938::51.282
13::3947::23.952
13::4009::20.408
13::4014::10.989
13::4033::13.513
13::4047::25.641
13::4103::10.928
13::4116::23.076
13::4124::85.0
13::4192::458.333
13::4199::10.638
13::4247::8.492
13::4333::15.81
13::4365::266.666
13::4368::39.473
13::4399::266.666
13::4498::18.518
13::4507::34.09
13::4521::64.516
13::4530::55.555
13::4540::30.487
13::4574::28.985
13::4587::142.857
13::4607::5.366
13::4610::45.226
13::4640::5.235
13::4745::10.752
13::4788::11.093
13::4806::15.151
13::4826::15.151
13::4852::50.0
13::4854::45.454
13::4858::2.78
13::4874::44.554
13::4877::11.299
13::4906::21.428
13::4927::44.776
13::4929::0.968
13::4938::107.279
13::4954::29.702
13::4958::86.956
13::4962::12.987
13::5066::36.144
13::5069::470.588
13::5100::10.05
13::5107::10.526
13::5120::1.491
13::5130::6.024
13::5132::1.201
13::5148::48.177
13::5167::2.275
13::5169::8.016
13::5170::6.507
13::5185::5.444
13::5231::5.763
13::5249::10.752
13::5264::6.42
13::5281::34.09
13::5326::235.294
13::5329::24.242
13::5330::103.448
13::5357::13.888
13::5360::27.397
13::5373::3.105
13::5389::30.927
13::5409::12.396
13::5425::17.543
13::5465::137.254
13::5486::56.603
13::5505::5.934
13::5509::6.172
13::5512::6.024
13::5535::35.532
13::5541::11.754
13::5560::57.416
13::5617::4.008
13::5630::14.652
13::5638::37.735
13::5639::55.555
13::5640::148.148
13::5663::200.0
13::5665::200.0
13::5699::37.5
13::5707::383.084
13::5722::12.345
13::5732::43.478
13::5753::52.083
13::5764::16.129
13::5788::14.545
13::5796::14.234
13::5819::189.189
14::14::26.262
14::24::12.195
14::34::9.345
14::45::9.9
14::85::3.745
14::86::12.422
14::128::30.303
14::150::23.668
14::163::14.354
14::170::17.543
14::190::5.624
14::287::54.687
14::295::11.784
14::331::58.333
14::351::76.923
14::367::58.823
14::373::38.674
14::404::0.646
14::412::16.018
14::415::17.766
14::482::113.924
14::580::100.0
14::607::16.393
14::616::43.193
14::627::103.594
14::632::8.403
14::664::9.225
14::675::4.878
14::678::2.141
14::688::6.289
14::697::3.289
14::736::4.273
14::739::4.291
14::786::7.614
14::789::3.257
14::792::0.743
14::809::5.769
14::813::0.195
14::935::7.155
14::946::16.194
14::961::8.0
14::968::7.662
14::970::7.843
14::985::12.875
14::1031::8.746
14::1087::26.086
14::1104::23.809
14::1112::7.407
14::1113::5.681
14::1129::29.629
14::1142::8.733
14::1155::17.341
14::1203::12.578
14::1206::29.288
14::1234::42.328
14::1281::279.279
14::1283::545.454
14::1335::423.267
14::1336::4.819
14::1370::3.099
14::1375::18.348
14::1418::6.147
14::1455::8.595
14::1496::7.672
14::1511::3.401
14::1525::5.488
14::1553::3.846
14::1561::3.759
14::1584::9.584
14::1585::6.493
14::1592::5.899
14::1596::0.547
14::1611::31.25
14::1613::2.773
14::1623::3.896
14::1629::4.4
14::1663::37.593
14::1674::39.062
14::1713::434.108
14::1798::3.636
14::1825::6.24
14::1846::11.857
14::1854::4.273
14::1877::10.169
14::1913::200.736
14::1928::20.27
14::1948::32.258
14::1983::16.427
14::1994::30.303
14::1996::24.59
14::2046::3.558
14::2065::4.511
14::2120::1.288
14::2149::6.535
14::2155::5.859
14::2176::15.748
14::2180::15.037
14::2181::15.873
14::2200::181.034
14::2206::3.363
14::2207::9.132
14::2225::33.755
14::2293::34.22
14::2328::12.162
14::2350::5.136
14::2405::12.658
14::2437::6.711
14::2446::11.037
14::2448::4.347
14::2465::20.134
14::2473::23.364
14::2482::89.285
14::2493::6.711
14::2505::6.211
14::2549::9.463
14::2555::8.31
14::2571::9.554
14::2587::3.342
14::2605::1.087
14::2656::5.059
14::2659::6.389
14::2665::11.652
14::2682::174.528
14::2683::32.45
14::2685::5.361
14::2690::42.372
14::2781::40.322
14::2789::43.103
14::2804::43.103
14::2865::41.322
14::2902::595.041
14::2947::7.233
14::2949::24.242
14::2953::13.698
14::2955::33.898
14::2974::50.541
14::2986::18.018
14::2998::4.385
14::2999::32.786
14::3004::30.075
14::3045::7.159
14::3049::8.0
14::3058::11.904
14::3060::17.167
14::3112::10.033
14::3145::9.331
14::3167::15.789
14::3176::17.142
14::3179::25.477
14::3186::17.142
14::3191::4.983
14::3211::100.591
14::3226::31.25
14::3235::19.108
14::3316::30.0
14::3342::306.603
14::3405::12.307
14::3439::19.323
14::3488::8.426
14::3506::9.708
14::3520::31.25
14::3544::11.764
14::3562::47.619
14::3567::74.074
14::3610::54.545
14::3621::36.585
14::3642::15.544
14::3743::0.647
14::3753::6.224
14::3761::55.555
14::3784::2.599
14::3793::72.727
14::3808::80.0
14::3815::210.526
14::3823::13.333
14::3829::13.333
14::3833::17.094
14::3837::30.303
14::3855::53.571
14::3857::7.594
14::3887::30.303
14::3912::10.563
14::3918::139.534
14::3919::162.162
14::3950::94.339
14::3955::50.632
14::3965::8.771
14::3990::176.47
14::4005::7.177
14::4026::20.618
14::4031::32.258
14::4145::13.888
14::4259::51.948
14::4285::19.9
14::4300::45.758
14::4355::2.699
14::4398::38.461
14::4405::40.0
14::4409::8.98
14::4461::51.948
14::4464::30.612
14::4500::8.333
14::4505::16.483
14::4510::5.235
14::4557::57.887
14::4563::71.969
14::4575::7.722
14::4584::19.512
14::4605::6.779
14::4623::15.544
14::4633::13.029
14::4649::90.909
14::4683::17.094
14::4687::10.695
14::4691::4.01
14::4708::5.988
14::4732::11.278
14::4737::2.71
14::4742::36.9
14::4754::1.659
14::4766::0.641
14::4772::255.102
14::4786::16.483
14::4797::18.518
14::4806::14.388
14::4810::7.272
14::4811::0.836
14::4853::7.142
14::4888::71.563
14::4929::3.344
14::4934::16.129
14::4940::23.364
14::4961::2.76
14::4976::17.241
14::4979::15.384
14::5027::60.24
14::5038::12.658
14::5041::12.195
14::5044::2.66
14::5080::50.955
14::5082::2.754
14::5093::14.598
14::5153::15.936
14::5191::23.668
14::5197::25.568
14::5232::2.997
14::5281::52.631
14::5354::11.45
14::5355::126.76
14::5359::185.714
14::5364::8.571
14::5368::194.444
14::5416::13.605
14::5427::4.524
14::5437::18.796
14::5443::6.172
14::5472::77.586
14::5524::0.601
14::5536::57.851
14::5583::5.719
14::5597::6.41
14::5604::18.382
14::5683::305.135
14::5750::21.505
14::5777::20.689
14::5779::8.583
14::5781::37.383
14::5794::42.105
14::5795::37.037
14::5811::14.492
15::6::6.88
15::22::4.054
15::26::12.195
15::40::6.934
15::55::9.363
15::85::2.412
15::113::13.289
15::155::14.705
15::164::7.317
15::189::3.735
15::194::4.504
15::216::4.332
15::276::35.897
15::298::53.03
15::326::0.702
15::337::59.322
15::347::59.829
15::350::59.322
15::362::50.724
15::371::59.322
15::389::59.322
15::393::59.322
15::532::51.724
15::565::9.966
15::582::11.406
15::585::31.914
15::592::49.822
15::599::14.084
15::605::23.809
15::607::17.341
15::613::4.12
15::656::8.23
15::661::0.987
15::675::3.26
15::759::3.78
15::771::0.783
15::790::0.699
15::813::0.72
15::825::4.884
15::929::28.985
15::936::45.801
15::940::2.82
15::946::8.695
15::1003::46.948
15::1044::13.089
15::1050::9.578
15::1082::5.454
15::1086::5.769
15::1089::9.584
15::1106::30.0
15::1132::137.588
15::1166::5.037
15::1183::11.32
15::1187::5.154
15::1190::10.638
15::1193::5.059
15::1200::5.063
15::1224::47.619
15::1232::48.128
15::1241::27.777
15::1263::9.615
15::1266::28.301
15::1286::666.666
15::1308::5.905
15::1309::5.319
15::1346::40.892
15::1347::11.661
15::1393::4.907
15::1440::16.26
15::1493::1.235
15::1506::7.836
15::1549::5.395
15::1595::15.384
15::1618::17.142
15::1624::40.935
15::1626::6.024
15::1650::38.461
15::1682::38.759
15::1712::618.32
15::1714::984.848
15::1751::2.538
15::1757::19.607
15::1779::13.404
15::1782::7.843
15::1799::25.423
15::1849::179.141
15::1909::18.818
15::1942::2.463
15::1945::13.824
15::1989::6.203
15::1996::31.25
15::1999::13.452
15::2029::17.094
15::2045::2.896
15::2051::9.95
15::2072::11.811
15::2073::24.0
15::2077::16.042
15::2088::6.43
15::2126::132.701
15::2136::5.78
15::2156::14.227
15::2169::148.897
15::2171::7.352
15::2203::34.285
15::2219::6.185
15::2288::4.241
15::2324::3.577
15::2328::5.451
15::2361::3.861
15::2365::6.693
15::2406::22.388
15::2439::17.316
15::2460::26.086
15::2461::10.869
15::2486::45.045
15::2520::0.219
15::2536::13.215
15::2539::5.494
15::2548::12.345
15::2560::31.25
15::2585::8.81
15::2603::2.415
15::2610::10.989
15::2632::453.296
15::2638::302.702
15::2692::43.103
15::2750::43.478
15::2778::43.103
15::2786::40.322
15::2795::43.103
15::2797::42.372
15::2847::34.782
15::2866::43.103
15::2881::136.363
15::2939::44.943
15::2954::23.255
15::2976::18.181
15::3011::11.857
15::3025::14.634
15::3026::9.708
15::3036::21.052
15::3060::23.121
15::3069::10.695
15::3091::7.722
15::3138::8.474
15::3145::10.452
15::3146::23.121
15::3173::16.949
15::3174::16.304
15::3190::17.751
15::3191::4.83
15::3195::20.304
15::3198::16.483
15::3199::17.341
15::3232::17.543
15::3317::593.309
15::3395::18.348
15::3400::12.422
15::3409::19.801
15::3429::7.117
15::3448::12.711
15::3498::35.087
15::3502::9.615
15::3516::30.303
15::3573::35.294
15::3588::85.714
15::3593::29.126
15::3609::17.751
15::3649::11.32
15::3660::17.441
15::3687::18.518
15::3701::12.096
15::3757::300.0
15::3771::28.037
15::3807::108.108
15::3827::10.638
15::3854::52.631
15::3876::142.857
15::3882::14.705
15::3925::76.086
15::3929::83.333
15::3994::27.777
15::4024::126.201
15::4025::17.391
15::4035::32.258
15::4062::6.833
15::4080::34.482
15::4082::280.821
15::4101::9.404
15::4114::10.282
15::4129::35.294
15::4138::35.087
15::4162::155.668
15::4176::53.571
15::4186::27.027
15::4192::134.146
15::4193::134.146
15::4196::56.603
15::4219::35.714
15::4289::47.058
15::4346::35.714
15::4414::35.714
15::4418::698.412
15::4435::47.619
15::4441::47.619
15::4491::20.833
15::4532::36.458
15::4538::8.62
15::4546::18.181
15::4571::71.428
15::4575::11.173
15::4630::672.131
15::4658::316.017
15::4739::18.987
15::4846::35.087
15::4850::27.272
15::4870::115.384
15::4882::69.565
15::4891::32.608
15::4922::19.607
15::4925::19.801
15::4949::24.793
15::4984::57.471
15::5024::14.184
15::5029::6.666
15::5040::12.931
15::5044::19.073
15::5045::105.263
15::5081::190.476
15::5088::3.603
15::5150::1.328
15::5176::114.285
15::5182::4.098
15::5212::5.42
15::5225::7.812
15::5234::4.878
15::5240::14.925
15::5291::747.844
15::5305::45.454
15::5324::9.803
15::5326::52.631
15::5337::24.691
15::5365::33.816
15::5371::5.797
15::5394::32.258
15::5400::86.666
15::5426::3.278
15::5435::73.529
15::5436::12.5
15::5437::34.246
15::5454::30.927
15::5455::32.258
15::5465::60.344
15::5479::76.923
15::5484::76.923
15::5506::6.578
15::5528::12.757
15::5551::39.647
15::5591::23.437
15::5599::9.132
15::5635::22.727
15::5651::20.202
15::5658::38.461
15::5678::34.482
15::5705::68.181
15::5767::58.823
15::5808::230.215
15::5817::11.627
16::21::12.931
16::22::6.493
16::37::11.061
16::56::10.752
16::62::8.676
16::81::41.365
16::98::1.536
16::138::2.528
16::147::22.556
16::180::4.246
16::186::7.957
16::192::10.869
16::194::2.439
16::252::61.946
16::281::46.357
16::289::43.209
16::301::16.949
16::371::37.837
16::378::99.999
16::438::0.683
16::453::0.738
16::536::69.767
16::572::2.512
16::620::3.344
16::624::6.451
16::630::125.85
16::633::6.493
16::653::6.134
16::687::6.06
16::711::10.706
16::746::2.695
16::763::44.548
16::814::4.743
16::832::3.327
16::861::2.12
16::912::45.632
16::914::5.859
16::927::208.904
16::971::3.937
16::1004::1.943
16::1022::118.466
16::1034::31.578
16::1102::68.259
16::1105::8.152
16::1113::9.433
16::1121::9.28
16::1149::7.827
16::1183::8.595
16::1225::46.632
16::1240::7.228
16::1263::1.282
16::1271::25.21
16::1368::13.513
16::1381::21.333
16::1391::7.058
16::1414::4.95
16::1443::5.263
16::1512::248.012
16::1565::4.823
16::1583::7.518
16::1585::4.716
16::1591::11.718
16::1598::5.802
16::1628::5.221
16::1649::35.971
16::1711::224.637
16::1717::356.521
16::1732::156.908
16::1741::405.797
16::1750::1.522
16::1766::268.038
16::1772::15.037
16::1801::7.662
16::1804::8.528
16::1828::3.745
16::1831::9.836
16::1863::14.925
16::1878::8.108
16::1884::1.053
16::1933::16.129
16::1942::2.287
16::1944::12.096
16::1950::25.21
16::1972::86.734
16::1973::9.216
16::2026::103.615
16::2046::0.792
16::2105::16.574
16::2180::14.814
16::2247::3.565
16::2248::0.554
16::2337::14.925
16::2397::4.573
16::2445::5.249
16::2468::4.702
16::2473::20.618
16::2482::67.567
16::2499::4.975
16::2522::9.375
16::2569::3.424
16::2607::0.418
16::2639::303.03
16::2665::6.654
16::2703::34.722
16::2710::34.965
16::2741::34.965
16::2762::34.965
16::2763::34.482
16::2770::34.482
16::2778::32.051
16::2818::34.965
16::2832::34.965
16::2834::27.21
16::2835::34.482
16::2847::25.806
16::2866::34.965
16::2869::34.246
16::2881::90.909
16::2885::712.28
16::2916::29.126
16::2921::20.27
16::2931::28.301
16::3025::6.849
16::3026::0.195
16::3033::7.751
16::3070::5.882
16::3082::6.048
16::3104::8.13
16::3148::18.867
16::3161::9.633
16::3194::24.793
16::3197::24.096
16::3402::36.036
16::3403::33.755
16::3406::10.443
16::3416::10.84
16::3418::10.989
16::3430::7.874
16::3439::21.978
16::3490::36.363
16::3533::41.095
16::3550::42.253
16::3557::43.478
16::3586::85.714
16::3613::214.285
16::3621::45.454
16::3651::41.666
16::3675::30.0
16::3702::0.226
16::3725::28.037
16::3739::26.315
16::3742::214.285
16::3787::61.224
16::3789::103.448
16::3793::72.727
16::3809::375.0
16::3814::76.923
16::3840::19.047
16::3895::38.834
16::3922::93.023
16::3945::166.666
16::3964::29.85
16::3996::166.666
16::4033::25.0
16::4053::31.25
16::4061::659.793
16::4092::21.897
16::4127::53.333
16::4129::52.631
16::4133::65.573
16::4157::103.773
16::4231::24.242
16::4258::12.82
16::4260::48.387
16::4276::48.387
16::4285::29.85
16::4314::291.666
16::4352::52.631
16::4368::55.555
16::4378::14.184
16::4478::9.009
16::4487::61.538
16::4502::21.276
16::4569::52.631
16::4635::29.411
16::4682::9.523
16::4691::0.565
16::4702::28.985
16::4704::11.299
16::4708::1.693
16::4744::5.649
16::4752::14.285
16::4769::22.988
16::4856::5.405
16::4887::7.317
16::4923::8.72
16::4949::14.851
16::5027::96.153
16::5036::14.662
16::5059::21.276
16::5092::32.679
16::5142::7.272
16::5209::6.944
16::5211::3.901
16::5213::5.641
16::5239::5.791
16::5246::2.502
16::5303::7.575
16::5334::14.925
16::5395::23.076
16::5411::14.084
16::5413::43.887
16::5533::48.275
16::5541::12.264
16::5612::3.521
16::5615::10.6
16::5621::21.739
16::5634::23.076
16::5640::258.064
16::5670::32.608
16::5680::56.603
16::5721::60.0
16::5751::49.18
17::21::12.448
17::48::22.727
17::91::9.478
17::99::1.238
17::115::3.246
17::124::23.437
17::154::4.056
17::167::78.512
17::168::9.451
17::192::6.393
17::252::99.999
17::292::99.999
17::316::73.684
17::354::57.851
17::368::98.591
17::403::0.64
17::450::111.111
17::462::88.235
17::481::35.294
17::514::23.121
17::516::189.473
17::517::17.241
17::537::4.983
17::572::6.309
17::574::0.902
17::578::23.437
17::601::26.143
17::621::2.063
17::646::9.575
17::648::10.909
17::675::5.484
17::683::5.649
17::716::14.869
17::733::6.92
17::742::4.434
17::784::11.73
17::805::2.921
17::820::4.021
17::845::3.944
17::896::37.037
17::900::25.423
17::1039::20.689
17::1087::21.582
17::1093::79.051
17::1096::78.125
17::1111::9.478
17::1125::2.523
17::1131::15.81
17::1276::639.484
17::1284::474.576
17::1304::5.167
17::1310::5.484
17::1324::27.027
17::1335::379.157
17::1336::4.64
17::1387::15.06
17::1395::164.113
17::1396::19.858
17::1409::2.89
17::1423::4.119
17::1437::10.57
17::1446::28.776
17::1473::0.729
17::1478::4.807
17::1519::22.9
17::1572::45.454
17::1579::321.839
17::1580::5.102
17::1624::34.825
17::1639::36.231
17::1642::35.211
17::1668::36.231
17::1675::35.714
17::1687::35.46
17::1733::605.911
17::1748::6.88
17::1755::25.641
17::1764::7.142
17::1767::5.089
17::1778::15.094
17::1781::13.157
17::1783::9.677
17::1829::4.261
17::1834::5.194
17::1851::1.469
17::1857::12.422
17::1919::16.759
17::1924::8.746
17::1930::19.867
17::1933::5.571
17::1947::26.548
17::1957::6.263
17::2004::2.051
17::2014::13.333
17::2033::15.151
17::2047::1.02
17::2079::53.571
17::2081::34.482
17::2090::79.71
17::2107::7.712
17::2126::123.348
17::2131::8.45
17::2168::21.276
17::2169::135.225
17::2175::14.814
17::2235::4.918
17::2291::2.806
17::2299::3.623
17::2300::6.06
17::2307::15.306
17::2329::5.306
17::2374::39.215
17::2378::41.45
17::2383::40.816
17::2397::4.807
17::2468::4.8
17::2480::61.728
17::2544::11.627
17::2600::3.039
17::2611::42.857
17::2613::43.01
17::2615::25.596
17::2621::10.948
17::2666::2.915
17::2687::1.013
17::2725::34.965
17::2750::34.965
17::2775::34.965
17::2781::27.777
17::2784::34.482
17::2787::34.965
17::2797::33.112
17::2815::34.722
17::2838::34.013
17::2849::27.777
17::2931::29.411
17::2946::21.582
17::2951::14.705
17::2956::3.393
17::2962::22.471
17::3019::6.048
17::3114::9.259
17::3115::0.637
17::3130::25.641
17::3150::18.433
17::3161::8.09
17::3251::3.714
17::3365::32.608
17::3402::36.036
17::3404::17.605
17::3413::7.978
17::3446::22.099
17::3488::17.142
17::3489::11.695
17::3494::54.545
17::3532::58.823
17::3556::48.387
17::3560::46.153
17::3610::60.0
17::3636::93.75
17::3726::28.037
17::3729::37.037
17::3738::66.666
17::3808::74.074
17::3846::76.923
17::3861::30.303
17::3866::43.478
17::3869::43.478
17::3898::90.909
17::3912::20.689
17::3914::20.202
17::3919::193.548
17::3924::120.0
17::3933::1.174
17::3998::60.0
17::4011::2.666
17::4027::30.769
17::4045::3.558
17::4075::32.258
17::4090::24.39
17::4099::18.404
17::4100::307.692
17::4109::93.023
17::4113::17.421
17::4165::36.199
17::4183::40.0
17::4186::22.222
17::4187::18.633
17::4225::49.18
17::4239::49.18
17::4332::49.18
17::4341::28.985
17::4371::32.258
17::4387::48.387
17::4390::16.129
17::4423::19.736
17::4433::48.387
17::4443::32.0
17::4460::29.411
17::4482::46.875
17::4491::23.255
17::4513::42.944
17::4519::695.945
17::4528::187.5
17::4543::6.472
17::4571::333.333
17::4587::42.253
17::4590::14.084
17::4596::79.365
17::4677::703.296
17::4722::22.988
17::4790::62.5
17::4796::186.868
17::4832::6.349
17::4880::5.952
17::5012::21.052
17::5018::21.126
17::5059::20.618
17::5118::108.108
17::5126::3.496
17::5141::7.067
17::5178::441.741
17::5213::9.324
17::5233::2.949
17::5254::3.392
17::5266::55.555
17::5282::812.5
17::5287::82.278
17::5304::20.833
17::5340::21.582
17::5359::175.675
17::5365::28.34
17::5374::115.384
17::5389::74.074
17::5407::76.923
17::5411::11.363
17::5418::18.518
17::5434::20.0
17::5442::30.927
17::5446::12.658
17::5485::4.168
17::5497::10.204
17::5512::4.081
17::5523::10.526
17::5535::47.297
17::5578::5.033
17::5580::6.833
17::5609::13.157
17::5618::2.348
17::5642::225.806
17::5691::631.25
17::5714::1.341
17::5724::777.777
17::5731::32.52
17::5748::645.161
17::5772::42.553
17::5773::30.303
17::5804::25.806
17::5820::21.428
17::5822::37.735
18::80::7.518
18::105::4.938
18::111::28.089
18::176::5.102
18::203::6.396
18::216::3.3
18::219::52.023
18::287::86.419
18::289::118.644
18::309::114.754
18::331::98.591
18::340::111.111
18::371::88.607
18::381::29.535
18::403::0.578
18::407::94.594
18::444::0.702
18::445::0.585
18::539::36.144
18::564::15.306
18::567::12.903
18::585::17.341
18::592::26.717
18::609::51.282
18::656::9.523
18::659::9.009
18::701::1.936
18::717::6.105
18::751::14.851
18::814::5.995
18::829::1.426
18::857::2.785
18::968::3.327
18::982::5.847
18::1005::2.358
18::1034::22.222
18::1038::16.216
18::1041::16.304
18::1042::16.216
18::1050::6.108
18::1082::5.639
18::1099::34.129
18::1113::5.398
18::1117::4.981
18::1149::9.389
18::1227::39.13
18::1240::6.396
18::1273::23.809
18::1302::20.408
18::1331::4.166
18::1361::7.393
18::1371::22.727
18::1376::11.642
18::1414::6.134
18::1416::7.326
18::1435::8.264
18::1452::18.75
18::1548::3.883
18::1552::3.891
18::1641::25.773
18::1712::426.315
18::1737::315.508
18::1742::687.83
18::1745::433.155
18::1752::15.228
18::1754::7.594
18::1772::10.526
18::1773::10.526
18::1779::5.0
18::1837::4.081
18::1840::4.464
18::1842::2.754
18::1857::13.605
18::1866::490.132
18::1885::4.511
18::1908::23.809
18::1922::11.764
18::1944::9.493
18::1978::6.688
18::1991::4.184
18::2051::11.111
18::2068::8.042
18::2078::115.384
18::2099::0.57
18::2140::6.211
18::2172::141.304
18::2223::14.285
18::2228::38.054
18::2313::1.988
18::2369::18.433
18::2388::33.195
18::2407::10.335
18::2411::16.997
18::2415::26.041
18::2500::11.049
18::2569::3.992
18::2690::27.932
18::2707::27.932
18::2725::27.932
18::2761::24.752
18::2769::26.737
18::2852::21.39
18::2870::28.089
18::2873::21.164
18::2879::16.666
18::2899::685.863
18::2937::28.985
18::2942::28.985
18::2944::53.333
18::2946::16.853
18::2981::11.695
18::3021::22.988
18::3025::9.063
18::3045::7.5
18::3067::9.977
18::3073::8.547
18::3080::11.461
18::3102::9.779
18::3107::7.075
18::3148::11.235
18::3204::11.811
18::3328::402.061
18::3330::85.714
18::3350::84.745
18::3361::927.272
18::3419::13.377
18::3445::44.444
18::3446::38.461
18::3506::23.255
18::3520::78.947
18::3546::38.461
18::3564::40.816
18::3593::32.258
18::3625::40.54
18::3632::34.482
18::3662::21.739
18::3709::34.482
18::3758::16.216
18::3778::136.363
18::3805::38.834
18::3849::20.942
18::3873::44.444
18::3877::86.021
18::3879::9.615
18::3900::187.134
18::3902::26.086
18::3911::92.198
18::3926::41.958
18::3987::147.058
18::4002::57.692
18::4023::40.0
18::4030::3.25
18::4075::9.433
18::4094::23.809
18::4147::34.883
18::4150::49.18
18::4154::32.679
18::4157::53.763
18::4161::116.129
18::4172::189.189
18::4173::208.333
18::4192::305.555
18::4209::142.857
18::4225::142.857
18::4262::15.873
18::4264::142.857
18::4282::97.56
18::4314::169.354
18::4324::21.965
18::4370::19.9
18::4375::93.75
18::4519::365.248
18::4533::11.235
18::4537::53.571
18::4546::25.974
18::4573::28.169
18::4674::38.834
18::4679::11.56
18::4684::89.37
18::4703::27.027
18::4760::26.315
18::4783::77.419
18::4817::56.41
18::4818::10.752
18::4830::27.027
18::4837::27.777
18::4855::11.695
18::4860::76.923
18::4906::14.634
18::4912::29.411
18::4916::113.043
18::4935::1.196
18::4957::75.63
18::4960::34.09
18::4964::16.666
18::4979::19.417
18::4981::13.698
18::4987::14.388
18::4989::56.603
18::4993::18.518
18::5077::17.699
18::5078::17.241
18::5129::4.514
18::5171::7.561
18::5220::3.177
18::5243::2.566
18::5263::45.454
18::5311::64.935
18::5314::15.105
18::5321::2.881
18::5337::78.431
18::5355::72.58
18::5356::121.621
18::5359::35.714
18::5362::60.606
18::5365::127.272
18::5412::13.698
18::5443::8.281
18::5448::6.23
18::5454::17.857
18::5456::18.181
18::5497::7.731
18::5506::8.771
18::5521::7.633
18::5524::2.314
18::5555::36.697
18::5570::25.773
18::5587::6.25
18::5655::44.117
18::5683::8.864
18::5688::65.077
18::5697::244.444
18::5722::16.393
18::5768::28.571
18::5773::24.691
18::5774::17.777
18::5791::28.571
19::31::10.83
19::95::1.019
19::104::3.78
19::127::21.582
19::132::15.075
19::182::2.098
19::187::20.224
19::193::6.83
19::196::0.531
19::202::247.444
19::203::5.424
19::212::14.851
19::234::0.915
19::237::90.909
19::263::44.585
19::320::0.631
19::360::116.666
19::369::97.222
19::409::0.638
19::476::50.0
19::519::12.987
19::556::8.81
19::565::16.483
19::586::90.452
19::587::46.783
19::611::38.61
19::619::11.111
19::631::18.779
19::642::14.851
19::658::9.523
19::677::9.569
19::700::14.925
19::743::0.745
19::754::2.712
19::782::1.522
19::803::6.578
19::811::7.59
19::894::4.594
19::899::21.276
19::907::14.492
19::915::18.072
19::923::505.518
19::924::4.739
19::930::30.612
19::985::7.042
19::1007::5.633
19::1037::8.108
19::1041::16.129
19::1094::17.751
19::1096::47.505
19::1120::6.546
19::1142::3.906
19::1146::9.554
19::1198::11.844
19::1204::0.146
19::1235::37.656
19::1244::17.241
19::1254::11.594
19::1288::185.554
19::1361::6.825
19::1362::29.25
19::1392::10.869
19::1394::70.621
19::1441::83.24
19::1444::22.857
19::1461::9.463
19::1504::2.577
19::1515::17.045
19::1550::3.875
19::1556::3.267
19::1572::32.258
19::1608::22.831
19::1634::6.182
19::1639::25.906
19::1663::25.773
19::1673::25.906
19::1678::25.906
19::1699::25.906
19::1705::304.123
19::1718::298.429
19::1721::312.5
19::1749::16.574
19::1783::14.15
19::1788::5.72
19::1810::12.8
19::1868::5.376
19::1900::4.127
19::1908::21.739
19::1917::14.778
19::1927::15.957
19::1930::16.304
19::1960::5.504
19::1968::12.121
19::1978::6.43
19::2037::17.142
19::2068::5.244
19::2082::2.902
19::2085::7.662
19::2096::5.73
19::2108::6.172
19::2152::6.734
19::2163::28.07
19::2208::7.181
19::2229::52.325
19::2249::8.474
19::2261::2.617
19::2279::466.263
19::2316::28.712
19::2318::14.184
19::2337::10.752
19::2345::68.965
19::2354::7.957
19::2363::0.974
19::2379::34.934
19::2393::26.881
19::2400::3.926
19::2414::33.149
19::2416::7.263
19::2453::74.54
19::2472::95.808
19::2488::121.212
19::2496::8.361
19::2553::15.384
19::2559::129.096
19::2582::12.738
19::2588::22.346
19::2638::241.379
19::2649::4.987
19::2671::3.454
19::2723::27.777
19::2775::28.089
19::2784::27.932
19::2786::27.932
19::2794::27.777
19::2809::27.777
19::2817::26.595
19::2868::27.932
19::2890::698.113
19::2929::16.853
19::2956::17.241
19::2998::2.865
19::3013::22.9
19::3024::3.87
19::3052::6.006
19::3073::6.779
19::3087::11.6
19::3113::6.688
19::3140::3.567
19::3169::14.084
19::3171::14.652
19::3191::4.672
19::3203::10.6
19::3214::14.76
19::3249::32.846
19::3253::163.023
19::3321::105.263
19::3336::117.021
19::3349::251.612
19::3373::682.539
19::3395::15.717
19::3457::29.411
19::3463::103.448
19::3464::100.0
19::3494::127.659
19::3502::20.833
19::3504::45.977
19::3584::68.181
19::3586::41.666
19::3613::260.869
19::3631::33.333
19::3632::34.482
19::3638::26.086
19::3651::61.224
19::3656::13.888
19::3676::31.578
19::3690::34.883
19::3794::34.782
19::3883::10.61
19::3889::12.012
19::3901::33.783
19::3904::56.0
19::3916::43.795
19::3931::30.927
19::3952::15.094
19::3955::27.397
19::3994::71.428
19::4025::30.769
19::4033::15.384
19::4046::17.123
19::4051::66.666
19::4086::34.482
19::4122::23.584
19::4129::88.235
19::4138::9.433
19::4152::13.192
19::4171::25.21
19::4220::162.56
19::4267::136.363
19::4278::75.471
19::4290::142.857
19::4304::6.631
19::4310::156.716
19::4314::6.562
19::4327::25.806
19::4367::10.714
19::4376::0.323
19::4380::84.507
19::4387::142.857
19::4400::4.746
19::4418::5.231
19::4454::190.476
19::4461::3.82
19::4474::17.391
19::4478::14.634
19::4489::66.666
19::4504::5.681
19::4518::24.242
19::4519::276.881
19::4549::122.938
19::4557::6.263
19::4624::12.232
19::4638::28.985
19::4654::8.547
19::4661::29.85
19::4722::9.975
19::4737::1.672
19::4742::2.444
19::4745::0.309
19::4755::96.47
19::4766::15.463
19::4767::16.241
19::4773::10.05
19::4777::15.0
19::4810::2.67
19::4880::6.825
19::4884::8.0
19::4908::11.07
19::4916::55.555
19::4921::7.299
19::4946::3.407
19::4954::8.45
19::4955::8.241
19::4971::22.388
19::4977::2.962
19::5036::24.875
19::5043::17.699
19::5080::28.169
19::5082::14.925
19::5122::207.277
19::5134::6.73
19::5161::0.723
19::5179::5.597
19::5186::0.364
19::5190::3.68
19::5312::20.979
19::5322::14.218
19::5325::75.471
19::5348::14.084
19::5358::122.95
19::5391::18.691
19::5394::14.15
19::5414::6.976
19::5415::8.645
19::5427::3.278
19::5430::6.825
19::5452::18.181
19::5482::152.542
19::5507::9.049
19::5513::9.09
19::5541::11.764
19::5553::48.484
19::5595::40.935
19::5596::40.935
19::5605::27.173
19::5607::5.665
19::5633::18.656
19::5638::24.096
19::5650::50.0
19::5679::333.333
19::5682::9.615
19::5686::7.653
19::5707::343.75
19::5728::11.627
19::5784::133.016
19::5786::0.632
19::5789::5.221
19::5790::18.691
19::5805::409.09
20::1::0.618
20::14::8.403
20::33::7.915
20::36::12.295
20::38::2.88
20::54::8.714
20::66::4.143
20::71::5.825
20::81::43.478
20::82::2.635
20::109::4.597
20::126::7.334
20::137::3.311
20::168::6.345
20::195::28.336
20::202::329.917
20::222::50.724
20::227::14.17
20::254::99.999
20::349::98.591
20::355::46.357
20::380::81.395
20::417::0.648
20::564::12.765
20::606::31.818
20::641::6.546
20::651::7.751
20::666::8.196
20::685::6.644
20::696::8.414
20::705::7.547
20::716::16.326
20::718::1.658
20::786::8.771
20::847::1.998
20::862::2.635
20::894::2.471
20::906::11.718
20::918::15.957
20::934::4.499
20::941::5.181
20::944::3.303
20::966::0.584
20::970::2.331
20::973::58.738
20::974::2.873
20::977::397.222
20::1006::2.911
20::1013::3.252
20::1025::2.89
20::1093::27.739
20::1100::12.875
20::1129::16.129
20::1152::20.0
20::1171::5.904
20::1186::16.26
20::1190::5.839
20::1292::456.824
20::1307::8.583
20::1312::15.873
20::1316::534.856
20::1341::5.272
20::1346::16.284
20::1367::6.956
20::1381::11.958
20::1393::3.174
20::1415::2.638
20::1425::7.772
20::1436::9.456
20::1456::3.577
20::1471::7.51
20::1480::6.793
20::1492::7.874
20::1498::4.278
20::1520::6.369
20::1587::138.113
20::1625::2.836
20::1636::2.068
20::1680::5.605
20::1696::4.835
20::1702::358.6
20::1712::318.897
20::1728::120.058
20::1742::192.878
20::1778::10.204
20::1793::4.636
20::1816::19.547
20::1834::2.695
20::1844::3.986
20::1856::9.852
20::1873::7.96
20::1891::4.787
20::1897::9.107
20::1937::10.23
20::1961::16.574
20::1965::4.975
20::2002::2.152
20::2021::15.698
20::2046::4.373
20::2050::1.191
20::2105::12.587
20::2128::7.867
20::2165::4.566
20::2167::14.778
20::2182::6.134
20::2186::0.823
20::2192::6.88
20::2194::3.502
20::2202::3.592
20::2210::2.868
20::2232::28.846
20::2241::5.376
20::2248::2.631
20::2249::6.353
20::2252::10.948
20::2258::2.349
20::2272::1.899
20::2355::2.702
20::2363::2.396
20::2377::26.845
20::2459::13.215
20::2492::8.849
20::2538::13.333
20::2553::15.075
20::2564::204.535
20::2574::124.0
20::2635::114.391
20::2644::35.911
20::2648::7.827
20::2658::3.649
20::2674::7.261
20::2719::18.604
20::2731::23.148
20::2749::23.255
20::2760::23.041
20::2762::23.148
20::2765::18.518
20::2779::18.518
20::2838::15.772
20::2866::20.242
20::2871::22.522
20::2876::23.809
20::2877::22.935
20::2892::307.984
20::2893::247.524
20::2899::552.742
20::2909::678.111
20::2914::3.623
20::2961::12.82
20::2962::15.444
20::2989::14.563
20::3001::294.513
20::3003::8.547
20::3022::13.698
20::3045::4.702
20::3047::7.263
20::3051::118.834
20::3053::4.341
20::3062::23.297
20::3064::11.385
20::3069::2.024
20::3115::1.262
20::3122::7.142
20::3150::14.035
20::3160::9.803
20::3181::10.101
20::3182::3.906
20::3203::10.638
20::3205::12.048
20::3248::0.183
20::3257::1.747
20::3312::72.727
20::3326::105.263
20::3331::100.0
20::3353::5.54
20::3418::28.571
20::3490::67.796
20::3498::101.694
20::3507::6.849
20::3510::4.746
20::3518::35.294
20::3521::61.224
20::3535::58.823
20::3630::130.434
20::3661::300.0
20::3666::73.17
20::3676::10.791
20::3689::8.174
20::3738::38.961
20::3749::23.809
20::3810::50.632
20::3839::8.163
20::3851::140.0
20::3855::55.555
20::3887::25.316
20::3948::6.097
20::3997::6.637
20::4007::37.5
20::4055::47.619
20::4065::91.743
20::4079::19.512
20::4105::8.356
20::4147::18.292
20::4167::13.698
20::4199::7.299
20::4208::45.977
20::4219::51.724
20::4265::50.0
20::4286::67.796
20::4295::89.887
20::4300::78.244
20::4310::135.922
20::4315::98.684
20::4371::15.325
20::4378::15.873
20::4390::9.803
20::4407::27.586
20::4419::17.316
20::4484::144.736
20::4497::5.649
20::4539::48.523
20::4557::74.626
20::4564::8.021
20::4594::16.393
20::4597::27.586
20::4606::9.009
20::4624::7.92
20::4683::7.843
20::4687::4.228
20::4729::6.06
20::4743::4.914
20::4747::5.83
20::4758::0.514
20::4787::3.759
20::4791::13.793
20::4818::12.048
20::4825::19.439
20::4875::9.433
20::4883::348.178
20::4887::9.868
20::4893::12.738
20::4894::56.43
20::4923::6.637
20::4926::10.075
20::4939::26.178
20::4941::7.142
20::4945::4.796
20::4961::3.433
20::4970::6.589
20::4996::8.196
20::5030::3.898
20::5038::11.627
20::5069::5.099
20::5092::30.487
20::5107::3.527
20::5141::0.696
20::5196::2.851
20::5233::2.0
20::5246::2.654
20::5262::16.759
20::5340::13.1
20::5359::84.415
20::5388::6.033
20::5442::19.148
20::5448::4.385
20::5457::2.222
20::5479::132.352
20::5490::4.454
20::5503::8.368
20::5560::50.42
20::5605::23.148
20::5608::1.438
20::5622::9.771
20::5659::50.847
20::5691::265.789
20::5716::20.689
20::5734::37.383
20::5739::53.571
20::5740::122.257
20::5742::20.599
20::5749::8.928
20::5793::6.493
21::3::26.315
21::20::11.45
21::38::9.966
21::62::6.578
21::90::22.388
21::106::8.658
21::112::24.793
21::142::12.048
21::145::8.928
21::153::11.718
21::163::14.218
21::194::4.773
21::211::19.713
21::226::1.252
21::232::64.22
21::242::0.978
21::249::51.094
21::306::64.814
21::339::9.186
21::410::6.008
21::443::11.419
21::453::0.668
21::459::128.571
21::477::115.384
21::526::12.048
21::555::12.5
21::559::22.727
21::563::13.636
21::595::7.905
21::600::1.335
21::610::54.577
21::614::9.132
21::636::9.661
21::646::15.873
21::667::14.035
21::696::24.299
21::699::7.421
21::711::11.013
21::730::20.833
21::736::3.802
21::759::6.993
21::761::9.017
21::762::15.425
21::768::1.885
21::771::2.991
21::841::0.502
21::855::5.216
21::858::2.212
21::862::3.262
21::933::25.316
21::938::8.583
21::940::3.039
21::970::3.78
21::1030::6.342
21::1034::24.0
21::1035::3.875
21::1048::5.586
21::1050::5.998
21::1096::63.291
21::1112::10.335
21::1127::33.057
21::1142::4.64
21::1146::14.778
21::1150::14.76
21::1159::6.479
21::1179::11.173
21::1181::17.391
21::1188::1.093
21::1225::47.872
21::1230::44.692
21::1255::35.294
21::1281::252.032
21::1378::43.01
21::1385::29.126
21::1389::0.219
21::1425::17.441
21::1473::1.851
21::1497::2.525
21::1507::32.994
21::1520::8.88
21::1526::4.073
21::1576::84.033
21::1592::6.309
21::1611::31.055
21::1627::10.46
21::1669::40.322
21::1700::40.322
21::1721::487.804
21::1745::642.857
21::1768::10.204
21::1787::14.705
21::1793::6.097
21::1827::25.24
21::1834::3.868
21::1864::19.047
21::1865::17.699
21::1873::7.136
21::1905::6.263
21::1919::13.761
21::1959::25.641
21::1962::7.142
21::1974::4.273
21::2001::15.748
21::2018::92.081
21::2027::3.129
21::2074::21.897
21::2078::37.037
21::2093::6.16
21::2115::3.952
21::2120::9.615
21::2123::13.937
21::2136::8.62
21::2192::8.72
21::2224::16.064
21::2263::312.138
21::2265::3.963
21::2268::12.121
21::2274::12.738
21::2312::11.583
21::2326::5.405
21::2340::86.092
21::2387::43.715
21::2390::43.715
21::2399::21.428
21::2428::5.78
21::2431::8.247
21::2454::3.627
21::2456::22.9
21::2460::24.59
21::2461::5.671
21::2506::5.665
21::2514::9.316
21::2520::0.214
21::2593::7.2
21::2603::2.267
21::2605::3.731
21::2625::9.293
21::2631::77.437
21::2635::167.567
21::2653::12.987
21::2655::69.767
21::2657::2.247
21::2728::33.333
21::2758::41.666
21::2807::33.898
21::2815::42.016
21::2843::42.016
21::2849::33.613
21::2861::42.016
21::2868::41.666
21::2886::629.032
21::2917::99.609
21::2920::3.34
21::2937::41.237
21::2983::17.316
21::3020::40.404
21::3062::43.333
21::3099::315.27
21::3106::5.571
21::3113::9.049
21::3128::99.071
21::3168::76.923
21::3174::16.129
21::3184::16.393
21::3196::17.751
21::3201::21.505
21::3225::21.978
21::3237::27.932
21::3240::16.759
21::3254::5.98
21::3334::77.464
21::3353::29.411
21::3355::663.716
21::3409::9.029
21::3431::10.471
21::3503::10.81
21::3519::35.294
21::3524::107.142
21::3526::39.473
21::3529::9.771
21::3530::33.707
21::3539::250.0
21::3547::53.571
21::3553::57.692
21::3586::272.727
21::3601::73.17
21::3603::75.0
21::3652::32.258
21::3677::31.914
21::3697::25.423
21::3700::63.829
21::3729::23.809
21::3734::115.384
21::3763::30.0
21::3775::32.258
21::3800::63.492
21::3816::357.142
21::3859::21.505
21::3860::21.739
21::3871::38.461
21::3876::120.0
21::3901::73.529
21::3931::103.448
21::3935::26.178
21::3942::43.01
21::3970::76.923
21::3978::15.479
21::3998::76.923
21::4029::22.222
21::4066::43.478
21::4121::27.027
21::4165::23.774
21::4176::66.666
21::4187::9.404
21::4191::35.369
21::4194::18.604
21::4244::21.164
21::4258::22.988
21::4279::42.253
21::4287::41.666
21::4312::455.555
21::4326::248.484
21::4339::41.666
21::4341::26.666
21::4359::55.555
21::4365::55.555
21::4400::2.628
21::4445::41.666
21::4510::21.978
21::4512::22.222
21::4527::12.5
21::4531::4.279
21::4566::12.396
21::4600::5.602
21::4604::8.547
21::4634::13.953
21::4646::46.052
21::4661::22.471
21::4668::9.615
21::4691::1.713
21::4704::13.245
21::4719::33.707
21::4774::10.563
21::4806::18.181
21::4850::13.215
21::4855::10.05
21::4863::12.345
21::4881::9.049
21::4883::271.721
21::4885::50.847
21::4900::14.388
21::4949::15.0
21::4955::26.548
21::4967::25.0
21::4971::33.21
21::4972::10.309
21::4973::91.603
21::4975::34.782
21::4976::21.276
21::4979::4.914
21::4984::51.02
21::5000::21.857
21::5056::9.259
21::5066::92.307
21::5085::23.255
21::5141::2.006
21::5172::9.302
21::5179::8.174
21::5196::4.658
21::5234::2.32
21::5239::4.739
21::5245::4.815
21::5291::652.255
21::5313::531.645
21::5315::80.952
21::5343::625.0
21::5370::21.582
21::5405::34.482
21::5409::30.612
21::5507::9.049
21::5509::8.968
21::5516::8.928
21::5546::56.91
21::5552::69.565
21::5574::7.194
21::5583::7.168
21::5585::4.662
21::5644::44.444
21::5674::46.511
21::5696::58.823
21::5706::18.518
21::5797::52.884
21::5801::136.752
21::5807::92.511
22::34::8.823
22::35::1.77
22::39::79.225
22::42::0.98
22::74::43.087
22::75::6.772
22::97::2.656
22::107::6.389
22::110::7.352
22::115::7.352
22::119::8.67
22::130::4.901
22::149::5.988
22::213::14.634
22::223::225.806
22::262::233.333
22::282::104.477
22::302::290.322
22::340::0.429
22::343::46.666
22::346::97.222
22::389::78.651
22::415::7.777
22::446::0.873
22::489::76.271
22::493::74.38
22::500::129.032
22::523::21.505
22::541::46.153
22::556::11.976
22::586::116.129
22::603::3.734
22::612::17.326
22::641::40.404
22::657::247.252
22::662::17.391
22::679::4.31
22::683::6.944
22::701::3.752
22::711::13.262
22::714::12.121
22::717::9.652
22::778::8.264
22::785::0.866
22::792::4.31
22::909::4.132
22::910::231.843
22::911::13.586
22::927::148.058
22::938::6.779
22::939::3.913
22::960::3.724
22::986::2.635
22::1029::7.751
22::1099::59.171
22::1112::8.908
22::1141::21.844
22::1182::8.547
22::1187::5.479
22::1215::5.586
22::1242::15.957
22::1256::35.714
22::1266::18.867
22::1295::340.909
22::1303::14.018
22::1305::19.23
22::1329::21.39
22::1348::19.801
22::1362::43.478
22::1411::4.434
22::1432::519.48
22::1469::2.739
22::1501::8.849
22::1503::4.68
22::1510::1.589
22::1535::135.376
22::1548::3.738
22::1574::16.759
22::1575::1.896
22::1589::4.878
22::1593::12.5
22::1594::10.796
22::1595::8.086
22::1617::6.578
22::1627::10.822
22::1639::25.641
22::1658::25.773
22::1752::14.851
22::1775::10.869
22::1786::10.309
22::1817::6.289
22::1838::4.658
22::1875::4.259
22::1914::10.075
22::1922::9.569
22::1955::17.543
22::1965::9.287
22::1969::18.633
22::2007::5.141
22::2034::15.789
22::2040::18.072
22::2096::5.471
22::2097::3.34
22::2105::10.169
22::2108::5.66
22::2113::8.714
22::2116::2.461
22::2149::5.076
22::2170::4.926
22::2172::132.653
22::2286::5.405
22::2297::2.718
22::2314::3.496
22::2320::11.673
22::2333::6.25
22::2335::14.563
22::2347::3.883
22::2369::17.353
22::2389::30.418
22::2395::16.853
22::2416::6.944
22::2461::3.731
22::2529::6.476
22::2540::5.565
22::2558::2.026
22::2574::134.636
22::2575::5.199
22::2603::3.086
22::2613::49.382
22::2619::5.813
22::2626::31.598
22::2641::224.489
22::2642::907.597
22::2680::23.197
22::2727::27.932
22::2756::21.621
22::2780::26.881
22::2810::27.027
22::2812::27.027
22::2817::27.027
22::2908::206.03
22::2925::12.048
22::2939::25.157
22::2940::18.867
22::2950::20.0
22::2975::428.571
22::2982::7.59
22::2994::25.316
22::3014::10.869
22::3074::8.528
22::3080::10.554
22::3120::9.195
22::3122::15.479
22::3170::21.582
22::3205::15.564
22::3219::15.625
22::3310::88.235
22::3387::9.603
22::3405::60.606
22::3414::11.07
22::3416::14.76
22::3422::18.867
22::3423::10.752
22::3454::28.301
22::3460::37.735
22::3492::666.666
22::3495::333.333
22::3508::42.857
22::3510::20.979
22::3558::30.0
22::3571::198.275
22::3604::17.441
22::3622::75.0
22::3635::26.315
22::3654::33.333
22::3655::33.707
22::3656::17.441
22::3675::37.974
22::3676::43.478
22::3735::333.333
22::3772::22.222
22::3799::38.277
22::3811::520.0
22::3834::90.909
22::3842::12.048
22::3892::4.343
22::3897::19.23
22::3900::222.222
22::3924::56.074
22::3941::70.175
22::3951::34.09
22::3965::27.777
22::3984::142.857
22::4026::51.282
22::4067::489.655
22::4082::493.975
22::4088::25.316
22::4161::117.647
22::4178::7.22
22::4180::10.416
22::4197::22.471
22::4228::16.064
22::4232::114.285
22::4256::43.478
22::4282::41.666
22::4291::13.157
22::4297::131.832
22::4301::125.0
22::4321::124.62
22::4325::232.914
22::4342::10.416
22::4357::56.338
22::4373::56.338
22::4375::37.974
22::4391::57.142
22::4398::83.333
22::4400::20.0
22::4402::43.209
22::4427::57.142
22::4451::85.714
22::4460::44.776
22::4483::108.108
22::4489::48.192
22::4543::13.157
22::4595::22.222
22::4617::16.042
22::4634::10.676
22::4635::7.272
22::4650::6.396
22::4660::0.263
22::4679::13.605
22::4715::14.492
22::4726::71.038
22::4738::50.847
22::4743::22.727
22::4762::13.574
22::4797::20.833
22::4816::21.505
22::4833::25.641
22::4838::115.702
22::4852::31.578
22::4864::17.964
22::4901::8.72
22::4922::34.09
22::4942::42.105
22::4943::9.868
22::4960::375.0
22::4979::19.047
22::4981::12.269
22::4992::32.967
22::5000::34.482
22::5033::39.215
22::5034::49.382
22::5072::55.555
22::5073::306.306
22::5097::23.255
22::5130::7.299
22::5132::3.205
22::5147::4.895
22::5171::7.194
22::5183::2.673
22::5188::8.746
22::5237::35.623
22::5283::26.315
22::5294::17.751
22::5299::51.282
22::5302::13.333
22::5313::230.769
22::5315::172.764
22::5320::24.509
22::5342::11.173
22::5369::53.571
22::5374::66.666
22::5418::31.746
22::5425::18.404
22::5433::18.181
22::5437::61.728
22::5465::241.379
22::5472::310.344
22::5514::10.928
22::5530::11.565
22::5535::36.458
22::5552::42.328
22::5601::27.027
22::5637::22.727
22::5640::101.265
22::5670::26.315
22::5682::15.384
22::5692::754.901
22::5723::30.612
22::5756::101.265
22::5776::18.018
22::5786::19.417
22::5809::17.857
23::2::14.925
23::67::0.311
23::78::5.145
23::95::0.925
23::100::3.94
23::104::3.508
23::151::9.202
23::166::14.285
23::185::5.964
23::252::98.591
23::268::184.21
23::331::233.333
23::334::225.806
23::364::225.806
23::369::225.806
23::383::218.75
23::409::0.644
23::432::9.985
23::443::11.666
23::452::1.179
23::512::261.904
23::544::37.5
23::555::8.849
23::558::92.783
23::563::21.897
23::565::22.222
23::572::6.872
23::574::1.022
23::586::114.649
23::618::12.295
23::626::9.07
23::659::9.345
23::707::9.708
23::711::10.309
23::724::9.615
23::782::4.237
23::784::17.021
23::788::14.285
23::804::4.073
23::806::9.324
23::827::2.502
23::929::19.512
23::938::6.768
23::944::5.136
23::951::5.0
23::963::133.079
23::965::5.524
23::970::3.642
23::1008::5.347
23::1029::7.407
23::1042::14.778
23::1085::14.634
23::1103::17.857
23::1144::9.95
23::1146::9.287
23::1183::8.62
23::1205::5.617
23::1209::26.595
23::1238::36.0
23::1241::15.463
23::1252::16.759
23::1276::412.742
23::1292::891.304
23::1299::172.222
23::1303::14.218
23::1348::20.408
23::1352::4.966
23::1372::8.547
23::1373::10.989
23::1407::4.237
23::1450::8.287
23::1453::8.96
23::1466::8.474
23::1472::6.666
23::1487::5.208
23::1491::8.108
23::1499::14.018
23::1581::6.802
23::1602::11.857
23::1618::12.244
23::1627::5.694
23::1630::2.085
23::1641::25.38
23::1677::25.51
23::1687::25.38
23::1716::828.282
23::1754::1.477
23::1776::18.018
23::1780::4.694
23::1787::10.101
23::1797::20.202
23::1855::9.661
23::1865::18.518
23::1898::3.972
23::1937::12.383
23::1973::8.298
23::2004::1.87
23::2020::3.861
23::2059::8.219
23::2127::14.184
23::2138::5.859
23::2144::5.145
23::2166::7.633
23::2180::10.582
23::2188::5.263
23::2206::3.271
23::2217::5.836
23::2234::12.738
23::2251::22.452
23::2254::26.845
23::2281::36.836
23::2340::88.285
23::2344::3.412
23::2347::3.838
23::2369::11.379
23::2371::32.921
23::2381::32.921
23::2387::32.921
23::2390::33.057
23::2413::25.0
23::2427::7.263
23::2469::15.306
23::2479::79.365
23::2492::10.101
23::2493::8.032
23::2504::5.681
23::2551::17.647
23::2552::4.983
23::2570::1.397
23::2594::2.092
23::2618::0.647
23::2634::586.614
23::2636::288.617
23::2699::21.505
23::2704::27.027
23::2725::27.027
23::2730::27.027
23::2743::26.737
23::2755::22.346
23::2764::27.932
23::2770::26.881
23::2826::27.173
23::2839::27.027
23::2871::26.881
23::2905::218.21
23::2936::25.974
23::2941::29.239
23::2959::7.058
23::2969::6.833
23::2987::22.598
23::3045::6.302
23::3084::7.731
23::3107::7.936
23::3110::9.463
23::3112::8.45
23::3134::3.846
23::3158::12.145
23::3164::15.81
23::3177::12.048
23::3181::11.406
23::3184::11.45
23::3211::63.67
23::3216::14.545
23::3219::13.745
23::3223::10.489
23::3239::18.315
23::3242::13.888
23::3314::66.666
23::3355::270.758
23::3403::77.669
23::3404::61.728
23::3409::14.285
23::3493::45.454
23::3504::90.909
23::3526::63.829
23::3561::30.612
23::3563::29.702
23::3601::30.612
23::3616::14.15
23::3620::19.867
23::3666::75.0
23::3701::28.301
23::3728::34.883
23::3908::36.036
23::3917::80.0
23::3930::57.142
23::3932::21.857
23::3989::109.375
23::3995::183.673
23::4038::28.571
23::4051::86.956
23::4052::74.074
23::4089::35.294
23::4091::40.54
23::4100::178.217
23::4163::38.596
23::4172::155.555
23::4173::128.205
23::4201::50.847
23::4287::83.333
23::4295::130.293
23::4354::140.0
23::4364::57.142
23::4444::111.111
23::4517::34.285
23::4524::29.85
23::4531::10.238
23::4559::133.986
23::4611::15.503
23::4638::12.461
23::4648::17.241
23::4700::17.699
23::4724::23.529
23::4728::11.627
23::4785::20.689
23::4808::70.175
23::4826::19.23
23::4851::8.62
23::4892::10.169
23::4930::10.309
23::4943::9.868
23::4944::16.574
23::4981::11.56
23::5033::23.391
23::5066::29.556
23::5070::390.728
23::5072::55.555
23::5077::11.111
23::5087::9.852
23::5097::23.391
23::5102::17.857
23::5110::166.666
23::5112::4.773
23::5153::25.806
23::5166::18.716
23::5172::6.932
23::5173::11.019
23::5182::2.71
23::5187::6.211
23::5196::7.407
23::5201::4.123
23::5271::16.949
23::5273::21.875
23::5277::906.693
23::5278::11.029
23::5284::131.386
23::5290::27.777
23::5294::17.647
23::5392::14.652
23::5427::5.882
23::5451::18.518
23::5464::300.0
23::5498::9.615
23::5500::9.661
23::5520::196.891
23::5531::36.269
23::5581::7.092
23::5587::6.825
23::5595::35.175
23::5609::9.493
23::5616::5.917
23::5642::97.222
23::5643::28.169
23::5659::81.081
23::5720::343.75
23::5723::30.927
23::5730::46.153
23::5762::11.904
23::5779::30.303
23::5803::15.564
23::5816::63.729
23::5823::12.539
24::7::2.2
24::30::11.673
24::31::11.811
24::65::6.666
24::91::10.61
24::146::8.219
24::162::4.559
24::170::14.15
24::181::13.274
24::221::70.707
24::222::225.806
24::239::20.895
24::240::225.806
24::241::233.333
24::264::233.333
24::273::233.333
24::285::225.806
24::286::225.806
24::356::225.806
24::357::205.882
24::370::77.777
24::435::0.64
24::437::0.617
24::441::0.666
24::451::0.7
24::530::10.452
24::532::29.411
24::551::75.0
24::579::11.363
24::609::49.122
24::615::3.324
24::628::292.105
24::632::10.638
24::674::14.285
24::694::6.825
24::698::10.152
24::767::1.779
24::795::2.82
24::797::26.143
24::801::15.689
24::894::4.31
24::897::21.897
24::901::11.235
24::930::29.411
24::944::3.151
24::983::23.341
24::1023::10.638
24::1102::57.803
24::1109::8.81
24::1137::11.56
24::1144::8.62
24::1153::21.428
24::1179::10.752
24::1209::26.525
24::1218::30.219
24::1227::36.0
24::1250::15.873
24::1258::33.98
24::1259::35.897
24::1268::17.045
24::1287::745.762
24::1311::17.621
24::1318::5.221
24::1342::8.287
24::1346::38.664
24::1360::13.513
24::1409::4.008
24::1414::5.524
24::1434::12.578
24::1437::14.285
24::1454::10.84
24::1479::4.373
24::1496::8.356
24::1502::21.698
24::1551::3.731
24::1584::8.522
24::1595::10.6
24::1614::6.578
24::1627::8.13
24::1662::25.51
24::1681::25.51
24::1697::25.51
24::1727::301.02
24::1729::800.97
24::1741::285.714
24::1764::8.726
24::1788::8.741
24::1789::8.726
24::1805::8.83
24::1809::5.761
24::1818::5.524
24::1840::7.832
24::1841::7.49
24::1877::15.706
24::1954::5.893
24::1957::5.988
24::1960::8.875
24::1979::8.771
24::2010::10.582
24::2015::6.006
24::2018::78.003
24::2049::6.849
24::2124::24.999
24::2170::7.194
24::2185::26.246
24::2190::29.082
24::2191::5.181
24::2328::5.027
24::2372::32.0
24::2386::32.921
24::2504::5.73
24::2523::10.152
24::2531::8.0
24::2570::1.35
24::2588::21.978
24::2633::663.967
24::2671::4.938
24::2679::128.919
24::2686::6.441
24::2690::26.737
24::2699::21.052
24::2790::21.39
24::2867::27.173
24::2870::26.881
24::2885::554.644
24::2913::17.647
24::2926::10.033
24::2942::25.157
24::2952::13.513
24::2961::12.875
24::2967::22.857
24::3005::7.142
24::3046::18.255
24::3084::7.812
24::3086::8.875
24::3171::15.094
24::3190::10.526
24::3194::10.948
24::3203::11.718
24::3259::5.393
24::3342::838.709
24::3354::26.666
24::3368::785.714
24::3393::9.467
24::3397::8.163
24::3457::28.301
24::3491::45.454
24::3496::230.769
24::3509::46.153
24::3530::66.666
24::3532::26.086
24::3534::37.5
24::3541::45.454
24::3565::30.612
24::3571::200.0
24::3589::22.9
24::3629::6.382
24::3635::38.961
24::3643::136.363
24::3682::12.145
24::3708::0.395
24::3734::37.974
24::3741::22.727
24::3769::333.333
24::3772::21.739
24::3800::40.404
24::3806::40.0
24::3821::4.629
24::3833::7.936
24::3837::9.661
24::3838::14.563
24::3865::41.666
24::3887::29.85
24::3914::666.666
24::3947::25.974
24::4022::57.142
24::4023::52.631
24::4048::43.478
24::4104::37.037
24::4112::8.196
24::4115::9.708
24::4130::120.0
24::4147::25.21
24::4171::40.54
24::4172::194.444
24::4218::108.108
24::4231::24.539
24::4251::57.142
24::4310::24.808
24::4314::68.739
24::4323::126.984
24::4330::55.555
24::4333::34.188
24::4363::114.285
24::4409::79.365
24::4414::83.333
24::4435::111.111
24::4541::24.63
24::4580::60.0
24::4597::132.013
24::4603::21.052
24::4619::29.197
24::4634::7.792
24::4647::19.108
24::4665::57.971
24::4678::58.479
24::4696::74.074
24::4709::7.978
24::4718::122.448
24::4750::21.276
24::4755::170.833
24::4797::21.582
24::4815::12.096
24::4822::30.303
24::4846::37.735
24::4893::19.867
24::4957::64.285
24::4986::22.058
24::5001::20.134
24::5005::17.543
24::5022::18.691
24::5041::37.974
24::5047::12.765
24::5060::15.267
24::5077::15.564
24::5087::9.828
24::5109::19.867
24::5111::31.413
24::5122::215.303
24::5142::10.498
24::5147::4.944
24::5151::15.037
24::5159::20.606
24::5178::521.936
24::5204::6.009
24::5223::4.123
24::5233::2.604
24::5237::35.897
24::5266::30.303
24::5335::20.0
24::5392::15.625
24::5394::18.072
24::5398::68.965
24::5399::23.529
24::5406::17.543
24::5422::905.263
24::5427::3.703
24::5447::2.945
24::5462::128.571
24::5483::290.322
24::5487::8.583
24::5505::10.989
24::5514::10.752
24::5525::4.694
24::5540::34.825
24::5557::61.224
24::5559::61.538
24::5569::8.833
24::5635::14.814
24::5695::30.927
24::5696::30.927
24::5714::15.625
24::5730::0.233
24::5763::6.92
24::5782::18.099
24::5800::16.26
25::12::2.886
25::29::6.097
25::32::8.31
25::56::25.806
25::62::6.42
25::75::6.711
25::105::4.672
25::114::12.626
25::122::1.402
25::139::29.52
25::145::5.665
25::181::12.096
25::201::15.126
25::285::233.333
25::326::0.708
25::347::225.806
25::399::225.806
25::438::0.618
25::447::56.962
25::507::45.563
25::519::21.505
25::528::32.258
25::532::28.571
25::534::18.75
25::550::166.666
25::556::15.748
25::565::25.423
25::597::88.235
25::623::9.803
25::669::16.949
25::704::6.968
25::755::8.635
25::769::63.945
25::811::5.908
25::825::19.774
25::1026::2.656
25::1035::2.758
25::1037::7.407
25::1046::0.426
25::1082::3.851
25::1088::16.393
25::1097::17.241
25::1113::5.641
25::1118::8.474
25::1165::17.316
25::1171::6.557
25::1206::16.627
25::1215::3.696
25::1216::3.243
25::1219::21.505
25::1242::15.544
25::1250::15.957
25::1251::4.092
25::1275::66.293
25::1295::342.857
25::1296::926.966
25::1309::3.367
25::1319::3.448
25::1327::21.594
25::1382::5.319
25::1403::21.739
25::1406::6.756
25::1412::3.766
25::1415::2.398
25::1470::3.407
25::1477::9.174
25::1522::3.11
25::1605::20.089
25::1650::25.51
25::1663::25.641
25::1691::25.51
25::1701::97.435
25::1709::650.246
25::1729::833.333
25::1740::666.666
25::1749::15.463
25::1753::14.051
25::1838::6.437
25::1873::8.154
25::1879::10.989
25::1887::6.644
25::1893::51.886
25::1906::187.5
25::1913::278.061
25::1930::5.281
25::1985::220.0
25::1986::13.333
25::2001::12.121
25::2014::8.928
25::2046::5.253
25::2189::9.09
25::2190::29.147
25::2219::5.424
25::2224::14.925
25::2228::38.626
25::2259::4.618
25::2263::123.381
25::2278::9.6
25::2319::6.263
25::2361::2.793
25::2371::33.057
25::2379::32.921
25::2380::33.195
25::2400::7.317
25::2442::4.016
25::2446::8.291
25::2486::25.062
25::2496::12.755
25::2500::9.615
25::2518::5.39
25::2553::13.824
25::2565::11.283
25::2582::10.582
25::2613::45.454
25::2621::12.765
25::2624::3.222
25::2633::656.0
25::2640::524.193
25::2658::4.155
25::2692::27.027
25::2749::26.881
25::2825::26.881
25::2827::21.621
25::2847::21.621
25::2901::517.711
25::2920::4.594
25::2926::6.024
25::2951::5.825
25::2959::5.102
25::3009::12.165
25::3036::11.56
25::3054::5.813
25::3067::7.867
25::3072::3.952
25::3085::7.067
25::3090::5.576
25::3100::108.843
25::3101::4.87
25::3119::5.671
25::3130::11.385
25::3135::39.492
25::3146::14.76
25::3149::13.888
25::3193::18.382
25::3197::15.384
25::3212::6.218
25::3258::49.382
25::3318::27.777
25::3321::93.75
25::3347::45.454
25::3354::26.315
25::3402::15.037
25::3412::10.714
25::3428::14.814
25::3435::12.539
25::3462::93.75
25::3497::68.181
25::3561::29.702
25::3568::12.5
25::3574::76.923
25::3626::66.666
25::3638::25.423
25::3645::30.612
25::3657::36.585
25::3664::18.518
25::3670::48.387
25::3678::17.045
25::3688::27.777
25::3690::34.883
25::3698::44.776
25::3700::41.666
25::3752::27.777
25::3766::28.037
25::3769::16.042
25::3777::10.869
25::3781::16.129
25::3786::14.423
25::3787::34.883
25::3800::40.816
25::3811::527.027
25::3818::19.48
25::3831::27.027
25::3849::17.316
25::3859::68.965
25::3869::85.714
25::3900::209.15
25::3930::54.054
25::4027::58.823
25::4045::4.796
25::4106::5.524
25::4133::26.143
25::4151::6.329
25::4158::20.202
25::4172::184.21
25::4182::0.551
25::4201::50.847
25::4202::51.724
25::4226::111.111
25::4289::111.111
25::4297::106.493
25::4319::88.495
25::4334::83.333
25::4348::99.255
25::4382::13.84
25::4434::35.087
25::4436::85.714
25::4438::111.111
25::4440::10.238
25::4456::102.564
25::4481::24.844
25::4595::16.528
25::4596::131.578
25::4645::21.978
25::4691::1.36
25::4723::5.19
25::4729::7.117
25::4773::9.174
25::4781::10.638
25::4794::5.449
25::4800::11.673
25::4808::36.036
25::4826::9.174
25::4861::10.033
25::4890::3.896
25::4894::84.645
25::4899::9.779
25::4933::17.543
25::4959::56.91
25::4969::189.873
25::4986::14.705
25::4998::2.047
25::4999::4.819
25::5013::9.036
25::5028::73.298
25::5029::5.347
25::5081::21.68
25::5091::12.448
25::5122::164.186
25::5127::79.399
25::5163::5.399
25::5164::2.493
25::5175::544.144
25::5210::7.772
25::5219::28.694
25::5283::13.333
25::5300::3.395
25::5323::272.727
25::5326::114.285
25::5345::42.857
25::5366::85.714
25::5369::22.959
25::5383::63.492
25::5407::56.603
25::5417::26.666
25::5423::2.433
25::5424::125.0
25::5440::8.771
25::5446::14.778
25::5498::6.968
25::5510::9.049
25::5515::9.708
25::5537::36.842
25::5542::36.458
25::5598::16.759
25::5599::3.759
25::5605::27.027
25::5632::10.752
25::5645::42.253
25::5679::311.728
25::5688::776.923
25::5726::12.853
25::5754::14.234
25::5772::12.383
25::5824::19.801
26::20::11.235
26::29::4.724
26::49::2.244
26::69::4.126
26::77::12.108
26::96::1.204
26::108::6.097
26::120::26.178
26::161::1.655
26::227::13.282
26::237::67.961
26::252::66.666
26::268::67.961
26::283::52.238
26::286::67.961
26::299::12.64
26::351::87.378
26::372::67.961
26::391::40.0
26::464::72.58
26::489::73.17
26::509::64.516
26::590::27.777
26::591::40.54
26::618::2.313
26::642::8.823
26::672::4.499
26::676::15.209
26::727::2.498
26::732::7.017
26::764::0.738
26::779::2.106
26::791::13.157
26::793::0.637
26::819::0.511
26::823::1.919
26::846::164.562
26::900::22.388
26::904::19.23
26::928::5.574
26::935::7.2
26::943::17.521
26::944::5.859
26::960::2.793
26::962::634.799
26::976::7.712
26::982::10.067
26::1029::8.875
26::1033::37.974
26::1035::3.861
26::1046::7.117
26::1049::7.604
26::1086::6.437
26::1092::12.658
26::1120::8.928
26::1161::26.086
26::1198::16.241
26::1239::4.237
26::1250::24.193
26::1255::103.448
26::1322::40.0
26::1330::669.646
26::1335::425.373
26::1360::22.727
26::1373::20.0
26::1410::6.25
26::1414::4.415
26::1457::4.419
26::1500::3.144
26::1503::0.25
26::1506::8.488
26::1510::1.508
26::1559::4.914
26::1566::5.671
26::1608::28.901
26::1632::2.105
26::1655::38.167
26::1667::38.759
26::1693::39.062
26::1734::921.259
26::1753::2.117
26::1796::16.064
26::1803::16.129
26::1811::7.067
26::1841::10.81
26::1854::7.299
26::1892::9.791
26::1908::34.09
26::1909::17.857
26::1910::7.575
26::1929::14.15
26::1963::30.303
26::2021::50.0
26::2037::13.157
26::2038::4.566
26::2058::6.164
26::2064::0.564
26::2070::9.404
26::2071::27.777
26::2086::8.417
26::2091::11.56
26::2099::0.799
26::2123::18.348
26::2145::3.115
26::2197::15.503
26::2210::9.933
26::2220::27.343
26::2231::8.81
26::2263::320.792
26::2279::603.65
26::2308::2.298
26::2337::17.857
26::2340::130.982
26::2350::6.451
26::2356::5.044
26::2389::44.692
26::2427::11.718
26::2440::9.09
26::2449::11.019
26::2471::36.324
26::2482::86.206
26::2483::116.666
26::2513::5.964
26::2530::7.476
26::2556::10.309
26::2578::5.649
26::2619::3.504
26::2623::3.164
26::2672::221.183
26::2692::39.37
26::2702::31.746
26::2741::41.666
26::2753::39.37
26::2771::39.682
26::2802::39.37
26::2808::39.37
26::2824::31.496
26::2842::39.37
26::2845::38.759
26::2948::8.264
26::2966::34.09
26::2985::14.925
26::2989::25.862
26::3001::520.109
26::3014::10.554
26::3019::7.159
26::3034::18.867
26::3048::7.722
26::3082::7.481
26::3093::143.603
26::3103::12.552
26::3111::17.632
26::3123::11.695
26::3127::3.846
26::3167::19.867
26::3170::31.578
26::3193::33.557
26::3194::20.27
26::3199::18.633
26::3208::19.867
26::3227::18.633
26::3318::14.15
26::3338::40.462
26::3355::824.175
26::3417::20.618
26::3434::28.368
26::3446::21.978
26::3449::22.099
26::3460::22.099
26::3518::37.974
26::3539::300.0
26::3545::66.666
26::3596::76.923
26::3617::96.774
26::3635::125.0
26::3650::29.126
26::3654::200.0
26::3666::42.857
26::3668::22.727
26::3675::25.0
26::3742::75.0
26::3757::375.0
26::3775::31.914
26::3781::11.363
26::3813::250.0
26::3817::23.923
26::3837::30.769
26::3838::44.776
26::3858::21.739
26::3876::181.818
26::3908::114.285
26::3923::166.666
26::3932::76.923
26::3937::19.791
26::3941::3.988
26::3957::50.632
26::3982::59.701
26::4015::105.263
26::4028::25.316
26::4047::96.153
26::4050::22.222
26::4069::15.037
26::4099::9.74
26::4104::17.857
26::4105::31.914
26::4116::73.17
26::4136::15.384
26::4185::74.074
26::4216::28.846
26::4226::54.794
26::4239::33.707
26::4250::13.392
26::4300::854.166
26::4337::25.974
26::4346::41.095
26::4348::222.222
26::4401::2.024
26::4429::54.054
26::4472::41.095
26::4498::20.618
26::4507::187.5
26::4527::19.047
26::4534::38.567
26::4539::63.753
26::4575::10.471
26::4580::69.23
26::4621::4.842
26::4628::1000.0
26::4638::36.697
26::4639::43.478
26::4641::7.556
26::4663::10.0
26::4688::363.861
26::4704::12.903
26::4735::93.75
26::4736::67.961
26::4759::10.204
26::4776::128.03
26::4826::8.968
26::4839::42.553
26::4845::33.707
26::4860::56.818
26::4862::26.041
26::4896::126.984
26::4900::15.873
26::4926::9.638
26::4955::16.666
26::4959::43.75
26::4990::30.075
26::4998::2.118
26::5008::3.436
26::5014::5.154
26::5047::28.571
26::5128::1.573
26::5134::5.649
26::5158::2.642
26::5181::36.745
26::5196::7.462
26::5225::5.0
26::5233::3.181
26::5254::3.445
26::5257::13.157
26::5261::17.021
26::5285::26.143
26::5293::172.413
26::5308::25.641
26::5309::39.603
26::5329::95.238
26::5352::16.129
26::5358::139.318
26::5371::52.631
26::5373::8.902
26::5409::38.461
26::5417::27.586
26::5453::0.644
26::5485::4.067
26::5487::8.465
26::5515::5.42
26::5516::5.361
26::5528::12.609
26::5576::26.717
26::5587::3.021
26::5625::38.834
26::5634::27.777
26::5664::41.666
26::5687::641.666
26::5790::12.658
27::7::3.937
27::73::2.706
27::75::3.363
27::89::26.315
27::94::1.222
27::110::15.625
27::120::37.735
27::132::20.833
27::142::13.636
27::166::21.897
27::219::43.478
27::231::67.961
27::248::67.307
27::267::67.961
27::274::0.932
27::285::35.897
27::286::49.999
27::293::67.961
27::307::63.636
27::326::0.748
27::340::67.961
27::507::46.454
27::514::16.666
27::520::16.666
27::550::10.344
27::597::12.552
27::655::9.646
27::678::4.255
27::688::6.25
27::704::7.117
27::720::7.843
27::734::1.429
27::738::1.353
27::751::9.174
27::752::3.076
27::797::24.12
27::801::6.008
27::814::1.723
27::835::2.12
27::862::3.649
27::930::45.801
27::937::9.132
27::960::5.076
27::1010::77.551
27::1031::9.259
27::1035::3.683
27::1113::8.146
27::1117::6.611
27::1121::11.428
27::1234::44.444
27::1249::7.299
27::1261::24.193
27::1299::298.076
27::1314::23.437
27::1323::51.724
27::1337::8.849
27::1343::21.052
27::1356::7.092
27::1366::2.808
27::1379::490.25
27::1404::4.444
27::1423::6.319
27::1448::112.359
27::1470::5.42
27::1478::6.25
27::1530::3.61
27::1531::17.241
27::1548::3.795
27::1569::147.058
27::1575::2.018
27::1596::0.559
27::1616::4.901
27::1620::16.129
27::1628::2.645
27::1631::7.648
27::1633::157.127
27::1646::39.062
27::1650::39.062
27::1651::39.37
27::1658::39.37
27::1669::39.062
27::1670::39.062
27::1712::642.857
27::1799::27.522
27::1807::13.157
27::1817::9.74
27::1942::2.487
27::1960::10.101
27::1964::96.021
27::1966::17.857
27::1970::26.627
27::1983::23.598
27::1985::174.603
27::2003::14.218
27::2007::4.555
27::2012::9.615
27::2022::6.734
27::2023::7.712
27::2025::5.736
27::2036::77.205
27::2070::5.758
27::2087::5.235
27::2112::6.302
27::2115::3.169
27::2122::259.968
27::2132::4.219
27::2134::2.932
27::2136::4.511
27::2150::5.217
27::2167::22.9
27::2170::7.194
27::2177::16.129
27::2183::24.0
27::2193::6.993
27::2218::5.244
27::2222::1.436
27::2223::11.764
27::2240::13.205
27::2298::2.857
27::2308::2.288
27::2325::3.231
27::2332::4.126
27::2417::9.803
27::2437::7.393
27::2446::11.6
27::2510::13.071
27::2525::7.142
27::2530::10.723
27::2547::29.702
27::2556::10.6
27::2574::240.776
27::2646::12.121
27::2662::15.317
27::2676::13.513
27::2688::20.92
27::2727::41.322
27::2731::39.37
27::2742::31.746
27::2753::39.062
27::2770::39.682
27::2862::39.37
27::2878::17.167
27::2884::201.581
27::2886::619.047
27::2891::811.023
27::2977::15.748
27::2992::35.294
27::3010::49.382
27::3018::18.348
27::3036::22.471
27::3090::12.711
27::3103::9.966
27::3106::11.695
27::3125::12.448
27::3134::11.299
27::3146::31.25
27::3147::32.0
27::3164::41.666
27::3241::9.966
27::3242::6.172
27::3313::371.824
27::3345::120.129
27::3392::18.348
27::3445::22.222
27::3498::41.379
27::3502::10.81
27::3508::75.0
27::3521::34.883
27::3529::12.931
27::3564::114.285
27::3576::37.037
27::3639::96.774
27::3647::200.0
27::3648::187.5
27::3666::43.478
27::3692::71.428
27::3702::0.488
27::3777::20.547
27::3815::500.0
27::3827::14.285
27::3832::31.914
27::3833::200.0
27::3898::250.0
27::3918::122.448
27::3927::120.689
27::3942::114.285
27::3951::176.47
27::3965::12.195
27::3973::6.802
27::3979::60.0
27::3984::243.902
27::3985::37.974
27::3994::39.473
27::4131::27.027
27::4149::129.23
27::4167::185.185
27::4191::66.265
27::4206::15.151
27::4209::41.095
27::4230::156.25
27::4265::54.794
27::4267::30.303
27::4273::41.666
27::4387::41.095
27::4396::0.398
27::4437::27.777
27::4445::41.666
27::4465::23.255
27::4480::8.547
27::4596::59.523
27::4621::21.505
27::4646::138.613
27::4655::61.538
27::4665::42.553
27::4669::6.006
27::4791::22.988
27::4792::34.09
27::4808::23.391
27::4833::41.095
27::4863::35.211
27::4866::183.673
27::4899::10.178
27::4913::11.764
27::4924::13.071
27::4933::21.978
27::4934::133.333
27::4937::75.757
27::4956::20.689
27::4959::48.611
27::4964::66.666
27::4981::36.363
27::5008::25.316
27::5016::12.345
27::5023::428.571
27::5112::5.449
27::5142::15.873
27::5147::5.943
27::5154::50.847
27::5159::21.437
27::5173::15.936
27::5246::8.522
27::5258::232.142
27::5292::30.0
27::5296::172.413
27::5304::54.545
27::5318::17.316
27::5377::17.045
27::5390::88.235
27::5426::3.921
27::5429::3.636
27::5454::32.608
27::5569::20.491
27::5572::39.682
27::5593::8.064
27::5603::24.63
27::5616::10.256
27::5627::9.132
27::5635::25.974
27::5650::25.0
27::5667::41.095
27::5685::44.776
27::5695::44.117
27::5701::44.776
27::5719::459.09
27::5736::27.586
27::5742::71.428
27::5764::23.809
27::5779::19.607
27::5794::83.333
27::5795::76.923
27::5804::88.888
27::5809::10.752
28::5::10.752
28::11::5.05
28::90::18.987
28::95::1.371
28::125::18.518
28::142::10.169
28::157::20.833
28::158::2.724
28::217::4.237
28::220::46.666
28::229::62.5
28::236::62.5
28::267::61.403
28::268::62.5
28::270::62.5
28::283::62.5
28::289::61.946
28::300::0.639
28::310::60.869
28::316::62.5
28::370::62.5
28::380::57.377
28::382::61.946
28::395::46.357
28::450::70.866
28::455::9.259
28::482::94.736
28::545::10.273
28::554::13.856
28::577::15.151
28::590::14.15
28::593::87.719
28::598::11.111
28::608::18.413
28::633::7.812
28::636::11.08
28::637::328.398
28::658::8.23
28::713::8.583
28::728::3.412
28::755::5.285
28::760::3.533
28::772::0.479
28::773::2.32
28::790::2.554
28::848::47.539
28::861::3.597
28::951::6.172
28::960::2.541
28::989::4.866
28::1032::743.449
28::1040::8.547
28::1044::12.886
28::1082::6.25
28::1097::21.897
28::1142::7.168
28::1179::7.299
28::1185::10.781
28::1194::773.597
28::1236::33.333
28::1244::16.853
28::1265::11.494
28::1277::696.428
28::1318::6.644
28::1414::6.079
28::1415::3.215
28::1434::15.037
28::1501::10.309
28::1512::217.573
28::1552::3.21
28::1628::4.926
28::1639::33.557
28::1656::33.557
28::1667::32.467
28::1678::33.557
28::1762::6.688
28::1791::9.661
28::1813::12.82
28::1817::9.677
28::1864::18.604
28::1899::7.812
28::1955::23.076
28::1970::125.935
28::2018::126.262
28::2054::1.658
28::2089::13.793
28::2156::19.607
28::2161::22.988
28::2169::107.001
28::2184::2.732
28::2218::12.145
28::2226::2.56
28::2258::8.645
28::2270::5.509
28::2271::5.524
28::2294::12.019
28::2354::10.135
28::2375::32.921
28::2413::31.25
28::2429::33.587
28::2430::8.498
28::2440::6.711
28::2459::18.75
28::2501::90.395
28::2530::8.474
28::2539::5.649
28::2564::467.357
28::2599::3.407
28::2621::10.638
28::2625::9.107
28::2660::5.405
28::2685::6.578
28::2687::0.98
28::2703::28.409
28::2723::28.409
28::2736::26.595
28::2754::27.777
28::2777::28.248
28::2789::20.0
28::2807::22.598
28::2838::28.409
28::2862::27.932
28::2889::699.029
28::2923::9.146
28::2941::30.864
28::2945::75.63
28::2948::7.874
28::2958::224.637
28::2967::28.368
28::2977::13.114
28::2983::11.869
28::3000::284.237
28::3042::55.555
28::3061::335.978
28::3062::25.49
28::3091::6.269
28::3093::151.306
28::3101::8.823
28::3106::6.92
28::3127::3.452
28::3130::22.641
28::3163::17.341
28::3181::16.216
28::3212::29.585
28::3232::15.957
28::3242::21.505
28::3251::3.61
28::3253::166.666
28::3347::14.423
28::3386::12.678
28::3387::13.05
28::3395::16.26
28::3399::17.353
28::3421::5.628
28::3425::16.194
28::3430::12.295
28::3444::15.957
28::3488::10.791
28::3516::37.037
28::3527::30.0
28::3564::63.492
28::3571::74.193
28::3592::19.736
28::3607::5.628
28::3622::30.0
28::3653::11.538
28::3655::46.153
28::3683::36.585
28::3687::11.494
28::3695::28.037
28::3712::930.555
28::3758::40.0
28::3766::41.666
28::3771::27.522
28::3846::51.282
28::3865::21.126
28::3985::32.608
28::4017::54.054
28::4023::24.096
28::4031::17.241
28::4036::27.027
28::4074::25.641
28::4087::78.431
28::4097::82.802
28::4103::10.498
28::4109::62.5
28::4113::13.966
28::4139::186.588
28::4145::19.867
28::4153::49.586
28::4155::60.24
28::4158::38.461
28::4166::21.491
28::4171::26.086
28::4175::678.733
28::4193::76.923
28::4259::40.816
28::4271::20.512
28::4314::235.955
28::4356::48.387
28::4454::26.666
28::4507::52.631
28::4529::99.29
28::4531::6.637
28::4568::204.0
28::4580::73.77
28::4596::48.543
28::4607::2.343
28::4622::9.756
28::4675::19.354
28::4740::14.218
28::4785::30.927
28::4903::212.121
28::4911::340.206
28::4913::8.426
28::4978::19.736
28::4979::11.695
28::4998::2.744
28::5003::22.556
28::5005::24.39
28::5051::10.989
28::5062::17.094
28::5068::8.498
28::5087::10.178
28::5107::28.985
28::5121::5.917
28::5122::195.06
28::5123::25.796
28::5148::14.788
28::5193::4.291
28::5207::0.799
28::5213::10.781
28::5231::14.705
28::5234::4.329
28::5241::17.582
28::5273::35.353
28::5333::18.072
28::5361::11.976
28::5376::6.993
28::5384::5.555
28::5396::8.62
28::5400::147.727
28::5429::1.792
28::5465::63.063
28::5469::72.072
28::5475::81.081
28::5476::62.5
28::5486::50.0
28::5497::10.101
28::5602::28.409
28::5644::51.282
28::5689::8.152
28::5760::21.276
28::5775::28.368
28::5779::17.467
28::5786::28.985
28::5813::18.779
28::5818::27.027
29::1::2.816
29::4::10.638
29::18::11.842
29::68::2.066
29::77::10.118
29::81::35.714
29::85::2.57
29::88::18.518
29::89::18.987
29::128::23.076
29::160::1.668
29::206::4.975
29::212::15.306
29::214::9.259
29::215::18.518
29::264::61.946
29::274::0.648
29::283::61.946
29::284::54.687
29::289::41.916
29::301::32.142
29::305::54.263
29::309::51.094
29::338::0.708
29::341::61.946
29::367::61.946
29::371::55.555
29::383::48.611
29::404::0.63
29::406::12.612
29::432::10.886
29::434::54.687
29::449::55.214
29::467::49.18
29::490::90.0
29::502::49.18
29::538::48.387
29::587::13.565
29::595::0.391
29::602::21.276
29::607::18.75
29::646::30.501
29::655::13.333
29::660::8.928
29::713::7.984
29::727::3.903
29::732::6.968
29::758::3.597
29::804::3.091
29::811::5.578
29::848::42.035
29::853::4.119
29::894::3.671
29::922::95.808
29::927::169.444
29::930::37.974
29::974::4.504
29::975::9.549
29::983::29.32
29::992::101.028
29::1008::1.904
29::1027::4.651
29::1095::21.897
29::1124::15.228
29::1144::13.605
29::1167::20.27
29::1207::4.464
29::1230::33.195
29::1238::37.5
29::1241::21.276
29::1250::16.853
29::1287::868.421
29::1289::369.127
29::1290::774.834
29::1314::16.483
29::1317::3.144
29::1323::30.303
29::1473::1.989
29::1510::1.221
29::1554::5.067
29::1558::1.504
29::1567::61.788
29::1578::60.24
29::1589::4.366
29::1605::12.016
29::1607::28.089
29::1643::32.258
29::1644::33.333
29::1667::33.112
29::1686::32.258
29::1689::33.112
29::1746::402.684
29::1766::325.115
29::1816::31.147
29::1823::6.198
29::1827::22.58
29::1831::4.687
29::1846::11.538
29::1868::3.809
29::1873::7.174
29::1889::1.879
29::1932::21.897
29::1933::4.55
29::1939::10.0
29::1948::21.276
29::1949::5.692
29::1957::6.756
29::1976::7.042
29::2046::4.511
29::2073::16.853
29::2202::1.928
29::2218::12.048
29::2240::11.777
29::2260::5.181
29::2271::1.504
29::2282::3.007
29::2285::1.851
29::2328::4.838
29::2337::12.82
29::2360::3.705
29::2365::4.159
29::2383::34.482
29::2390::30.888
29::2394::21.126
29::2445::6.441
29::2461::4.942
29::2517::23.856
29::2570::1.149
29::2598::1.773
29::2613::41.522
29::2638::237.288
29::2671::3.724
29::2673::29.451
29::2700::27.932
29::2722::27.932
29::2742::20.1
29::2752::29.411
29::2804::27.777
29::2846::28.248
29::2869::28.248
29::2905::767.955
29::2932::10.101
29::2933::12.121
29::2944::67.796
29::2953::8.875
29::2970::13.201
29::2987::18.223
29::3005::9.174
29::3070::5.141
29::3073::6.546
29::3078::5.154
29::3084::8.356
29::3098::0.515
29::3104::5.576
29::3106::4.434
29::3114::6.355
29::3190::18.75
29::3191::5.281
29::3194::18.404
29::3199::16.853
29::3211::99.999
29::3250::16.326
29::3352::28.436
29::3353::10.05
29::3359::1000.0
29::3414::5.714
29::3419::16.326
29::3421::5.671
29::3450::21.164
29::3494::32.608
29::3516::35.714
29::3541::46.875
29::3546::43.478
29::3619::37.5
29::3643::25.423
29::3648::71.428
29::3659::49.18
29::3682::12.295
29::3692::32.258
29::3695::13.636
29::3704::11.45
29::3708::10.489
29::3727::17.441
29::3747::45.454
29::3760::18.867
29::3775::24.793
29::3777::8.379
29::3787::28.301
29::3804::63.492
29::3816::116.279
29::3837::18.181
29::3839::18.018
29::3968::105.263
29::3975::21.276
29::4057::29.629
29::4069::11.627
29::4096::22.9
29::4117::36.363
29::4129::29.126
29::4151::19.23
29::4166::23.676
29::4171::11.32
29::4196::56.603
29::4219::30.303
29::4244::16.26
29::4245::41.237
29::4255::31.25
29::4284::30.612
29::4285::16.666
29::4288::11.627
29::4289::40.816
29::4290::30.927
29::4332::30.612
29::4344::37.037
29::4374::38.095
29::4410::261.904
29::4421::40.816
29::4441::40.816
29::4453::30.303
29::4459::25.423
29::4489::121.212
29::4506::19.23
29::4524::37.735
29::4554::152.416
29::4564::1.697
29::4577::397.196
29::4591::37.037
29::4593::5.681
29::4617::0.906
29::4636::13.605
29::4644::353.07
29::4645::29.629
29::4654::21.739
29::4667::1.841
29::4688::259.488
29::4693::10.83
29::4816::14.652
29::4832::7.042
29::4844::6.711
29::4849::13.651
29::4850::19.354
29::4880::11.173
29::4898::9.009
29::4919::4.587
29::4926::14.545
29::4963::499.567
29::4966::4.754
29::4974::14.44
29::5006::7.299
29::5013::7.407
29::5038::12.658
29::5053::4.709
29::5073::92.14
29::5146::6.833
29::5156::0.577
29::5170::7.228
29::5191::18.867
29::5239::3.978
29::5243::4.918
29::5289::44.117
29::5307::18.348
29::5309::35.714
29::5336::15.306
29::5339::100.0
29::5364::12.195
29::5366::38.961
29::5380::15.228
29::5410::75.0
29::5437::20.661
29::5445::11.194
29::5461::61.403
29::5495::38.793
29::5514::8.849
29::5544::0.901
29::5606::28.248
29::5634::15.228
29::5642::179.487
29::5650::31.746
29::5651::27.397
29::5707::626.016
29::5729::3.521
29::5741::111.111
29::5749::7.518
29::5791::19.138
30::15::2.358
30::22::3.115
30::37::5.181
30::59::2.162
30::115::15.706
30::132::53.571
30::177::5.257
30::184::6.122
30::209::5.279
30::210::8.075
30::232::29.661
30::242::0.633
30::252::42.168
30::255::0.662
30::256::6.647
30::258::37.837
30::260::42.168
30::287::40.462
30::289::29.288
30::348::42.168
30::358::33.653
30::359::42.168
30::371::6.3
30::375::42.168
30::381::9.523
30::391::35.897
30::396::42.168
30::398::15.73
30::413::0.822
30::422::10.071
30::424::42.424
30::431::1.274
30::433::8.474
30::495::25.157
30::529::11.904
30::570::3.053
30::627::12.149
30::662::13.377
30::675::3.676
30::690::4.255
30::710::4.025
30::723::2.306
30::725::8.042
30::726::5.347
30::730::16.746
30::735::6.289
30::737::7.042
30::742::0.504
30::760::0.512
30::806::1.023
30::811::3.933
30::812::2.022
30::838::0.709
30::863::1.704
30::943::32.786
30::953::78.74
30::1022::216.905
30::1149::43.01
30::1151::28.846
30::1159::45.454
30::1169::166.666
30::1179::1.302
30::1254::29.197
30::1304::14.598
30::1334::0.389
30::1336::17.094
30::1341::0.549
30::1342::7.125
30::1343::85.106
30::1376::63.829
30::1390::10.638
30::1437::18.518
30::1466::37.037
30::1479::12.195
30::1534::979.68
30::1553::5.494
30::1561::2.583
30::1593::24.242
30::1631::13.698
30::1652::125.0
30::1666::128.205
30::1680::84.745
30::1682::121.951
30::1684::125.0
30::1693::125.0
30::1696::125.0
30::1755::85.106
30::1833::3.457
30::1848::6.514
30::1920::1.138
30::1936::11.857
30::1971::1.552
30::1978::43.478
30::2007::17.543
30::2060::555.744
30::2075::5.333
30::2080::12.578
30::2103::13.02
30::2109::9.23
30::2116::6.993
30::2155::1.2
30::2213::5.0
30::2214::17.341
30::2234::6.514
30::2250::2.02
30::2297::14.662
30::2312::29.126
30::2327::6.934
30::2332::6.521
30::2379::115.942
30::2390::20.46
30::2413::119.047
30::2442::6.211
30::2465::57.692
30::2492::40.0
30::2513::13.698
30::2543::115.384
30::2579::11.976
30::2582::6.451
30::2593::6.085
30::2621::10.309
30::2732::350.0
30::2764::312.5
30::2782::166.666
30::2786::227.272
30::2861::208.333
30::2929::166.666
30::2966::166.666
30::2969::30.303
30::2980::86.956
30::2986::15.81
30::2993::176.47
30::3027::69.767
30::3033::23.622
30::3038::904.761
30::3041::16.949
30::3078::39.215
30::3089::37.037
30::3093::140.485
30::3136::56.603
30::3146::14.285
30::3155::28.07
30::3160::9.771
30::3180::13.888
30::3225::13.888
30::3238::2.158
30::3313::201.501
30::3314::12.618
30::3327::22.012
30::3343::21.276
30::3352::18.867
30::3360::693.82
30::3372::231.481
30::3426::6.097
30::3429::6.06
30::3430::4.58
30::3459::7.772
30::3461::4.958
30::3491::5.681
30::3494::19.292
30::3498::19.292
30::3511::23.622
30::3521::19.607
30::3538::71.705
30::3558::27.272
30::3568::3.618
30::3574::18.633
30::3588::25.423
30::3589::5.357
30::3632::29.126
30::3634::11.538
30::3662::8.771
30::3670::19.607
30::3672::28.301
30::3702::9.852
30::3727::9.463
30::3747::18.633
30::3748::11.406
30::3763::5.309
30::3770::7.575
30::3846::18.691
30::3850::33.898
30::3868::19.867
30::3869::20.0
30::3876::54.054
30::3983::3.174
30::3989::60.344
30::4003::12.269
30::4014::3.787
30::4029::4.885
30::4059::232.432
30::4078::19.047
30::4151::7.407
30::4217::9.661
30::4227::5.889
30::4247::0.7
30::4266::10.61
30::4269::4.237
30::4293::27.586
30::4328::20.833
30::4352::20.833
30::4353::6.557
30::4359::27.397
30::4364::10.256
30::4377::6.493
30::4451::20.408
30::4521::7.984
30::4525::52.0
30::4532::20.231
30::4536::10.452
30::4554::111.716
30::4562::5.042
30::4569::20.618
30::4578::5.119
30::4610::9.164
30::4616::79.096
30::4635::11.834
30::4648::7.407
30::4653::20.0
30::4685::40.65
30::4705::8.264
30::4717::3.058
30::4718::51.575
30::4724::2.793
30::4735::7.334
30::4736::17.241
30::4738::24.93
30::4742::17.905
30::4760::4.474
30::4781::9.493
30::4784::5.506
30::4818::5.042
30::4822::4.048
30::4867::4.008
30::4885::7.509
30::4899::8.146
30::4907::317.705
30::4917::3.992
30::4945::3.478
30::4958::8.583
30::5001::6.072
30::5011::5.976
30::5019::4.8
30::5023::6.362
30::5031::3.154
30::5037::6.276
30::5044::5.451
30::5081::27.027
30::5101::2.642
30::5155::22.298
30::5183::7.407
30::5185::33.707
30::5188::4.231
30::5288::11.363
30::5342::6.472
30::5381::8.241
30::5384::3.424
30::5441::4.504
30::5458::2.098
30::5465::42.424
30::5518::18.126
30::5524::1.321
30::5563::7.731
30::5585::10.989
30::5601::208.333
30::5603::217.391
30::5636::15.723
30::5639::25.641
30::5655::36.144
30::5660::27.586
30::5661::20.689
30::5669::88.122
30::5687::135.563
30::5706::8.474
30::5712::344.0
30::5757::5.163
30::5770::7.556
30::5780::14.936
30::5800::12.779
30::5802::12.012
30::5824::12.383
31::31::8.823
31::99::1.102
31::123::6.944
31::138::4.329
31::156::21.052
31::171::168.103
31::176::5.341
31::180::6.644
31::187::15.0
31::211::15.625
31::252::142.857
31::310::46.979
31::319::1.283
31::325::142.857
31::361::98.591
31::364::142.857
31::425::0.64
31::440::107.692
31::452::0.639
31::458::108.433
31::485::134.328
31::514::31.007
31::519::15.384
31::538::52.631
31::608::16.089
31::632::6.25
31::689::6.389
31::702::6.43
31::725::10.989
31::786::11.406
31::806::4.981
31::848::61.356
31::861::4.192
31::905::6.465
31::912::36.842
31::918::16.393
31::950::5.11
31::1030::0.208
31::1101::18.072
31::1126::18.404
31::1127::24.844
31::1136::9.523
31::1145::3.703
31::1163::0.7
31::1184::4.576
31::1218::12.643
31::1230::36.363
31::1243::5.747
31::1256::28.571
31::1276::382.051
31::1277::587.939
31::1281::157.36
31::1347::7.59
31::1353::4.255
31::1391::4.524
31::1432::492.17
31::1436::12.307
31::1452::13.186
31::1459::11.086
31::1507::40.247
31::1518::11.56
31::1519::17.647
31::1607::18.484
31::1612::17.667
31::1617::3.627
31::1618::11.07
31::1630::2.094
31::1660::22.522
31::1665::22.522
31::1706::529.411
31::1709::532.258
31::1730::252.252
31::1733::560.364
31::1760::11.547
31::1774::4.411
31::1783::11.904
31::1799::16.853
31::1807::5.449
31::1809::5.957
31::1818::3.344
31::1830::4.195
31::1839::3.792
31::1893::37.865
31::1906::162.79
31::1913::211.445
31::1925::5.19
31::1972::63.67
31::2026::130.434
31::2055::6.833
31::2065::0.202
31::2075::2.145
31::2095::14.4
31::2106::155.782
31::2120::4.724
31::2147::8.426
31::2160::9.111
31::2192::6.622
31::2194::0.274
31::2284::4.081
31::2308::2.466
31::2320::10.238
31::2365::3.037
31::2397::4.237
31::2401::13.888
31::2408::177.615
31::2411::9.273
31::2413::25.252
31::2416::6.535
31::2419::4.95
31::2436::4.195
31::2465::16.393
31::2564::242.342
31::2566::0.206
31::2576::20.188
31::2601::3.138
31::2679::106.017
31::2696::25.157
31::2698::31.645
31::2719::25.0
31::2828::31.25
31::2835::31.446
31::2841::31.645
31::2842::31.645
31::2857::31.25
31::2924::9.433
31::2931::15.873
31::2932::16.891
31::2934::20.618
31::2941::23.584
31::2948::8.791
31::2993::15.463
31::2997::12.383
31::3001::412.02
31::3010::22.988
31::3017::7.109
31::3034::8.888
31::3046::19.607
31::3055::7.957
31::3087::13.227
31::3127::2.218
31::3131::16.216
31::3177::10.344
31::3209::20.27
31::3214::12.158
31::3217::8.316
31::3229::17.191
31::3252::99.035
31::3256::158.878
31::3328::142.857
31::3350::39.682
31::3355::306.122
31::3412::1.798
31::3432::2.418
31::3438::18.633
31::3496::20.408
31::3548::15.544
31::3559::28.846
31::3568::13.1
31::3580::49.18
31::3604::19.23
31::3608::48.387
31::3610::37.974
31::3642::23.622
31::3694::15.151
31::3743::4.573
31::3788::14.705
31::3820::5.376
31::3882::12.345
31::3884::7.672
31::3888::15.564
31::4014::12.048
31::4015::24.691
31::4031::9.009
31::4062::2.759
31::4080::19.867
31::4104::15.873
31::4110::45.454
31::4111::7.005
31::4117::15.037
31::4118::15.267
31::4152::16.778
31::4176::30.927
31::4180::14.705
31::4232::67.796
31::4274::20.512
31::4281::23.255
31::4284::51.724
31::4299::86.497
31::4304::90.526
31::4316::85.416
31::4447::52.631
31::4460::31.25
31::4511::11.111
31::4533::9.95
31::4539::51.977
31::4563::115.151
31::4566::21.126
31::4567::12.084
31::4594::12.0
31::4596::79.365
31::4636::10.989
31::4668::13.513
31::4673::30.456
31::4694::11.019
31::4708::1.686
31::4737::1.547
31::4766::6.0
31::4788::4.672
31::4811::10.714
31::4827::164.241
31::4852::16.666
31::4860::10.869
31::4873::18.421
31::4884::10.989
31::4890::1.508
31::4917::5.934
31::4935::1.115
31::4954::0.211
31::4978::9.259
31::4979::5.97
31::4996::0.889
31::5011::9.493
31::5023::27.906
31::5029::4.31
31::5068::8.241
31::5078::14.388
31::5083::11.363
31::5102::9.237
31::5114::10.723
31::5136::2.635
31::5139::12.195
31::5193::4.484
31::5205::7.936
31::5218::3.797
31::5277::748.743
31::5376::2.923
31::5404::116.279
31::5411::0.045
31::5413::181.818
31::5414::75.0
31::5415::7.177
31::5445::12.5
31::5457::2.836
31::5476::148.936
31::5485::4.179
31::5487::9.142
31::5492::20.618
31::5504::4.073
31::5512::3.906
31::5529::15.625
31::5556::51.724
31::5561::21.084
31::5569::7.564
31::5597::6.097
31::5599::6.557
31::5678::15.306
31::5705::31.578
31::5724::403.141
31::5727::5.988
31::5753::50.505
31::5766::5.464
31::5809::6.211
31::5815::9.779
32::7::3.984
32::23::13.452
32::26::13.1
32::37::9.727
32::91::12.422
32::110::6.666
32::164::6.564
32::166::12.987
32::238::1.907
32::250::145.833
32::280::142.857
32::301::35.019
32::332::129.629
32::364::107.692
32::401::145.833
32::412::16.317
32::464::134.328
32::519::15.384
32::565::36.144
32::566::89.397
32::577::28.571
32::611::35.971
32::643::359.05
32::652::5.899
32::664::17.064
32::676::15.748
32::686::3.311
32::760::5.649
32::761::27.1
32::766::7.518
32::772::0.799
32::840::2.949
32::849::34.343
32::914::4.132
32::979::2.361
32::1044::7.385
32::1047::0.934
32::1131::9.756
32::1143::8.968
32::1151::16.042
32::1161::14.705
32::1171::6.589
32::1204::1.776
32::1240::6.16
32::1251::4.665
32::1258::23.569
32::1277::587.939
32::1290::600.0
32::1312::19.047
32::1324::22.099
32::1333::14.598
32::1359::6.622
32::1365::22.598
32::1374::10.204
32::1422::5.882
32::1443::3.875
32::1450::9.836
32::1451::11.494
32::1485::4.975
32::1498::6.578
32::1504::1.379
32::1517::7.751
32::1521::6.825
32::1530::4.301
32::1565::3.807
32::1580::4.962
32::1584::7.211
32::1586::5.037
32::1608::19.417
32::1639::23.148
32::1644::23.255
32::1665::23.364
32::1717::234.957
32::1725::549.295
32::1735::713.043
32::1762::4.597
32::1763::4.618
32::1768::6.993
32::1773::8.888
32::1796::8.81
32::1842::8.298
32::1884::1.076
32::1917::11.494
32::1926::6.593
32::1931::8.522
32::1975::8.264
32::1986::9.505
32::2034::14.925
32::2036::91.106
32::2072::7.159
32::2080::35.714
32::2153::8.695
32::2154::6.25
32::2161::23.054
32::2164::22.727
32::2186::4.524
32::2192::6.622
32::2215::27.522
32::2253::17.441
32::2264::10.471
32::2329::18.404
32::2362::5.925
32::2387::37.209
32::2392::37.383
32::2396::16.574
32::2399::16.949
32::2408::175.48
32::2472::82.474
32::2476::52.631
32::2507::9.009
32::2511::5.633
32::2563::11.194
32::2565::15.037
32::2579::4.395
32::2582::10.695
32::2589::4.31
32::2640::588.235
32::2650::8.298
32::2660::2.557
32::2746::31.25
32::2751::31.25
32::2766::10.94
32::2767::25.0
32::2908::51.637
32::2927::15.957
32::2938::20.618
32::2939::20.618
32::2961::10.909
32::2964::22.598
32::2965::16.574
32::2996::12.422
32::3005::8.23
32::3020::25.641
32::3024::4.893
32::3025::4.885
32::3029::92.373
32::3034::7.092
32::3054::4.872
32::3055::4.511
32::3074::6.088
32::3101::4.043
32::3113::6.006
32::3131::10.327
32::3133::21.551
32::3134::3.21
32::3162::12.987
32::3220::23.255
32::3229::18.018
32::3321::46.511
32::3333::9.23
32::3349::183.962
32::3395::15.325
32::3429::2.395
32::3449::24.844
32::3463::48.387
32::3514::10.676
32::3523::58.823
32::3554::29.702
32::3558::29.126
32::3589::12.448
32::3645::25.862
32::3672::31.25
32::3733::42.857
32::3736::56.603
32::3772::10.204
32::3793::32.128
32::3822::6.41
32::3839::12.422
32::3861::25.316
32::3904::53.846
32::3974::40.0
32::3997::8.571
32::4004::173.728
32::4010::23.529
32::4031::4.739
32::4158::17.094
32::4201::73.17
32::4252::11.235
32::4290::52.631
32::4296::13.927
32::4323::113.314
32::4353::2.638
32::4387::51.724
32::4459::30.0
32::4471::14.084
32::4522::8.571
32::4542::6.756
32::4546::5.194
32::4557::74.626
32::4558::78.277
32::4566::7.832
32::4569::19.417
32::4583::9.118
32::4586::10.256
32::4604::6.711
32::4622::11.049
32::4639::20.202
32::4663::5.597
32::4667::0.337
32::4687::0.14
32::4692::8.042
32::4698::430.034
32::4706::11.56
32::4761::6.864
32::4804::0.996
32::4810::3.355
32::4859::0.334
32::4870::3.592
32::4871::12.82
32::4882::12.965
32::4919::6.006
32::4951::27.322
32::4976::14.705
32::4980::53.892
32::4998::2.218
32::5027::33.783
32::5029::10.416
32::5065::12.437
32::5071::5.847
32::5088::3.976
32::5099::10.273
32::5141::4.784
32::5142::8.35
32::5151::20.304
32::5201::4.767
32::5204::6.031
32::5210::5.964
32::5219::23.781
32::5249::13.071
32::5251::39.451
32::5254::2.59
32::5276::179.487
32::5287::83.87
32::5288::29.069
32::5291::953.296
32::5295::21.897
32::5357::19.108
32::5365::24.647
32::5373::0.211
32::5409::18.292
32::5487::9.08
32::5514::4.0
32::5516::4.032
32::5528::8.37
32::5545::42.944
32::5557::52.863
32::5605::31.645
32::5645::31.914
32::5728::10.309
32::5755::0.703
32::5760::19.736
32::5770::21.428
32::5776::20.408
32::5794::11.94
32::5800::10.695
32::5812::170.396
33::10::0.53
33::19::0.543
33::32::0.515
33::35::0.435
33::46::20.979
33::49::0.341
33::94::0.46
33::111::19.157
33::163::0.577
33::172::0.774
33::179::1.184
33::223::58.333
33::250::76.923
33::254::67.307
33::310::61.946
33::322::0.733
33::336::77.777
33::338::0.925
33::375::77.777
33::412::24.561
33::423::70.707
33::434::76.923
33::458::54.216
33::471::104.651
33::485::1.72
33::526::13.761
33::560::0.76
33::568::22.471
33::573::141.279
33::582::0.567
33::587::1.494
33::600::0.716
33::604::35.326
33::626::0.571
33::659::9.756
33::673::0.473
33::680::0.321
33::687::6.024
33::698::3.327
33::728::2.657
33::751::1.077
33::765::0.433
33::772::0.32
33::777::0.275
33::784::2.747
33::786::8.849
33::821::0.995
33::848::9.33
33::857::0.343
33::898::0.564
33::910::107.946
33::919::0.36
33::933::31.007
33::1027::0.549
33::1084::30.0
33::1088::31.578
33::1115::11.32
33::1121::15.267
33::1124::2.097
33::1148::69.306
33::1159::0.534
33::1166::0.365
33::1178::0.367
33::1209::1.846
33::1217::0.534
33::1224::50.847
33::1269::0.563
33::1275::12.756
33::1299::298.076
33::1318::0.367
33::1325::21.428
33::1344::0.743
33::1397::87.378
33::1410::6.116
33::1457::0.857
33::1477::1.11
33::1491::0.355
33::1508::689.781
33::1517::0.545
33::1526::0.373
33::1549::5.19
33::1578::7.415
33::1597::5.988
33::1618::16.949
33::1631::0.716
33::1649::25.773
33::1667::25.641
33::1668::25.773
33::1679::25.641
33::1684::25.773
33::1685::25.641
33::1700::25.641
33::1743::385.869
33::1755::36.036
33::1764::0.842
33::1772::16.0
33::1810::1.455
33::1818::0.294
33::1823::0.548
33::1921::5.354
33::1932::20.547
33::1946::0.561
33::1952::16.393
33::1990::1.062
33::1992::0.373
33::2104::4.012
33::2136::6.289
33::2168::23.255
33::2222::0.308
33::2229::28.571
33::2243::0.51
33::2258::0.501
33::2261::0.363
33::2330::1.343
33::2364::0.496
33::2377::55.555
33::2401::21.126
33::2406::22.388
33::2414::55.045
33::2433::0.502
33::2457::23.437
33::2468::0.543
33::2484::213.74
33::2487::6.472
33::2494::18.433
33::2496::0.895
33::2516::11.342
33::2548::0.35
33::2568::29.85
33::2573::21.67
33::2599::0.337
33::2606::0.338
33::2663::0.729
33::2683::5.966
33::2724::37.037
33::2734::37.037
33::2743::37.313
33::2760::37.037
33::2761::29.94
33::2780::32.679
33::2811::27.586
33::2815::36.764
33::2824::29.411
33::2854::34.965
33::2880::8.298
33::2927::36.144
33::2964::37.037
33::3001::454.11
33::3028::38.632
33::3053::0.567
33::3065::0.924
33::3132::1.322
33::3148::26.315
33::3155::70.796
33::3164::36.036
33::3190::24.193
33::3202::19.607
33::3217::14.981
33::3228::28.368
33::3237::46.296
33::3259::5.675
33::3280::12.232
33::3288::76.923
33::3314::16.46
33::3325::33.519
33::3329::500.9
33::3338::39.548
33::3349::138.297
33::3353::0.23
33::3417::8.35
33::3423::13.392
33::3435::0.758
33::3476::105.263
33::3544::0.585
33::3575::0.571
33::3597::0.588
33::3627::2.386
33::3643::31.914
33::3666::20.547
33::3668::0.586
33::3688::42.253
33::3694::20.134
33::3707::12.048
33::3745::0.572
33::3748::0.596
33::3785::38.461
33::3794::80.0
33::3807::0.793
33::3835::0.396
33::3848::57.692
33::3851::700.0
33::3865::0.571
33::3866::38.961
33::3927::116.666
33::3955::35.398
33::3961::10.526
33::3966::1.425
33::3972::34.825
33::3973::5.494
33::3990::183.673
33::4000::30.927
33::4002::37.037
33::4010::6.688
33::4029::0.269
33::4050::18.348
33::4055::21.164
33::4085::0.395
33::4098::91.954
33::4151::0.592
33::4165::2.667
33::4178::0.37
33::4220::74.838
33::4246::37.974
33::4256::0.571
33::4285::0.773
33::4289::50.632
33::4293::50.632
33::4296::0.332
33::4302::52.008
33::4381::1.123
33::4390::0.578
33::4407::50.632
33::4444::50.0
33::4496::1.563
33::4528::71.428
33::4537::0.575
33::4539::55.555
33::4563::3.719
33::4572::0.771
33::4574::0.759
33::4595::0.131
33::4596::60.24
33::4615::0.57
33::4617::0.578
33::4621::0.37
33::4623::0.578
33::4699::0.383
33::4700::0.391
33::4701::0.558
33::4734::0.212
33::4766::0.563
33::4777::0.57
33::4778::0.58
33::4781::0.558
33::4797::0.586
33::4824::144.852
33::4850::0.582
33::4863::0.939
33::4864::0.575
33::4865::1.164
33::4895::0.592
33::4939::0.89
33::4945::0.382
33::4962::0.372
33::4982::0.863
33::5027::1.966
33::5041::0.362
33::5043::0.378
33::5053::0.577
33::5109::0.579
33::5115::0.576
33::5118::114.16
33::5123::2.736
33::5184::46.937
33::5185::0.561
33::5199::0.733
33::5226::0.549
33::5231::0.734
33::5238::1.236
33::5242::0.521
33::5250::0.763
33::5277::83.896
33::5295::0.537
33::5323::12.145
33::5325::0.694
33::5332::0.586
33::5334::0.382
33::5357::1.086
33::5415::1.128
33::5429::0.338
33::5449::0.195
33::5464::100.0
33::5496::296.296
33::5507::9.852
33::5519::6.734
33::5563::0.504
33::5610::1.114
33::5622::20.833
33::5628::12.711
33::5676::0.149
33::5721::8.264
33::5734::363.636
33::5790::0.388
33::5798::0.381
34::39::60.81
34::45::8.438
34::57::7.692
34::68::3.108
34::72::7.042
34::80::5.174
34::98::1.073
34::107::3.69
34::171::239.263
34::208::9.057
34::212::11.45
34::225::37.837
34::232::49.645
34::298::45.751
34::386::5.691
34::432::0.396
34::531::34.482
34::547::50.847
34::552::15.706
34::556::14.492
34::558::138.461
34::565::19.354
34::566::79.189
34::568::29.85
34::610::66.954
34::613::6.0
34::618::13.422
34::644::13.043
34::648::10.6
34::728::4.098
34::768::1.998
34::789::4.991
34::805::2.707
34::822::2.971
34::894::3.584
34::900::23.255
34::903::14.754
34::941::10.416
34::992::86.327
34::1006::4.056
34::1030::11.811
34::1035::3.484
34::1048::6.172
34::1111::8.583
34::1135::16.393
34::1146::12.0
34::1163::9.852
34::1171::10.269
34::1175::16.025
34::1188::1.085
34::1208::8.086
34::1249::4.335
34::1299::248.0
34::1313::23.952
34::1371::22.099
34::1411::2.628
34::1450::6.535
34::1491::11.235
34::1518::15.151
34::1524::1.788
34::1527::62.695
34::1567::71.161
34::1625::5.763
34::1642::29.94
34::1654::36.496
34::1742::751.445
34::1794::18.633
34::1814::8.928
34::1855::6.944
34::1862::6.493
34::1874::7.359
34::1875::3.174
34::1880::13.698
34::1881::3.236
34::1890::6.696
34::1898::9.433
34::1923::9.259
34::1946::12.658
34::1949::11.583
34::1959::24.793
34::1975::11.194
34::1991::6.849
34::2037::12.605
34::2040::7.317
34::2051::14.598
34::2076::1.785
34::2099::0.943
34::2106::252.551
34::2114::5.633
34::2188::6.493
34::2252::20.979
34::2262::9.661
34::2274::11.428
34::2294::12.048
34::2329::5.905
34::2346::5.763
34::2352::4.316
34::2356::5.899
34::2496::12.315
34::2497::0.174
34::2506::7.042
34::2541::7.371
34::2574::212.328
34::2602::9.28
34::2692::30.303
34::2738::29.411
34::2744::28.901
34::2769::29.585
34::2813::26.737
34::2829::29.411
34::2836::30.303
34::2846::30.487
34::2847::23.529
34::2861::30.303
34::2879::17.857
34::2926::14.492
34::2959::6.993
34::2982::8.35
34::3001::343.599
34::3018::15.037
34::3059::27.863
34::3106::8.264
34::3107::9.404
34::3123::7.751
34::3152::9.836
34::3165::18.115
34::3180::19.512
34::3201::20.618
34::3203::13.698
34::3220::31.111
34::3221::15.075
34::3234::6.688
34::3257::3.555
34::3350::42.735
34::3409::27.21
34::3439::20.408
34::3441::18.181
34::3460::24.242
34::3492::26.785
34::3506::10.526
34::3510::30.303
34::3512::66.666
34::3524::65.217
34::3535::65.217
34::3544::65.217
34::3564::66.666
34::3580::45.454
34::3585::21.739
34::3599::41.666
34::3615::39.473
34::3625::27.522
34::3626::29.126
34::3637::13.043
34::3671::22.556
34::3672::85.714
34::3673::103.448
34::3683::85.714
34::3690::71.428
34::3692::33.707
34::3722::398.058
34::3737::17.241
34::3776::3.367
34::3777::23.622
34::3783::14.354
34::3819::6.024
34::3845::42.253
34::3846::55.555
34::3855::83.333
34::3863::32.786
34::3873::62.5
34::3876::113.207
34::3897::200.0
34::3944::100.0
34::3951::54.545
34::4000::34.09
34::4006::52.631
34::4022::22.471
34::4023::22.727
34::4060::39.603
34::4092::27.522
34::4174::38.461
34::4183::25.316
34::4224::30.075
34::4234::465.174
34::4282::31.007
34::4295::163.934
34::4327::31.25
34::4339::46.875
34::4387::44.117
34::4415::62.5
34::4442::63.492
34::4510::13.071
34::4525::201.55
34::4527::31.25
34::4536::45.454
34::4546::23.255
34::4567::44.943
34::4587::40.54
34::4632::2.726
34::4666::12.953
34::4766::13.1
34::4768::5.464
34::4812::21.008
34::4816::63.492
34::4863::29.411
34::4916::236.363
34::4990::81.632
34::4998::2.382
34::5001::12.244
34::5006::186.046
34::5052::103.448
34::5055::7.936
34::5078::14.388
34::5115::17.543
34::5117::20.979
34::5127::96.27
34::5138::6.309
34::5229::5.328
34::5244::170.376
34::5248::26.47
34::5298::17.167
34::5312::40.54
34::5351::17.699
34::5352::9.569
34::5366::47.619
34::5381::19.867
34::5382::10.989
34::5420::20.512
34::5450::25.423
34::5462::23.195
34::5466::69.767
34::5468::54.687
34::5521::6.896
34::5542::41.916
34::5544::12.104
34::5545::41.42
34::5546::40.0
34::5572::32.894
34::5581::10.869
34::5584::3.764
34::5585::6.993
34::5588::5.571
34::5597::7.843
34::5614::19.736
34::5618::3.062
34::5629::26.49
34::5642::155.555
34::5658::47.619
34::5665::40.54
34::5669::170.37
34::5689::65.217
34::5691::594.117
34::5726::1.37
34::5742::56.994
34::5770::21.897
34::5782::39.603
34::5813::28.169
34::5820::11.152
35::8::103.182
35::27::13.698
35::32::5.357
35::77::21.937
35::88::18.75
35::96::1.074
35::97::2.635
35::100::2.81
35::105::4.694
35::156::37.174
35::161::11.857
35::163::11.811
35::214::5.042
35::275::12.727
35::280::43.478
35::337::43.478
35::341::35.897
35::371::42.944
35::376::35.175
35::390::27.027
35::409::0.65
35::439::13.035
35::495::33.613
35::518::10.309
35::537::63.829
35::608::29.213
35::626::8.492
35::659::8.888
35::662::11.111
35::674::12.345
35::688::5.747
35::706::1.85
35::723::4.192
35::745::2.006
35::752::3.59
35::762::17.319
35::771::0.453
35::778::5.73
35::799::3.167
35::812::2.58
35::834::0.587
35::835::2.702
35::836::4.076
35::901::13.888
35::938::7.042
35::939::4.081
35::976::8.849
35::999::4.629
35::1006::4.901
35::1008::8.032
35::1019::7.168
35::1022::184.281
35::1026::7.246
35::1034::20.689
35::1053::20.089
35::1095::18.518
35::1106::21.276
35::1129::20.408
35::1167::21.739
35::1173::10.471
35::1181::11.976
35::1200::5.181
35::1203::6.369
35::1229::40.358
35::1266::24.193
35::1280::746.621
35::1323::27.522
35::1338::6.711
35::1374::13.793
35::1379::375.266
35::1402::6.389
35::1422::10.638
35::1424::6.968
35::1453::15.06
35::1476::1.54
35::1493::11.111
35::1524::3.663
35::1559::4.439
35::1605::22.004
35::1613::5.555
35::1614::4.769
35::1621::3.989
35::1645::36.496
35::1672::57.142
35::1681::36.231
35::1700::36.231
35::1714::878.378
35::1724::562.5
35::1813::12.422
35::1828::7.194
35::1872::7.511
35::1887::4.842
35::1897::15.105
35::1902::0.733
35::1916::26.2
35::1917::10.791
35::1929::21.897
35::1931::11.764
35::1941::7.853
35::1952::20.408
35::1956::25.423
35::1966::11.56
35::1990::18.461
35::2007::7.168
35::2029::11.235
35::2048::10.335
35::2049::1.455
35::2071::23.809
35::2075::3.372
35::2085::8.097
35::2088::6.41
35::2093::8.196
35::2094::12.631
35::2109::8.928
35::2130::4.385
35::2183::14.851
35::2184::2.433
35::2205::8.849
35::2220::31.111
35::2264::9.478
35::2296::7.058
35::2300::6.134
35::2302::12.17
35::2308::3.616
35::2432::7.159
35::2439::11.235
35::2451::8.152
35::2454::6.036
35::2457::16.759
35::2488::116.279
35::2492::13.071
35::2510::14.285
35::2549::0.604
35::2575::10.714
35::2598::2.923
35::2602::8.492
35::2625::19.083
35::2633::689.075
35::2643::11.627
35::2644::80.329
35::2679::122.112
35::2701::28.571
35::2709::30.12
35::2731::29.585
35::2745::30.487
35::2753::30.303
35::2758::30.487
35::2765::27.624
35::2803::28.901
35::2827::24.096
35::2875::29.761
35::2897::190.476
35::2912::26.785
35::2915::25.423
35::2938::32.258
35::2947::12.578
35::2950::22.222
35::2959::10.452
35::2997::12.269
35::3016::25.0
35::3021::33.613
35::3024::10.563
35::3032::23.076
35::3039::4.12
35::3048::9.708
35::3060::17.621
35::3070::9.132
35::3082::9.009
35::3091::8.163
35::3112::12.82
35::3119::13.574
35::3153::15.625
35::3176::20.134
35::3195::24.539
35::3204::16.853
35::3208::16.949
35::3231::15.544
35::3260::5.364
35::3312::27.397
35::3324::40.54
35::3325::40.268
35::3355::303.643
35::3363::842.323
35::3410::15.873
35::3418::29.197
35::3427::21.739
35::3442::18.292
35::3444::14.354
35::3520::35.294
35::3522::27.777
35::3549::48.387
35::3552::44.776
35::3568::20.408
35::3573::34.482
35::3575::25.641
35::3594::54.545
35::3597::25.21
35::3612::20.547
35::3649::19.48
35::3666::44.117
35::3687::15.706
35::3705::11.583
35::3706::13.761
35::3721::840.0
35::3738::44.776
35::3740::93.75
35::3748::42.253
35::3751::61.224
35::3789::58.823
35::3857::10.909
35::3893::26.49
35::3903::326.219
35::3921::93.023
35::3923::100.0
35::3948::18.348
35::3959::43.478
35::3991::166.666
35::3997::29.126
35::4033::23.076
35::4045::4.175
35::4053::28.985
35::4079::36.036
35::4081::24.0
35::4114::11.267
35::4126::26.315
35::4257::49.18
35::4275::26.666
35::4289::59.701
35::4322::305.343
35::4338::59.701
35::4339::44.117
35::4342::23.809
35::4393::58.823
35::4423::22.727
35::4428::46.875
35::4444::62.5
35::4498::6.825
35::4503::30.303
35::4507::66.666
35::4529::233.333
35::4553::569.21
35::4566::103.448
35::4590::24.691
35::4600::6.389
35::4616::75.675
35::4649::0.77
35::4668::17.647
35::4684::74.24
35::4689::38.095
35::4691::8.403
35::4700::153.846
35::4704::20.833
35::4711::16.0
35::4715::15.625
35::4741::112.28
35::4748::18.181
35::4768::5.602
35::4771::12.987
35::4780::5.167
35::4787::16.0
35::4814::25.21
35::4823::14.285
35::4842::14.492
35::4858::4.322
35::4879::13.986
35::4901::17.543
35::4924::13.157
35::4951::129.87
35::4983::115.942
35::4985::68.965
35::4989::23.076
35::4999::26.315
35::5048::2.469
35::5058::127.853
35::5062::24.539
35::5081::58.823
35::5089::37.234
35::5090::210.526
35::5105::66.666
35::5128::4.231
35::5193::5.089
35::5232::2.626
35::5239::5.836
35::5279::14.184
35::5295::12.658
35::5314::47.169
35::5325::28.169
35::5329::29.197
35::5339::57.142
35::5380::13.698
35::5408::34.188
35::5414::15.306
35::5441::8.81
35::5456::24.0
35::5457::3.809
35::5468::54.263
35::5529::1.853
35::5537::42.168
35::5553::55.944
35::5585::6.779
35::5589::12.345
35::5592::13.888
35::5593::6.644
35::5604::29.585
35::5636::21.459
35::5653::105.263
35::5685::65.217
35::5694::215.351
35::5704::704.918
35::5753::72.463
35::5761::10.695
35::5780::53.475
35::5781::28.776
35::5784::285.714
35::5819::538.461
36::19::5.434
36::23::12.711
36::31::9.345
36::55::8.726
36::74::20.979
36::113::11.695
36::120::21.978
36::127::20.547
36::142::7.009
36::149::3.169
36::158::1.217
36::183::2.892
36::202::191.623
36::255::0.69
36::264::53.03
36::267::53.846
36::271::49.645
36::312::45.161
36::333::30.567
36::335::54.263
36::361::31.39
36::365::45.751
36::388::42.682
36::409::0.637
36::413::0.623
36::426::0.66
36::434::53.03
36::459::93.75
36::527::26.578
36::542::111.111
36::592::51.282
36::633::7.936
36::674::13.157
36::680::1.616
36::683::6.172
36::744::4.297
36::784::0.948
36::812::1.976
36::837::2.35
36::841::0.552
36::845::3.727
36::940::2.369
36::946::6.525
36::967::6.493
36::981::5.586
36::983::43.778
36::995::123.247
36::1018::4.115
36::1115::6.521
36::1125::2.463
36::1143::12.269
36::1159::5.504
36::1189::7.614
36::1221::7.371
36::1235::33.457
36::1261::19.607
36::1342::10.033
36::1432::676.923
36::1437::20.0
36::1474::12.903
36::1481::53.184
36::1530::2.424
36::1551::3.533
36::1572::44.117
36::1621::6.224
36::1629::5.376
36::1638::36.496
36::1653::35.46
36::1658::35.971
36::1688::27.472
36::1689::26.315
36::1690::34.722
36::1702::576.112
36::1769::2.252
36::1805::7.984
36::1897::7.235
36::1901::0.933
36::1905::5.725
36::1934::6.25
36::1968::10.869
36::2066::7.194
36::2074::18.75
36::2082::3.225
36::2130::2.795
36::2143::6.479
36::2160::9.84
36::2176::12.578
36::2182::16.064
36::2198::32.11
36::2214::20.979
36::2258::1.794
36::2283::86.486
36::2292::97.178
36::2339::12.82
36::2342::13.333
36::2344::2.932
36::2366::1.021
36::2383::33.898
36::2419::4.866
36::2444::3.333
36::2448::4.385
36::2474::196.319
36::2516::75.555
36::2529::3.548
36::2591::87.947
36::2597::2.159
36::2610::32.448
36::2616::15.101
36::2647::1.165
36::2653::11.111
36::2655::53.333
36::2683::18.491
36::2703::30.12
36::2713::29.94
36::2719::23.121
36::2791::29.761
36::2802::29.94
36::2804::11.086
36::2825::25.125
36::2856::28.409
36::2888::218.085
36::2917::85.714
36::2918::18.987
36::2941::38.167
36::2971::10.344
36::2977::13.745
36::2980::16.46
36::2990::82.278
36::2997::11.695
36::3072::5.836
36::3074::12.084
36::3105::5.825
36::3109::8.695
36::3170::25.21
36::3186::14.705
36::3211::60.283
36::3217::20.202
36::3227::15.625
36::3230::20.833
36::3235::15.873
36::3249::42.654
36::3427::20.0
36::3455::22.346
36::3489::5.089
36::3499::12.658
36::3509::60.0
36::3520::39.473
36::3546::150.0
36::3566::45.977
36::3574::40.54
36::3611::56.603
36::3623::30.303
36::3628::103.448
36::3637::5.514
36::3677::48.387
36::3687::4.103
36::3690::69.767
36::3701::0.15
36::3704::0.691
36::3708::2.164
36::3765::16.574
36::3778::47.619
36::3784::11.952
36::3828::8.849
36::3840::10.256
36::3850::80.0
36::3882::8.547
36::3927::73.684
36::3949::192.139
36::3950::35.714
36::3961::10.869
36::3974::15.625
36::3998::50.0
36::4053::29.411
36::4056::3.351
36::4062::5.444
36::4067::591.666
36::4120::6.578
36::4129::37.5
36::4264::46.875
36::4287::37.974
36::4331::62.5
36::4403::21.857
36::4409::26.702
36::4436::47.619
36::4441::43.01
36::4446::8.714
36::4478::2.887
36::4484::450.819
36::4490::8.928
36::4504::6.514
36::4534::46.979
36::4558::196.078
36::4559::171.548
36::4620::23.437
36::4645::28.985
36::4653::23.121
36::4675::10.563
36::4704::13.793
36::4711::8.196
36::4720::27.863
36::4758::2.68
36::4772::89.928
36::4774::12.448
36::4786::2.785
36::4815::3.601
36::4840::23.668
36::4888::121.019
36::4890::3.159
36::4905::0.197
36::4910::21.126
36::4923::13.888
36::4957::58.823
36::4994::12.012
36::5027::51.813
36::5096::9.132
36::5117::22.9
36::5143::101.01
36::5177::18.683
36::5242::0.669
36::5251::38.142
36::5275::0.186
36::5278::10.169
36::5279::10.666
36::5305::34.482
36::5326::61.538
36::5355::72.0
36::5391::7.633
36::5473::50.724
36::5507::8.849
36::5510::8.333
36::5536::30.567
36::5540::31.531
36::5545::31.963
36::5559::72.727
36::5560::72.289
36::5562::31.18
36::5591::18.75
36::5593::2.089
36::5619::10.489
36::5624::12.875
36::5731::37.037
36::5749::15.384
36::5765::25.641
36::5767::29.411
36::5798::11.363
36::5801::233.576
37::43::5.045
37::72::6.423
37::83::3.72
37::113::14.981
37::139::43.01
37::158::0.744
37::162::8.264
37::175::6.396
37::200::6.329
37::206::4.906
37::213::22.727
37::222::58.333
37::246::47.945
37::258::61.946
37::296::47.297
37::309::61.946
37::328::61.946
37::330::61.403
37::353::50.724
37::381::61.946
37::407::61.946
37::428::61.946
37::449::79.646
37::450::78.947
37::467::30.0
37::474::120.0
37::485::63.829
37::489::63.38
37::490::121.621
37::514::15.384
37::530::11.235
37::616::45.706
37::660::9.132
37::672::4.645
37::681::2.98
37::696::19.202
37::708::1.219
37::733::3.71
37::748::1.062
37::758::0.576
37::805::0.875
37::919::3.361
37::925::122.923
37::951::6.43
37::964::18.691
37::984::11.08
37::991::4.594
37::996::128.907
37::1033::25.641
37::1034::26.315
37::1035::4.032
37::1048::6.349
37::1054::17.948
37::1091::33.707
37::1099::71.174
37::1117::12.698
37::1118::9.523
37::1131::14.388
37::1135::21.052
37::1144::15.873
37::1157::35.714
37::1162::36.144
37::1207::6.779
37::1212::6.734
37::1229::52.941
37::1243::7.317
37::1256::250.0
37::1304::4.784
37::1320::4.64
37::1340::9.779
37::1391::7.228
37::1401::9.677
37::1410::2.869
37::1441::87.514
37::1445::4.796
37::1446::34.782
37::1465::6.153
37::1511::3.393
37::1526::4.454
37::1527::40.816
37::1560::1.175
37::1578::96.852
37::1599::10.869
37::1609::24.39
37::1618::19.607
37::1654::39.682
37::1673::39.062
37::1697::39.682
37::1750::1.47
37::1770::6.289
37::1780::6.711
37::1786::16.528
37::1792::5.366
37::1874::7.042
37::1881::3.159
37::1924::9.244
37::1930::2.952
37::1942::2.442
37::1978::9.615
37::1997::206.03
37::1999::9.036
37::2022::7.38
37::2034::14.354
37::2045::0.804
37::2109::5.597
37::2131::7.712
37::2169::108.144
37::2185::17.064
37::2199::50.228
37::2208::12.195
37::2211::27.253
37::2247::2.587
37::2283::121.212
37::2303::70.821
37::2308::3.236
37::2374::47.337
37::2384::47.619
37::2427::13.761
37::2463::22.9
37::2503::10.791
37::2525::5.681
37::2538::25.423
37::2545::25.862
37::2561::4.335
37::2571::10.101
37::2574::233.082
37::2585::8.51
37::2587::3.107
37::2598::2.249
37::2602::5.291
37::2627::3.22
37::2667::70.646
37::2693::44.247
37::2718::44.247
37::2729::15.06
37::2753::43.859
37::2782::35.398
37::2783::44.642
37::2788::23.696
37::2800::44.247
37::2810::44.247
37::2817::44.642
37::2821::3.448
37::2824::35.398
37::2848::43.859
37::2913::30.303
37::2941::48.543
37::2974::40.229
37::3025::16.216
37::3040::20.408
37::3072::6.369
37::3096::36.529
37::3135::71.611
37::3205::21.621
37::3207::15.306
37::3219::21.164
37::3243::15.384
37::3333::29.85
37::3347::16.574
37::3354::105.263
37::3396::13.377
37::3401::7.96
37::3418::20.304
37::3423::6.55
37::3494::38.216
37::3505::15.0
37::3550::69.767
37::3563::62.5
37::3569::26.086
37::3585::28.571
37::3607::54.545
37::3658::150.0
37::3680::27.027
37::3705::8.849
37::3708::4.769
37::3755::23.622
37::3769::13.157
37::3780::8.849
37::3791::34.334
37::3847::78.947
37::3861::19.047
37::3895::83.333
37::3924::63.157
37::3931::74.074
37::3952::45.977
37::3999::10.033
37::4035::32.258
37::4036::45.454
37::4055::23.809
37::4082::292.857
37::4096::23.437
37::4122::39.682
37::4123::93.023
37::4135::115.942
37::4196::76.923
37::4197::43.956
37::4239::33.333
37::4250::11.494
37::4297::440.86
37::4370::39.603
37::4402::189.189
37::4423::17.341
37::4440::13.574
37::4442::40.0
37::4454::41.666
37::4458::5.865
37::4476::30.927
37::4481::19.323
37::4509::18.691
37::4515::72.992
37::4519::400.778
37::4521::17.699
37::4531::6.0
37::4543::4.008
37::4557::384.615
37::4558::439.56
37::4559::244.047
37::4573::30.769
37::4586::10.989
37::4605::46.511
37::4606::6.896
37::4614::72.916
37::4619::25.974
37::4632::10.101
37::4640::4.494
37::4656::7.38
37::4658::300.411
37::4685::86.956
37::4691::0.619
37::4693::13.1
37::4698::212.478
37::4708::6.944
37::4709::7.462
37::4736::26.119
37::4750::19.607
37::4763::12.5
37::4808::6.622
37::4817::36.666
37::4840::19.704
37::4900::15.625
37::4958::10.554
37::5003::20.134
37::5006::1.832
37::5025::9.009
37::5047::17.341
37::5081::98.765
37::5083::24.691
37::5087::12.779
37::5100::16.736
37::5172::10.075
37::5204::11.135
37::5229::11.278
37::5251::55.288
37::5267::18.633
37::5291::543.035
37::5319::1.313
37::5326::48.192
37::5337::15.564
37::5351::19.704
37::5366::16.216
37::5367::127.557
37::5370::15.151
37::5375::19.736
37::5380::30.612
37::5384::5.714
37::5445::11.32
37::5451::36.144
37::5476::59.322
37::5500::4.962
37::5524::1.246
37::5539::30.973
37::5556::87.591
37::5653::190.476
37::5655::187.5
37::5665::36.144
37::5719::275.204
37::5721::48.387
37::5737::48.192
37::5756::142.857
37::5774::26.845
37::5775::40.0
37::5780::8.34
37::5793::21.897
37::5796::50.632
38::8::119.153
38::33::9.933
38::61::438.636
38::73::2.145
38::123::1.618
38::135::19.867
38::167::69.216
38::258::65.42
38::309::62.5
38::313::78.651
38::341::70.707
38::383::43.75
38::400::78.651
38::473::66.176
38::491::123.287
38::551::32.608
38::562::9.433
38::565::16.393
38::574::0.758
38::604::43.478
38::647::4.092
38::692::7.299
38::714::7.448
38::734::4.21
38::754::2.816
38::760::2.782
38::782::1.766
38::795::3.262
38::800::39.792
38::805::2.071
38::906::16.666
38::932::6.962
38::954::4.338
38::984::10.335
38::1032::867.515
38::1036::9.328
38::1097::20.408
38::1121::10.0
38::1162::23.076
38::1169::29.411
38::1175::16.666
38::1250::18.633
38::1253::22.222
38::1336::3.846
38::1352::3.826
38::1370::2.279
38::1453::9.596
38::1527::31.645
38::1578::37.629
38::1579::321.839
38::1616::2.806
38::1648::32.679
38::1667::32.679
38::1668::32.679
38::1748::4.484
38::1760::15.923
38::1806::17.571
38::1808::4.524
38::1815::6.578
38::1884::0.902
38::1895::16.676
38::1905::17.964
38::1907::63.829
38::1926::2.291
38::1960::5.535
38::1984::5.54
38::2015::4.228
38::2075::2.333
38::2099::0.688
38::2111::4.504
38::2153::9.146
38::2154::8.902
38::2209::2.125
38::2222::1.546
38::2329::4.446
38::2353::8.72
38::2379::37.383
38::2458::5.607
38::2524::5.917
38::2527::11.952
38::2538::21.739
38::2560::6.048
38::2568::25.477
38::2580::142.459
38::2588::9.367
38::2612::38.095
38::2624::2.479
38::2670::12.987
38::2682::106.628
38::2698::30.674
38::2707::30.487
38::2714::30.487
38::2737::30.674
38::2807::24.539
38::2815::30.487
38::2874::30.864
38::2876::31.847
38::2889::883.435
38::2891::628.048
38::2899::784.431
38::2912::7.731
38::2976::2.739
38::2978::8.639
38::2996::12.232
38::3000::284.679
38::3023::68.376
38::3042::56.603
38::3078::5.076
38::3087::10.822
38::3088::6.535
38::3098::2.014
38::3125::4.608
38::3131::14.778
38::3134::5.361
38::3192::20.0
38::3200::14.545
38::3210::150.442
38::3212::8.71
38::3214::33.613
38::3221::26.086
38::3258::100.0
38::3314::3.59
38::3323::45.871
38::3336::98.214
38::3399::17.278
38::3423::7.832
38::3447::32.786
38::3450::32.52
38::3455::32.52
38::3457::24.39
38::3540::41.095
38::3542::150.0
38::3549::42.253
38::3561::44.776
38::3573::56.603
38::3597::11.952
38::3605::51.724
38::3606::51.724
38::3646::18.181
38::3665::20.408
38::3675::28.846
38::3689::9.708
38::3701::26.315
38::3753::15.151
38::3757::83.333
38::3785::54.545
38::3803::98.765
38::3845::46.153
38::3857::1.359
38::3872::153.846
38::3886::9.95
38::3902::25.0
38::3903::325.227
38::3907::22.471
38::3920::105.263
38::3933::24.154
38::3937::12.41
38::3943::72.289
38::3960::3.412
38::3964::34.482
38::3975::34.482
38::3982::23.121
38::4024::140.562
38::4032::25.806
38::4119::8.547
38::4128::10.869
38::4147::7.832
38::4153::36.809
38::4155::104.166
38::4185::90.909
38::4192::150.684
38::4266::25.0
38::4273::71.428
38::4277::90.909
38::4296::27.322
38::4304::152.482
38::4319::193.236
38::4375::69.767
38::4413::25.316
38::4442::95.238
38::4451::71.428
38::4503::7.672
38::4504::17.094
38::4505::125.0
38::4517::40.268
38::4537::17.857
38::4541::156.25
38::4544::16.483
38::4586::14.925
38::4596::83.333
38::4648::18.75
38::4657::257.777
38::4668::24.193
38::4730::9.433
38::4736::28.925
38::4755::131.41
38::4759::15.503
38::4770::15.625
38::4772::125.628
38::4792::2.949
38::4794::5.235
38::4804::0.871
38::4845::21.739
38::4846::51.282
38::4849::10.61
38::4862::23.364
38::4915::11.627
38::4923::12.658
38::4954::1.097
38::5016::13.245
38::5017::11.834
38::5051::11.194
38::5054::11.976
38::5065::16.891
38::5079::19.801
38::5080::33.195
38::5084::22.222
38::5085::3.081
38::5101::4.662
38::5108::7.786
38::5110::1.538
38::5121::7.025
38::5141::1.106
38::5153::11.94
38::5200::13.237
38::5241::13.49
38::5250::13.114
38::5253::7.326
38::5299::64.516
38::5300::9.389
38::5307::2.152
38::5318::25.316
38::5326::95.238
38::5383::45.454
38::5401::96.774
38::5424::107.142
38::5437::34.965
38::5457::3.484
38::5481::101.123
38::5484::102.272
38::5485::3.701
38::5528::12.16
38::5561::16.607
38::5569::8.223
38::5579::98.36
38::5612::5.263
38::5648::35.714
38::5777::23.255
38::5792::17.543
39::21::13.888
39::23::14.218
39::29::5.154
39::41::4.119
39::107::7.662
39::142::10.101
39::182::14.102
39::191::13.227
39::204::5.78
39::231::78.651
39::236::61.946
39::238::0.685
39::246::30.567
39::250::70.0
39::261::78.651
39::274::0.684
39::277::56.0
39::316::78.651
39::359::72.916
39::381::77.777
39::383::76.923
39::447::81.081
39::482::126.76
39::507::63.758
39::520::18.957
39::613::3.401
39::615::16.216
39::643::467.181
39::661::4.175
39::663::5.296
39::686::2.998
39::692::5.39
39::693::5.102
39::707::4.123
39::746::2.032
39::807::4.132
39::814::4.5
39::826::3.072
39::839::2.533
39::862::2.192
39::917::10.0
39::959::20.547
39::983::53.824
39::988::12.779
39::1020::4.175
39::1044::14.534
39::1046::6.369
39::1082::6.048
39::1125::2.485
39::1137::14.084
39::1144::11.363
39::1203::7.117
39::1215::7.352
39::1241::20.689
39::1247::21.739
39::1253::22.388
39::1273::25.974
39::1318::7.117
39::1357::7.874
39::1365::29.629
39::1366::3.072
39::1371::25.477
39::1385::23.622
39::1396::24.137
39::1412::6.097
39::1430::84.388
39::1432::696.202
39::1447::15.424
39::1452::19.801
39::1472::8.368
39::1487::6.825
39::1490::218.091
39::1502::32.212
39::1530::6.578
39::1562::1.89
39::1577::321.839
39::1609::21.582
39::1614::8.403
39::1688::34.013
39::1743::476.51
39::1768::9.302
39::1792::11.194
39::1801::8.968
39::1807::10.84
39::1814::10.781
39::1826::10.0
39::1836::8.356
39::1857::12.422
39::1886::9.708
39::1895::6.733
39::1896::5.514
39::1917::18.633
39::1937::14.184
39::1939::10.638
39::1947::23.622
39::1980::7.067
39::1989::8.0
39::1994::20.547
39::2011::18.656
39::2031::11.627
39::2045::1.552
39::2052::35.714
39::2075::3.478
39::2079::52.631
39::2094::7.352
39::2107::9.433
39::2146::6.079
39::2161::27.118
39::2171::5.865
39::2222::1.466
39::2258::8.982
39::2284::9.049
39::2331::7.425
39::2339::11.976
39::2382::37.383
39::2391::33.195
39::2407::12.422
39::2430::8.356
39::2447::9.966
39::2514::10.563
39::2583::10.471
39::2605::4.076
39::2634::591.269
39::2671::6.514
39::2675::4.36
39::2685::5.39
39::2700::30.864
39::2745::30.303
39::2788::16.129
39::2800::30.864
39::2810::29.94
39::2812::30.864
39::2819::30.864
39::2861::30.674
39::2869::30.674
39::2876::32.051
39::2888::253.086
39::2929::21.582
39::3013::28.571
39::3020::34.188
39::3026::7.211
39::3074::11.73
39::3085::12.269
39::3103::8.547
39::3106::7.38
39::3131::15.424
39::3152::22.727
39::3217::11.695
39::3311::37.735
39::3322::25.423
39::3328::171.052
39::3330::48.387
39::3336::92.436
39::3350::45.454
39::3437::24.59
39::3534::34.482
39::3574::52.631
39::3602::71.428
39::3645::62.5
39::3646::22.727
39::3650::40.54
39::3697::120.0
39::3736::52.631
39::3793::98.765
39::3803::101.265
39::3819::5.714
39::3836::21.897
39::3839::14.492
39::3848::107.142
39::3849::30.075
39::3907::27.397
39::3914::31.746
39::3931::31.088
39::3932::36.363
39::3946::38.834
39::3972::76.923
39::3999::31.25
39::4047::43.859
39::4067::702.97
39::4096::17.441
39::4116::13.452
39::4156::3.964
39::4157::76.335
39::4175::757.575
39::4216::8.287
39::4251::48.192
39::4295::246.913
39::4321::227.777
39::4326::250.0
39::4328::71.428
39::4334::71.428
39::4337::47.058
39::4382::38.834
39::4409::212.765
39::4418::216.748
39::4440::22.222
39::4441::95.238
39::4445::69.767
39::4456::93.023
39::4458::25.0
39::4460::42.857
39::4488::295.454
39::4500::11.718
39::4518::43.478
39::4534::96.551
39::4573::31.007
39::4603::20.833
39::4606::22.471
39::4630::278.911
39::4632::13.297
39::4696::526.315
39::4736::66.037
39::4756::4.739
39::4770::23.809
39::4794::30.769
39::4797::37.5
39::4808::32.258
39::4842::31.25
39::4865::187.5
39::4887::35.294
39::4895::20.979
39::4940::104.166
39::4941::29.85
39::4951::128.205
39::4966::1.098
39::4973::76.433
39::5003::30.927
39::5028::269.23
39::5029::18.181
39::5037::46.153
39::5149::30.927
39::5152::7.836
39::5175::780.361
39::5195::5.988
39::5215::5.291
39::5261::21.739
39::5269::51.724
39::5290::117.647
39::5319::31.25
39::5349::16.26
39::5352::17.857
39::5435::37.593
39::5444::6.802
39::5509::8.064
39::5510::7.38
39::5524::2.902
39::5562::44.025
39::5570::34.482
39::5588::5.952
39::5591::18.404
39::5617::7.936
39::5666::93.023
39::5696::81.081
39::5722::41.095
39::5726::16.129
39::5746::250.0
39::5760::12.145
39::5771::32.786
39::5777::44.117
39::5813::24.844
40::12::1.568
40::34::3.5
40::61::398.485
40::90::24.59
40::104::5.494
40::113::13.289
40::129::36.144
40::160::2.782
40::172::9.913
40::208::8.13
40::220::64.814
40::225::97.222
40::295::12.411
40::320::0.657
40::334::93.333
40::402::0.601
40::405::0.604
40::459::128.571
40::476::64.748
40::513::16.853
40::515::46.153
40::563::12.345
40::578::8.45
40::584::16.216
40::611::11.99
40::637::312.02
40::647::3.61
40::682::1.449
40::687::5.83
40::730::4.716
40::751::11.194
40::804::3.484
40::817::1.03
40::842::7.259
40::863::0.48
40::913::3.245
40::914::10.989
40::919::7.49
40::949::3.584
40::991::15.463
40::1012::4.651
40::1017::7.662
40::1025::9.9
40::1049::2.181
40::1089::0.327
40::1125::2.581
40::1128::88.145
40::1137::22.222
40::1139::20.667
40::1157::3.994
40::1181::21.978
40::1184::7.272
40::1195::11.194
40::1210::10.791
40::1227::53.254
40::1251::13.574
40::1257::7.633
40::1280::328.869
40::1300::362.244
40::1301::8.0
40::1356::1.216
40::1373::20.202
40::1374::20.0
40::1397::106.719
40::1422::0.928
40::1492::21.276
40::1501::13.698
40::1524::0.3
40::1553::0.463
40::1560::5.082
40::1562::1.257
40::1575::1.519
40::1581::14.45
40::1587::172.804
40::1597::9.238
40::1608::6.269
40::1670::35.211
40::1684::38.167
40::1705::446.969
40::1745::88.043
40::1760::20.92
40::1767::2.055
40::1808::12.295
40::1816::48.969
40::1820::105.105
40::1826::0.918
40::1832::69.565
40::1846::11.363
40::1871::7.136
40::1876::3.314
40::1884::0.691
40::1904::3.35
40::1967::34.09
40::2000::11.834
40::2005::9.569
40::2044::1.151
40::2076::2.188
40::2079::39.473
40::2087::12.448
40::2099::1.146
40::2108::12.048
40::2109::13.953
40::2126::135.265
40::2157::8.595
40::2175::16.528
40::2178::1.828
40::2190::15.046
40::2207::3.257
40::2209::7.272
40::2218::9.259
40::2220::28.806
40::2245::1.665
40::2274::12.82
40::2307::14.705
40::2331::6.593
40::2354::9.74
40::2363::5.649
40::2369::2.048
40::2430::9.375
40::2432::9.584
40::2491::8.888
40::2532::1.865
40::2536::12.875
40::2549::4.103
40::2553::27.272
40::2561::15.0
40::2574::258.872
40::2599::2.971
40::2634::827.777
40::2674::24.475
40::2734::45.871
40::2765::36.036
40::2772::37.037
40::2805::45.871
40::2820::45.871
40::2822::7.974
40::2823::37.037
40::2871::46.296
40::2878::6.861
40::2935::43.103
40::2952::22.522
40::3003::12.987
40::3010::6.514
40::3022::59.21
40::3024::15.544
40::3028::93.424
40::3047::2.643
40::3101::10.416
40::3147::23.255
40::3173::24.793
40::3222::6.4
40::3246::100.0
40::3326::34.285
40::3395::17.094
40::3397::17.777
40::3416::9.09
40::3420::6.607
40::3447::20.202
40::3507::27.777
40::3510::10.869
40::3518::35.294
40::3536::42.857
40::3608::19.354
40::3629::300.0
40::3640::56.603
40::3665::14.778
40::3713::772.972
40::3722::621.212
40::3738::46.875
40::3745::18.633
40::3767::0.976
40::3782::9.09
40::3814::133.333
40::3845::1.618
40::3854::35.714
40::3863::25.641
40::3885::20.408
40::3907::33.333
40::3912::3.48
40::3915::31.578
40::3930::90.909
40::3941::205.128
40::3948::60.606
40::3968::79.207
40::4004::39.883
40::4012::17.647
40::4013::15.151
40::4054::3.012
40::4069::17.094
40::4080::38.461
40::4093::51.724
40::4161::79.47
40::4173::58.823
40::4175::417.827
40::4185::41.666
40::4188::16.574
40::4216::1.773
40::4243::38.461
40::4251::26.143
40::4253::25.806
40::4336::754.716
40::4342::52.631
40::4361::25.157
40::4374::50.632
40::4401::25.21
40::4411::14.084
40::4420::37.5
40::4490::10.204
40::4512::86.956
40::4544::18.292
40::4545::37.5
40::4576::170.0
40::4589::35.294
40::4620::29.411
40::4636::20.618
40::4655::57.971
40::4700::19.801
40::4711::15.267
40::4779::26.548
40::4806::20.833
40::4819::10.799
40::4830::3.912
40::4832::9.615
40::4837::11.695
40::4850::27.777
40::4854::14.545
40::4860::58.139
40::4915::52.631
40::4964::46.875
40::5014::9.404
40::5033::10.695
40::5053::13.761
40::5067::17.391
40::5073::133.858
40::5101::5.012
40::5102::37.735
40::5116::17.391
40::5170::11.152
40::5182::4.484
40::5196::12.552
40::5226::8.021
40::5244::550.868
40::5252::94.155
40::5275::0.18
40::5291::732.067
40::5292::29.702
40::5314::45.045
40::5373::33.333
40::5375::31.25
40::5384::9.756
40::5403::87.591
40::5437::39.062
40::5453::16.949
40::5459::6.016
40::5587::4.184
40::5634::19.23
40::5707::706.422
40::5715::759.398
40::5726::15.527
40::5746::68.181
40::5750::25.477
40::5766::25.641
40::5786::71.428
40::5802::76.923
41::16::1.518
41::20::12.396
41::28::11.494
41::30::9.493
41::36::10.714
41::52::6.6
41::60::7.843
41::67::0.078
41::70::2.016
41::73::4.016
41::87::12.931
41::115::0.915
41::117::5.839
41::119::13.333
41::149::2.12
41::224::125.0
41::235::12.544
41::241::72.164
41::291::33.175
41::302::104.651
41::327::14.373
41::351::111.111
41::353::98.591
41::386::8.849
41::395::98.591
41::405::0.617
41::413::0.642
41::431::0.604
41::535::142.857
41::544::96.774
41::549::394.0
41::582::17.441
41::589::14.285
41::592::125.0
41::622::7.604
41::629::578.847
41::642::1.449
41::646::26.666
41::678::4.115
41::691::2.857
41::708::3.861
41::714::9.389
41::716::13.245
41::719::3.883
41::723::3.992
41::751::10.752
41::756::0.594
41::767::1.039
41::777::3.724
41::789::2.788
41::898::10.033
41::923::278.453
41::945::14.184
41::986::4.694
41::1008::11.428
41::1011::36.458
41::1023::13.559
41::1091::3.851
41::1094::35.294
41::1129::32.0
41::1133::11.173
41::1147::16.216
41::1151::19.48
41::1182::17.341
41::1199::24.242
41::1211::19.867
41::1216::7.109
41::1232::49.723
41::1257::9.975
41::1294::430.769
41::1304::8.163
41::1307::13.698
41::1321::18.264
41::1361::18.348
41::1373::20.202
41::1377::85.47
41::1378::68.965
41::1394::112.275
41::1396::32.332
41::1415::3.436
41::1436::19.417
41::1437::25.641
41::1449::51.724
41::1458::749.185
41::1470::8.163
41::1487::9.216
41::1500::9.463
41::1501::13.245
41::1502::20.947
41::1548::3.262
41::1569::147.058
41::1613::5.167
41::1618::19.354
41::1624::44.025
41::1633::50.552
41::1638::38.461
41::1652::38.167
41::1664::30.534
41::1761::166.666
41::1777::15.564
41::1802::12.145
41::1817::12.295
41::1831::11.764
41::1844::5.665
41::1896::6.622
41::1920::9.646
41::1945::14.084
41::1964::126.353
41::2004::2.219
41::2101::5.509
41::2104::50.228
41::2149::1.725
41::2196::0.231
41::2207::15.625
41::2218::12.345
41::2219::6.276
41::2227::28.301
41::2243::0.873
41::2304::0.204
41::2438::11.955
41::2441::5.597
41::2442::5.025
41::2523::18.691
41::2542::5.964
41::2563::26.548
41::2591::109.979
41::2594::1.675
41::2607::0.191
41::2635::175.141
41::2645::109.51
41::2646::12.158
41::2673::44.088
41::2739::41.666
41::2750::46.296
41::2788::23.474
41::2856::46.296
41::2870::46.296
41::2912::32.608
41::2927::36.144
41::2960::35.714
41::2964::49.382
41::3010::51.948
41::3031::1.975
41::3086::3.671
41::3118::16.393
41::3120::5.891
41::3146::30.075
41::3148::21.428
41::3151::27.777
41::3172::36.585
41::3177::19.23
41::3193::37.593
41::3196::23.076
41::3198::22.388
41::3252::72.809
41::3326::32.608
41::3390::9.756
41::3410::7.025
41::3412::6.944
41::3415::6.88
41::3442::15.151
41::3507::26.785
41::3529::9.433
41::3541::60.0
41::3545::58.823
41::3560::71.428
41::3562::83.333
41::3584::41.095
41::3591::75.0
41::3637::12.5
41::3645::46.153
41::3646::71.428
41::3652::28.301
41::3682::16.759
41::3690::176.47
41::3729::37.037
41::3735::17.751
41::3748::176.47
41::3770::33.707
41::3778::35.294
41::3815::333.333
41::3895::250.0
41::4022::22.988
41::4038::18.867
41::4046::27.027
41::4061::941.176
41::4089::461.538
41::4110::68.965
41::4171::28.301
41::4196::62.5
41::4199::53.571
41::4209::38.461
41::4211::23.255
41::4229::35.087
41::4231::23.809
41::4245::51.282
41::4264::38.461
41::4272::50.632
41::4283::50.632
41::4328::38.961
41::4355::58.823
41::4393::50.632
41::4420::38.961
41::4423::19.108
41::4432::47.619
41::4453::37.974
41::4463::51.282
41::4512::95.238
41::4524::36.363
41::4562::16.304
41::4581::21.276
41::4601::45.454
41::4635::142.857
41::4648::52.631
41::4649::13.698
41::4674::36.036
41::4702::20.942
41::4711::16.0
41::4724::7.751
41::4739::16.304
41::4752::19.323
41::4775::28.846
41::4781::22.222
41::4794::25.974
41::4810::11.695
41::4828::0.133
41::4855::27.027
41::4861::28.037
41::4900::18.018
41::4924::15.503
41::4949::26.315
41::4961::6.666
41::4967::32.258
41::4974::129.032
41::4992::21.582
41::5032::19.417
41::5055::5.928
41::5132::5.464
41::5152::9.107
41::5170::10.752
41::5255::20.202
41::5267::15.151
41::5295::10.416
41::5395::103.448
41::5409::44.117
41::5420::21.39
41::5461::97.222
41::5462::64.285
41::5504::4.0
41::5508::5.05
41::5543::12.138
41::5548::61.403
41::5561::60.344
41::5582::6.696
41::5595::59.829
41::5627::8.385
41::5633::29.585
41::5644::44.444
41::5645::68.181
41::5659::38.461
41::5663::37.974
41::5692::247.588
41::5697::237.654
41::5716::8.196
41::5718::8.474
41::5741::200.0
41::5747::57.692
41::5767::68.181
41::5778::56.338
42::7::3.401
42::56::10.899
42::57::7.92
42::69::5.199
42::116::8.264
42::131::23.622
42::158::1.269
42::161::8.108
42::175::6.787
42::195::31.472
42::196::5.905
42::197::5.253
42::206::4.668
42::217::4.048
42::253::98.591
42::254::97.222
42::295::9.259
42::308::98.591
42::326::0.706
42::346::58.333
42::397::0.635
42::410::15.555
42::412::10.432
42::416::98.591
42::444::0.674
42::477::130.434
42::526::17.341
42::530::27.777
42::533::45.454
42::553::111.111
42::598::20.833
42::608::34.21
42::629::762.437
42::650::7.575
42::662::14.545
42::664::16.025
42::675::3.811
42::693::5.847
42::697::3.937
42::702::5.847
42::708::2.565
42::711::9.276
42::716::12.048
42::754::1.581
42::762::14.603
42::771::3.3
42::775::11.764
42::780::3.076
42::796::4.889
42::804::2.574
42::844::1.093
42::847::3.095
42::901::18.518
42::920::124.223
42::926::11.07
42::944::5.163
42::986::2.604
42::996::123.795
42::1015::7.025
42::1113::10.928
42::1120::13.201
42::1137::22.222
42::1138::5.665
42::1144::16.666
42::1150::20.202
42::1160::55.172
42::1169::46.728
42::1195::5.66
42::1207::6.944
42::1275::142.284
42::1300::696.078
42::1304::5.617
42::1328::32.52
42::1339::41.237
42::1341::10.452
42::1357::4.291
42::1365::33.898
42::1366::2.797
42::1402::8.163
42::1406::5.39
42::1439::10.443
42::1445::4.347
42::1476::1.644
42::1494::12.903
42::1511::3.735
42::1518::3.929
42::1571::52.631
42::1582::138.592
42::1594::18.957
42::1601::4.092
42::1618::19.108
42::1640::38.461
42::1669::38.167
42::1671::38.461
42::1684::37.878
42::1685::37.878
42::1692::37.878
42::1696::36.496
42::1712::609.022
42::1727::446.969
42::1755::29.197
42::1759::8.298
42::1760::20.408
42::1765::7.425
42::1770::5.66
42::1775::16.597
42::1781::17.857
42::1794::24.59
42::1801::8.13
42::1864::18.867
42::1902::9.287
42::1939::17.241
42::1989::6.207
42::1990::13.303
42::2023::8.902
42::2036::89.171
42::2105::12.968
42::2139::8.426
42::2143::8.645
42::2160::10.723
42::2179::16.949
42::2200::184.21
42::2201::85.47
42::2205::11.56
42::2276::119.351
42::2277::841.772
42::2303::73.529
42::2349::4.032
42::2353::10.791
42::2368::5.216
42::2374::43.01
42::2377::46.242
42::2382::45.714
42::2383::46.242
42::2403::5.917
42::2429::47.516
42::2453::125.0
42::2485::35.634
42::2489::141.592
42::2555::2.257
42::2562::2.788
42::2564::422.68
42::2580::131.822
42::2582::7.575
42::2709::45.454
42::2716::45.454
42::2730::45.454
42::2735::36.363
42::2773::48.076
42::2815::45.454
42::2818::45.871
42::2822::44.247
42::2830::45.454
42::2856::46.296
42::2904::705.882
42::2933::14.705
42::2981::21.978
42::3016::41.237
42::3032::23.904
42::3035::11.331
42::3067::12.261
42::3070::7.547
42::3129::129.87
42::3166::28.571
42::3171::30.769
42::3173::19.23
42::3177::21.739
42::3184::21.739
42::3209::45.454
42::3216::27.027
42::3249::104.651
42::3328::124.6
42::3350::28.089
42::3423::6.756
42::3447::20.1
42::3459::15.075
42::3520::34.09
42::3526::38.961
42::3549::73.17
42::3558::76.923
42::3582::13.1
42::3658::100.0
42::3680::9.677
42::3690::272.727
42::3724::8.823
42::3729::24.39
42::3745::12.658
42::3829::12.987
42::3845::23.255
42::3875::166.666
42::3879::5.405
42::3888::18.433
42::3894::43.01
42::3895::125.0
42::3907::43.478
42::3937::19.771
42::3975::24.691
42::4008::47.619
42::4041::11.194
42::4045::3.78
42::4058::313.725
42::4073::43.103
42::4081::11.811
42::4101::9.523
42::4116::90.909
42::4119::10.989
42::4126::18.957
42::4134::43.478
42::4242::50.632
42::4251::17.467
42::4279::36.585
42::4300::292.857
42::4301::284.722
42::4314::415.841
42::4346::32.608
42::4409::19.047
42::4421::47.619
42::4423::18.987
42::4434::24.539
42::4442::51.282
42::4477::7.874
42::4522::187.5
42::4589::61.224
42::4592::83.333
42::4627::16.666
42::4649::14.634
42::4665::22.471
42::4678::42.372
42::4684::66.066
42::4716::41.237
42::4736::38.674
42::4739::10.135
42::4751::13.029
42::4770::90.909
42::4786::17.857
42::4812::54.945
42::4881::10.101
42::4888::182.692
42::4917::12.345
42::4993::16.46
42::5012::15.748
42::5064::17.857
42::5083::23.529
42::5084::36.363
42::5091::14.925
42::5125::3.355
42::5130::4.14
42::5139::16.528
42::5158::2.557
42::5161::2.801
42::5184::142.58
42::5192::172.68
42::5219::50.89
42::5220::7.407
42::5234::3.597
42::5263::25.423
42::5269::38.461
42::5347::109.004
42::5366::37.5
42::5376::33.333
42::5401::69.444
42::5406::9.433
42::5455::35.294
42::5488::138.461
42::5524::2.4
42::5533::63.063
42::5537::62.5
42::5561::40.579
42::5628::20.408
42::5636::33.783
42::5642::166.666
42::5655::250.0
42::5662::38.461
42::5675::26.315
42::5699::76.923
42::5719::795.275
42::5735::26.845
42::5781::26.315
42::5784::52.238
42::5796::48.78
42::5809::13.953
43::14::9.992
43::19::4.195
43::42::0.983
43::59::3.115
43::61::333.333
43::74::24.59
43::130::8.333
43::167::77.709
43::171::232.835
43::187::23.684
43::213::20.979
43::240::60.344
43::260::60.344
43::266::41.176
43::283::60.344
43::289::60.344
43::335::60.344
43::359::59.829
43::420::10.463
43::449::76.923
43::497::59.21
43::516::127.659
43::521::22.556
43::533::48.387
43::580::49.18
43::584::16.574
43::590::17.964
43::625::8.13
43::706::2.58
43::752::2.853
43::791::12.048
43::805::3.456
43::821::8.888
43::829::1.426
43::833::1.17
43::907::20.134
43::912::47.043
43::915::23.437
43::932::7.246
43::938::8.51
43::951::7.168
43::969::4.454
43::975::14.492
43::1013::4.184
43::1017::4.514
43::1024::11.695
43::1046::5.194
43::1116::10.582
43::1128::83.333
43::1137::20.618
43::1157::32.608
43::1185::13.84
43::1193::5.649
43::1200::4.444
43::1229::47.368
43::1243::6.593
43::1272::8.264
43::1284::543.689
43::1315::2.688
43::1320::3.454
43::1341::9.433
43::1391::6.711
43::1395::197.889
43::1400::16.897
43::1416::5.449
43::1451::18.348
43::1489::5.763
43::1532::8.683
43::1557::8.451
43::1576::78.125
43::1604::16.853
43::1627::6.443
43::1661::37.593
43::1675::37.593
43::1718::425.373
43::1724::609.022
43::1727::443.609
43::1754::3.529
43::1799::25.862
43::1805::8.316
43::1821::5.859
43::1826::5.586
43::1837::6.329
43::1848::9.685
43::1855::7.407
43::1868::4.807
43::1873::7.319
43::1880::15.075
43::1899::5.555
43::1911::2.035
43::1919::13.698
43::2015::5.494
43::2022::7.168
43::2028::7.117
43::2050::5.576
43::2082::3.861
43::2114::5.952
43::2151::1.207
43::2177::16.528
43::2195::6.465
43::2200::152.173
43::2213::6.593
43::2245::5.308
43::2283::115.942
43::2338::295.019
43::2358::5.291
43::2381::44.198
43::2391::44.444
43::2446::10.288
43::2451::6.578
43::2493::6.622
43::2518::3.169
43::2545::27.522
43::2548::6.097
43::2577::5.813
43::2584::2.301
43::2651::1.955
43::2696::34.782
43::2718::43.478
43::2735::34.782
43::2779::34.782
43::2805::43.859
43::2884::137.466
43::2964::47.619
43::2971::12.931
43::2986::18.099
43::3154::28.368
43::3173::21.428
43::3186::18.867
43::3189::18.181
43::3212::8.591
43::3224::27.21
43::3227::21.276
43::3235::20.833
43::3236::43.478
43::3247::21.739
43::3345::112.121
43::3355::781.25
43::3365::36.144
43::3393::17.241
43::3425::8.247
43::3431::11.299
43::3435::12.121
43::3455::17.937
43::3492::21.052
43::3507::18.292
43::3513::43.478
43::3517::29.702
43::3522::19.48
43::3526::35.714
43::3543::56.603
43::3544::19.354
43::3630::800.0
43::3663::54.545
43::3687::2.626
43::3722::539.473
43::3737::8.174
43::3749::272.727
43::3764::68.181
43::3806::83.333
43::3857::6.535
43::3874::146.341
43::3923::135.593
43::3925::77.777
43::3958::74.074
43::3975::20.833
43::4028::22.222
43::4039::22.099
43::4056::8.403
43::4154::21.929
43::4193::111.111
43::4195::21.276
43::4219::41.095
43::4223::21.052
43::4260::40.54
43::4263::20.408
43::4277::54.794
43::4299::353.448
43::4357::22.857
43::4358::41.666
43::4370::41.666
43::4444::54.794
43::4472::40.54
43::4482::35.714
43::4490::3.764
43::4499::14.018
43::4503::31.914
43::4562::20.134
43::4586::10.582
43::4587::35.714
43::4612::7.425
43::4615::4.329
43::4616::35.714
43::4630::366.071
43::4794::2.063
43::4842::6.637
43::4875::35.398
43::4920::9.836
43::4927::6.564
43::4996::9.578
43::5042::30.769
43::5052::23.809
43::5069::61.068
43::5090::129.032
43::5121::8.219
43::5144::145.901
43::5163::8.077
43::5177::31.065
43::5209::13.888
43::5243::5.208
43::5278::18.181
43::5279::16.736
43::5280::35.398
43::5291::494.301
43::5324::8.733
43::5355::128.571
43::5363::14.669
43::5371::44.444
43::5394::17.441
43::5418::11.494
43::5426::3.61
43::5436::10.101
43::5443::5.97
43::5446::11.627
43::5466::77.586
43::5472::77.586
43::5486::60.0
43::5493::68.181
43::5517::2.012
43::5545::58.333
43::5562::38.888
43::5611::3.311
43::5618::2.361
43::5633::32.894
43::5634::20.833
43::5640::150.943
43::5673::36.585
43::5761::10.81
43::5770::14.354
43::5786::37.383
43::5825::45.454
44::13::26.503
44::41::0.523
44::50::2.59
44::98::1.893
44::99::1.799
44::151::0.963
44::207::6.535
44::212::21.276
44::264::68.627
44::334::68.627
44::383::69.306
44::390::68.627
44::399::46.979
44::456::0.701
44::474::142.857
44::515::37.974
44::531::44.776
44::540::52.631
44::541::78.947
44::600::12.158
44::607::18.292
44::630::117.46
44::651::6.779
44::661::7.067
44::675::5.263
44::677::7.407
44::681::2.828
44::718::3.571
44::731::3.225
44::737::13.108
44::739::5.424
44::787::6.033
44::789::6.666
44::805::5.008
44::833::2.076
44::853::6.968
44::861::4.683
44::903::24.324
44::907::19.48
44::919::8.928
44::920::149.253
44::944::8.72
44::954::9.756
44::970::8.733
44::981::9.523
44::995::124.999
44::1031::13.215
44::1045::15.325
44::1093::104.166
44::1099::104.166
44::1120::12.422
44::1153::25.28
44::1192::10.695
44::1203::9.803
44::1235::53.254
44::1244::24.59
44::1254::17.094
44::1281::306.93
44::1300::710.0
44::1303::15.544
44::1345::18.957
44::1348::30.534
44::1363::504.297
44::1410::6.06
44::1412::5.347
44::1450::12.987
44::1452::24.896
44::1480::11.013
44::1497::1.915
44::1514::24.0
44::1560::2.116
44::1577::373.333
44::1585::4.95
44::1603::19.48
44::1615::18.867
44::1664::8.888
44::1666::39.682
44::1683::31.746
44::1694::38.759
44::1715::563.492
44::1721::476.19
44::1766::263.486
44::1770::5.928
44::1771::16.0
44::1797::30.769
44::1798::3.992
44::1801::7.936
44::1807::7.246
44::1811::7.421
44::1825::5.141
44::1832::36.253
44::1851::1.652
44::1863::14.15
44::1877::11.111
44::1908::37.037
44::1936::14.423
44::1965::9.523
44::2023::7.481
44::2028::6.849
44::2054::2.388
44::2060::863.328
44::2070::8.62
44::2094::8.875
44::2099::0.813
44::2121::5.405
44::2128::13.574
44::2211::27.718
44::2260::5.312
44::2263::322.067
44::2278::6.92
44::2279::648.459
44::2300::5.509
44::2310::1.203
44::2358::5.042
44::2404::22.556
44::2413::42.735
44::2426::36.101
44::2436::5.758
44::2463::23.622
44::2465::21.582
44::2472::118.518
44::2483::104.477
44::2484::207.407
44::2496::9.56
44::2501::124.031
44::2530::7.968
44::2551::7.556
44::2598::1.563
44::2600::2.61
44::2648::11.527
44::2660::2.663
44::2677::13.761
44::2678::56.547
44::2687::0.958
44::2701::39.062
44::2714::39.682
44::2738::39.682
44::2746::38.759
44::2771::39.682
44::2832::39.682
44::2851::31.496
44::2920::3.861
44::2932::14.534
44::2944::94.117
44::2950::30.769
44::2965::32.967
44::2983::17.241
44::3034::2.29
44::3071::11.037
44::3073::11.363
44::3100::188.79
44::3106::5.025
44::3120::6.993
44::3122::12.437
44::3126::13.793
44::3131::17.964
44::3155::60.15
44::3172::44.117
44::3186::21.126
44::3232::22.222
44::3251::4.065
44::3397::17.857
44::3409::2.354
44::3433::1.78
44::3441::14.778
44::3448::14.705
44::3456::14.778
44::3496::13.888
44::3517::36.144
44::3542::58.823
44::3558::93.75
44::3598::111.111
44::3610::57.692
44::3621::37.5
44::3629::500.0
44::3641::62.5
44::3699::16.759
44::3728::107.142
44::3765::18.987
44::3778::41.666
44::3790::28.368
44::3817::24.875
44::3835::39.215
44::3854::39.473
44::3886::10.05
44::3896::60.606
44::3958::96.774
44::3977::27.397
44::4052::23.255
44::4134::72.727
44::4135::114.285
44::4165::24.922
44::4207::11.235
44::4224::13.745
44::4248::53.333
44::4250::10.344
44::4268::52.631
44::4271::15.209
44::4277::53.333
44::4301::47.072
44::4313::64.873
44::4314::71.428
44::4349::2.777
44::4368::272.727
44::4390::17.045
44::4398::40.0
44::4401::7.168
44::4414::40.0
44::4445::40.0
44::4511::18.181
44::4514::33.333
44::4517::54.545
44::4544::8.595
44::4576::84.577
44::4590::10.101
44::4598::11.661
44::4609::76.923
44::4613::1.181
44::4643::13.888
44::4660::10.204
44::4661::20.833
44::4684::59.945
44::4720::53.571
44::4734::2.178
44::4749::11.278
44::4776::964.743
44::4792::3.134
44::4815::15.228
44::4817::27.16
44::4818::10.791
44::4825::11.498
44::4848::7.142
44::4865::0.367
44::4871::16.129
44::4896::94.955
44::4903::140.0
44::4914::24.39
44::4920::12.711
44::4927::10.452
44::4966::7.299
44::4973::117.647
44::4987::14.184
44::5009::4.819
44::5014::2.824
44::5029::6.535
44::5064::12.396
44::5094::28.846
44::5105::19.607
44::5142::8.791
44::5166::13.916
44::5211::11.673
44::5229::3.201
44::5243::5.424
44::5248::21.428
44::5251::44.834
44::5255::7.246
44::5431::27.95
44::5435::57.471
44::5453::1.224
44::5464::89.108
44::5503::6.6
44::5554::12.072
44::5576::10.309
44::5587::2.631
44::5595::7.518
44::5596::52.631
44::5600::20.408
44::5608::2.118
44::5613::4.662
44::5621::22.9
44::5677::5.108
44::5682::1.012
44::5684::314.285
44::5696::9.677
44::5708::6.0
44::5713::305.555
44::5720::310.483
44::5727::11.904
44::5728::14.925
44::5748::158.478
44::5776::26.666
44::5796::38.095
44::5798::1.011
45::32::8.31
45::65::3.363
45::84::3.811
45::109::7.968
45::112::23.622
45::130::4.918
45::151::6.342
45::164::7.159
45::167::85.585
45::173::11.56
45::221::51.851
45::226::0.639
45::238::0.65
45::285::68.627
45::310::68.627
45::317::69.306
45::329::68.627
45::410::18.087
45::412::10.954
45::421::0.651
45::453::0.701
45::458::75.0
45::524::12.711
45::530::20.27
45::563::13.157
45::570::2.389
45::577::24.793
45::616::52.464
45::652::6.289
45::668::14.084
45::764::0.745
45::774::0.296
45::777::1.635
45::817::0.175
45::819::1.39
45::821::8.608
45::833::0.517
45::841::0.604
45::855::5.147
45::941::8.547
45::1000::6.185
45::1011::23.333
45::1020::6.329
45::1108::3.144
45::1111::12.195
45::1112::12.383
45::1125::2.551
45::1158::57.971
45::1162::35.294
45::1182::9.259
45::1208::11.538
45::1256::250.0
45::1264::30.927
45::1266::30.612
45::1295::594.059
45::1315::4.065
45::1343::21.052
45::1441::109.809
45::1453::11.086
45::1488::5.934
45::1506::8.992
45::1533::490.552
45::1550::0.573
45::1551::3.478
45::1580::8.81
45::1583::3.42
45::1619::9.259
45::1639::39.37
45::1647::39.37
45::1657::39.682
45::1671::40.0
45::1698::39.37
45::1718::456.0
45::1776::26.143
45::1792::12.658
45::1795::52.631
45::1797::30.769
45::1803::16.26
45::1834::8.658
45::1845::7.556
45::1863::11.406
45::1878::8.379
45::1936::14.492
45::1951::29.411
45::1989::7.824
45::2074::24.793
45::2077::19.108
45::2080::25.641
45::2096::9.685
45::2105::23.936
45::2162::24.169
45::2171::7.518
45::2172::331.914
45::2175::16.806
45::2193::8.746
45::2199::60.941
45::2219::6.237
45::2264::12.269
45::2265::6.802
45::2268::13.513
45::2295::11.235
45::2310::1.659
45::2333::13.043
45::2417::10.344
45::2435::11.45
45::2436::10.452
45::2452::6.983
45::2468::11.363
45::2497::17.241
45::2508::29.197
45::2535::8.032
45::2580::173.559
45::2585::8.547
45::2625::10.504
45::2632::463.483
45::2645::119.873
45::2647::0.746
45::2653::13.071
45::2659::8.908
45::2664::65.864
45::2682::168.224
45::2691::40.0
45::2693::40.0
45::2709::40.0
45::2716::40.0
45::2722::39.682
45::2749::40.0
45::2774::38.167
45::2815::40.0
45::2830::40.0
45::2832::39.682
45::2838::40.0
45::2842::39.682
45::2844::32.0
45::2857::39.682
45::2860::32.0
45::2871::39.37
45::2873::31.746
45::2878::17.467
45::2908::330.645
45::2932::21.739
45::2963::30.612
45::2981::17.857
45::2997::13.84
45::3011::15.384
45::3019::5.263
45::3053::17.543
45::3093::167.173
45::3099::359.55
45::3110::15.384
45::3111::17.156
45::3115::4.032
45::3117::9.009
45::3132::32.258
45::3134::11.56
45::3140::6.681
45::3142::15.873
45::3150::34.782
45::3155::59.259
45::3162::29.197
45::3187::26.315
45::3191::6.315
45::3218::25.862
45::3229::52.173
45::3322::17.441
45::3335::17.543
45::3346::17.543
45::3448::7.978
45::3451::19.704
45::3489::9.216
45::3523::103.448
45::3532::54.545
45::3541::57.692
45::3587::166.666
45::3590::65.217
45::3622::37.5
45::3639::63.829
45::3647::375.0
45::3678::5.976
45::3697::30.612
45::3777::21.276
45::3803::53.333
45::3806::52.98
45::3871::90.909
45::3900::390.243
45::3933::15.772
45::3958::78.947
45::3969::80.808
45::3972::41.916
45::4021::25.974
45::4053::22.471
45::4062::8.31
45::4092::31.914
45::4159::47.619
45::4171::19.23
45::4181::83.333
45::4193::132.53
45::4216::4.01
45::4234::861.751
45::4251::25.974
45::4256::21.428
45::4260::39.473
45::4270::13.986
45::4273::39.473
45::4291::45.454
45::4331::53.333
45::4353::43.478
45::4370::88.888
45::4378::12.82
45::4441::53.333
45::4500::9.677
45::4507::166.666
45::4547::29.85
45::4579::769.23
45::4582::13.274
45::4675::19.23
45::4691::9.375
45::4700::25.974
45::4740::272.727
45::4770::62.5
45::4782::74.074
45::4802::18.018
45::4877::33.898
45::4910::35.714
45::4923::49.18
45::4925::25.974
45::4929::6.849
45::4964::69.767
45::4967::37.037
45::4977::4.016
45::4996::13.966
45::5031::12.578
45::5041::19.354
45::5090::178.343
45::5111::9.273
45::5139::15.873
45::5151::23.255
45::5188::2.23
45::5214::8.695
45::5238::10.174
45::5239::6.097
45::5251::50.108
45::5291::217.146
45::5294::30.927
45::5302::19.047
45::5330::19.354
45::5336::19.354
45::5437::31.446
45::5438::54.545
45::5446::11.583
45::5489::18.306
45::5499::2.832
45::5523::3.154
45::5524::0.839
45::5540::54.687
45::5544::5.662
45::5600::20.576
45::5602::40.0
45::5610::27.027
45::5614::4.901
45::5624::24.59
45::5637::114.285
45::5648::24.193
45::5662::37.974
45::5686::1.156
45::5704::229.946
45::5708::5.597
45::5723::81.081
45::5736::25.806
45::5742::3.283
45::5754::28.985
45::5787::8.403
45::5798::1.034
45::5802::0.874
46::48::26.2
46::57::7.648
46::90::18.633
46::104::4.123
46::135::20.833
46::146::8.797
46::172::9.626
46::218::131.824
46::220::75.268
46::246::76.923
46::263::76.086
46::285::44.871
46::311::96.774
46::340::76.923
46::364::76.086
46::374::76.086
46::410::8.717
46::414::0.636
46::490::121.621
46::505::63.829
46::558::132.352
46::560::31.496
46::577::27.777
46::639::239.13
46::653::8.968
46::656::9.174
46::668::12.738
46::673::2.516
46::720::9.009
46::759::9.259
46::761::21.321
46::823::2.45
46::831::1.27
46::834::3.929
46::840::6.864
46::922::97.799
46::925::98.404
46::946::12.232
46::966::0.556
46::997::266.187
46::1014::271.347
46::1016::7.211
46::1033::27.027
46::1035::3.189
46::1094::22.388
46::1131::8.791
46::1134::15.625
46::1143::12.82
46::1159::1.926
46::1163::4.571
46::1173::8.281
46::1190::7.434
46::1199::9.569
46::1227::37.5
46::1239::4.576
46::1247::20.0
46::1256::69.767
46::1260::4.126
46::1265::3.115
46::1274::25.806
46::1294::399.999
46::1317::3.984
46::1322::45.161
46::1355::20.979
46::1381::4.048
46::1404::2.07
46::1444::25.806
46::1461::10.968
46::1473::2.073
46::1482::6.23
46::1512::215.024
46::1558::1.2
46::1559::4.444
46::1575::1.53
46::1605::13.254
46::1606::24.449
46::1632::1.163
46::1635::6.43
46::1646::27.322
46::1686::27.173
46::1691::27.322
46::1693::27.322
46::1738::187.878
46::1765::6.012
46::1792::4.893
46::1796::11.94
46::1864::20.304
46::1866::438.539
46::1870::6.514
46::1883::16.666
46::1889::2.622
46::1893::44.0
46::1905::10.452
46::1947::23.437
46::1959::22.9
46::1976::7.272
46::2018::81.433
46::2029::7.59
46::2051::3.361
46::2055::6.896
46::2088::3.12
46::2121::4.192
46::2140::6.734
46::2161::24.922
46::2171::1.707
46::2173::12.422
46::2186::2.21
46::2193::9.146
46::2214::28.037
46::2236::1.631
46::2247::3.401
46::2258::3.947
46::2263::276.45
46::2272::2.832
46::2298::1.709
46::2311::4.566
46::2320::10.238
46::2348::5.747
46::2357::5.988
46::2414::40.816
46::2422::11.764
46::2435::7.653
46::2436::6.637
46::2448::6.802
46::2456::17.142
46::2476::65.789
46::2524::10.752
46::2603::4.95
46::2699::25.316
46::2713::32.467
46::2726::32.467
46::2751::32.467
46::2760::32.258
46::2779::25.806
46::2787::32.467
46::2849::25.641
46::2881::111.801
46::2919::20.408
46::2939::33.057
46::2977::14.184
46::2983::13.698
46::3011::9.933
46::3040::15.075
46::3069::3.59
46::3092::6.465
46::3125::4.497
46::3161::9.578
46::3178::23.696
46::3245::67.669
46::3256::19.585
46::3322::25.862
46::3328::198.979
46::3388::15.009
46::3445::32.52
46::3507::17.857
46::3515::50.847
46::3530::81.081
46::3536::69.767
46::3544::21.739
46::3546::75.0
46::3563::43.478
46::3589::18.518
46::3593::58.823
46::3607::44.117
46::3612::25.21
46::3624::4.109
46::3655::56.603
46::3722::820.0
46::3737::12.711
46::3743::1.642
46::3746::61.224
46::3798::76.19
46::3824::8.928
46::3828::9.009
46::3835::9.132
46::3848::69.767
46::3894::36.697
46::3899::41.666
46::3900::299.065
46::3914::16.666
46::3919::142.857
46::3980::0.624
46::3997::20.979
46::4046::30.303
46::4077::30.303
46::4088::40.816
46::4113::15.923
46::4131::30.927
46::4151::16.853
46::4167::25.252
46::4208::93.023
46::4253::27.586
46::4291::3.044
46::4292::34.482
46::4301::159.533
46::4331::90.909
46::4345::25.316
46::4350::220.779
46::4352::32.258
46::4440::18.867
46::4445::68.181
46::4491::21.978
46::4516::29.94
46::4554::162.698
46::4556::253.029
46::4557::165.975
46::4619::47.619
46::4667::3.752
46::4675::11.406
46::4691::1.113
46::4704::18.518
46::4706::17.857
46::4727::7.281
46::4734::4.672
46::4757::24.096
46::4787::8.771
46::4796::97.625
46::4827::215.552
46::4831::701.949
46::4848::7.334
46::4911::485.294
46::4983::113.475
46::5018::8.67
46::5028::123.348
46::5106::10.526
46::5147::4.744
46::5156::36.0
46::5171::8.639
46::5203::5.747
46::5253::6.666
46::5265::24.59
46::5280::39.215
46::5306::17.391
46::5308::400.0
46::5331::9.592
46::5334::21.505
46::5371::11.56
46::5379::145.833
46::5413::65.42
46::5490::6.042
46::5494::46.153
46::5498::9.95
46::5504::9.174
46::5507::9.174
46::5528::10.14
46::5557::69.364
46::5576::22.653
46::5591::17.341
46::5635::18.099
46::5651::40.0
46::5660::93.023
46::5701::61.224
46::5738::12.738
46::5752::288.0
46::5756::320.0
46::5792::17.241
46::5796::16.129
46::5802::16.129
47::2::15.209
47::7::3.656
47::19::6.651
47::73::0.165
47::84::4.838
47::88::18.072
47::109::5.83
47::131::16.304
47::156::21.645
47::161::5.424
47::252::76.086
47::266::76.923
47::289::76.923
47::311::71.428
47::334::76.923
47::336::76.923
47::340::67.307
47::378::76.923
47::389::76.086
47::398::21.875
47::452::0.68
47::462::63.829
47::510::10.714
47::513::13.574
47::526::13.953
47::527::37.037
47::534::17.751
47::546::37.5
47::567::13.157
47::593::105.74
47::598::11.152
47::610::90.116
47::613::3.947
47::615::18.237
47::672::4.819
47::760::2.444
47::781::0.792
47::789::3.645
47::792::1.906
47::815::2.043
47::835::2.649
47::846::88.872
47::855::4.847
47::935::6.968
47::956::4.846
47::964::13.793
47::972::3.944
47::999::2.389
47::1013::5.263
47::1030::4.285
47::1033::32.258
47::1055::18.947
47::1112::8.438
47::1129::22.727
47::1146::11.152
47::1187::3.355
47::1196::1.672
47::1208::6.024
47::1247::20.547
47::1254::12.987
47::1326::3.407
47::1377::68.965
47::1382::7.228
47::1399::19.607
47::1408::6.134
47::1434::14.925
47::1480::14.124
47::1501::10.638
47::1613::4.201
47::1616::5.309
47::1618::15.075
47::1621::5.535
47::1625::5.167
47::1632::1.928
47::1641::27.322
47::1658::27.322
47::1690::27.322
47::1706::717.791
47::1732::134.0
47::1743::422.619
47::1760::15.151
47::1791::10.554
47::1797::23.668
47::1806::34.591
47::1820::75.107
47::1839::9.523
47::1840::9.433
47::1843::9.493
47::1848::10.638
47::1876::7.104
47::1877::11.538
47::1891::22.58
47::1894::6.928
47::1926::8.595
47::1970::144.699
47::1988::10.869
47::1997::116.809
47::2041::8.363
47::2045::3.7
47::2100::14.814
47::2105::16.981
47::2113::12.578
47::2155::10.101
47::2190::36.931
47::2227::29.459
47::2270::5.54
47::2271::5.602
47::2287::7.672
47::2293::47.493
47::2312::8.982
47::2333::8.955
47::2357::38.461
47::2375::34.782
47::2442::3.194
47::2449::7.677
47::2463::18.181
47::2481::62.5
47::2512::2.105
47::2545::20.833
47::2546::21.126
47::2572::3.663
47::2576::18.028
47::2607::0.89
47::2635::142.857
47::2639::276.497
47::2662::14.712
47::2684::48.714
47::2695::32.467
47::2753::32.467
47::2779::25.806
47::2799::32.258
47::2808::32.467
47::2809::32.258
47::2814::32.467
47::2831::32.467
47::2845::32.467
47::2852::25.974
47::2868::32.467
47::2883::6.993
47::2916::26.785
47::2934::33.333
47::2947::13.422
47::2951::13.392
47::2969::8.875
47::2970::13.377
47::2978::13.559
47::2997::12.658
47::3021::26.315
47::3026::7.194
47::3040::15.384
47::3043::0.179
47::3065::14.326
47::3067::11.292
47::3074::12.269
47::3077::13.114
47::3116::705.045
47::3140::0.193
47::3160::16.393
47::3168::38.929
47::3172::31.25
47::3208::15.151
47::3217::20.408
47::3325::51.724
47::3335::25.423
47::3355::405.405
47::3443::24.39
47::3459::20.134
47::3511::136.363
47::3518::52.631
47::3520::52.631
47::3540::42.857
47::3550::46.153
47::3570::41.666
47::3639::54.545
47::3645::58.823
47::3646::30.927
47::3663::55.555
47::3681::57.692
47::3769::24.193
47::3773::65.217
47::3786::12.605
47::3816::111.111
47::3836::20.689
47::3837::13.422
47::3947::37.383
47::3979::96.774
47::3994::83.333
47::3997::26.548
47::4008::48.78
47::4030::18.181
47::4035::20.0
47::4047::41.322
47::4054::3.448
47::4056::8.547
47::4088::41.666
47::4126::25.641
47::4143::710.28
47::4150::68.181
47::4152::27.932
47::4156::4.171
47::4169::45.454
47::4186::4.037
47::4197::34.782
47::4204::55.555
47::4218::90.909
47::4225::68.181
47::4277::90.909
47::4299::259.493
47::4307::213.541
47::4364::43.956
47::4367::26.086
47::4405::69.767
47::4420::68.181
47::4422::32.258
47::4431::46.511
47::4438::90.909
47::4457::69.767
47::4493::113.207
47::4531::9.036
47::4566::35.294
47::4607::3.836
47::4641::12.5
47::4666::1.711
47::4680::8.024
47::4692::13.274
47::4715::19.047
47::4727::142.857
47::4733::96.0
47::4734::0.621
47::4798::44.642
47::4862::192.307
47::4893::22.471
47::4910::125.0
47::4922::22.058
47::4962::11.363
47::4963::741.168
47::4990::30.075
47::5020::17.182
47::5033::22.099
47::5047::11.904
47::5050::29.85
47::5054::18.518
47::5114::47.058
47::5157::6.342
47::5163::12.626
47::5166::22.58
47::5179::10.791
47::5180::9.191
47::5187::6.88
47::5228::8.771
47::5241::27.118
47::5257::3.745
47::5282::188.405
47::5291::950.684
47::5393::24.39
47::5444::6.521
47::5446::13.274
47::5472::97.826
47::5479::23.746
47::5482::98.901
47::5484::100.0
47::5496::177.777
47::5522::5.509
47::5628::16.304
47::5736::45.977
47::5741::78.431
47::5744::71.428
47::5772::27.397
47::5773::26.666
47::5789::12.903
47::5795::26.143
47::5798::25.0
47::5799::141.666
48::4::9.523
48::43::0.869
48::104::4.106
48::122::2.036
48::133::7.59
48::151::10.714
48::157::14.336
48::202::200.093
48::243::8.599
48::275::7.633
48::320::0.636
48::330::73.684
48::337::72.164
48::351::95.744
48::396::56.451
48::438::0.577
48::448::97.826
48::506::14.44
48::609::65.116
48::660::9.132
48::686::3.454
48::692::6.389
48::705::6.289
48::724::7.604
48::727::2.732
48::733::9.009
48::742::5.201
48::746::3.007
48::772::2.111
48::779::2.801
48::791::13.761
48::792::0.916
48::798::9.74
48::816::2.82
48::830::0.462
48::855::5.43
48::862::3.053
48::913::9.589
48::926::7.299
48::959::18.633
48::965::3.384
48::969::3.333
48::977::608.135
48::987::18.75
48::993::100.663
48::1007::4.149
48::1020::4.629
48::1022::127.939
48::1023::8.565
48::1027::3.792
48::1055::18.672
48::1105::5.272
48::1149::6.633
48::1168::30.487
48::1186::21.164
48::1207::4.016
48::1220::9.237
48::1225::41.095
48::1228::41.474
48::1251::4.777
48::1276::549.815
48::1299::226.277
48::1378::34.482
48::1424::3.96
48::1429::17.647
48::1435::2.695
48::1461::9.478
48::1471::11.128
48::1485::5.42
48::1490::220.0
48::1493::4.665
48::1500::3.036
48::1516::53.435
48::1553::3.508
48::1554::5.172
48::1556::3.131
48::1563::19.305
48::1566::3.412
48::1570::9.966
48::1649::26.455
48::1650::26.595
48::1698::26.737
48::1706::664.772
48::1710::921.787
48::1714::747.126
48::1734::700.598
48::1750::1.393
48::1758::0.128
48::1761::116.883
48::1864::18.099
48::1902::11.538
48::1934::15.503
48::1999::7.894
48::2036::104.477
48::2044::0.374
48::2045::0.911
48::2097::6.96
48::2098::469.331
48::2122::213.63
48::2152::6.944
48::2161::24.767
48::2186::1.713
48::2187::14.992
48::2234::10.526
48::2255::40.0
48::2280::4.189
48::2294::6.105
48::2318::13.289
48::2332::3.401
48::2333::7.317
48::2356::4.192
48::2374::37.209
48::2399::16.949
48::2432::2.291
48::2433::2.762
48::2450::27.848
48::2456::17.045
48::2465::16.574
48::2524::5.059
48::2567::12.269
48::2597::2.217
48::2620::3.588
48::2621::11.538
48::2646::4.92
48::2667::52.67
48::2682::119.205
48::2683::35.647
48::2705::25.806
48::2706::23.529
48::2722::32.051
48::2752::33.557
48::2816::32.051
48::2824::25.316
48::2866::31.847
48::2887::471.264
48::2899::513.725
48::3011::9.433
48::3030::16.0
48::3033::10.452
48::3089::3.565
48::3115::0.848
48::3134::7.434
48::3171::20.725
48::3183::30.303
48::3203::16.129
48::3229::34.482
48::3249::38.961
48::3254::83.333
48::3325::51.282
48::3342::543.933
48::3349::197.969
48::3355::315.126
48::3372::520.833
48::3400::12.903
48::3412::7.957
48::3447::32.258
48::3507::14.851
48::3513::166.666
48::3520::45.454
48::3537::15.306
48::3553::44.117
48::3567::57.142
48::3580::53.571
48::3597::12.448
48::3600::62.5
48::3623::61.224
48::3655::55.555
48::3657::75.0
48::3674::7.228
48::3724::7.481
48::3727::13.215
48::3729::35.714
48::3748::15.789
48::3749::63.829
48::3766::42.253
48::3767::17.241
48::3770::58.823
48::3777::7.5
48::3785::68.181
48::3795::72.072
48::3811::812.5
48::3822::5.747
48::3862::38.461
48::3882::13.274
48::3906::37.5
48::3923::160.0
48::3934::31.007
48::3939::22.346
48::3942::48.78
48::3944::109.09
48::3997::4.643
48::4062::5.504
48::4066::32.258
48::4099::20.134
48::4125::31.746
48::4129::46.875
48::4176::214.285
48::4201::85.714
48::4206::16.304
48::4209::68.181
48::4213::28.169
48::4226::83.333
48::4247::14.035
48::4304::143.333
48::4319::116.618
48::4358::65.217
48::4362::68.181
48::4401::24.793
48::4458::11.111
48::4473::88.888
48::4493::98.36
48::4528::48.387
48::4545::53.571
48::4581::22.388
48::4597::161.943
48::4625::0.852
48::4627::9.174
48::4638::54.794
48::4640::4.366
48::4658::242.122
48::4687::1.928
48::4691::1.542
48::4701::18.867
48::4709::10.563
48::4723::4.958
48::4728::2.785
48::4740::13.215
48::4761::9.836
48::4766::11.857
48::4773::9.259
48::4777::23.809
48::4836::11.627
48::4844::13.513
48::4856::4.576
48::4883::270.44
48::4891::71.428
48::4902::29.702
48::4903::141.414
48::4907::318.294
48::4912::24.242
48::4924::9.009
48::4933::1.968
48::4934::5.934
48::4976::16.393
48::5008::10.362
48::5011::14.563
48::5029::13.422
48::5032::20.408
48::5100::15.81
48::5148::14.705
48::5171::8.602
48::5241::15.841
48::5254::2.464
48::5255::8.213
48::5259::25.806
48::5290::66.666
48::5344::129.77
48::5359::152.941
48::5367::247.884
48::5389::61.224
48::5402::164.383
48::5418::12.269
48::5446::13.274
48::5463::98.901
48::5474::98.901
48::5487::6.006
48::5525::2.518
48::5541::12.357
48::5618::2.312
48::5690::17.341
48::5714::17.142
48::5759::89.655
48::5807::58.823
49::14::18.387
49::54::8.298
49::65::6.944
49::75::6.16
49::78::6.042
49::110::12.195
49::129::20.134
49::141::369.921
49::169::16.483
49::186::7.083
49::195::29.439
49::215::17.751
49::224::96.774
49::238::0.676
49::249::76.086
49::286::76.086
49::306::47.297
49::314::70.0
49::358::76.086
49::362::76.086
49::369::32.71
49::372::73.684
49::378::67.961
49::405::0.6
49::408::75.268
49::414::0.643
49::424::76.086
49::449::86.538
49::450::97.826
49::459::109.756
49::462::62.937
49::519::9.216
49::554::48.78
49::555::8.583
49::562::11.904
49::574::1.915
49::586::137.404
49::588::24.271
49::626::0.423
49::631::21.739
49::635::184.873
49::637::181.953
49::686::3.378
49::692::6.688
49::760::3.03
49::765::6.109
49::772::3.257
49::795::1.408
49::800::50.772
49::848::74.901
49::945::11.764
49::958::9.646
49::996::121.322
49::1001::7.272
49::1014::379.31
49::1031::13.953
49::1038::17.441
49::1044::14.792
49::1046::5.747
49::1122::16.438
49::1157::22.058
49::1166::6.6
49::1171::13.937
49::1192::5.78
49::1197::6.006
49::1207::6.644
49::1261::17.142
49::1335::339.285
49::1337::6.6
49::1348::24.691
49::1354::20.833
49::1368::11.976
49::1372::8.928
49::1415::3.372
49::1432::617.11
49::1481::42.408
49::1565::4.926
49::1607::22.573
49::1617::7.462
49::1631::10.84
49::1639::26.737
49::1644::26.881
49::1671::26.881
49::1691::26.881
49::1737::355.421
49::1748::8.928
49::1783::17.441
49::1834::6.06
49::1838::9.23
49::1876::8.385
49::1881::6.43
49::1945::10.135
49::1950::21.428
49::1979::10.791
49::1984::5.882
49::1998::1.564
49::2005::5.141
49::2006::3.766
49::2013::8.316
49::2016::3.369
49::2023::5.319
49::2073::18.072
49::2074::18.181
49::2104::12.0
49::2105::12.0
49::2115::3.236
49::2118::24.468
49::2119::6.944
49::2123::8.048
49::2174::12.121
49::2183::19.607
49::2200::149.999
49::2210::3.947
49::2224::18.779
49::2230::5.089
49::2251::25.793
49::2265::3.61
49::2294::6.112
49::2301::4.958
49::2306::13.274
49::2316::54.716
49::2326::6.116
49::2344::3.502
49::2347::3.755
49::2351::3.262
49::2407::13.114
49::2422::12.012
49::2426::26.525
49::2427::8.902
49::2437::12.084
49::2454::8.333
49::2458::9.146
49::2459::2.561
49::2472::99.378
49::2515::4.68
49::2519::6.024
49::2524::5.309
49::2530::6.259
49::2553::20.689
49::2582::10.695
49::2628::4.672
49::2634::671.171
49::2650::10.0
49::2689::32.258
49::2713::32.051
49::2730::32.258
49::2736::32.258
49::2742::24.539
49::2750::32.051
49::2753::32.051
49::2765::25.641
49::2768::31.645
49::2789::32.258
49::2791::32.258
49::2792::31.25
49::2868::32.258
49::2875::32.051
49::2883::6.944
49::2889::917.197
49::2932::17.241
49::2949::17.467
49::2983::13.698
49::3013::23.809
49::3028::143.171
49::3034::2.638
49::3044::20.1
49::3058::12.396
49::3077::12.903
49::3080::11.661
49::3103::7.281
49::3113::10.723
49::3116::705.958
49::3146::20.725
49::3148::14.563
49::3179::16.528
49::3190::12.244
49::3232::14.354
49::3353::19.607
49::3423::7.281
49::3435::31.25
49::3451::32.786
49::3497::19.736
49::3525::32.967
49::3526::63.829
49::3540::25.0
49::3551::44.117
49::3563::44.117
49::3595::57.692
49::3604::24.59
49::3611::150.0
49::3621::61.224
49::3627::87.591
49::3659::73.17
49::3681::62.5
49::3699::76.923
49::3745::28.846
49::3748::31.578
49::3793::74.766
49::3803::76.923
49::3870::116.279
49::3888::17.699
49::3901::70.422
49::3931::44.117
49::3941::100.0
49::3992::111.111
49::3998::48.387
49::4002::85.714
49::4048::11.494
49::4050::34.482
49::4065::163.934
49::4074::28.985
49::4091::30.303
49::4113::15.151
49::4120::61.224
49::4123::71.428
49::4125::31.25
49::4150::66.666
49::4194::32.258
49::4212::55.555
49::4252::25.21
49::4255::60.0
49::4296::39.682
49::4335::83.333
49::4343::50.0
49::4346::65.217
49::4381::16.26
49::4396::0.394
49::4397::43.478
49::4413::45.454
49::4458::22.727
49::4516::49.504
49::4517::61.855
49::4528::50.0
49::4562::22.727
49::4579::254.777
49::4582::20.689
49::4595::14.814
49::4624::26.666
49::4646::92.715
49::4684::67.381
49::4707::8.086
49::4718::166.666
49::4741::222.222
49::4746::28.301
49::4764::12.345
49::4769::44.444
49::4775::17.142
49::4823::21.276
49::4859::6.337
49::4889::18.867
49::4924::28.985
49::4939::9.259
49::4944::16.216
49::4982::79.207
49::4983::114.285
49::4984::43.859
49::4986::24.39
49::4991::32.967
49::5050::28.985
49::5072::67.796
49::5073::239.436
49::5167::6.756
49::5169::12.618
49::5199::10.989
49::5201::5.547
49::5209::11.363
49::5210::5.964
49::5223::6.23
49::5228::8.45
49::5263::107.142
49::5291::922.872
49::5299::60.606
49::5302::14.388
49::5306::30.15
49::5357::47.244
49::5383::48.78
49::5395::28.846
49::5399::44.444
49::5452::21.897
49::5469::86.956
49::5474::98.901
49::5483::97.826
49::5491::9.132
49::5557::30.379
49::5559::29.484
49::5561::46.052
49::5621::16.574
49::5641::307.692
49::5642::318.181
49::5720::241.379
49::5727::7.246
49::5733::23.668
49::5765::105.263
49::5810::2.808
49::5822::31.007
50::4::9.756
50::19::6.012
50::42::0.231
50::60::7.722
50::89::24.59
50::109::8.264
50::111::41.666
50::113::15.936
50::133::1.691
50::170::17.142
50::175::6.564
50::180::4.347
50::223::38.888
50::225::72.916
50::238::0.961
50::243::23.178
50::284::62.5
50::303::72.916
50::312::44.871
50::317::67.961
50::347::72.916
50::382::30.701
50::394::65.42
50::403::0.61
50::409::0.611
50::413::0.648
50::507::56.047
50::516::150.0
50::517::13.333
50::523::8.888
50::538::103.448
50::574::0.76
50::582::9.803
50::588::15.576
50::592::62.78
50::593::107.361
50::649::2.219
50::653::7.49
50::669::15.384
50::700::13.513
50::729::11.532
50::770::7.812
50::799::3.181
50::800::46.138
50::830::0.698
50::841::2.081
50::897::34.883
50::968::8.403
50::970::4.878
50::972::7.633
50::1007::5.405
50::1045::16.129
50::1082::6.651
50::1090::28.846
50::1092::9.836
50::1099::103.092
50::1141::26.47
50::1142::5.747
50::1164::11.527
50::1192::4.796
50::1206::20.833
50::1215::6.557
50::1218::43.137
50::1272::9.132
50::1294::518.518
50::1310::6.864
50::1317::5.649
50::1336::4.273
50::1379::478.26
50::1410::5.882
50::1419::7.795
50::1447::10.291
50::1491::6.329
50::1526::4.166
50::1560::7.692
50::1561::5.338
50::1571::30.201
50::1576::102.301
50::1616::4.573
50::1664::28.985
50::1671::35.971
50::1673::35.714
50::1692::35.971
50::1713::363.636
50::1768::11.235
50::1772::15.503
50::1789::12.594
50::1793::11.194
50::1803::15.384
50::1826::10.563
50::1849::179.361
50::1869::4.329
50::1881::4.201
50::1887::2.032
50::1915::2.039
50::1940::22.471
50::1954::13.636
50::1967::32.967
50::1974::10.309
50::1976::9.433
50::2086::13.966
50::2129::5.217
50::2155::8.498
50::2199::39.711
50::2216::4.043
50::2235::5.067
50::2262::12.121
50::2272::3.355
50::2280::4.958
50::2285::1.49
50::2329::13.062
50::2330::10.428
50::2356::4.761
50::2376::46.783
50::2394::21.739
50::2396::22.222
50::2407::16.129
50::2414::47.244
50::2422::1.54
50::2505::5.361
50::2519::13.157
50::2540::6.637
50::2585::7.299
50::2599::2.638
50::2602::6.814
50::2610::34.161
50::2620::5.11
50::2626::4.577
50::2630::9.584
50::2654::150.326
50::2658::9.259
50::2662::15.317
50::2672::208.211
50::2699::34.782
50::2726::43.478
50::2729::45.871
50::2746::43.859
50::2760::43.859
50::2766::43.859
50::2800::43.103
50::2861::43.103
50::2886::629.032
50::2908::341.666
50::2938::42.553
50::2981::18.867
50::2987::18.912
50::3006::68.181
50::3036::21.505
50::3056::13.824
50::3066::69.93
50::3081::16.853
50::3109::17.543
50::3142::15.544
50::3146::19.801
50::3161::27.173
50::3208::18.987
50::3210::93.922
50::3233::17.341
50::3242::21.505
50::3334::55.0
50::3352::30.0
50::3395::11.363
50::3418::7.92
50::3442::12.605
50::3451::17.021
50::3494::34.482
50::3528::34.482
50::3554::68.181
50::3585::44.117
50::3597::41.095
50::3611::52.631
50::3615::26.548
50::3702::9.132
50::3709::0.806
50::3729::27.777
50::3735::16.759
50::3742::61.224
50::3782::8.426
50::3786::15.463
50::3829::11.764
50::3839::6.872
50::3855::19.108
50::3899::120.879
50::3974::22.727
50::3977::22.727
50::3991::132.075
50::3993::90.909
50::4006::16.0
50::4020::17.391
50::4043::39.911
50::4070::29.702
50::4131::23.622
50::4192::106.796
50::4230::89.285
50::4258::19.9
50::4283::38.834
50::4298::869.565
50::4310::552.631
50::4339::29.411
50::4365::44.444
50::4391::19.323
50::4479::12.5
50::4480::8.368
50::4487::41.666
50::4500::12.931
50::4511::19.23
50::4558::563.38
50::4579::547.945
50::4587::33.333
50::4673::33.149
50::4687::21.052
50::4692::9.174
50::4695::21.929
50::4726::138.297
50::4730::15.503
50::4782::33.898
50::4783::120.0
50::4790::68.965
50::4800::33.707
50::4833::31.25
50::4848::9.677
50::4858::3.205
50::4882::48.78
50::4934::47.619
50::4949::22.727
50::4954::29.702
50::4960::14.705
50::4964::43.478
50::5004::20.942
50::5019::17.647
50::5033::17.391
50::5083::47.619
50::5088::3.738
50::5101::4.773
50::5107::46.511
50::5110::10.989
50::5119::2.61
50::5176::106.1
50::5190::6.134
50::5207::6.41
50::5229::13.215
50::5234::3.571
50::5283::72.727
50::5314::48.543
50::5322::33.333
50::5382::10.81
50::5384::8.771
50::5388::0.856
50::5416::17.094
50::5418::71.428
50::5457::9.132
50::5459::11.086
50::5467::73.684
50::5500::57.142
50::5523::9.202
50::5536::59.829
50::5547::57.851
50::5550::5.181
50::5559::31.578
50::5599::0.621
50::5605::43.478
50::5655::166.666
50::5714::8.13
50::5735::26.49
50::5753::59.523
50::5772::54.794
50::5778::51.948
50::5799::75.892
50::5801::258.064
51::148::24.793
51::158::0.412
51::180::4.667
51::197::4.823
51::249::61.403
51::255::0.899
51::274::0.829
51::309::70.707
51::331::57.851
51::333::29.535
51::348::72.916
51::361::72.164
51::367::72.164
51::453::0.635
51::458::57.324
51::471::116.883
51::508::26.315
51::537::51.724
51::544::96.774
51::546::37.974
51::562::9.433
51::567::8.849
51::571::15.564
51::598::22.727
51::605::20.942
51::609::73.529
51::628::211.428
51::629::775.949
51::631::18.587
51::633::7.49
51::644::11.583
51::670::10.067
51::673::2.827
51::678::4.065
51::683::5.479
51::707::8.13
51::736::4.126
51::781::3.42
51::806::5.069
51::813::1.463
51::898::9.316
51::929::29.629
51::960::2.155
51::962::627.599
51::964::18.518
51::967::5.882
51::1010::68.592
51::1020::3.125
51::1034::31.25
51::1061::0.846
51::1096::91.324
51::1100::28.846
51::1129::27.586
51::1148::78.212
51::1156::27.027
51::1163::14.388
51::1204::2.1
51::1207::6.079
51::1209::20.833
51::1250::25.641
51::1261::21.428
51::1271::28.037
51::1331::26.666
51::1343::18.867
51::1360::8.908
51::1375::18.181
51::1386::4.591
51::1434::18.348
51::1474::9.933
51::1484::40.899
51::1500::2.967
51::1515::25.423
51::1522::2.472
51::1525::5.76
51::1550::3.514
51::1558::0.407
51::1578::75.187
51::1608::30.395
51::1609::27.355
51::1615::18.181
51::1618::16.759
51::1643::36.231
51::1664::28.985
51::1699::36.496
51::1762::6.493
51::1766::432.731
51::1776::18.867
51::1878::4.687
51::1880::13.698
51::1883::14.925
51::1894::3.161
51::1899::7.692
51::1903::1.242
51::1922::5.486
51::1935::8.196
51::1943::22.471
51::1989::6.464
51::2015::6.079
51::2020::6.493
51::2029::10.152
51::2052::24.39
51::2056::3.88
51::2068::7.407
51::2074::22.727
51::2094::9.419
51::2114::5.076
51::2131::8.571
51::2135::8.547
51::2138::8.571
51::2177::15.384
51::2179::16.666
51::2186::4.424
51::2195::6.109
51::2281::52.307
51::2284::1.562
51::2292::105.621
51::2299::3.944
51::2316::48.986
51::2328::4.475
51::2365::4.537
51::2372::46.511
51::2392::46.783
51::2435::10.101
51::2447::3.891
51::2448::5.05
51::2454::11.111
51::2461::12.295
51::2462::24.59
51::2501::132.231
51::2512::8.583
51::2526::7.604
51::2573::209.813
51::2587::3.501
51::2590::7.326
51::2602::3.883
51::2607::0.683
51::2654::124.324
51::2655::54.298
51::2663::11.94
51::2675::6.637
51::2681::53.748
51::2698::43.478
51::2740::43.103
51::2764::45.454
51::2767::33.613
51::2770::43.478
51::2798::34.782
51::2799::37.313
51::2818::43.103
51::2844::34.782
51::2873::34.482
51::2888::347.457
51::2893::635.593
51::2947::18.779
51::2961::17.341
51::2995::10.416
51::2997::14.234
51::2998::5.772
51::3006::111.111
51::3008::45.226
51::3041::14.492
51::3042::67.415
51::3069::11.695
51::3070::11.976
51::3108::12.406
51::3120::13.245
51::3134::6.849
51::3195::20.833
51::3216::22.727
51::3220::40.935
51::3244::26.587
51::3252::118.2
51::3331::30.456
51::3389::10.512
51::3414::5.802
51::3445::16.949
51::3515::33.333
51::3530::27.027
51::3543::49.18
51::3545::53.571
51::3552::53.571
51::3561::63.829
51::3598::76.923
51::3603::90.909
51::3608::15.075
51::3620::11.718
51::3633::39.473
51::3635::41.666
51::3646::83.333
51::3648::166.666
51::3658::136.363
51::3687::16.216
51::3697::28.571
51::3704::12.195
51::3712::893.333
51::3767::31.578
51::3769::12.396
51::3807::64.516
51::3818::17.441
51::3907::31.746
51::3945::333.333
51::3954::150.0
51::4004::329.317
51::4026::21.052
51::4047::50.505
51::4055::19.512
51::4075::29.85
51::4102::9.146
51::4120::36.144
51::4133::50.632
51::4165::3.472
51::4211::22.727
51::4217::20.0
51::4268::42.553
51::4296::92.592
51::4321::577.464
51::4335::42.105
51::4353::21.276
51::4403::19.323
51::4434::19.23
51::4442::38.461
51::4463::38.834
51::4542::73.17
51::4569::28.169
51::4602::85.106
51::4626::43.478
51::4660::16.0
51::4712::3.436
51::4718::352.941
51::4725::21.052
51::4748::11.049
51::4765::7.299
51::4772::227.272
51::4774::16.304
51::4793::18.433
51::4818::12.82
51::4863::30.674
51::4882::47.058
51::4890::3.47
51::4905::0.197
51::4971::87.378
51::5005::27.027
51::5019::5.084
51::5065::24.038
51::5078::15.748
51::5108::41.42
51::5112::5.305
51::5132::5.449
51::5149::50.847
51::5153::18.099
51::5167::9.049
51::5171::11.661
51::5183::3.717
51::5211::11.235
51::5334::12.048
51::5335::42.553
51::5356::243.243
51::5404::116.279
51::5429::3.597
51::5458::5.235
51::5479::91.836
51::5525::3.514
51::5535::57.377
51::5549::32.945
51::5624::19.867
51::5636::30.303
51::5648::24.793
51::5675::22.222
51::5696::65.217
51::5706::33.707
51::5723::63.829
51::5761::13.698
51::5762::13.937
51::5797::62.857
51::5805::526.209
51::5809::9.677
52::15::4.484
52::37::6.657
52::75::3.064
52::78::5.502
52::80::5.354
52::82::1.924
52::137::9.009
52::142::11.857
52::172::4.568
52::221::30.303
52::242::0.924
52::245::72.164
52::258::64.22
52::264::72.916
52::267::72.916
52::268::66.037
52::289::58.823
52::343::72.916
52::344::60.344
52::347::51.094
52::368::72.916
52::371::72.916
52::390::46.666
52::414::0.631
52::450::90.0
52::485::62.5
52::511::13.333
52::525::13.274
52::539::103.448
52::546::37.974
52::574::0.413
52::578::18.75
52::612::21.472
52::663::8.223
52::675::5.395
52::693::5.681
52::703::5.434
52::707::8.097
52::713::8.547
52::722::11.904
52::751::10.563
52::758::4.04
52::760::3.891
52::778::6.578
52::780::3.138
52::799::3.74
52::842::6.43
52::852::5.704
52::906::19.48
52::908::7.812
52::929::31.25
52::932::7.181
52::961::5.988
52::982::9.259
52::991::4.316
52::1001::5.633
52::1052::24.213
52::1062::0.71
52::1140::25.936
52::1173::10.126
52::1182::11.583
52::1193::13.953
52::1202::13.574
52::1206::20.833
52::1231::47.368
52::1235::50.0
52::1268::28.571
52::1300::669.811
52::1332::42.735
52::1338::4.14
52::1361::8.968
52::1397::50.0
52::1441::149.402
52::1552::3.552
52::1571::79.646
52::1585::5.934
52::1599::10.309
52::1618::16.216
52::1621::4.552
52::1626::3.508
52::1659::36.496
52::1686::10.638
52::1694::36.231
52::1825::4.081
52::1837::5.905
52::1844::3.599
52::1849::179.141
52::1888::3.717
52::1905::7.978
52::1910::13.996
52::1950::27.777
52::1984::7.575
52::2024::11.494
52::2054::1.544
52::2064::3.095
52::2086::10.593
52::2104::17.857
52::2122::175.08
52::2126::132.075
52::2132::8.547
52::2189::12.121
52::2214::38.961
52::2258::3.533
52::2277::801.204
52::2301::5.319
52::2305::3.296
52::2326::3.496
52::2359::1.865
52::2362::3.952
52::2391::45.977
52::2400::5.976
52::2404::20.27
52::2431::8.83
52::2453::163.829
52::2461::5.988
52::2468::5.976
52::2479::118.11
52::2488::151.515
52::2566::14.084
52::2577::5.535
52::2599::2.928
52::2635::177.142
52::2653::13.605
52::2666::2.269
52::2687::1.059
52::2688::12.315
52::2758::43.103
52::2760::42.372
52::2778::42.735
52::2803::43.103
52::2826::42.735
52::2847::33.898
52::2864::41.666
52::2889::723.618
52::2928::8.522
52::2946::26.548
52::2952::11.312
52::2978::17.316
52::3007::151.006
52::3012::12.048
52::3045::5.639
52::3054::7.827
52::3069::5.194
52::3080::9.345
52::3093::147.255
52::3095::22.922
52::3126::5.509
52::3142::1.307
52::3149::21.505
52::3151::22.727
52::3163::19.607
52::3193::31.446
52::3200::23.121
52::3202::13.636
52::3239::30.12
52::3242::22.857
52::3320::15.025
52::3323::25.38
52::3328::124.203
52::3408::6.048
52::3443::12.711
52::3508::53.571
52::3518::33.707
52::3544::1.347
52::3569::10.752
52::3635::66.666
52::3781::10.0
52::3839::19.607
52::3856::11.111
52::3859::20.833
52::3883::7.604
52::3925::72.164
52::3947::17.699
52::3951::93.75
52::3968::76.923
52::3976::11.363
52::3997::31.914
52::4030::26.315
52::4060::45.454
52::4063::30.303
52::4092::27.777
52::4097::41.533
52::4171::8.287
52::4198::9.433
52::4209::31.25
52::4250::7.978
52::4252::11.583
52::4258::14.705
52::4268::38.461
52::4315::405.405
52::4352::40.816
52::4365::37.735
52::4368::187.5
52::4380::78.947
52::4406::18.957
52::4414::33.707
52::4437::1.707
52::4438::44.943
52::4450::44.943
52::4451::33.333
52::4530::8.23
52::4566::14.925
52::4569::27.777
52::4587::32.967
52::4648::11.857
52::4657::276.19
52::4677::400.0
52::4743::9.216
52::4744::8.823
52::4762::21.428
52::4766::10.0
52::4778::17.857
52::4801::5.509
52::4802::6.25
52::4805::13.793
52::4808::8.213
52::4834::6.711
52::4836::14.778
52::4870::6.622
52::4877::9.259
52::4899::11.204
52::4912::0.631
52::4921::10.695
52::4938::146.596
52::4939::11.467
52::4945::6.514
52::4964::27.777
52::4971::20.737
52::4994::13.651
52::5004::1.308
52::5027::81.967
52::5035::18.115
52::5073::94.444
52::5079::7.38
52::5083::16.26
52::5096::6.153
52::5111::39.735
52::5112::0.287
52::5146::9.803
52::5147::5.082
52::5163::8.13
52::5172::5.698
52::5175::557.71
52::5185::8.45
52::5267::12.987
52::5293::69.444
52::5299::23.255
52::5301::18.181
52::5326::40.816
52::5337::13.468
52::5365::25.089
52::5376::20.0
52::5402::92.307
52::5403::57.971
52::5407::36.585
52::5415::7.263
52::5423::0.272
52::5443::5.594
52::5455::30.612
52::5470::93.75
52::5471::93.75
52::5478::93.75
52::5489::15.151
52::5510::7.168
52::5519::7.407
52::5524::0.395
52::5546::57.851
52::5558::83.333
52::5605::43.103
52::5637::38.461
52::5644::24.691
52::5729::5.952
52::5812::576.488
52::5818::13.888
52::5823::29.629
53::17::8.13
53::44::3.663
53::69::5.226
53::90::25.0
53::133::20.408
53::144::26.785
53::184::8.695
53::198::2.747
53::204::5.763
53::206::11.792
53::209::11.415
53::221::58.823
53::231::61.403
53::244::61.403
53::292::61.946
53::293::61.946
53::325::24.137
53::391::61.403
53::397::0.642
53::408::61.946
53::414::0.594
53::451::0.717
53::523::7.692
53::524::11.494
53::542::115.384
53::563::15.706
53::585::103.448
53::591::47.619
53::633::8.064
53::641::31.872
53::654::8.196
53::663::5.05
53::668::7.462
53::683::6.535
53::686::3.412
53::698::6.802
53::724::6.024
53::747::3.07
53::757::4.16
53::759::3.656
53::765::3.0
53::770::5.633
53::776::2.434
53::780::0.497
53::791::8.0
53::810::1.342
53::838::2.283
53::848::34.566
53::861::4.494
53::914::7.025
53::917::6.833
53::957::21.428
53::967::5.319
53::985::12.658
53::1026::4.434
53::1050::7.153
53::1116::6.722
53::1224::48.648
53::1252::26.548
53::1257::6.462
53::1307::12.82
53::1314::19.867
53::1335::431.818
53::1378::48.78
53::1380::8.421
53::1385::28.037
53::1416::6.153
53::1444::33.898
53::1452::19.292
53::1486::7.614
53::1487::5.763
53::1522::8.474
53::1571::57.692
53::1621::0.645
53::1636::3.571
53::1654::38.461
53::1666::39.062
53::1680::38.759
53::1723::466.101
53::1727::504.273
53::1736::470.085
53::1738::264.957
53::1741::478.632
53::1746::508.474
53::1818::2.677
53::1825::4.581
53::1847::6.666
53::1866::365.449
53::1886::6.459
53::1935::9.404
53::1950::26.086
53::1979::7.614
53::1992::5.319
53::2003::14.492
53::2013::11.904
53::2019::4.95
53::2020::5.571
53::2047::5.494
53::2081::21.978
53::2122::288.751
53::2130::3.161
53::2133::5.758
53::2134::3.49
53::2150::4.909
53::2152::3.773
53::2186::1.743
53::2210::4.815
53::2212::7.901
53::2229::38.709
53::2233::0.904
53::2265::3.797
53::2290::44.795
53::2294::7.763
53::2326::4.158
53::2346::4.201
53::2381::44.943
53::2409::25.21
53::2414::53.571
53::2451::7.5
53::2507::8.714
53::2508::26.315
53::2552::4.716
53::2599::1.91
53::2636::396.648
53::2648::1.189
53::2659::12.944
53::2688::23.809
53::2693::44.642
53::2734::43.478
53::2739::47.169
53::2762::43.478
53::2775::45.045
53::2805::43.859
53::2824::35.714
53::2856::44.642
53::2869::43.478
53::2897::280.701
53::2960::32.608
53::2971::13.157
53::3039::11.718
53::3042::76.923
53::3043::0.26
53::3046::31.914
53::3047::13.513
53::3057::15.151
53::3079::22.988
53::3091::7.843
53::3143::0.714
53::3163::17.647
53::3164::26.666
53::3177::26.086
53::3193::33.557
53::3330::26.905
53::3349::118.541
53::3398::10.269
53::3399::12.638
53::3423::6.864
53::3523::111.111
53::3573::30.303
53::3586::107.142
53::3629::214.285
53::3659::85.714
53::3663::93.75
53::3668::29.411
53::3685::18.518
53::3694::24.59
53::3699::25.641
53::3735::18.292
53::3795::80.0
53::3815::200.0
53::3838::49.18
53::3842::29.411
53::3872::111.111
53::3901::138.888
53::3914::22.598
53::3917::136.363
53::3922::90.909
53::3963::10.526
53::3971::14.598
53::3996::111.111
53::4027::22.988
53::4037::113.207
53::4051::23.255
53::4063::69.767
53::4065::555.555
53::4097::80.246
53::4133::55.555
53::4136::45.0
53::4143::858.757
53::4166::23.578
53::4197::97.56
53::4216::3.236
53::4240::203.703
53::4241::27.027
53::4268::54.054
53::4284::38.961
53::4318::347.826
53::4331::54.054
53::4361::18.433
53::4363::54.054
53::4365::53.333
53::4402::72.916
53::4415::53.333
53::4427::23.809
53::4449::15.686
53::4451::40.0
53::4452::16.806
53::4454::54.054
53::4487::53.333
53::4535::23.668
53::4559::398.058
53::4580::16.605
53::4581::15.625
53::4590::14.925
53::4594::9.803
53::4610::132.352
53::4668::10.752
53::4678::37.174
53::4796::83.71
53::4798::19.92
53::4807::13.698
53::4825::31.627
53::4853::11.764
53::4871::19.138
53::4874::32.608
53::4918::40.54
53::4923::18.404
53::4961::6.23
53::4967::18.099
53::5035::4.566
53::5066::83.333
53::5085::37.735
53::5087::12.048
53::5115::19.23
53::5142::3.375
53::5219::47.393
53::5233::3.07
53::5237::31.46
53::5250::19.801
53::5300::12.5
53::5318::19.607
53::5356::264.705
53::5393::250.0
53::5405::36.144
53::5418::44.444
53::5471::78.26
53::5474::78.26
53::5478::57.324
53::5501::2.717
53::5513::8.474
53::5520::128.378
53::5537::61.403
53::5551::25.28
53::5563::4.491
53::5594::11.164
53::5611::2.797
53::5679::604.79
53::5719::673.333
53::5752::138.996
53::5753::69.444
53::5779::12.738
54::17::10.909
54::30::9.933
54::35::1.825
54::58::12.552
54::90::24.793
54::217::3.293
54::244::53.03
54::312::22.801
54::316::61.403
54::321::0.619
54::363::31.531
54::366::61.403
54::384::61.403
54::390::42.168
54::402::0.629
54::409::0.662
54::450::78.947
54::473::62.068
54::521::22.988
54::536::78.947
54::551::29.411
54::570::6.666
54::623::5.899
54::625::5.714
54::627::90.573
54::635::175.298
54::661::2.691
54::667::7.448
54::675::3.537
54::693::6.779
54::707::3.752
54::716::15.151
54::717::5.452
54::775::8.333
54::806::1.069
54::813::0.751
54::855::1.049
54::857::2.32
54::912::59.221
54::929::28.985
54::939::4.499
54::951::8.196
54::960::1.589
54::1000::13.761
54::1004::10.256
54::1013::8.695
54::1037::6.726
54::1085::30.303
54::1099::71.942
54::1106::30.927
54::1134::19.607
54::1135::19.801
54::1185::14.084
54::1187::5.115
54::1200::5.347
54::1218::35.598
54::1237::50.0
54::1242::28.301
54::1257::2.369
54::1311::23.668
54::1356::5.221
54::1414::6.153
54::1431::11.718
54::1433::5.602
54::1445::4.514
54::1467::7.936
54::1526::4.566
54::1532::12.0
54::1556::3.275
54::1586::10.752
54::1610::5.376
54::1648::29.239
54::1661::38.759
54::1666::39.062
54::1671::39.37
54::1681::39.062
54::1695::38.759
54::1704::447.154
54::1727::475.806
54::1804::15.748
54::1809::8.323
54::1825::13.468
54::1834::8.583
54::1843::11.857
54::1915::2.142
54::1928::21.126
54::1932::25.21
54::1964::134.874
54::1998::8.13
54::2010::0.709
54::2065::5.016
54::2071::29.126
54::2122::204.005
54::2124::32.558
54::2143::8.379
54::2169::153.119
54::2171::7.518
54::2194::17.021
54::2200::164.062
54::2207::14.285
54::2229::41.379
54::2242::9.07
54::2273::12.422
54::2292::158.974
54::2300::6.144
54::2302::13.921
54::2351::7.042
54::2357::12.5
54::2363::5.66
54::2386::43.01
54::2388::45.197
54::2423::113.138
54::2437::15.267
54::2501::113.475
54::2531::11.56
54::2532::60.2
54::2584::9.661
54::2601::3.355
54::2620::3.444
54::2646::1.085
54::2700::44.642
54::2709::44.642
54::2724::44.642
54::2741::47.169
54::2748::44.642
54::2756::44.642
54::2776::44.642
54::2780::44.247
54::2786::43.859
54::2815::43.478
54::2838::44.642
54::2874::44.642
54::2914::11.07
54::2921::25.641
54::2979::11.406
54::3011::13.953
54::3028::156.25
54::3037::11.32
54::3051::237.136
54::3081::12.295
54::3122::17.123
54::3161::7.812
54::3190::16.216
54::3197::22.727
54::3232::16.129
54::3331::29.411
54::3334::53.921
54::3351::57.971
54::3415::6.711
54::3455::18.957
54::3525::9.836
54::3526::42.253
54::3530::41.666
54::3578::40.0
54::3588::111.111
54::3633::24.793
54::3638::35.714
54::3662::35.714
54::3678::1.254
54::3735::10.238
54::3749::300.0
54::3788::21.276
54::3809::631.578
54::3834::437.5
54::3839::33.898
54::3873::95.238
54::3884::14.285
54::3886::9.803
54::3891::3.745
54::3906::66.666
54::3919::153.846
54::3928::105.263
54::3935::26.315
54::3940::120.0
54::3942::90.909
54::3952::38.461
54::4021::23.255
54::4061::708.487
54::4063::39.473
54::4082::288.732
54::4087::148.148
54::4099::9.202
54::4152::12.82
54::4157::64.935
54::4160::16.949
54::4170::416.666
54::4171::16.666
54::4176::54.545
54::4181::500.0
54::4198::13.986
54::4288::20.512
54::4293::53.333
54::4314::488.372
54::4338::52.631
54::4363::54.054
54::4366::39.473
54::4371::27.027
54::4421::53.333
54::4465::21.505
54::4476::40.0
54::4509::105.263
54::4534::61.946
54::4543::7.407
54::4544::19.23
54::4558::634.92
54::4593::11.538
54::4603::12.269
54::4622::13.157
54::4623::19.48
54::4661::21.739
54::4673::37.735
54::4697::21.276
54::4699::7.633
54::4701::12.195
54::4733::133.333
54::4736::72.916
54::4764::7.434
54::4766::12.0
54::4830::37.878
54::4839::37.383
54::4857::47.619
54::4862::50.505
54::4872::29.411
54::4886::8.51
54::4928::13.157
54::4929::6.493
54::4936::25.862
54::4952::11.049
54::4987::40.0
54::5001::15.075
54::5004::21.978
54::5025::20.0
54::5030::7.874
54::5034::31.496
54::5041::22.727
54::5043::3.316
54::5069::94.861
54::5090::119.148
54::5106::17.857
54::5109::15.0
54::5148::60.955
54::5159::10.752
54::5178::465.273
54::5266::52.631
54::5293::149.253
54::5324::10.0
54::5411::13.888
54::5435::138.888
54::5555::49.18
54::5581::13.793
54::5607::10.869
54::5631::30.534
54::5634::22.388
54::5638::43.478
54::5645::63.829
54::5676::48.387
54::5687::587.786
54::5705::65.217
54::5729::14.492
54::5730::65.217
54::5744::20.0
54::5760::96.774
54::5764::22.727
54::5779::17.857
54::5790::20.618
54::5792::45.977
54::5803::38.461
54::5823::24.539
55::22::4.457
55::25::4.672
55::27::13.761
55::35::1.662
55::37::7.352
55::54::8.62
55::132::6.593
55::153::9.09
55::157::13.468
55::180::5.148
55::182::15.363
55::189::3.344
55::214::9.554
55::243::6.91
55::257::76.086
55::260::98.591
55::267::95.89
55::270::97.222
55::273::82.352
55::325::70.707
55::358::97.222
55::382::95.89
55::395::49.999
55::397::0.627
55::415::15.873
55::441::0.642
55::443::7.423
55::524::16.853
55::530::28.301
55::568::32.258
55::588::20.242
55::598::20.0
55::617::5.494
55::626::5.405
55::654::8.658
55::697::2.597
55::725::12.552
55::768::1.73
55::772::2.096
55::775::11.45
55::780::0.834
55::785::1.919
55::835::2.506
55::943::21.116
55::950::4.081
55::968::5.115
55::982::8.174
55::1007::4.878
55::1013::5.319
55::1021::22.088
55::1024::10.362
55::1025::5.089
55::1047::6.688
55::1148::91.205
55::1153::24.523
55::1181::17.543
55::1224::45.918
55::1230::43.956
55::1264::26.785
55::1306::12.422
55::1325::23.255
55::1344::9.638
55::1359::10.0
55::1363::453.608
55::1396::18.181
55::1424::7.233
55::1447::4.344
55::1465::4.842
55::1466::8.72
55::1492::12.531
55::1523::3.703
55::1527::37.593
55::1553::3.759
55::1607::29.94
55::1615::16.949
55::1633::141.121
55::1644::37.878
55::1661::37.593
55::1667::37.593
55::1669::32.894
55::1697::37.593
55::1759::7.299
55::1780::5.813
55::1791::5.194
55::1794::19.48
55::1813::9.661
55::1814::6.389
55::1817::4.934
55::1821::5.597
55::1854::11.428
55::1880::14.285
55::1892::13.582
55::1902::11.45
55::1912::3.064
55::1915::3.328
55::1936::14.15
55::1960::6.726
55::1998::4.629
55::2040::13.333
55::2044::0.758
55::2049::1.429
55::2059::4.784
55::2060::907.4
55::2064::1.624
55::2104::14.598
55::2125::53.461
55::2144::8.928
55::2149::8.45
55::2163::25.157
55::2190::30.023
55::2225::36.866
55::2243::3.592
55::2250::1.892
55::2352::3.083
55::2356::4.171
55::2358::5.464
55::2362::3.511
55::2388::41.884
55::2404::19.48
55::2426::30.211
55::2444::4.267
55::2471::28.192
55::2477::838.365
55::2481::71.428
55::2496::10.706
55::2497::0.123
55::2509::5.05
55::2511::0.547
55::2521::4.268
55::2524::0.875
55::2541::6.036
55::2565::16.293
55::2633::854.166
55::2650::13.422
55::2680::34.441
55::2682::145.161
55::2733::36.764
55::2746::35.211
55::2756::35.211
55::2762::34.965
55::2781::34.246
55::2833::35.211
55::2834::35.211
55::2860::27.586
55::2897::248.062
55::2906::507.575
55::2912::26.086
55::2917::99.221
55::2969::9.708
55::2985::17.66
55::2986::20.0
55::2999::26.845
55::3003::11.764
55::3034::13.071
55::3069::4.464
55::3082::6.437
55::3142::2.666
55::3146::27.586
55::3175::11.73
55::3189::21.126
55::3204::20.27
55::3210::109.677
55::3211::98.837
55::3256::204.819
55::3257::3.921
55::3337::41.379
55::3409::10.61
55::3438::17.857
55::3458::23.391
55::3522::96.774
55::3525::13.636
55::3533::57.692
55::3539::136.363
55::3548::11.538
55::3572::75.912
55::3638::56.603
55::3647::120.0
55::3666::41.095
55::3682::16.574
55::3771::38.961
55::3784::11.45
55::3788::44.776
55::3816::200.0
55::3836::28.301
55::3865::0.564
55::3895::8.35
55::3917::240.0
55::3958::71.428
55::3975::35.087
55::3992::27.303
55::4032::4.232
55::4045::3.868
55::4077::38.834
55::4079::39.215
55::4099::10.676
55::4164::4.815
55::4194::24.39
55::4229::36.363
55::4234::158.608
55::4250::13.157
55::4273::41.095
55::4323::243.902
55::4337::13.559
55::4354::333.333
55::4372::43.478
55::4431::17.316
55::4448::56.338
55::4454::56.338
55::4464::42.857
55::4493::153.846
55::4572::31.25
55::4583::12.195
55::4601::7.092
55::4614::184.21
55::4616::225.806
55::4653::54.794
55::4689::27.027
55::4706::11.834
55::4760::9.174
55::4791::15.625
55::4819::21.276
55::4841::27.027
55::4846::43.01
55::4851::35.714
55::4861::11.111
55::4865::44.444
55::4926::27.777
55::4934::16.129
55::4942::13.468
55::4946::5.277
55::4957::9.803
55::4983::48.78
55::4987::31.746
55::5004::19.047
55::5027::59.523
55::5041::14.492
55::5042::19.417
55::5088::2.522
55::5106::17.241
55::5152::9.861
55::5157::3.722
55::5164::3.436
55::5191::21.917
55::5199::6.722
55::5215::5.882
55::5222::41.189
55::5254::0.387
55::5263::23.076
55::5280::86.956
55::5303::8.888
55::5346::9.259
55::5371::19.23
55::5372::18.348
55::5388::1.112
55::5391::7.722
55::5396::25.316
55::5496::347.826
55::5542::50.724
55::5564::4.032
55::5582::5.415
55::5608::1.739
55::5619::17.241
55::5622::11.718
55::5658::41.666
55::5666::56.338
55::5773::34.782
55::5784::275.862
55::5793::50.0
55::5808::178.571
55::5816::60.797
55::5821::36.363
56::18::13.513
56::24::14.634
56::54::8.213
56::62::6.24
56::83::3.827
56::100::3.964
56::115::4.444
56::252::77.777
56::296::83.333
56::297::82.352
56::331::79.545
56::341::83.333
56::348::76.923
56::368::83.333
56::370::83.333
56::386::6.965
56::404::0.633
56::421::0.676
56::437::0.657
56::442::0.654
56::467::59.21
56::481::60.81
56::487::115.384
56::490::113.924
56::541::56.603
56::661::5.221
56::664::20.491
56::666::17.543
56::678::2.894
56::683::5.633
56::689::6.116
56::754::2.631
56::778::7.092
56::839::5.244
56::894::3.64
56::921::39.509
56::932::6.986
56::976::6.072
56::1000::4.746
56::1006::3.552
56::1023::8.988
56::1031::2.566
56::1041::18.072
56::1095::16.666
56::1112::7.858
56::1126::18.518
56::1143::12.195
56::1202::3.886
56::1219::25.51
56::1231::41.095
56::1247::19.736
56::1252::19.867
56::1258::29.288
56::1262::11.764
56::1302::22.598
56::1305::21.739
56::1396::16.241
56::1416::6.25
56::1453::8.223
56::1475::10.752
56::1479::5.703
56::1481::49.754
56::1487::4.056
56::1560::1.929
56::1564::2.114
56::1623::3.525
56::1632::1.322
56::1652::31.25
56::1686::30.674
56::1712::503.105
56::1758::0.45
56::1785::6.289
56::1796::12.738
56::1802::4.573
56::1806::17.77
56::1833::10.869
56::1912::1.7
56::1955::23.255
56::1971::4.032
56::1996::23.622
56::2022::4.889
56::2034::16.853
56::2039::3.154
56::2044::1.145
56::2059::5.3
56::2113::7.561
56::2127::15.009
56::2128::12.622
56::2132::5.928
56::2162::24.539
56::2165::4.956
56::2185::14.025
56::2187::19.417
56::2238::0.812
56::2249::10.66
56::2269::11.049
56::2276::94.93
56::2314::3.656
56::2335::19.23
56::2371::35.087
56::2378::36.697
56::2397::5.217
56::2406::17.751
56::2433::4.005
56::2435::5.847
56::2442::3.184
56::2452::4.31
56::2467::17.142
56::2483::88.05
56::2498::394.822
56::2519::6.396
56::2538::19.23
56::2544::5.964
56::2565::13.05
56::2602::4.287
56::2619::3.931
56::2650::11.235
56::2677::11.627
56::2687::0.988
56::2689::31.25
56::2802::31.645
56::2823::25.316
56::2835::31.847
56::2848::31.446
56::2854::31.645
56::2885::650.641
56::2893::471.698
56::2914::8.021
56::2951::5.976
56::2952::8.156
56::2956::19.607
56::2977::13.888
56::3048::6.289
56::3128::75.56
56::3129::47.457
56::3139::18.036
56::3140::4.115
56::3164::26.666
56::3206::6.211
56::3237::33.112
56::3239::32.258
56::3246::44.776
56::3334::79.136
56::3361::1000.0
56::3394::12.779
56::3396::9.791
56::3413::21.739
56::3435::23.529
56::3438::25.21
56::3446::33.057
56::3456::25.21
56::3491::13.157
56::3545::65.217
56::3548::15.625
56::3569::34.883
56::3598::88.235
56::3619::43.478
56::3640::49.18
56::3666::83.333
56::3685::16.574
56::3813::48.78
56::3837::12.987
56::3840::0.116
56::3848::66.666
56::3853::17.142
56::3869::83.333
56::3881::20.512
56::3882::13.333
56::3912::11.857
56::3927::104.477
56::3941::112.676
56::3957::68.965
56::3988::857.142
56::4008::45.454
56::4049::38.461
56::4080::36.144
56::4086::51.724
56::4116::22.727
56::4120::68.181
56::4137::11.764
56::4138::21.164
56::4176::428.571
56::4249::78.947
56::4267::78.947
56::4323::190.476
56::4331::102.564
56::4332::76.923
56::4340::18.867
56::4343::59.701
56::4346::78.947
56::4393::100.0
56::4401::9.6
56::4405::75.0
56::4407::105.263
56::4462::19.138
56::4464::76.923
56::4498::35.714
56::4504::15.748
56::4540::29.761
56::4541::121.951
56::4562::12.552
56::4576::81.339
56::4583::17.241
56::4596::90.909
56::4601::12.048
56::4609::46.242
56::4616::40.816
56::4624::13.114
56::4651::2.631
56::4660::0.264
56::4707::6.651
56::4716::11.049
56::4721::12.5
56::4729::14.285
56::4748::11.627
56::4766::11.904
56::4804::0.81
56::4805::21.052
56::4860::90.909
56::4861::3.436
56::4891::150.0
56::4914::16.949
56::4934::5.917
56::4960::20.979
56::4966::0.3
56::4969::211.267
56::5013::9.868
56::5025::14.705
56::5050::13.333
56::5057::16.0
56::5072::17.278
56::5080::45.197
56::5082::7.633
56::5094::11.45
56::5111::25.0
56::5118::91.228
56::5121::9.933
56::5133::11.326
56::5136::3.154
56::5175::680.18
56::5195::6.289
56::5207::3.722
56::5220::13.422
56::5225::4.065
56::5226::5.692
56::5281::54.545
56::5315::185.995
56::5331::9.132
56::5332::71.428
56::5362::19.37
56::5390::29.268
56::5419::10.909
56::5441::15.384
56::5450::16.853
56::5462::53.892
56::5471::107.142
56::5477::84.337
56::5495::8.419
56::5546::43.75
56::5648::43.478
56::5653::72.727
56::5656::23.255
56::5663::76.923
56::5708::68.181
56::5728::14.705
57::32::4.081
57::82::2.157
57::133::2.469
57::140::196.29
57::206::4.716
57::210::8.163
57::231::67.307
57::296::60.344
57::317::66.666
57::321::0.578
57::338::0.719
57::339::9.32
57::377::32.71
57::385::0.645
57::399::67.307
57::403::0.679
57::459::103.448
57::591::7.281
57::630::157.446
57::633::8.368
57::638::3.35
57::641::33.613
57::655::13.043
57::662::15.384
57::665::16.949
57::681::3.502
57::772::1.955
57::795::1.494
57::804::1.677
57::834::0.69
57::839::2.471
57::863::2.525
57::894::2.533
57::897::7.299
57::905::5.253
57::943::17.721
57::949::4.566
57::962::421.319
57::1013::4.597
57::1020::2.389
57::1055::18.181
57::1091::21.582
57::1139::10.951
57::1141::21.951
57::1151::11.194
57::1224::37.974
57::1253::18.867
57::1255::2.583
57::1263::3.006
57::1309::3.466
57::1338::3.072
57::1371::23.121
57::1387::13.966
57::1440::11.627
57::1445::3.289
57::1465::4.981
57::1489::4.192
57::1504::2.127
57::1512::214.138
57::1549::4.784
57::1554::5.076
57::1559::3.626
57::1605::12.016
57::1642::25.38
57::1700::25.252
57::1707::686.635
57::1717::208.474
57::1732::61.922
57::1735::916.201
57::1745::457.627
57::1822::2.5
57::1848::11.267
57::1870::6.245
57::1876::2.728
57::1910::16.571
57::1931::4.975
57::1941::8.955
57::1975::4.451
57::2019::2.865
57::2029::5.788
57::2030::6.079
57::2059::4.559
57::2074::17.045
57::2079::45.454
57::2115::2.82
57::2133::7.042
57::2150::6.564
57::2163::25.889
57::2187::4.237
57::2218::12.195
57::2236::4.484
57::2241::4.665
57::2256::31.047
57::2284::4.645
57::2296::3.926
57::2322::1.616
57::2324::1.291
57::2325::3.676
57::2334::76.923
57::2339::11.494
57::2344::2.728
57::2359::1.396
57::2382::34.782
57::2429::34.976
57::2456::15.873
57::2470::16.216
57::2481::54.347
57::2491::5.555
57::2499::2.884
57::2525::2.844
57::2526::2.958
57::2568::22.346
57::2573::127.179
57::2606::0.518
57::2632::356.371
57::2687::0.922
57::2693::27.932
57::2713::28.248
57::2753::28.089
57::2757::28.248
57::2825::26.455
57::2877::28.089
57::2909::849.462
57::2922::16.483
57::2935::30.303
57::2962::18.433
57::2966::20.689
57::3026::0.286
57::3028::133.47
57::3047::8.771
57::3058::9.174
57::3084::5.905
57::3085::3.652
57::3104::3.036
57::3105::7.672
57::3124::5.405
57::3127::2.457
57::3139::9.879
57::3163::14.705
57::3183::30.612
57::3200::17.857
57::3209::16.438
57::3257::3.511
57::3313::433.962
57::3316::9.259
57::3346::19.867
57::3350::35.46
57::3371::533.333
57::3398::15.717
57::3404::21.739
57::3434::37.037
57::3444::20.27
57::3448::20.27
57::3449::27.027
57::3461::10.638
57::3544::7.812
57::3552::37.037
57::3571::61.827
57::3618::11.583
57::3638::40.54
57::3644::1.032
57::3685::6.849
57::3689::10.869
57::3726::22.9
57::3749::51.724
57::3754::55.555
57::3816::86.206
57::3857::1.222
57::3858::31.746
57::3888::18.691
57::3903::317.507
57::3952::12.012
57::3957::46.511
57::4005::6.382
57::4006::4.338
57::4012::33.333
57::4027::35.714
57::4056::3.694
57::4065::138.888
57::4100::305.084
57::4129::39.473
57::4133::37.735
57::4189::70.175
57::4197::13.422
57::4212::47.619
57::4244::10.928
57::4251::24.096
57::4254::70.175
57::4270::16.806
57::4271::11.267
57::4273::53.571
57::4363::70.175
57::4391::9.685
57::4407::58.823
57::4449::14.981
57::4454::70.175
57::4606::5.571
57::4630::87.234
57::4635::8.163
57::4670::7.812
57::4706::8.163
57::4717::7.843
57::4728::1.451
57::4735::9.433
57::4741::109.589
57::4753::2.724
57::4763::7.575
57::4787::9.708
57::4794::2.107
57::4796::64.124
57::4819::13.054
57::4827::219.749
57::4828::0.141
57::4857::4.79
57::4878::16.129
57::4884::8.968
57::4887::8.955
57::4889::8.064
57::4903::109.375
57::4920::7.389
57::4944::3.731
57::5027::31.055
57::5028::94.915
57::5056::3.367
57::5077::5.555
57::5087::7.92
57::5089::22.222
57::5117::22.058
57::5123::19.698
57::5127::54.385
57::5135::1.261
57::5157::3.359
57::5211::2.435
57::5238::11.475
57::5271::5.714
57::5277::904.858
57::5291::583.193
57::5330::3.201
57::5342::4.683
57::5346::9.523
57::5348::7.299
57::5382::8.771
57::5399::19.704
57::5417::27.397
57::5495::45.918
57::5525::2.224
57::5570::25.38
57::5653::56.338
57::5654::430.769
57::5661::51.724
57::5686::8.108
57::5691::499.999
57::5712::554.838
57::5781::14.705
57::5789::5.83
57::5801::28.854
58::30::11.235
58::50::8.474
58::92::23.668
58::153::10.676
58::159::297.362
58::207::5.649
58::216::4.456
58::224::60.402
58::225::84.337
58::228::84.337
58::233::84.337
58::248::84.337
58::292::59.322
58::349::83.333
58::352::84.337
58::360::84.337
58::400::84.337
58::436::0.635
58::450::101.123
58::451::0.718
58::452::0.704
58::455::6.566
58::462::60.81
58::464::60.0
58::514::20.1
58::559::16.806
58::575::9.09
58::584::36.144
58::592::74.866
58::618::15.625
58::623::9.259
58::675::6.224
58::678::4.032
58::717::8.912
58::770::1.222
58::897::35.714
58::898::13.333
58::907::16.216
58::915::20.547
58::931::2.622
58::981::4.761
58::997::274.364
58::1000::4.792
58::1172::7.853
58::1195::3.783
58::1203::4.301
58::1224::39.647
58::1228::39.13
58::1239::3.384
58::1240::7.575
58::1248::19.736
58::1257::3.521
58::1261::13.333
58::1262::18.404
58::1313::23.952
58::1348::22.346
58::1399::8.608
58::1430::61.443
58::1459::11.574
58::1470::3.333
58::1479::5.272
58::1495::202.842
58::1531::14.814
58::1586::5.025
58::1623::3.571
58::1624::37.037
58::1625::2.976
58::1628::0.574
58::1637::6.305
58::1643::31.25
58::1648::31.055
58::1651::31.055
58::1670::31.055
58::1671::31.25
58::1715::443.75
58::1721::375.0
58::1756::10.695
58::1775::13.468
58::1817::4.366
58::1897::9.398
58::1899::4.149
58::1900::4.689
58::1923::10.101
58::1962::7.109
58::1978::0.112
58::1981::152.912
58::2078::63.829
58::2084::1.426
58::2092::5.988
58::2095::16.697
58::2104::12.578
58::2117::712.175
58::2142::10.416
58::2143::8.797
58::2149::7.832
58::2169::60.267
58::2196::9.9
58::2247::3.333
58::2330::14.778
58::2334::88.607
58::2341::16.483
58::2350::5.084
58::2352::2.652
58::2367::3.393
58::2392::36.529
58::2448::4.524
58::2461::4.643
58::2474::190.476
58::2478::18.108
58::2495::3.102
58::2509::3.968
58::2518::2.816
58::2537::19.867
58::2599::1.467
58::2612::41.522
58::2645::97.435
58::2658::3.963
58::2702::23.809
58::2711::29.761
58::2713::29.94
58::2716::29.239
58::2731::29.761
58::2733::31.055
58::2795::29.761
58::2815::29.585
58::2843::29.069
58::2873::23.391
58::2933::14.234
58::2935::34.722
58::2940::25.641
58::2954::16.216
58::3046::23.809
58::3058::10.204
58::3136::6.211
58::3153::19.23
58::3162::3.086
58::3165::39.37
58::3176::15.0
58::3203::23.437
58::3218::16.759
58::3229::45.801
58::3244::22.167
58::3317::734.204
58::3330::3.508
58::3342::83.493
58::3349::119.266
58::3396::7.812
58::3411::8.356
58::3414::8.547
58::3423::8.333
58::3425::10.958
58::3448::25.862
58::3453::42.735
58::3459::25.21
58::3497::19.48
58::3513::600.0
58::3532::40.0
58::3538::147.41
58::3552::48.387
58::3561::50.847
58::3569::34.883
58::3572::66.411
58::3580::61.224
58::3594::65.217
58::3607::65.217
58::3610::81.081
58::3615::73.17
58::3617::50.0
58::3620::24.0
58::3650::68.181
58::3691::10.067
58::3693::18.75
58::3756::73.17
58::3763::23.809
58::3778::81.081
58::3786::18.633
58::3799::72.727
58::3810::97.56
58::3842::21.052
58::3845::32.258
58::3859::55.555
58::3866::85.714
58::3891::2.719
58::3897::125.748
58::3902::51.724
58::3922::85.106
58::3967::131.147
58::3969::98.765
58::4010::22.471
58::4040::50.632
58::4050::40.0
58::4052::37.735
58::4074::15.873
58::4143::580.152
58::4170::224.719
58::4179::113.402
58::4187::18.633
58::4218::105.263
58::4252::23.437
58::4253::31.746
58::4267::81.081
58::4371::42.553
58::4473::108.108
58::4475::108.108
58::4510::12.269
58::4566::19.607
58::4585::16.759
58::4694::18.518
58::4695::20.576
58::4732::9.523
58::4751::32.258
58::4762::15.957
58::4779::44.117
58::4799::8.849
58::4818::8.403
58::4844::8.032
58::4851::12.987
58::4888::223.529
58::4898::17.647
58::4922::24.39
58::4927::8.474
58::5004::21.857
58::5008::11.494
58::5010::6.92
58::5053::11.494
58::5071::8.849
58::5078::20.833
58::5083::13.888
58::5136::3.174
58::5137::11.73
58::5190::5.565
58::5197::20.089
58::5206::2.352
58::5253::6.688
58::5254::2.902
58::5296::24.752
58::5334::23.529
58::5389::47.619
58::5392::25.806
58::5414::15.0
58::5420::36.697
58::5434::13.793
58::5448::7.874
58::5452::15.625
58::5456::20.979
58::5504::9.302
58::5512::1.782
58::5513::9.174
58::5515::9.132
58::5532::41.176
58::5550::2.754
58::5577::66.465
58::5586::3.203
58::5597::4.64
58::5600::15.151
58::5620::20.547
58::5634::19.108
58::5659::81.081
58::5667::81.081
58::5743::45.454
58::5771::18.691
58::5778::25.0
58::5807::79.545
58::5813::14.705
59::16::2.087
59::41::1.176
59::48::26.666
59::63::4.731
59::67::0.809
59::131::17.964
59::154::4.319
59::195::13.882
59::196::5.253
59::209::6.868
59::222::84.337
59::228::84.337
59::259::84.337
59::296::84.337
59::301::13.254
59::313::84.337
59::333::73.684
59::357::72.916
59::369::41.176
59::375::80.459
59::411::0.659
59::416::84.337
59::467::60.0
59::473::61.224
59::486::116.883
59::499::51.948
59::506::12.841
59::520::20.1
59::555::9.302
59::585::24.193
59::621::2.229
59::622::9.345
59::628::250.564
59::638::8.81
59::641::35.398
59::662::15.384
59::700::15.789
59::733::7.518
59::740::4.889
59::752::2.781
59::760::2.577
59::764::0.787
59::774::1.827
59::790::2.919
59::797::19.543
59::799::4.651
59::804::2.439
59::816::2.911
59::832::2.522
59::927::190.031
59::1022::178.01
59::1035::3.333
59::1088::18.404
59::1145::2.886
59::1147::12.396
59::1159::6.976
59::1168::31.446
59::1188::1.038
59::1194::812.5
59::1199::9.732
59::1225::40.358
59::1232::39.301
59::1247::19.867
59::1261::14.018
59::1272::6.24
59::1305::22.727
59::1362::4.575
59::1386::5.257
59::1393::5.952
59::1396::16.887
59::1420::50.724
59::1440::12.345
59::1453::7.022
59::1457::4.679
59::1470::3.448
59::1497::1.631
59::1518::13.793
59::1570::13.824
59::1580::7.194
59::1627::12.224
59::1632::1.924
59::1635::9.708
59::1639::31.25
59::1675::31.446
59::1691::31.446
59::1721::375.0
59::1743::446.54
59::1802::9.584
59::1809::7.15
59::1817::9.615
59::1818::7.326
59::1851::2.773
59::1885::8.403
59::1894::6.928
59::1910::14.735
59::1936::10.273
59::1966::13.157
59::1977::10.752
59::2050::8.021
59::2076::1.808
59::2091::12.82
59::2119::13.793
59::2132::10.526
59::2154::6.637
59::2171::5.633
59::2175::12.987
59::2195::9.463
59::2241::8.264
59::2246::2.849
59::2271::5.988
59::2277::692.708
59::2280::7.832
59::2289::5.249
59::2319::1.519
59::2320::4.219
59::2376::36.529
59::2377::36.199
59::2386::35.874
59::2428::6.191
59::2452::6.353
59::2462::18.867
59::2554::18.633
59::2561::18.292
59::2564::430.754
59::2581::2.463
59::2594::2.057
59::2620::6.024
59::2631::91.94
59::2742::23.809
59::2764::30.864
59::2786::29.761
59::2801::29.761
59::2806::23.952
59::2820::29.94
59::2824::23.809
59::2838::29.94
59::2841::29.761
59::2979::7.058
59::3008::31.25
59::3009::15.576
59::3013::27.522
59::3044::4.171
59::3051::186.619
59::3121::124.555
59::3126::25.0
59::3129::109.375
59::3147::5.39
59::3154::30.534
59::3159::22.388
59::3163::20.833
59::3167::24.193
59::3189::20.0
59::3194::20.0
59::3209::43.478
59::3225::30.769
59::3311::28.985
59::3327::51.47
59::3400::16.632
59::3427::22.222
59::3437::25.641
59::3446::33.613
59::3501::17.699
59::3502::12.987
59::3506::13.071
59::3536::76.923
59::3546::65.217
59::3586::47.619
59::3626::48.387
59::3636::36.144
59::3640::47.619
59::3675::27.272
59::3680::34.883
59::3708::24.59
59::3733::73.17
59::3738::46.875
59::3744::66.666
59::3802::72.727
59::3807::28.985
59::3808::50.0
59::3817::4.629
59::3846::62.5
59::3856::18.072
59::3897::30.303
59::3905::84.507
59::3916::67.415
59::3956::187.5
59::3992::98.765
59::4021::43.478
59::4026::39.215
59::4047::21.834
59::4058::777.327
59::4059::796.296
59::4090::36.585
59::4108::67.307
59::4133::46.511
59::4138::13.333
59::4143::720.379
59::4162::209.567
59::4193::186.44
59::4240::101.226
59::4253::53.333
59::4279::81.081
59::4289::105.263
59::4330::52.631
59::4344::40.0
59::4364::38.095
59::4388::60.344
59::4412::17.937
59::4444::108.108
59::4451::81.081
59::4499::214.285
59::4530::13.605
59::4589::150.0
59::4612::33.707
59::4634::12.5
59::4635::18.181
59::4638::15.625
59::4660::0.265
59::4671::0.963
59::4692::14.563
59::4748::19.047
59::4762::21.126
59::4771::21.978
59::4786::34.09
59::4821::32.258
59::4854::22.727
59::4867::11.834
59::4868::0.132
59::4872::142.857
59::4877::18.018
59::4884::21.052
59::4887::37.037
59::4903::204.379
59::4914::34.09
59::4915::34.482
59::4973::67.039
59::4975::63.492
59::4980::83.333
59::4998::2.431
59::5009::5.865
59::5019::5.474
59::5033::20.1
59::5087::11.799
59::5143::99.715
59::5151::19.801
59::5155::47.101
59::5167::6.968
59::5178::577.889
59::5194::8.51
59::5243::3.525
59::5327::133.903
59::5343::333.333
59::5380::24.59
59::5388::10.389
59::5395::20.408
59::5412::20.0
59::5421::200.0
59::5433::25.423
59::5440::80.0
59::5466::109.756
59::5479::109.756
59::5489::19.323
59::5495::94.736
59::5541::12.048
59::5551::17.307
59::5553::52.287
59::5646::500.0
59::5657::81.081
59::5686::37.037
59::5723::73.17
59::5754::21.164
59::5774::22.857
59::5788::33.898
59::5802::23.952
59::5808::173.913
59::5821::22.471
60::9::5.449
60::28::14.218
60::46::21.052
60::52::8.62
60::54::5.471
60::60::7.751
60::69::5.545
60::75::1.496
60::77::12.145
60::86::4.237
60::91::6.535
60::128::24.193
60::139::32.52
60::150::8.733
60::153::4.608
60::212::17.543
60::223::93.333
60::246::92.105
60::253::69.306
60::255::0.787
60::258::89.743
60::272::93.333
60::307::93.333
60::333::51.094
60::384::56.451
60::386::7.559
60::408::92.105
60::424::93.333
60::433::67.307
60::486::150.0
60::489::80.357
60::618::3.5
60::634::11.494
60::641::29.09
60::675::3.989
60::684::6.43
60::744::6.147
60::747::3.831
60::748::9.523
60::757::3.865
60::759::8.695
60::770::9.009
60::858::2.296
60::861::1.333
60::898::6.772
60::910::268.434
60::922::75.973
60::995::91.96
60::1004::2.312
60::1038::19.867
60::1044::9.56
60::1096::48.309
60::1174::11.811
60::1231::42.857
60::1250::19.48
60::1344::5.83
60::1353::5.791
60::1364::4.622
60::1422::5.102
60::1430::58.565
60::1443::3.139
60::1474::8.534
60::1498::5.641
60::1514::19.48
60::1516::93.889
60::1518::13.986
60::1519::21.126
60::1526::3.012
60::1554::4.87
60::1567::58.823
60::1575::1.902
60::1583::3.826
60::1636::2.836
60::1638::32.467
60::1687::32.258
60::1742::844.155
60::1759::5.714
60::1779::5.959
60::1806::16.949
60::1849::280.23
60::1855::8.23
60::1880::15.463
60::1936::10.989
60::1940::14.652
60::1941::10.067
60::1944::10.948
60::1951::23.076
60::1954::5.415
60::1967::21.739
60::2023::6.109
60::2037::14.218
60::2071::17.857
60::2123::7.312
60::2163::25.559
60::2177::12.195
60::2200::126.506
60::2212::6.378
60::2240::11.033
60::2243::3.191
60::2251::18.055
60::2265::3.416
60::2288::2.588
60::2299::2.107
60::2309::1.097
60::2310::0.347
60::2314::3.571
60::2355::3.069
60::2357::6.864
60::2388::38.461
60::2411::8.547
60::2422::6.525
60::2428::4.819
60::2445::5.586
60::2461::3.177
60::2476::46.511
60::2478::13.761
60::2502::4.12
60::2504::3.49
60::2507::4.744
60::2517::13.921
60::2520::4.056
60::2587::4.995
60::2591::114.406
60::2616::74.335
60::2621::11.278
60::2624::2.305
60::2715::31.645
60::2732::44.871
60::2768::31.847
60::2788::16.611
60::2812::31.645
60::2837::31.847
60::2872::31.446
60::2879::19.607
60::2947::5.006
60::2955::25.0
60::2983::13.559
60::2989::20.408
60::3011::7.957
60::3012::7.002
60::3025::8.645
60::3052::4.83
60::3059::18.292
60::3078::4.115
60::3079::13.071
60::3123::8.474
60::3171::22.099
60::3209::32.432
60::3213::13.888
60::3232::12.711
60::3338::51.851
60::3348::22.556
60::3412::1.768
60::3423::1.746
60::3440::16.949
60::3488::8.62
60::3511::62.5
60::3536::42.253
60::3567::49.382
60::3574::46.875
60::3577::43.478
60::3583::12.931
60::3609::18.518
60::3693::12.295
60::3695::28.037
60::3698::71.428
60::3706::12.145
60::3858::27.027
60::3865::7.009
60::3898::62.5
60::4034::16.483
60::4053::11.627
60::4076::26.315
60::4098::112.676
60::4104::11.32
60::4131::30.0
60::4155::58.139
60::4254::55.555
60::4277::56.338
60::4296::18.382
60::4303::89.086
60::4310::146.341
60::4325::988.165
60::4335::55.555
60::4342::6.493
60::4352::32.258
60::4373::10.471
60::4404::54.794
60::4412::13.698
60::4422::12.448
60::4433::42.253
60::4450::55.555
60::4487::55.555
60::4538::7.228
60::4541::39.062
60::4555::117.977
60::4599::584.76
60::4626::10.638
60::4645::23.668
60::4668::9.287
60::4700::7.812
60::4706::6.25
60::4728::1.87
60::4758::3.418
60::4788::7.049
60::4800::12.048
60::4819::4.173
60::4826::6.896
60::4857::10.582
60::4893::15.228
60::4917::8.333
60::4923::6.849
60::4937::15.527
60::4948::2.59
60::4951::42.918
60::4972::11.45
60::4980::49.45
60::4984::29.069
60::4991::13.888
60::5003::13.953
60::5010::9.174
60::5014::4.451
60::5023::38.216
60::5037::7.915
60::5052::12.448
60::5053::10.273
60::5087::8.298
60::5101::4.237
60::5126::3.913
60::5138::1.08
60::5164::2.038
60::5170::3.783
60::5233::2.606
60::5262::9.523
60::5275::3.355
60::5282::46.263
60::5283::20.0
60::5325::22.471
60::5326::55.555
60::5333::16.574
60::5378::27.559
60::5467::90.909
60::5476::90.909
60::5528::9.174
60::5532::44.025
60::5557::68.571
60::5578::5.395
60::5589::5.312
60::5611::1.97
60::5616::4.098
60::5644::47.619
60::5648::9.523
60::5651::29.411
60::5658::42.253
60::5675::90.909
60::5705::46.153
60::5752::128.571
60::5803::11.299
60::5824::17.857
61::23::12.145
61::30::9.063
61::85::2.227
61::90::21.739
61::145::7.722
61::151::7.853
61::160::2.035
61::187::24.39
61::211::17.973
61::212::19.48
61::221::0.353
61::235::14.256
61::272::56.0
61::276::60.869
61::294::0.657
61::300::0.662
61::304::43.209
61::306::61.403
61::342::35.897
61::352::61.403
61::353::61.403
61::363::60.869
61::373::54.687
61::379::61.403
61::411::0.658
61::434::53.03
61::439::5.7
61::451::0.754
61::456::0.701
61::509::51.282
61::518::11.538
61::536::88.235
61::546::40.54
61::571::6.153
61::582::10.0
61::602::12.867
61::610::76.009
61::662::3.539
61::667::13.289
61::701::2.002
61::703::5.54
61::721::4.287
61::737::7.049
61::742::4.566
61::764::0.735
61::778::5.797
61::785::3.37
61::792::0.399
61::797::19.769
61::822::0.395
61::851::0.124
61::857::0.4
61::858::2.098
61::917::5.758
61::982::8.241
61::984::10.416
61::993::93.036
61::1012::3.703
61::1022::154.545
61::1035::3.194
61::1047::3.267
61::1090::23.076
61::1160::44.692
61::1173::8.676
61::1178::2.688
61::1188::1.019
61::1205::3.766
61::1212::4.484
61::1213::8.791
61::1226::40.201
61::1227::44.776
61::1238::45.0
61::1242::21.897
61::1247::20.408
61::1288::185.554
61::1301::4.081
61::1311::22.988
61::1323::37.5
61::1336::4.514
61::1344::8.81
61::1375::14.925
61::1387::15.479
61::1393::7.561
61::1395::187.032
61::1424::6.379
61::1435::9.592
61::1445::3.683
61::1454::6.779
61::1455::7.263
61::1488::3.861
61::1559::3.861
61::1590::11.583
61::1644::32.894
61::1661::32.894
61::1669::33.112
61::1773::13.333
61::1784::17.241
61::1818::3.521
61::1819::9.36
61::1820::7.478
61::1828::5.444
61::1838::6.048
61::1840::5.565
61::1844::3.161
61::1862::4.518
61::1921::72.139
61::1926::6.96
61::1967::25.21
61::1984::6.116
61::1996::26.315
61::2006::4.424
61::2019::0.193
61::2040::13.636
61::2073::24.0
61::2081::4.255
61::2091::9.546
61::2147::4.672
61::2149::3.973
61::2152::3.159
61::2173::13.513
61::2208::8.908
61::2224::14.084
61::2235::0.281
61::2259::4.255
61::2273::12.195
61::2274::12.195
61::2286::6.98
61::2295::5.738
61::2301::4.8
61::2306::14.563
61::2307::13.574
61::2310::0.177
61::2316::4.838
61::2349::3.508
61::2374::41.884
61::2385::39.603
61::2414::41.666
61::2416::8.196
61::2422::7.504
61::2424::3.565
61::2445::6.6
61::2458::0.291
61::2480::68.493
61::2516::72.572
61::2524::5.244
61::2532::1.709
61::2570::1.278
61::2577::4.31
61::2616::30.607
61::2632::428.571
61::2653::11.299
61::2676::12.552
61::2690::34.965
61::2696::28.571
61::2756::28.776
61::2757::36.231
61::2769::34.482
61::2770::35.971
61::2771::35.971
61::2778::35.971
61::2795::35.971
61::2804::35.714
61::2836::35.971
61::2861::35.971
61::2908::299.27
61::2927::29.126
61::2949::25.641
61::2953::11.406
61::2971::10.033
61::2975::6.382
61::2980::9.523
61::3022::25.936
61::3035::0.382
61::3049::6.211
61::3053::8.571
61::3054::7.079
61::3068::0.324
61::3070::0.376
61::3085::10.204
61::3103::7.228
61::3174::15.625
61::3192::15.075
61::3218::13.043
61::3237::27.472
61::3252::59.536
61::3371::1000.0
61::3388::14.44
61::3394::12.121
61::3417::8.385
61::3419::8.385
61::3454::13.636
61::3463::39.473
61::3534::11.32
61::3549::45.454
61::3563::46.153
61::3596::53.571
61::3607::51.724
61::3615::41.666
61::3663::272.727
61::3679::27.522
61::3732::17.045
61::3773::103.448
61::3789::76.923
61::3790::0.397
61::3805::36.199
61::3810::95.238
61::3812::176.47
61::3825::10.101
61::3826::10.204
61::3863::23.809
61::3866::35.714
61::3907::11.299
61::3915::27.272
61::3930::76.923
61::3931::61.855
61::3939::19.9
61::3942::52.631
61::3967::76.923
61::4010::32.786
61::4012::32.608
61::4038::6.944
61::4075::15.503
61::4081::7.556
61::4124::30.357
61::4189::38.834
61::4199::25.423
61::4207::8.62
61::4210::0.292
61::4246::36.144
61::4247::13.745
61::4248::47.619
61::4252::11.718
61::4258::13.745
61::4271::12.232
61::4273::31.25
61::4277::47.619
61::4281::0.395
61::4285::2.989
61::4310::278.145
61::4350::274.193
61::4379::37.5
61::4421::47.619
61::4444::47.619
61::4448::43.01
61::4475::48.192
61::4484::261.904
61::4494::121.951
61::4516::7.204
61::4519::343.333
61::4520::62.583
61::4560::164.658
61::4562::0.297
61::4594::8.982
61::4601::11.029
61::4610::81.818
61::4635::24.096
61::4639::40.0
61::4648::16.666
61::4676::0.099
61::4682::0.194
61::4704::8.163
61::4722::18.348
61::4725::14.285
61::4843::12.232
61::4889::12.422
61::4906::0.294
61::4915::15.306
61::4917::10.582
61::4923::9.677
61::4925::9.95
61::5050::8.13
61::5084::41.666
61::5114::12.738
61::5115::8.064
61::5155::25.948
61::5167::0.367
61::5179::7.211
61::5221::27.972
61::5261::14.336
61::5269::38.461
61::5280::37.037
61::5284::279.069
61::5298::25.0
61::5304::22.058
61::5376::4.201
61::5390::1.14
61::5400::103.174
61::5470::79.646
61::5485::4.02
61::5537::49.999
61::5638::21.39
61::5656::14.563
61::5682::11.538
61::5691::594.117
61::5699::55.555
61::5706::8.522
61::5745::6.912
61::5770::11.538
61::5783::13.245
62::9::5.42
62::11::3.284
62::32::2.615
62::65::5.87
62::85::2.735
62::110::15.384
62::140::291.954
62::147::26.315
62::148::25.862
62::182::24.229
62::198::2.61
62::226::0.778
62::229::56.91
62::231::89.743
62::234::0.683
62::337::61.946
62::354::32.558
62::369::33.175
62::373::41.916
62::414::0.609
62::423::89.743
62::433::49.645
62::443::18.276
62::470::62.5
62::542::68.181
62::543::68.493
62::579::6.369
62::711::10.438
62::800::41.856
62::821::5.988
62::828::4.923
62::915::23.255
62::921::42.212
62::925::114.551
62::937::4.494
62::940::2.375
62::989::3.787
62::1018::4.889
62::1034::32.608
62::1088::26.315
62::1108::4.624
62::1121::8.988
62::1127::33.898
62::1155::9.708
62::1188::1.077
62::1241::27.272
62::1254::6.802
62::1273::33.613
62::1289::495.495
62::1329::32.258
62::1382::6.88
62::1395::196.335
62::1432::754.716
62::1460::6.172
62::1462::4.115
62::1473::6.048
62::1487::5.012
62::1495::241.279
62::1521::3.241
62::1526::4.0
62::1535::125.0
62::1551::3.539
62::1559::3.724
62::1588::6.349
62::1595::13.452
62::1653::40.983
62::1684::40.65
62::1719::572.58
62::1816::31.198
62::1836::7.575
62::1838::7.389
62::1877::9.74
62::1882::3.338
62::1883::14.285
62::1884::0.816
62::1922::6.41
62::1923::5.347
62::1945::13.215
62::1957::8.31
62::1981::226.618
62::1991::6.079
62::2097::5.253
62::2119::10.928
62::2167::21.126
62::2206::3.452
62::2221::680.298
62::2276::117.983
62::2286::7.968
62::2327::8.665
62::2347::7.462
62::2356::5.427
62::2422::7.858
62::2440::5.333
62::2442::3.502
62::2478::15.985
62::2481::86.956
62::2505::0.597
62::2508::29.85
62::2552::4.385
62::2563::0.506
62::2569::4.338
62::2595::2.457
62::2600::2.485
62::2613::28.846
62::2629::15.819
62::2641::300.546
62::2676::12.448
62::2743::43.478
62::2763::41.322
62::2798::35.087
62::2799::43.103
62::2810::43.478
62::2816::43.478
62::2821::45.871
62::2854::43.103
62::2861::43.478
62::2866::43.478
62::2879::27.027
62::2910::373.913
62::2951::7.228
62::2971::11.952
62::2972::6.849
62::2973::227.777
62::2988::3.552
62::3033::12.931
62::3062::34.946
62::3076::140.17
62::3077::9.174
62::3080::9.28
62::3082::7.832
62::3084::9.868
62::3085::10.362
62::3098::0.521
62::3113::10.256
62::3117::5.976
62::3142::9.677
62::3168::18.626
62::3182::16.736
62::3206::20.304
62::3316::31.746
62::3335::16.759
62::3336::56.701
62::3409::8.752
62::3430::6.741
62::3443::13.215
62::3456::13.636
62::3564::86.956
62::3595::42.253
62::3619::100.0
62::3632::166.666
62::3677::33.707
62::3686::33.333
62::3688::40.0
62::3725::24.793
62::3755::44.117
62::3771::31.914
62::3774::10.752
62::3782::8.474
62::3806::71.428
62::3827::15.384
62::3874::117.647
62::3937::18.719
62::3965::11.235
62::4015::57.142
62::4025::19.23
62::4040::23.255
62::4055::19.704
62::4104::16.129
62::4116::24.793
62::4117::111.111
62::4138::27.586
62::4151::29.702
62::4155::17.123
62::4257::34.482
62::4272::47.058
62::4273::35.294
62::4340::13.043
62::4344::76.923
62::4356::27.863
62::4380::93.75
62::4391::16.0
62::4405::34.09
62::4437::18.867
62::4440::12.448
62::4446::19.9
62::4475::47.619
62::4541::106.382
62::4557::357.142
62::4558::347.826
62::4568::186.813
62::4574::14.285
62::4594::1.907
62::4613::9.316
62::4657::591.836
62::4670::43.478
62::4716::28.571
62::4743::5.952
62::4756::2.59
62::4785::7.874
62::4797::24.193
62::4798::21.834
62::4830::27.173
62::4872::9.868
62::4876::14.184
62::4889::26.666
62::4891::18.75
62::4898::16.129
62::4901::6.25
62::4931::40.54
62::4936::4.285
62::4954::14.285
62::4962::5.361
62::5015::14.925
62::5025::12.578
62::5028::152.173
62::5069::26.785
62::5080::44.692
62::5092::17.361
62::5103::8.849
62::5107::25.316
62::5116::7.407
62::5123::17.453
62::5125::3.412
62::5129::2.04
62::5130::3.898
62::5136::2.702
62::5165::12.285
62::5179::8.498
62::5186::1.0
62::5198::8.333
62::5263::16.216
62::5289::17.751
62::5303::8.583
62::5319::17.699
62::5322::16.304
62::5340::14.705
62::5380::20.689
62::5390::45.801
62::5426::3.401
62::5439::10.869
62::5440::11.764
62::5473::88.607
62::5503::8.097
62::5513::7.936
62::5552::64.516
62::5581::7.476
62::5588::3.676
62::5610::18.867
62::5616::5.797
62::5621::22.9
62::5628::7.009
62::5719::597.633
62::5730::65.217
62::5764::14.084
62::5820::16.574
63::3::26.666
63::13::22.847
63::22::4.054
63::30::9.287
63::39::36.173
63::43::0.85
63::65::5.576
63::105::6.23
63::108::8.968
63::213::20.979
63::214::4.081
63::241::90.909
63::277::76.086
63::295::11.326
63::304::89.743
63::363::89.743
63::368::88.607
63::385::0.66
63::395::59.829
63::414::0.614
63::422::20.114
63::447::8.53
63::458::62.068
63::566::108.86
63::601::24.767
63::605::23.121
63::613::5.319
63::628::219.367
63::661::4.366
63::663::9.433
63::678::3.636
63::680::3.649
63::681::3.533
63::797::14.388
63::852::33.659
63::853::5.025
63::910::297.597
63::914::6.048
63::918::24.793
63::920::94.562
63::925::115.987
63::942::14.492
63::948::7.556
63::983::31.825
63::1001::5.602
63::1004::1.921
63::1011::21.276
63::1021::25.056
63::1039::20.27
63::1055::20.642
63::1088::26.548
63::1104::28.846
63::1113::12.903
63::1134::18.018
63::1169::45.045
63::1193::6.036
63::1210::6.802
63::1217::4.629
63::1251::4.991
63::1252::25.0
63::1362::32.719
63::1385::25.862
63::1386::6.868
63::1406::2.713
63::1412::4.716
63::1444::33.057
63::1446::31.496
63::1492::5.464
63::1496::7.672
63::1549::4.934
63::1553::3.521
63::1647::40.983
63::1657::39.062
63::1661::40.322
63::1701::101.423
63::1741::470.588
63::1760::20.491
63::1831::6.263
63::1911::1.047
63::1913::230.687
63::1990::12.765
63::1994::30.303
63::1996::28.571
63::2045::1.196
63::2064::2.559
63::2071::24.793
63::2074::22.058
63::2091::1.733
63::2097::5.281
63::2107::6.944
63::2132::4.68
63::2138::4.316
63::2166::3.667
63::2168::21.428
63::2170::5.484
63::2172::232.835
63::2184::1.43
63::2191::4.398
63::2276::121.462
63::2278::6.6
63::2299::3.367
63::2303::70.126
63::2318::13.986
63::2325::3.327
63::2329::5.104
63::2410::31.007
63::2422::6.745
63::2426::37.174
63::2450::32.64
63::2479::128.205
63::2490::8.771
63::2511::2.45
63::2523::7.889
63::2536::8.287
63::2563::27.777
63::2593::8.72
63::2604::0.566
63::2615::20.705
63::2652::9.677
63::2658::5.226
63::2679::162.162
63::2703::42.016
63::2713::43.478
63::2718::43.478
63::2731::43.103
63::2747::43.859
63::2754::43.478
63::2781::43.478
63::2799::43.478
63::2802::43.859
63::2820::43.103
63::2864::43.478
63::2875::43.103
63::2910::377.192
63::2922::25.0
63::2928::9.174
63::2965::31.578
63::3013::36.585
63::3016::38.095
63::3035::7.104
63::3080::10.928
63::3089::4.64
63::3110::10.676
63::3131::14.742
63::3143::5.763
63::3154::28.571
63::3161::36.231
63::3177::20.134
63::3200::22.471
63::3239::37.878
63::3260::5.518
63::3326::33.519
63::3328::121.875
63::3329::998.204
63::3337::32.258
63::3400::10.928
63::3412::6.818
63::3424::9.389
63::3431::13.84
63::3433::6.993
63::3442::13.636
63::3443::13.636
63::3493::11.904
63::3583::16.853
63::3606::55.555
63::3619::100.0
63::3635::62.5
63::3643::30.612
63::3652::21.582
63::3676::7.211
63::3704::0.152
63::3744::30.927
63::3766::76.923
63::3802::61.538
63::3824::14.084
63::3825::13.333
63::3866::38.961
63::3893::50.632
63::3905::176.47
63::3971::13.745
63::3986::94.339
63::4015::41.666
63::4049::25.974
63::4052::25.641
63::4090::16.216
63::4104::1.315
63::4105::17.341
63::4119::6.802
63::4125::83.333
63::4151::3.089
63::4161::182.741
63::4214::6.03
63::4280::47.058
63::4285::15.81
63::4301::366.071
63::4303::370.37
63::4341::25.974
63::4342::14.598
63::4423::16.304
63::4462::15.444
63::4476::35.294
63::4479::12.875
63::4485::19.323
63::4488::319.672
63::4505::58.823
63::4541::104.166
63::4567::46.511
63::4595::6.557
63::4598::16.46
63::4647::120.0
63::4648::31.914
63::4650::10.544
63::4660::17.241
63::4699::6.872
63::4782::17.857
63::4828::0.212
63::4877::8.968
63::4890::3.116
63::4959::30.837
63::4971::31.25
63::4981::14.184
63::5034::28.985
63::5045::46.153
63::5071::21.052
63::5081::75.471
63::5087::12.232
63::5097::50.632
63::5126::3.182
63::5148::32.201
63::5172::9.852
63::5180::7.507
63::5211::4.316
63::5226::5.484
63::5260::40.54
63::5288::20.576
63::5304::19.108
63::5316::0.597
63::5338::13.745
63::5357::13.698
63::5401::69.444
63::5435::48.543
63::5441::6.968
63::5519::0.74
63::5522::1.034
63::5560::79.47
63::5595::53.846
63::5597::5.012
63::5609::13.452
63::5620::20.547
63::5630::18.264
63::5642::145.833
63::5657::7.894
63::5690::18.292
63::5719::594.117
63::5763::7.812
63::5813::36.036
63::5824::18.604
64::9::5.076
64::52::7.874
64::61::460.254
64::101::3.314
64::107::4.319
64::120::22.522
64::189::0.488
64::194::4.739
64::206::0.924
64::303::57.851
64::334::43.209
64::369::58.823
64::383::94.594
64::388::70.0
64::428::42.168
64::430::0.649
64::441::0.656
64::451::0.726
64::518::16.759
64::556::19.801
64::558::123.287
64::574::1.183
64::582::17.964
64::583::31.914
64::632::1.471
64::657::173.745
64::660::7.843
64::679::2.849
64::701::0.336
64::749::4.085
64::840::3.671
64::855::4.922
64::913::15.73
64::920::14.199
64::928::1.21
64::955::0.364
64::985::10.033
64::993::56.409
64::1004::3.262
64::1008::1.902
64::1024::8.676
64::1026::3.407
64::1035::2.971
64::1040::5.119
64::1046::4.016
64::1051::16.129
64::1053::20.316
64::1105::6.276
64::1136::14.598
64::1174::11.904
64::1230::38.834
64::1245::8.875
64::1255::33.333
64::1274::27.586
64::1375::14.814
64::1422::5.163
64::1437::18.796
64::1440::13.605
64::1448::105.708
64::1471::10.159
64::1479::4.58
64::1494::10.186
64::1498::5.486
64::1559::4.032
64::1576::56.818
64::1607::23.148
64::1620::13.392
64::1642::32.894
64::1690::32.894
64::1714::828.025
64::1731::955.128
64::1738::201.298
64::1744::955.128
64::1749::19.108
64::1752::18.404
64::1759::5.917
64::1761::119.205
64::1764::5.63
64::1783::18.292
64::1809::5.105
64::1813::0.725
64::1893::38.327
64::1910::20.35
64::1994::21.582
64::2005::6.825
64::2006::3.984
64::2027::3.1
64::2049::0.969
64::2055::5.319
64::2075::2.801
64::2080::38.461
64::2087::6.396
64::2098::378.7
64::2121::4.319
64::2135::9.677
64::2141::12.658
64::2180::12.578
64::2197::7.407
64::2200::129.629
64::2223::11.811
64::2245::2.814
64::2259::6.042
64::2262::11.235
64::2275::2.496
64::2290::39.035
64::2298::1.915
64::2302::7.083
64::2310::0.591
64::2323::5.555
64::2354::8.902
64::2356::3.565
64::2404::16.853
64::2417::8.595
64::2426::27.932
64::2438::33.734
64::2490::6.329
64::2495::3.225
64::2509::3.139
64::2511::0.357
64::2518::4.329
64::2522::5.94
64::2530::6.349
64::2540::6.849
64::2541::6.0
64::2579::0.364
64::2681::48.223
64::2685::6.993
64::2757::32.051
64::2772::25.0
64::2773::32.894
64::2794::31.847
64::2819::32.051
64::2877::32.051
64::2882::13.513
64::2889::847.058
64::2893::474.683
64::2925::16.216
64::2946::17.857
64::2953::10.033
64::2993::19.23
64::3021::7.22
64::3047::8.379
64::3090::6.681
64::3107::0.522
64::3112::6.564
64::3135::40.638
64::3192::17.964
64::3227::19.736
64::3237::31.847
64::3244::21.897
64::3256::309.09
64::3335::25.641
64::3342::530.612
64::3355::625.0
64::3406::8.752
64::3525::18.292
64::3565::45.454
64::3578::43.478
64::3582::13.333
64::3588::63.829
64::3661::36.585
64::3699::0.574
64::3734::68.181
64::3766::44.117
64::3770::62.5
64::3879::1.6
64::3928::146.341
64::3932::0.775
64::3940::70.588
64::3948::23.809
64::3958::71.428
64::3965::13.157
64::3968::105.263
64::3996::121.621
64::4019::141.318
64::4044::30.075
64::4049::38.461
64::4058::489.795
64::4091::46.153
64::4124::88.082
64::4162::52.722
64::4182::0.591
64::4203::112.5
64::4268::53.333
64::4290::41.666
64::4329::55.555
64::4332::40.54
64::4377::0.579
64::4404::55.555
64::4406::17.937
64::4414::41.666
64::4423::25.423
64::4437::18.867
64::4464::42.253
64::4468::599.223
64::4472::42.253
64::4493::75.949
64::4515::357.142
64::4520::122.395
64::4540::12.315
64::4544::10.638
64::4546::9.9
64::4598::12.578
64::4601::10.83
64::4646::90.909
64::4689::15.325
64::4751::21.739
64::4772::208.333
64::4779::15.0
64::4786::11.904
64::4811::15.0
64::4831::373.333
64::4850::12.5
64::4873::20.0
64::4885::84.507
64::4907::600.233
64::4915::18.072
64::4932::29.304
64::4941::15.384
64::4949::13.1
64::4956::16.483
64::4961::5.873
64::4997::18.779
64::5012::8.695
64::5057::11.695
64::5061::4.672
64::5073::130.268
64::5075::29.007
64::5095::2.367
64::5096::0.434
64::5132::2.724
64::5211::8.695
64::5241::1.462
64::5276::148.936
64::5278::22.727
64::5295::22.222
64::5318::9.367
64::5329::30.534
64::5368::162.79
64::5387::154.311
64::5392::22.099
64::5400::84.69
64::5443::3.891
64::5456::22.388
64::5489::19.753
64::5510::7.272
64::5525::2.094
64::5562::27.833
64::5584::2.909
64::5607::7.407
64::5702::8.746
64::5715::448.888
64::5752::203.389
64::5766::17.543
64::5788::0.766
65::2::16.877
65::14::21.739
65::26::14.492
65::33::8.797
65::44::4.395
65::89::19.867
65::113::11.976
65::115::10.101
65::118::0.466
65::157::32.52
65::180::4.232
65::204::4.962
65::210::9.463
65::216::4.205
65::222::93.333
65::259::92.105
65::279::6.363
65::340::94.594
65::362::94.594
65::369::81.395
65::385::0.659
65::393::94.594
65::408::33.175
65::422::6.692
65::481::31.914
65::482::152.542
65::518::16.666
65::533::38.461
65::541::107.142
65::567::13.698
65::600::6.968
65::606::37.234
65::610::55.16
65::628::207.865
65::633::7.49
65::656::2.506
65::659::2.635
65::661::7.532
65::666::16.877
65::686::3.311
65::727::2.668
65::757::4.524
65::810::2.079
65::820::3.831
65::821::9.708
65::845::7.936
65::850::41.362
65::924::5.509
65::946::0.719
65::963::138.339
65::1031::8.522
65::1045::8.23
65::1085::18.633
65::1089::6.666
65::1099::59.701
65::1109::8.888
65::1112::7.13
65::1142::3.144
65::1149::6.106
65::1165::19.23
65::1216::4.893
65::1221::7.905
65::1228::41.666
65::1230::38.277
65::1244::19.736
65::1253::20.689
65::1268::19.108
65::1290::722.222
65::1344::6.837
65::1352::3.649
65::1379::409.302
65::1391::6.024
65::1431::6.41
65::1447::8.849
65::1494::14.354
65::1511::0.29
65::1561::4.83
65::1610::5.0
65::1655::32.894
65::1699::33.112
65::1712::532.894
65::1748::9.523
65::1750::1.499
65::1770::9.554
65::1782::6.734
65::1821::10.101
65::1825::10.695
65::1836::10.273
65::1869::5.277
65::1898::6.172
65::1952::19.867
65::1969::21.739
65::1976::7.662
65::1990::11.516
65::1994::21.428
65::2018::80.256
65::2034::13.574
65::2073::18.633
65::2118::24.651
65::2123::11.627
65::2159::9.584
65::2168::16.853
65::2189::7.648
65::2212::6.28
65::2219::3.3
65::2220::28.34
65::2226::5.05
65::2227::25.531
65::2302::12.987
65::2308::1.413
65::2368::5.189
65::2397::8.875
65::2444::7.263
65::2457::18.75
65::2517::2.078
65::2518::3.883
65::2525::0.366
65::2529::0.889
65::2609::21.978
65::2613::24.59
65::2634::699.53
65::2635::148.325
65::2672::191.374
65::2780::32.051
65::2781::25.641
65::2789::31.645
65::2805::32.258
65::2851::25.806
65::2868::31.645
65::2902::447.204
65::2912::19.23
65::2919::19.48
65::2920::1.17
65::2959::0.54
65::3008::32.846
65::3031::1.15
65::3048::5.089
65::3078::4.338
65::3084::6.593
65::3119::7.109
65::3154::25.477
65::3176::17.543
65::3181::17.647
65::3214::22.099
65::3232::19.23
65::3238::16.574
65::3245::74.38
65::3259::5.787
65::3386::11.922
65::3393::16.46
65::3421::6.607
65::3526::36.144
65::3546::55.555
65::3548::23.809
65::3559::45.454
65::3584::38.961
65::3585::0.579
65::3593::47.619
65::3619::44.776
65::3629::46.153
65::3651::27.522
65::3654::38.461
65::3685::12.987
65::3686::53.571
65::3698::96.774
65::3725::30.303
65::3806::53.691
65::3808::25.974
65::3812::115.384
65::3831::9.174
65::3855::54.545
65::3876::74.074
65::3880::18.404
65::3888::9.259
65::3914::40.0
65::3955::50.0
65::3972::54.687
65::4012::33.333
65::4016::102.564
65::4022::36.363
65::4047::42.372
65::4048::11.111
65::4111::5.617
65::4221::9.216
65::4223::25.974
65::4227::10.183
65::4258::10.471
65::4263::15.564
65::4288::13.605
65::4319::74.074
65::4323::7.493
65::4340::15.075
65::4344::31.25
65::4367::13.1
65::4382::10.282
65::4409::8.431
65::4433::42.253
65::4443::21.857
65::4451::41.666
65::4475::56.338
65::4480::10.695
65::4496::22.792
65::4551::210.849
65::4582::13.698
65::4614::291.666
65::4615::18.633
65::4640::4.338
65::4671::0.877
65::4711::12.422
65::4748::9.615
65::4798::19.607
65::4807::17.647
65::4821::16.759
65::4868::0.099
65::4899::0.914
65::4911::14.072
65::4919::5.063
65::4925::10.81
65::4930::1.85
65::4932::18.108
65::4943::16.666
65::4953::19.48
65::4956::16.304
65::4974::22.471
65::5018::5.11
65::5058::79.772
65::5125::2.941
65::5129::3.584
65::5212::3.717
65::5218::3.886
65::5226::3.978
65::5233::2.473
65::5260::18.292
65::5320::26.737
65::5327::113.253
65::5345::20.979
65::5361::11.834
65::5370::41.095
65::5403::2.322
65::5443::4.02
65::5479::121.621
65::5488::160.714
65::5494::56.603
65::5523::10.791
65::5541::11.882
65::5543::11.937
65::5556::69.364
65::5570::33.557
65::5594::7.838
65::5602::32.051
65::5612::4.246
65::5659::42.253
65::5669::299.674
65::5679::431.623
65::5695::45.454
65::5708::46.153
65::5751::42.253
65::5789::7.407
65::5796::23.255
65::5802::22.988
66::58::15.228
66::61::478.908
66::76::4.885
66::113::9.756
66::149::2.82
66::156::19.342
66::170::13.888
66::191::6.25
66::224::44.334
66::232::101.449
66::271::87.5
66::287::33.98
66::363::102.941
66::391::104.477
66::409::0.66
66::421::0.641
66::455::9.589
66::485::51.428
66::491::98.901
66::551::55.555
66::577::12.5
66::585::10.563
66::597::7.481
66::623::7.326
66::636::10.84
66::637::868.327
66::716::14.134
66::738::3.77
66::741::2.386
66::747::3.802
66::771::0.724
66::801::11.397
66::808::1.391
66::831::2.447
66::900::24.0
66::902::14.134
66::903::7.12
66::932::6.751
66::941::5.703
66::971::2.652
66::1044::6.25
66::1047::3.249
66::1050::5.892
66::1125::2.386
66::1155::5.671
66::1171::5.997
66::1173::7.017
66::1212::3.164
66::1216::4.037
66::1253::15.625
66::1272::5.333
66::1313::20.304
66::1357::2.659
66::1362::26.89
66::1363::292.845
66::1396::12.466
66::1402::5.235
66::1420::38.461
66::1476::1.3
66::1487::4.048
66::1499::9.316
66::1509::2.463
66::1517::4.01
66::1527::24.271
66::1548::2.296
66::1560::2.967
66::1593::10.928
66::1594::12.944
66::1660::23.584
66::1714::646.766
66::1716::811.881
66::1720::650.246
66::1751::3.661
66::1766::308.84
66::1771::10.152
66::1775::9.975
66::1785::4.842
66::1788::4.945
66::1810::11.73
66::1812::3.567
66::1813::6.525
66::1837::3.891
66::1852::8.62
66::1907::35.714
66::1922::10.335
66::1940::11.267
66::1953::17.241
66::1988::6.271
66::1999::6.185
66::2092::1.126
66::2102::3.284
66::2111::2.377
66::2119::5.681
66::2136::5.025
66::2152::4.773
66::2155::6.396
66::2160::11.283
66::2163::26.229
66::2180::9.756
66::2254::7.936
66::2278::5.649
66::2317::1.084
66::2349::2.361
66::2358::3.906
66::2367::1.018
66::2374::32.258
66::2408::197.297
66::2414::36.585
66::2454::2.525
66::2456::14.423
66::2469::14.492
66::2477::594.458
66::2499::3.089
66::2515::3.597
66::2540::5.555
66::2560::2.935
66::2570::1.268
66::2571::4.991
66::2597::2.466
66::2616::19.088
66::2627::3.308
66::2630::3.125
66::2641::218.253
66::2643::10.869
66::2648::1.145
66::2660::1.737
66::2689::25.0
66::2694::25.0
66::2740::25.125
66::2781::25.252
66::2815::25.125
66::2825::25.125
66::2838::25.252
66::2920::3.811
66::2936::29.197
66::2949::18.604
66::2961::12.765
66::2990::68.062
66::2993::19.23
66::3018::12.048
66::3030::4.347
66::3036::11.56
66::3062::27.777
66::3108::7.923
66::3150::13.605
66::3158::10.869
66::3167::10.676
66::3205::1.215
66::3211::51.829
66::3224::4.268
66::3340::82.191
66::3344::66.666
66::3353::8.81
66::3394::12.738
66::3401::10.709
66::3442::18.75
66::3516::88.235
66::3532::27.777
66::3547::30.927
66::3609::11.764
66::3632::38.961
66::3661::53.571
66::3751::25.641
66::3792::34.782
66::3798::34.782
66::3804::34.482
66::3815::65.573
66::3836::13.761
66::3903::283.819
66::3922::70.175
66::3967::195.121
66::4045::4.291
66::4050::21.052
66::4106::5.434
66::4137::9.569
66::4147::27.027
66::4166::24.045
66::4173::166.666
66::4177::83.333
66::4187::7.371
66::4194::8.714
66::4206::11.194
66::4238::70.175
66::4262::13.888
66::4278::23.809
66::4295::100.0
66::4300::115.819
66::4334::47.619
66::4342::3.565
66::4358::48.387
66::4385::7.751
66::4393::65.573
66::4401::15.113
66::4464::46.875
66::4501::66.666
66::4510::7.326
66::4527::6.06
66::4532::72.916
66::4567::8.403
66::4577::376.106
66::4579::103.896
66::4662::17.241
66::4668::10.714
66::4674::11.049
66::4822::9.132
66::4848::4.379
66::4866::154.727
66::4868::13.793
66::4883::307.142
66::4916::43.918
66::4918::7.672
66::4925::5.882
66::4980::53.571
66::5042::6.688
66::5107::6.535
66::5132::3.252
66::5135::2.739
66::5140::7.092
66::5163::5.688
66::5196::3.401
66::5197::16.245
66::5229::7.731
66::5254::2.17
66::5272::7.352
66::5336::32.258
66::5342::8.695
66::5349::12.82
66::5373::9.771
66::5389::28.985
66::5400::70.844
66::5462::66.666
66::5474::134.328
66::5477::102.941
66::5480::134.328
66::5509::6.153
66::5535::34.653
66::5551::14.634
66::5560::49.586
66::5569::6.067
66::5583::5.797
66::5623::17.094
66::5649::22.988
66::5674::26.315
66::5685::30.612
66::5691::309.815
66::5700::227.138
66::5738::20.408
66::5749::8.733
66::5766::6.369
66::5786::11.396
66::5805::289.036
67::10::3.592
67::13::23.214
67::14::14.789
67::31::6.696
67::37::6.784
67::38::7.305
67::54::5.571
67::55::5.995
67::81::28.288
67::83::4.962
67::85::2.673
67::99::1.574
67::127::53.571
67::129::51.724
67::133::35.714
67::150::35.398
67::171::130.872
67::215::36.144
67::233::34.653
67::257::34.825
67::277::34.146
67::293::32.407
67::312::34.825
67::318::0.666
67::320::0.627
67::365::34.825
67::383::32.11
67::384::27.343
67::389::34.825
67::400::34.825
67::412::11.128
67::414::0.758
67::415::16.548
67::428::34.825
67::430::1.144
67::454::3.286
67::473::22.67
67::476::23.136
67::482::45.685
67::489::23.076
67::516::80.0
67::521::13.793
67::541::20.27
67::634::6.896
67::661::5.797
67::670::9.523
67::720::7.299
67::729::24.999
67::731::0.451
67::770::6.779
67::781::4.392
67::794::7.371
67::804::2.472
67::816::0.635
67::839::3.952
67::861::3.053
67::908::12.658
67::935::7.626
67::1023::60.606
67::1027::41.095
67::1055::17.578
67::1103::44.776
67::1108::13.377
67::1114::10.869
67::1119::14.388
67::1130::37.5
67::1138::11.904
67::1230::61.538
67::1240::31.914
67::1313::57.971
67::1358::31.818
67::1384::32.786
67::1387::27.322
67::1464::0.82
67::1477::26.905
67::1479::17.857
67::1484::41.841
67::1507::29.05
67::1511::1.419
67::1523::6.666
67::1529::9.146
67::1578::150.375
67::1586::14.184
67::1588::12.345
67::1596::4.192
67::1607::38.022
67::1625::4.255
67::1660::60.24
67::1689::60.24
67::1704::647.058
67::1754::1.421
67::1834::7.168
67::1873::5.835
67::1876::1.725
67::1878::2.692
67::1893::21.547
67::1917::6.564
67::1921::27.592
67::1926::12.82
67::1939::30.0
67::1944::30.0
67::1966::34.482
67::1973::4.464
67::1977::9.493
67::2016::13.289
67::2029::13.245
67::2034::8.174
67::2076::3.571
67::2100::83.333
67::2116::1.656
67::2143::4.559
67::2249::14.88
67::2286::20.618
67::2309::2.555
67::2328::3.956
67::2335::38.461
67::2350::10.135
67::2368::8.073
67::2380::66.115
67::2413::54.945
67::2526::30.303
67::2574::396.166
67::2618::0.625
67::2626::1.48
67::2641::443.548
67::2662::13.905
67::2663::7.936
67::2750::69.444
67::2752::75.757
67::2761::62.5
67::2769::68.493
67::2779::56.338
67::2791::70.422
67::2793::68.493
67::2797::68.493
67::2810::16.611
67::2822::70.422
67::2829::70.422
67::2862::70.422
67::2866::67.567
67::2867::69.444
67::2871::71.428
67::2908::539.473
67::2924::25.21
67::2927::46.875
67::2938::55.555
67::2942::56.338
67::2952::19.011
67::2966::37.5
67::2985::10.582
67::2987::15.209
67::3033::10.714
67::3034::27.027
67::3038::117.283
67::3072::7.957
67::3080::6.861
67::3088::5.145
67::3108::10.06
67::3109::7.731
67::3125::7.772
67::3133::22.988
67::3142::10.638
67::3153::8.042
67::3183::15.075
67::3193::12.531
67::3205::11.049
67::3251::2.807
67::3320::10.909
67::3324::14.084
67::3327::16.548
67::3343::16.431
67::3375::706.713
67::3376::508.293
67::3398::10.178
67::3399::7.4
67::3424::4.981
67::3455::8.849
67::3522::5.576
67::3562::19.23
67::3564::25.806
67::3643::14.634
67::3654::21.276
67::3690::23.437
67::3702::0.226
67::3711::845.024
67::3735::2.921
67::3770::13.215
67::3788::6.772
67::3882::10.416
67::3884::6.726
67::3891::3.571
67::3911::17.015
67::3925::14.767
67::3962::4.716
67::3966::13.355
67::4010::6.191
67::4012::15.075
67::4026::9.216
67::4051::9.852
67::4052::9.708
67::4062::2.06
67::4065::67.567
67::4119::2.68
67::4203::11.889
67::4204::13.333
67::4208::20.1
67::4255::14.492
67::4261::1.406
67::4280::19.23
67::4307::49.576
67::4318::62.794
67::4325::597.709
67::4350::120.567
67::4380::73.17
67::4383::13.289
67::4434::6.482
67::4443::6.644
67::4486::15.384
67::4516::11.389
67::4523::5.145
67::4526::767.346
67::4552::658.555
67::4563::30.063
67::4572::6.825
67::4646::43.076
67::4648::8.196
67::4684::39.497
67::4685::28.011
67::4701::2.929
67::4710::33.191
67::4746::4.178
67::4780::2.994
67::4810::3.062
67::4823::2.82
67::4832::3.418
67::4833::5.94
67::4861::3.783
67::4866::56.367
67::4910::5.464
67::4921::3.883
67::4928::3.418
67::4931::11.173
67::4933::6.163
67::4985::14.466
67::5013::3.592
67::5023::7.317
67::5024::3.372
67::5070::235.764
67::5073::38.331
67::5110::2.751
67::5111::11.741
67::5145::11.049
67::5154::9.646
67::5166::87.5
67::5188::7.537
67::5191::26.845
67::5201::4.077
67::5222::26.706
67::5238::19.073
67::5245::4.36
67::5274::12.019
67::5310::26.737
67::5315::123.01
67::5342::7.633
67::5349::7.092
67::5351::9.411
67::5355::28.213
67::5375::8.474
67::5382::4.854
67::5390::18.75
67::5420::9.501
67::5426::2.1
67::5452::49.18
67::5461::31.111
67::5467::35.175
67::5498::5.037
67::5526::55.555
67::5543::13.251
67::5612::13.071
67::5622::7.159
67::5624::7.159
67::5636::11.792
67::5642::43.209
67::5670::8.955
67::5685::18.518
67::5688::558.011
67::5699::18.072
67::5701::18.072
67::5745::5.244
67::5768::8.264
67::5775::5.822
67::5776::8.196
67::5783::5.434
67::5786::8.0
67::5794::6.633
67::5801::54.982
68::7::1.833
68::19::3.708
68::29::2.283
68::37::4.262
68::41::4.162
68::44::1.808
68::55::5.889
68::97::3.418
68::186::5.357
68::195::23.574
68::202::231.971
68::208::4.812
68::210::6.904
68::226::0.625
68::233::34.825
68::239::7.502
68::252::34.825
68::253::32.558
68::257::35.0
68::258::35.0
68::261::34.825
68::263::34.825
68::267::34.825
68::355::33.492
68::364::34.825
68::388::33.653
68::407::34.825
68::421::0.66
68::477::45.226
68::486::45.0
68::545::4.373
68::548::4.021
68::566::44.193
68::591::3.627
68::597::3.797
68::617::3.629
68::626::2.9
68::632::4.484
68::669::12.658
68::703::4.255
68::717::4.068
68::740::3.249
68::750::1.508
68::766::0.695
68::768::1.233
68::771::0.714
68::794::1.341
68::796::3.442
68::862::2.355
68::938::11.494
68::981::8.23
68::982::22.556
68::1002::0.677
68::1018::12.903
68::1024::31.007
68::1097::44.117
68::1105::11.494
68::1160::60.606
68::1173::13.071
68::1207::7.168
68::1241::63.829
68::1258::83.333
68::1266::43.478
68::1308::16.853
68::1354::45.454
68::1420::114.754
68::1436::30.075
68::1466::8.849
68::1481::64.031
68::1482::11.406
68::1497::3.508
68::1557::8.885
68::1569::150.0
68::1575::0.494
68::1598::3.618
68::1613::2.743
68::1614::6.237
68::1640::60.24
68::1652::59.523
68::1657::60.24
68::1667::53.763
68::1695::60.24
68::1697::60.24
68::1703::618.556
68::1786::22.222
68::1795::63.829
68::1833::13.114
68::1862::3.797
68::1876::1.695
68::1993::16.393
68::2015::19.047
68::2021::42.194
68::2064::1.75
68::2069::100.0
68::2079::14.218
68::2119::18.518
68::2138::6.944
68::2167::41.095
68::2168::41.095
68::2230::1.899
68::2252::40.54
68::2255::9.316
68::2256::108.597
68::2265::9.287
68::2280::9.404
68::2296::11.538
68::2300::8.016
68::2304::5.405
68::2332::5.964
68::2345::141.414
68::2347::7.874
68::2355::4.162
68::2358::5.94
68::2359::0.665
68::2399::36.144
68::2423::23.387
68::2449::15.625
68::2461::9.933
68::2473::27.027
68::2484::651.162
68::2486::59.523
68::2497::0.184
68::2506::16.26
68::2508::68.965
68::2511::6.849
68::2530::17.621
68::2550::33.707
68::2561::32.608
68::2588::11.695
68::2591::68.789
68::2594::0.535
68::2653::17.543
68::2662::15.801
68::2678::65.743
68::2682::189.473
68::2683::64.735
68::2716::70.422
68::2728::57.142
68::2732::102.941
68::2738::71.428
68::2755::61.538
68::2769::70.422
68::2810::71.428
68::2814::70.422
68::2826::71.428
68::2829::70.422
68::2844::57.142
68::2850::71.428
68::2862::70.422
68::2867::70.422
68::2872::71.428
68::2875::71.428
68::2878::33.333
68::2914::25.862
68::2937::53.333
68::2939::53.333
68::2942::53.333
68::2953::23.437
68::2975::7.142
68::3036::33.333
68::3045::6.802
68::3096::46.242
68::3134::8.196
68::3146::9.132
68::3166::9.195
68::3217::7.22
68::3218::8.108
68::3227::7.957
68::3254::7.012
68::3342::153.664
68::3391::8.888
68::3427::3.745
68::3526::13.043
68::3528::13.157
68::3548::10.135
68::3606::18.404
68::3638::18.518
68::3662::9.316
68::3760::9.118
68::3799::23.529
68::3821::5.102
68::3823::4.464
68::3833::6.666
68::3838::9.554
68::3862::9.756
68::3890::14.76
68::3914::9.411
68::3920::24.539
68::3943::35.928
68::3944::41.666
68::3981::991.718
68::4002::15.384
68::4004::115.492
68::4079::14.035
68::4091::15.228
68::4100::72.434
68::4146::56.433
68::4167::4.52
68::4241::10.309
68::4262::4.576
68::4336::91.533
68::4340::6.696
68::4370::11.904
68::4394::5.115
68::4412::4.938
68::4486::14.778
68::4501::13.761
68::4508::937.477
68::4554::91.928
68::4607::4.285
68::4628::138.888
68::4634::5.0
68::4661::6.116
68::4667::1.777
68::4675::7.334
68::4737::1.919
68::4740::10.169
68::4747::5.797
68::4750::8.982
68::4774::7.263
68::4843::7.827
68::4855::5.865
68::4868::6.172
68::5009::3.284
68::5025::5.988
68::5071::7.662
68::5084::14.388
68::5144::85.031
68::5185::11.07
68::5223::4.149
68::5245::12.345
68::5261::6.688
68::5285::9.411
68::5288::9.398
68::5308::5.934
68::5314::15.527
68::5324::4.474
68::5349::3.164
68::5384::2.805
68::5398::3.076
68::5428::6.451
68::5441::3.205
68::5449::4.792
68::5467::35.175
68::5472::45.226
68::5480::45.0
68::5500::5.263
68::5590::10.6
68::5681::466.666
68::5694::117.169
68::5702::5.535
68::5739::14.492
68::5740::99.489
68::5747::4.731
68::5787::2.541
68::5807::20.428
68::5819::84.507
69::24::11.718
69::25::3.745
69::27::10.752
69::47::15.384
69::52::6.688
69::60::7.326
69::63::3.064
69::84::3.584
69::112::18.75
69::123::2.764
69::130::4.01
69::141::328.065
69::160::1.264
69::179::8.073
69::189::2.89
69::194::3.484
69::215::16.304
69::217::1.215
69::304::57.851
69::317::64.22
69::319::0.641
69::371::64.22
69::382::29.661
69::390::64.814
69::391::29.787
69::420::14.553
69::425::0.675
69::426::0.598
69::470::12.08
69::483::41.095
69::485::53.571
69::500::4.851
69::510::15.228
69::516::119.205
69::535::46.875
69::551::7.075
69::557::22.471
69::577::10.0
69::615::17.094
69::623::5.847
69::639::136.815
69::641::23.391
69::679::2.301
69::691::1.934
69::711::9.98
69::724::7.272
69::727::2.457
69::732::5.235
69::740::2.583
69::751::9.463
69::763::29.71
69::793::2.176
69::847::2.785
69::853::4.223
69::857::2.155
69::900::22.388
69::905::5.357
69::934::3.964
69::945::3.189
69::956::2.808
69::977::733.198
69::991::3.901
69::1052::23.866
69::1097::21.582
69::1129::19.607
69::1134::12.658
69::1156::18.404
69::1158::38.095
69::1177::3.811
69::1205::1.893
69::1281::242.187
69::1342::11.718
69::1404::3.831
69::1429::22.018
69::1476::1.5
69::1486::6.666
69::1514::21.276
69::1530::2.433
69::1573::6.802
69::1596::0.765
69::1611::24.038
69::1648::26.041
69::1683::14.981
69::1717::208.828
69::1754::0.764
69::1796::10.582
69::1801::0.57
69::1851::1.42
69::1877::9.615
69::1907::34.883
69::1973::8.13
69::1975::4.862
69::1985::173.684
69::1991::3.058
69::2003::10.38
69::2031::5.454
69::2075::2.684
69::2076::1.766
69::2077::4.724
69::2092::4.709
69::2098::409.59
69::2099::0.883
69::2144::4.385
69::2146::3.067
69::2154::6.048
69::2174::9.803
69::2191::2.759
69::2197::8.113
69::2215::24.39
69::2222::0.854
69::2231::7.22
69::2244::2.964
69::2245::9.445
69::2259::3.78
69::2265::3.663
69::2358::3.875
69::2376::1.731
69::2378::1.332
69::2404::17.341
69::2412::12.17
69::2458::4.95
69::2464::3.307
69::2503::8.823
69::2515::3.861
69::2618::0.954
69::2630::1.683
69::2644::48.658
69::2657::1.205
69::2708::37.313
69::2711::31.446
69::2746::34.482
69::2842::33.557
69::2865::32.467
69::2884::86.44
69::2921::13.333
69::2927::22.727
69::2930::5.928
69::2952::8.291
69::2964::34.188
69::2986::18.475
69::2996::12.618
69::3000::316.82
69::3007::104.166
69::3027::6.96
69::3028::131.246
69::3037::7.653
69::3063::5.607
69::3094::8.385
69::3101::5.94
69::3104::6.276
69::3140::4.893
69::3156::14.234
69::3210::71.428
69::3219::18.433
69::3224::10.526
69::3245::58.823
69::3320::12.534
69::3346::5.882
69::3414::5.067
69::3464::31.578
69::3492::24.096
69::3493::11.976
69::3499::12.121
69::3520::35.294
69::3522::23.255
69::3529::8.982
69::3539::111.111
69::3543::66.666
69::3553::46.153
69::3560::46.153
69::3567::41.237
69::3587::75.0
69::3592::2.601
69::3650::34.883
69::3679::33.333
69::3681::71.428
69::3687::2.218
69::3712::458.904
69::3765::6.756
69::3791::9.696
69::3825::9.803
69::3829::8.333
69::3833::13.605
69::3840::0.116
69::3845::15.384
69::3864::6.688
69::3879::7.633
69::3891::3.236
69::3900::176.795
69::3903::315.634
69::3905::58.823
69::3910::63.636
69::3911::31.25
69::3925::35.532
69::3944::60.606
69::3968::8.771
69::3979::62.5
69::4015::20.618
69::4033::27.272
69::4041::19.354
69::4055::25.0
69::4089::31.413
69::4110::58.823
69::4162::97.976
69::4198::11.834
69::4223::18.518
69::4274::16.528
69::4282::14.285
69::4284::36.144
69::4299::151.291
69::4303::153.256
69::4309::20.408
69::4329::34.188
69::4341::17.094
69::4360::79.766
69::4374::52.631
69::4390::10.033
69::4399::60.606
69::4411::7.957
69::4434::17.699
69::4444::50.632
69::4449::10.389
69::4451::46.153
69::4454::62.5
69::4456::57.971
69::4473::38.834
69::4492::55.555
69::4494::48.076
69::4498::5.649
69::4506::10.416
69::4520::54.209
69::4543::3.861
69::4568::122.302
69::4626::7.407
69::4642::5.479
69::4645::36.697
69::4658::267.889
69::4664::8.797
69::4674::19.801
69::4705::20.833
69::4719::13.698
69::4728::2.743
69::4736::20.71
69::4779::3.558
69::4795::11.834
69::4796::75.51
69::4834::8.0
69::4875::10.152
69::4917::6.191
69::4928::7.194
69::4982::44.198
69::5003::14.925
69::5055::6.172
69::5082::7.117
69::5083::13.986
69::5089::18.087
69::5099::19.354
69::5125::3.478
69::5134::5.035
69::5141::3.053
69::5161::0.829
69::5188::2.622
69::5195::3.139
69::5204::2.461
69::5215::0.519
69::5216::121.155
69::5219::24.906
69::5235::7.462
69::5254::2.679
69::5261::12.345
69::5290::16.528
69::5300::3.571
69::5318::0.368
69::5320::0.937
69::5372::7.782
69::5375::10.067
69::5410::52.631
69::5437::12.755
69::5444::1.352
69::5445::9.23
69::5489::17.699
69::5498::2.512
69::5510::3.236
69::5522::1.057
69::5536::46.666
69::5539::20.648
69::5543::9.759
69::5569::0.437
69::5591::16.574
69::5606::27.472
69::5617::3.603
69::5644::34.482
69::5665::19.867
69::5673::23.076
69::5698::109.544
69::5751::28.037
69::5757::5.97
69::5820::11.857
70::9::3.724
70::18::9.249
70::54::4.836
70::56::11.661
70::109::18.018
70::140::440.972
70::142::16.759
70::148::49.18
70::169::9.74
70::176::3.001
70::180::3.72
70::183::1.456
70::195::21.648
70::255::1.062
70::267::29.914
70::327::12.499
70::350::38.043
70::368::37.234
70::370::30.042
70::397::0.634
70::400::30.434
70::402::0.633
70::406::10.028
70::424::0.352
70::436::0.629
70::489::27.777
70::522::7.633
70::527::21.22
70::543::29.411
70::581::4.716
70::616::26.894
70::618::7.017
70::642::7.853
70::712::3.303
70::715::4.581
70::718::0.844
70::739::0.679
70::778::4.192
70::814::6.25
70::819::1.977
70::852::30.229
70::858::1.594
70::902::12.882
70::937::10.0
70::941::18.75
70::955::10.695
70::1024::16.0
70::1140::33.21
70::1180::539.377
70::1198::26.819
70::1220::13.745
70::1232::37.5
70::1233::37.656
70::1248::24.39
70::1272::10.389
70::1294::358.974
70::1295::431.654
70::1338::11.904
70::1345::41.666
70::1392::15.267
70::1393::13.937
70::1408::3.853
70::1433::22.727
70::1436::61.538
70::1446::32.258
70::1448::201.612
70::1460::6.578
70::1466::15.873
70::1485::4.545
70::1496::8.086
70::1530::7.22
70::1552::4.329
70::1557::7.847
70::1564::2.412
70::1591::11.673
70::1621::4.573
70::1630::3.144
70::1634::16.736
70::1639::76.923
70::1655::39.37
70::1689::67.567
70::1755::27.972
70::1772::11.695
70::1773::17.857
70::1782::17.391
70::1826::18.404
70::1831::40.0
70::1896::3.942
70::1930::23.809
70::1935::10.238
70::1939::21.428
70::1944::12.765
70::1966::20.408
70::2010::23.809
70::2033::8.403
70::2035::3.003
70::2049::5.263
70::2112::11.764
70::2146::4.705
70::2155::6.085
70::2199::64.705
70::2213::6.696
70::2260::17.699
70::2278::21.978
70::2295::10.309
70::2312::20.27
70::2368::6.178
70::2377::44.444
70::2387::51.282
70::2401::24.793
70::2417::11.07
70::2424::8.81
70::2455::40.0
70::2492::21.739
70::2501::170.212
70::2531::11.799
70::2572::6.25
70::2580::91.921
70::2595::2.583
70::2639::512.82
70::2645::178.823
70::2648::1.244
70::2658::6.224
70::2664::131.578
70::2702::23.668
70::2716::38.167
70::2741::52.631
70::2753::61.728
70::2768::92.592
70::2789::31.645
70::2822::38.461
70::2861::78.125
70::2887::459.813
70::2920::15.306
70::2961::16.216
70::2969::4.87
70::2986::11.869
70::2990::147.727
70::2991::553.083
70::3039::14.563
70::3066::37.105
70::3070::19.047
70::3086::10.238
70::3096::64.0
70::3118::22.9
70::3142::15.544
70::3165::13.333
70::3167::5.395
70::3187::7.125
70::3195::6.734
70::3198::6.085
70::3202::5.725
70::3215::4.005
70::3228::8.23
70::3239::8.237
70::3321::12.711
70::3344::10.416
70::3383::280.334
70::3455::9.195
70::3492::9.345
70::3508::17.142
70::3524::19.867
70::3539::11.764
70::3585::5.338
70::3612::4.878
70::3628::14.634
70::3673::17.647
70::3683::10.526
70::3693::4.464
70::3703::203.569
70::3760::8.595
70::3763::9.23
70::3765::9.404
70::3770::12.765
70::3778::8.264
70::3783::6.085
70::3813::17.094
70::3836::8.62
70::3838::8.45
70::3898::25.862
70::3951::11.45
70::3959::20.547
70::4020::7.299
70::4058::160.535
70::4090::3.631
70::4097::20.933
70::4134::13.49
70::4137::6.6
70::4250::8.0
70::4254::15.151
70::4270::4.728
70::4273::16.666
70::4278::10.204
70::4296::17.421
70::4337::9.132
70::4355::6.309
70::4365::18.099
70::4367::14.018
70::4374::21.505
70::4377::5.347
70::4378::4.705
70::4405::15.625
70::4421::20.942
70::4433::14.15
70::4438::24.096
70::4461::12.779
70::4471::10.61
70::4472::19.108
70::4482::11.811
70::4488::57.949
70::4498::4.081
70::4506::12.765
70::4518::15.238
70::4547::7.874
70::4554::91.314
70::4589::9.803
70::4591::10.162
70::4641::5.059
70::4646::40.935
70::4651::2.688
70::4678::18.315
70::4688::176.788
70::4722::5.681
70::4738::12.552
70::4759::4.494
70::4773::4.454
70::4776::254.008
70::4811::5.19
70::4858::4.518
70::4879::1.811
70::4895::5.813
70::4901::5.347
70::4926::10.443
70::4928::3.766
70::4940::5.458
70::4941::4.761
70::4950::12.875
70::4953::9.803
70::5003::6.864
70::5015::5.457
70::5017::3.816
70::5041::4.304
70::5058::38.834
70::5065::7.849
70::5070::251.063
70::5073::42.983
70::5085::7.017
70::5139::26.666
70::5146::13.824
70::5162::26.086
70::5192::173.575
70::5206::1.918
70::5214::5.312
70::5224::14.598
70::5245::5.813
70::5273::15.521
70::5301::4.629
70::5311::22.727
70::5323::3.947
70::5374::14.285
70::5386::5.8
70::5395::9.771
70::5445::5.769
70::5446::6.423
70::5462::18.0
70::5463::21.428
70::5499::5.0
70::5520::61.99
70::5533::41.176
70::5575::229.376
70::5615::11.764
70::5626::10.23
70::5641::18.018
70::5646::5.586
70::5683::156.589
70::5693::5.769
70::5698::111.602
70::5732::21.857
70::5738::3.355
70::5740::66.326
70::5741::12.738
70::5748::202.634
70::5780::20.554
70::5807::29.745
71::6::3.947
71::18::9.146
71::36::7.957
71::39::11.289
71::46::15.625
71::55::6.188
71::64::1.92
71::72::4.166
71::85::1.275
71::87::10.638
71::105::11.976
71::155::19.512
71::168::6.578
71::171::107.29
71::174::5.221
71::191::6.57
71::272::34.482
71::285::41.42
71::298::23.026
71::321::0.738
71::391::30.567
71::437::0.645
71::452::0.648
71::462::20.044
71::476::20.979
71::548::3.537
71::620::4.643
71::650::4.807
71::686::2.028
71::708::2.599
71::736::4.862
71::741::2.577
71::744::5.328
71::758::2.635
71::768::1.193
71::772::1.469
71::820::4.777
71::839::3.667
71::863::3.318
71::917::9.036
71::928::5.767
71::932::6.606
71::972::7.067
71::989::8.547
71::1005::10.152
71::1022::338.308
71::1051::22.222
71::1052::30.487
71::1100::25.0
71::1117::5.347
71::1131::19.417
71::1142::6.849
71::1146::10.238
71::1159::11.235
71::1166::5.54
71::1172::13.953
71::1173::14.492
71::1174::14.705
71::1190::10.781
71::1217::8.241
71::1236::114.285
71::1253::66.666
71::1279::423.076
71::1292::937.142
71::1301::10.256
71::1303::31.914
71::1311::37.383
71::1360::33.898
71::1363::807.339
71::1401::12.096
71::1433::6.472
71::1457::2.957
71::1468::15.936
71::1475::15.625
71::1522::8.298
71::1523::5.494
71::1527::123.456
71::1534::611.413
71::1555::3.552
71::1572::59.405
71::1575::0.51
71::1601::7.042
71::1618::20.833
71::1632::2.028
71::1633::155.03
71::1643::81.967
71::1647::49.019
71::1649::80.645
71::1650::80.645
71::1674::20.746
71::1681::92.592
71::1745::757.009
71::1785::6.451
71::1787::8.474
71::1817::8.042
71::1834::6.309
71::1877::7.281
71::1901::0.376
71::1934::16.597
71::1936::8.174
71::1942::2.585
71::1954::9.118
71::1965::12.552
71::1970::184.643
71::1971::2.673
71::1980::21.052
71::2027::3.472
71::2030::20.833
71::2078::4.0
71::2082::4.329
71::2166::10.489
71::2202::8.042
71::2205::14.545
71::2231::4.158
71::2246::1.731
71::2275::6.024
71::2303::135.869
71::2307::5.524
71::2325::3.164
71::2328::3.462
71::2391::55.555
71::2408::453.416
71::2436::9.146
71::2447::5.545
71::2455::14.563
71::2472::121.212
71::2487::11.025
71::2511::5.376
71::2519::7.575
71::2521::6.42
71::2556::9.433
71::2561::35.714
71::2570::1.083
71::2597::1.631
71::2659::8.492
71::2668::857.142
71::2693::55.555
71::2704::52.083
71::2737::35.971
71::2747::22.123
71::2807::65.573
71::2827::26.315
71::2856::41.666
71::2889::688.995
71::2893::641.025
71::2917::199.218
71::2934::37.735
71::2940::14.851
71::2946::5.347
71::2963::18.518
71::2972::9.287
71::2986::13.698
71::3008::32.49
71::3171::7.707
71::3189::5.454
71::3198::6.25
71::3205::10.81
71::3207::4.279
71::3221::6.465
71::3318::6.944
71::3339::10.489
71::3340::11.173
71::3368::325.443
71::3401::14.336
71::3426::9.803
71::3490::8.438
71::3493::4.761
71::3496::4.784
71::3573::14.778
71::3576::12.048
71::3579::4.724
71::3589::4.622
71::3594::13.274
71::3625::9.646
71::3643::11.811
71::3680::10.489
71::3691::3.541
71::3699::4.166
71::3725::10.676
71::3764::15.873
71::3800::18.648
71::3856::3.658
71::3865::3.401
71::3871::10.968
71::3892::7.619
71::3902::9.493
71::3913::4.784
71::3921::23.255
71::3932::10.23
71::3939::7.648
71::3954::17.142
71::3996::32.608
71::4003::7.547
71::4028::9.756
71::4033::12.145
71::4070::9.615
71::4149::304.347
71::4157::22.573
71::4187::2.77
71::4267::17.441
71::4269::1.41
71::4273::14.634
71::4275::3.872
71::4296::10.66
71::4301::74.007
71::4314::69.421
71::4356::10.804
71::4381::8.988
71::4388::9.162
71::4398::14.634
71::4414::12.711
71::4432::18.779
71::4433::16.129
71::4438::19.23
71::4447::12.195
71::4459::12.552
71::4478::3.42
71::4496::15.533
71::4516::9.293
71::4537::5.444
71::4612::0.852
71::4630::61.746
71::4638::8.196
71::4658::128.521
71::4670::7.978
71::4707::3.712
71::4709::3.359
71::4734::3.623
71::4752::5.54
71::4760::3.424
71::4861::4.184
71::4872::5.05
71::4873::8.009
71::4893::8.207
71::4908::5.319
71::4914::5.928
71::4917::3.021
71::4919::2.624
71::4926::2.378
71::4942::6.493
71::4966::1.438
71::4970::5.486
71::5002::3.787
71::5030::1.226
71::5065::11.547
71::5073::33.203
71::5096::0.324
71::5112::2.6
71::5148::24.041
71::5166::69.306
71::5204::20.325
71::5231::9.876
71::5236::6.036
71::5273::11.764
71::5278::8.356
71::5284::39.735
71::5312::8.152
71::5356::3.344
71::5377::4.823
71::5392::7.797
71::5394::5.385
71::5409::5.555
71::5421::2.777
71::5460::12.797
71::5468::26.022
71::5474::34.22
71::5487::7.06
71::5509::1.55
71::5513::5.376
71::5516::5.361
71::5581::12.987
71::5610::20.202
71::5619::7.832
71::5678::3.389
71::5712::176.591
71::5741::34.482
71::5780::16.26
71::5798::3.59
71::5802::9.638
71::5821::11.428
72::35::1.962
72::105::5.464
72::124::20.689
72::151::8.13
72::166::19.48
72::185::7.653
72::227::9.21
72::249::56.451
72::262::56.451
72::267::24.475
72::269::40.697
72::285::56.451
72::296::56.451
72::306::56.451
72::334::56.91
72::347::56.451
72::348::56.451
72::352::36.082
72::361::53.03
72::389::56.451
72::404::0.636
72::449::72.58
72::470::51.428
72::558::150.0
72::564::8.875
72::571::16.877
72::572::5.97
72::598::11.583
72::610::76.555
72::622::6.514
72::648::10.948
72::663::9.505
72::734::2.565
72::777::1.693
72::788::13.888
72::806::5.479
72::821::15.113
72::846::172.169
72::856::2.621
72::857::2.6
72::906::17.045
72::910::305.596
72::920::115.774
72::921::63.043
72::928::6.23
72::939::4.127
72::973::87.567
72::991::3.836
72::1009::4.576
72::1016::7.444
72::1039::20.833
72::1051::15.765
72::1055::18.75
72::1085::22.388
72::1093::37.523
72::1098::19.108
72::1121::7.407
72::1155::7.481
72::1176::5.025
72::1208::8.287
72::1243::5.769
72::1266::24.0
72::1268::23.255
72::1289::416.666
72::1299::236.641
72::1306::10.416
72::1328::25.316
72::1346::27.707
72::1347::9.345
72::1374::15.384
72::1377::68.493
72::1447::10.291
72::1474::10.084
72::1498::6.201
72::1514::18.867
72::1580::3.225
72::1641::31.055
72::1648::31.055
72::1658::31.25
72::1675::31.055
72::1702::513.569
72::1723::369.127
72::1730::373.333
72::1733::551.569
72::1760::15.974
72::1779::6.226
72::1826::6.048
72::1857::11.363
72::1928::19.607
72::1940::14.44
72::1944::10.83
72::1947::25.0
72::1979::7.352
72::2033::13.274
72::2040::13.215
72::2056::4.304
72::2064::1.033
72::2068::7.109
72::2080::30.303
72::2111::3.318
72::2126::117.647
72::2127::19.801
72::2139::8.287
72::2189::7.59
72::2195::5.172
72::2254::2.722
72::2269::12.195
72::2280::8.31
72::2299::3.752
72::2306::14.778
72::2316::19.594
72::2377::37.735
72::2430::8.333
72::2431::8.771
72::2441::4.731
72::2444::3.194
72::2446::8.96
72::2447::2.985
72::2460::20.547
72::2479::102.739
72::2488::136.986
72::2497::0.281
72::2516::58.369
72::2518::3.527
72::2541::6.369
72::2543::22.388
72::2573::176.136
72::2599::0.508
72::2611::1.877
72::2616::25.896
72::2630::3.409
72::2640::604.651
72::2645::96.08
72::2664::48.811
72::2673::22.774
72::2691::31.446
72::2702::25.0
72::2703::31.446
72::2744::31.25
72::2790::25.157
72::2826::31.446
72::2830::31.25
72::2842::31.25
72::2845::31.446
72::2930::4.687
72::2939::35.398
72::2966::25.21
72::2969::3.167
72::2989::20.134
72::3010::34.482
72::3019::4.385
72::3031::1.953
72::3039::4.451
72::3049::5.97
72::3051::158.445
72::3077::5.722
72::3092::4.823
72::3112::6.88
72::3127::3.444
72::3128::64.516
72::3243::18.867
72::3312::27.972
72::3348::23.437
72::3395::17.241
72::3404::21.739
72::3439::16.393
72::3445::16.326
72::3520::38.461
72::3572::74.82
72::3619::49.18
72::3636::46.153
72::3666::39.473
72::3706::20.547
72::3710::206.349
72::3754::24.193
72::3778::23.809
72::3813::52.631
72::3835::8.51
72::3837::9.661
72::3865::7.537
72::3893::27.972
72::3917::166.666
72::3953::70.175
72::3982::19.704
72::3986::81.967
72::4015::71.428
72::4042::14.285
72::4078::33.898
72::4096::13.215
72::4108::59.322
72::4138::10.666
72::4155::43.859
72::4158::33.898
72::4163::67.901
72::4166::20.19
72::4181::38.461
72::4216::0.582
72::4222::24.539
72::4249::25.423
72::4255::25.862
72::4278::13.605
72::4307::95.127
72::4315::229.591
72::4408::25.641
72::4419::11.799
72::4429::34.188
72::4458::4.819
72::4465::11.869
72::4482::25.21
72::4521::20.0
72::4587::23.809
72::4590::12.422
72::4594::8.356
72::4608::2.666
72::4622::9.803
72::4638::12.738
72::4653::31.007
72::4654::21.052
72::4741::40.712
72::4752::12.158
72::4768::3.766
72::4791::11.142
72::4806::7.168
72::4856::3.129
72::4900::7.905
72::4902::14.084
72::4918::24.793
72::4938::128.44
72::4946::2.936
72::5004::12.903
72::5075::56.886
72::5083::25.974
72::5094::18.867
72::5125::3.773
72::5167::7.662
72::5169::15.936
72::5203::12.195
72::5230::19.48
72::5236::4.823
72::5243::4.524
72::5261::13.937
72::5273::17.994
72::5341::17.094
72::5355::140.625
72::5367::485.099
72::5425::16.483
72::5458::5.509
72::5502::4.032
72::5506::4.065
72::5510::4.175
72::5534::12.149
72::5551::16.605
72::5556::71.856
72::5561::22.764
72::5584::4.724
72::5604::31.446
72::5635::23.121
72::5651::22.727
72::5664::25.862
72::5670::8.042
72::5675::48.78
72::5729::4.081
72::5730::51.724
72::5739::52.631
72::5784::104.672
72::5789::5.305
72::5804::13.333
72::5810::8.13
73::1::2.134
73::5::8.547
73::11::2.45
73::12::2.296
73::14::17.808
73::64::3.118
73::67::1.165
73::105::5.434
73::106::4.255
73::109::3.937
73::126::7.125
73::146::6.896
73::196::3.926
73::200::6.321
73::218::150.0
73::236::52.631
73::243::25.362
73::299::72.58
73::300::0.716
73::315::56.451
73::344::56.451
73::347::56.451
73::363::56.451
73::375::28.225
73::378::39.325
73::392::56.451
73::436::0.636
73::471::103.448
73::476::54.216
73::477::102.272
73::511::13.698
73::537::26.315
73::583::15.151
73::588::12.077
73::605::23.529
73::670::10.344
73::678::3.745
73::724::7.067
73::733::6.825
73::736::6.535
73::740::5.997
73::755::9.057
73::787::7.13
73::792::4.008
73::799::5.244
73::800::39.757
73::809::3.5
73::822::2.008
73::833::1.052
73::839::3.671
73::854::4.728
73::910::275.016
73::911::10.33
73::913::9.271
73::914::5.976
73::925::102.209
73::1002::0.566
73::1007::4.566
73::1012::1.819
73::1023::9.661
73::1025::4.338
73::1109::10.178
73::1111::8.752
73::1125::2.491
73::1137::15.873
73::1146::13.215
73::1152::22.9
73::1168::33.783
73::1200::2.361
73::1202::4.126
73::1224::40.723
73::1228::42.056
73::1234::38.277
73::1251::4.608
73::1270::25.423
73::1276::562.264
73::1302::22.988
73::1307::10.256
73::1315::2.915
73::1317::2.881
73::1339::52.631
73::1342::12.048
73::1394::69.637
73::1435::8.474
73::1449::36.144
73::1468::7.366
73::1490::240.109
73::1507::87.542
73::1522::6.825
73::1527::68.027
73::1548::3.454
73::1559::4.149
73::1575::1.951
73::1595::12.145
73::1604::15.075
73::1624::36.458
73::1627::13.736
73::1638::30.12
73::1670::30.674
73::1688::30.674
73::1693::30.674
73::1697::30.487
73::1723::354.838
73::1779::10.416
73::1786::13.888
73::1788::10.638
73::1791::10.666
73::1862::7.177
73::1872::7.042
73::1906::214.285
73::1947::24.793
73::1948::24.793
73::1973::9.132
73::1979::12.396
73::2033::13.215
73::2035::6.535
73::2043::3.378
73::2051::1.749
73::2106::222.222
73::2123::11.627
73::2136::6.342
73::2146::5.449
73::2163::22.922
73::2215::42.857
73::2226::2.207
73::2229::43.583
73::2276::104.356
73::2279::538.998
73::2295::5.228
73::2299::3.442
73::2300::4.55
73::2374::37.914
73::2399::17.142
73::2442::3.262
73::2455::20.0
73::2460::20.689
73::2463::19.736
73::2474::213.333
73::2505::4.962
73::2509::3.831
73::2569::3.906
73::2593::8.474
73::2596::1.021
73::2616::21.034
73::2653::10.81
73::2692::31.446
73::2702::25.157
73::2740::30.674
73::2744::31.446
73::2746::31.25
73::2749::31.446
73::2780::31.446
73::2802::31.446
73::2804::31.25
73::2809::31.25
73::2819::31.055
73::2821::31.055
73::2823::24.844
73::2855::31.25
73::2888::257.861
73::2916::27.777
73::2941::35.714
73::2959::6.756
73::2994::34.482
73::3018::14.814
73::3024::3.963
73::3028::124.939
73::3045::5.66
73::3063::4.538
73::3084::7.092
73::3088::5.309
73::3099::183.644
73::3104::5.78
73::3114::7.075
73::3129::47.814
73::3131::10.38
73::3195::20.833
73::3209::32.258
73::3213::15.957
73::3215::15.625
73::3252::114.837
73::3253::182.095
73::3346::1.551
73::3347::4.694
73::3397::7.123
73::3490::20.942
73::3587::57.692
73::3607::30.0
73::3623::44.117
73::3663::55.555
73::3689::8.823
73::3693::7.957
73::3701::0.565
73::3736::23.255
73::3750::10.273
73::3751::34.09
73::3767::27.777
73::3790::16.877
73::3853::8.67
73::3862::17.543
73::3863::18.018
73::3886::9.95
73::3893::28.368
73::3899::47.008
73::3916::93.75
73::3926::92.307
73::3936::24.539
73::3958::71.428
73::3961::8.771
73::4002::22.222
73::4033::18.518
73::4037::8.823
73::4045::4.694
73::4080::12.096
73::4087::70.175
73::4091::25.862
73::4111::7.92
73::4115::12.861
73::4150::71.428
73::4180::6.896
73::4198::10.554
73::4231::7.22
73::4242::28.169
73::4253::10.471
73::4298::49.906
73::4367::6.507
73::4386::28.368
73::4396::0.391
73::4413::8.733
73::4418::213.592
73::4428::22.222
73::4475::28.985
73::4487::31.25
73::4499::12.82
73::4506::11.111
73::4542::3.712
73::4570::23.809
73::4587::22.388
73::4598::11.869
73::4625::8.048
73::4640::3.49
73::4654::7.751
73::4671::0.815
73::4712::2.173
73::4715::6.23
73::4724::2.503
73::4736::19.021
73::4771::8.83
73::4776::728.813
73::4784::7.331
73::4848::3.826
73::4849::11.142
73::4868::15.625
73::4876::8.771
73::4877::6.389
73::4901::11.235
73::4989::5.952
73::5005::12.295
73::5025::10.471
73::5034::28.169
73::5044::1.906
73::5083::8.097
73::5117::8.771
73::5120::3.992
73::5149::10.033
73::5168::8.426
73::5180::6.369
73::5184::194.078
73::5258::96.296
73::5267::16.759
73::5272::6.688
73::5300::10.362
73::5308::28.368
73::5314::43.859
73::5326::33.898
73::5332::20.547
73::5340::18.404
73::5351::14.598
73::5357::8.62
73::5388::8.064
73::5499::7.168
73::5541::9.579
73::5549::19.274
73::5590::6.479
73::5598::24.59
73::5635::22.727
73::5731::5.494
73::5741::97.56
73::5750::12.578
73::5777::11.278
73::5825::14.336
74::27::11.811
74::41::0.37
74::58::12.987
74::67::0.725
74::86::7.042
74::203::5.94
74::220::95.89
74::233::67.961
74::239::17.676
74::255::0.65
74::422::13.409
74::437::0.607
74::446::0.588
74::474::152.542
74::482::152.542
74::550::15.0
74::567::6.756
74::569::194.977
74::629::880.747
74::644::13.274
74::668::13.289
74::697::1.556
74::698::7.843
74::701::1.344
74::724::6.493
74::737::8.036
74::744::5.859
74::800::37.612
74::816::1.096
74::827::3.37
74::900::19.354
74::905::7.936
74::914::9.036
74::923::585.977
74::953::15.974
74::957::15.706
74::986::2.98
74::1009::5.934
74::1047::5.263
74::1100::22.727
74::1129::23.255
74::1136::12.269
74::1152::23.136
74::1169::26.881
74::1180::373.339
74::1265::4.918
74::1315::2.747
74::1359::6.993
74::1360::19.607
74::1365::25.0
74::1386::5.336
74::1417::5.535
74::1437::6.702
74::1465::4.545
74::1473::2.155
74::1495::209.612
74::1504::1.955
74::1515::19.354
74::1525::4.233
74::1549::4.687
74::1590::10.309
74::1606::22.624
74::1610::4.784
74::1619::6.651
74::1659::34.965
74::1670::34.246
74::1703::363.636
74::1717::301.47
74::1768::8.333
74::1769::2.197
74::1774::7.894
74::1781::10.204
74::1784::24.242
74::1789::12.019
74::1834::5.277
74::1841::8.421
74::1846::13.761
74::1847::11.494
74::1856::5.319
74::1865::19.9
74::1880::12.875
74::1916::24.0
74::1973::8.658
74::2026::186.194
74::2031::10.989
74::2032::7.042
74::2048::18.691
74::2097::6.302
74::2115::6.006
74::2121::5.847
74::2135::6.036
74::2141::5.54
74::2153::4.273
74::2167::15.463
74::2179::11.235
74::2192::6.651
74::2236::7.614
74::2245::16.26
74::2255::27.272
74::2264::11.111
74::2286::10.723
74::2293::44.665
74::2302::11.834
74::2305::6.342
74::2309::5.607
74::2310::1.68
74::2334::86.419
74::2336::30.864
74::2359::3.49
74::2369::20.46
74::2416::7.042
74::2465::15.0
74::2470::18.072
74::2494::14.545
74::2526::6.872
74::2535::5.917
74::2563::17.647
74::2589::4.376
74::2591::113.924
74::2601::4.155
74::2602::7.905
74::2641::260.663
74::2652::7.109
74::2662::12.881
74::2684::32.028
74::2685::4.347
74::2694::31.055
74::2721::31.446
74::2769::31.446
74::2799::31.446
74::2833::31.25
74::2868::31.446
74::2886::493.67
74::2906::424.05
74::2907::1000.0
74::2918::19.867
74::2934::27.21
74::2990::87.248
74::3015::7.797
74::3037::7.092
74::3039::2.452
74::3040::14.218
74::3078::4.524
74::3082::5.084
74::3104::0.356
74::3164::17.857
74::3204::10.526
74::3206::16.46
74::3227::13.761
74::3229::26.785
74::3230::17.621
74::3242::16.46
74::3243::12.658
74::3246::58.823
74::3314::23.391
74::3397::17.429
74::3413::6.711
74::3423::6.607
74::3430::6.818
74::3434::25.316
74::3459::15.228
74::3517::31.914
74::3529::10.714
74::3539::43.478
74::3561::37.037
74::3569::19.48
74::3576::2.955
74::3584::37.037
74::3611::55.555
74::3631::43.478
74::3642::10.563
74::3647::42.253
74::3686::32.608
74::3696::166.666
74::3710::294.617
74::3728::37.974
74::3733::57.692
74::3737::9.146
74::3745::9.646
74::3749::57.692
74::3797::43.956
74::3814::28.571
74::3873::55.555
74::3882::14.354
74::3891::12.658
74::3916::31.088
74::3923::74.766
74::3937::10.111
74::3985::17.341
74::3995::97.826
74::3998::34.09
74::4019::137.434
74::4074::11.299
74::4100::131.868
74::4112::8.62
74::4156::2.3
74::4208::51.948
74::4224::8.23
74::4234::274.193
74::4237::14.492
74::4283::51.282
74::4285::16.736
74::4364::17.021
74::4421::51.948
74::4485::14.134
74::4499::20.0
74::4502::7.299
74::4523::11.718
74::4563::62.706
74::4566::18.633
74::4585::11.627
74::4587::34.883
74::4626::7.504
74::4634::6.109
74::4648::12.048
74::4689::18.099
74::4694::11.56
74::4703::21.505
74::4724::3.69
74::4741::35.32
74::4802::8.968
74::4806::11.049
74::4826::10.471
74::4852::6.756
74::4880::6.41
74::4885::8.595
74::4900::4.338
74::4912::15.267
74::4915::12.096
74::4919::5.797
74::4934::10.526
74::4948::4.672
74::4968::291.821
74::5013::7.518
74::5028::69.135
74::5032::3.913
74::5047::21.276
74::5067::11.594
74::5087::1.587
74::5119::1.912
74::5148::31.759
74::5183::1.751
74::5242::0.18
74::5250::13.605
74::5260::17.964
74::5268::16.574
74::5271::9.933
74::5302::23.529
74::5308::51.282
74::5337::15.094
74::5381::12.875
74::5421::11.56
74::5438::30.456
74::5452::23.622
74::5476::95.89
74::5490::5.917
74::5503::8.849
74::5513::8.733
74::5521::8.064
74::5522::1.841
74::5531::40.697
74::5554::8.784
74::5613::3.752
74::5614::13.274
74::5626::16.064
74::5628::12.875
74::5641::86.956
74::5662::38.961
74::5678::7.389
74::5716::45.454
74::5754::10.723
74::5760::6.864
74::5763::8.849
74::5773::16.393
74::5780::12.547
74::5804::13.422
74::5806::4.474
75::8::121.867
75::11::5.181
75::32::4.672
75::43::0.56
75::44::2.355
75::60::2.277
75::98::1.074
75::105::5.571
75::137::6.993
75::139::37.558
75::180::8.08
75::193::7.429
75::195::29.411
75::198::2.688
75::203::6.396
75::217::4.092
75::225::94.594
75::232::95.89
75::234::0.612
75::364::94.594
75::420::24.911
75::437::0.657
75::446::0.627
75::474::150.0
75::513::15.625
75::516::181.818
75::518::16.666
75::560::25.316
75::588::29.94
75::590::50.847
75::606::32.407
75::611::28.089
75::615::14.018
75::667::13.559
75::686::3.025
75::700::10.452
75::709::14.388
75::777::3.322
75::787::6.24
75::788::12.461
75::833::2.02
75::836::5.128
75::846::218.301
75::901::12.765
75::916::17.647
75::917::4.643
75::984::9.876
75::989::2.171
75::1003::15.197
75::1019::3.048
75::1030::3.546
75::1097::22.388
75::1118::9.975
75::1135::12.578
75::1146::10.033
75::1154::23.195
75::1224::60.402
75::1257::3.703
75::1269::5.576
75::1288::183.723
75::1306::9.523
75::1311::18.433
75::1315::2.732
75::1324::23.391
75::1341::6.535
75::1345::12.158
75::1376::11.335
75::1387::13.054
75::1422::4.854
75::1446::24.096
75::1461::7.968
75::1500::2.446
75::1509::2.211
75::1521::3.205
75::1526::3.502
75::1534::368.248
75::1559::3.77
75::1575::1.728
75::1593::13.071
75::1631::5.471
75::1692::34.965
75::1705::353.293
75::1726::773.809
75::1740::776.47
75::1746::357.142
75::1756::11.428
75::1768::8.51
75::1878::4.746
75::1905::6.651
75::1907::26.785
75::1909::14.848
75::1962::6.147
75::1976::7.547
75::2025::4.731
75::2041::3.463
75::2062::5.974
75::2101::3.61
75::2106::187.855
75::2109::3.886
75::2118::19.708
75::2119::8.368
75::2123::9.029
75::2126::102.564
75::2164::25.641
75::2171::1.754
75::2197::7.575
75::2216::3.138
75::2225::29.739
75::2231::9.389
75::2234::10.152
75::2268::10.152
75::2277::615.74
75::2281::47.091
75::2288::2.649
75::2301::2.808
75::2309::3.754
75::2310::0.791
75::2371::38.647
75::2387::38.461
75::2461::4.261
75::2496::8.928
75::2515::4.054
75::2662::14.906
75::2664::67.016
75::2680::38.435
75::2703::31.847
75::2706::25.157
75::2749::31.446
75::2769::31.645
75::2788::16.556
75::2813::31.645
75::2817::31.446
75::2818::31.645
75::2837::31.645
75::2860::25.316
75::2912::20.134
75::2921::18.404
75::2925::16.216
75::2942::27.027
75::2945::66.176
75::2960::20.0
75::3013::22.388
75::3016::27.21
75::3042::42.553
75::3043::0.117
75::3060::13.333
75::3097::4.576
75::3147::14.44
75::3189::12.048
75::3210::68.0
75::3215::11.627
75::3239::20.833
75::3248::1.56
75::3316::34.883
75::3318::16.216
75::3333::35.087
75::3339::35.502
75::3461::17.441
75::3462::34.09
75::3493::13.333
75::3501::13.333
75::3520::31.578
75::3521::31.914
75::3524::58.823
75::3577::41.666
75::3588::61.224
75::3605::51.724
75::3608::17.045
75::3629::44.117
75::3642::19.354
75::3659::66.666
75::3671::18.181
75::3708::3.355
75::3742::52.631
75::3750::18.987
75::3764::53.571
75::3765::16.666
75::3772::47.619
75::3851::341.463
75::3869::34.883
75::3927::148.936
75::4011::11.235
75::4044::24.844
75::4050::19.23
75::4060::71.428
75::4069::11.764
75::4121::25.316
75::4233::139.465
75::4240::110.738
75::4266::26.143
75::4286::51.282
75::4309::35.46
75::4313::206.03
75::4321::199.029
75::4352::22.222
75::4438::51.948
75::4455::23.121
75::4458::11.299
75::4642::0.841
75::4671::0.924
75::4727::32.967
75::4791::23.255
75::4838::83.832
75::4892::10.452
75::4902::25.21
75::4910::20.979
75::4912::31.746
75::4926::22.857
75::4930::4.192
75::4964::30.927
75::4982::76.19
75::5033::4.962
75::5074::95.238
75::5082::11.695
75::5085::27.397
75::5115::16.949
75::5134::6.357
75::5143::98.039
75::5225::4.83
75::5239::11.363
75::5243::3.344
75::5256::5.072
75::5270::20.134
75::5279::19.047
75::5281::81.081
75::5322::41.095
75::5355::107.142
75::5447::2.522
75::5489::19.753
75::5494::54.545
75::5516::8.733
75::5535::43.75
75::5569::18.05
75::5605::31.847
75::5625::18.099
75::5643::44.444
75::5649::16.806
75::5655::81.081
75::5661::38.961
75::5685::44.117
75::5694::348.275
75::5716::44.117
75::5771::17.167
75::5784::176.656
75::5790::14.285
75::5797::42.145
75::5809::11.627
75::5820::12.145
75::5823::12.195
76::4::8.547
76::25::5.494
76::35::0.174
76::36::5.474
76::49::3.048
76::109::6.993
76::118::5.464
76::137::8.695
76::190::6.075
76::232::99.999
76::242::19.559
76::267::99.999
76::299::23.746
76::310::98.591
76::321::10.256
76::323::95.89
76::372::99.999
76::377::99.999
76::409::1.693
76::419::1.377
76::425::1.361
76::430::1.134
76::472::8.574
76::526::17.241
76::591::4.815
76::604::68.062
76::645::674.818
76::668::11.869
76::693::5.797
76::731::2.192
76::737::8.149
76::742::4.825
76::772::1.811
76::778::6.172
76::785::2.029
76::786::7.058
76::831::1.867
76::892::75.0
76::916::16.759
76::917::5.769
76::937::0.599
76::974::4.739
76::976::5.454
76::984::7.619
76::992::112.799
76::999::2.185
76::1006::4.854
76::1010::21.99
76::1013::5.319
76::1023::10.781
76::1030::3.836
76::1041::0.179
76::1045::9.195
76::1046::4.338
76::1048::0.336
76::1070::15.41
76::1076::20.964
76::1089::1.457
76::1127::29.85
76::1181::7.326
76::1188::0.99
76::1236::42.105
76::1335::399.532
76::1459::3.691
76::1469::3.78
76::1472::1.312
76::1570::11.214
76::1597::25.552
76::1599::7.594
76::1618::14.778
76::1654::37.878
76::1662::37.878
76::1665::38.167
76::1730::437.5
76::1745::627.906
76::1753::3.38
76::1774::7.792
76::1781::4.773
76::1790::7.598
76::1799::18.633
76::1823::6.134
76::1846::13.274
76::1851::1.038
76::1868::4.366
76::1874::7.104
76::1875::2.029
76::1893::37.606
76::1910::13.955
76::1926::6.024
76::1939::13.761
76::1953::29.126
76::1971::4.975
76::1983::20.0
76::2020::5.988
76::2051::3.062
76::2066::6.849
76::2092::2.991
76::2100::15.267
76::2104::41.353
76::2112::5.454
76::2122::206.721
76::2136::8.474
76::2162::23.255
76::2167::19.867
76::2181::9.852
76::2182::14.388
76::2184::1.821
76::2200::127.272
76::2230::2.496
76::2242::4.085
76::2262::11.494
76::2269::13.513
76::2352::4.316
76::2436::5.454
76::2452::6.811
76::2476::72.463
76::2486::18.05
76::2499::10.676
76::2510::11.627
76::2519::6.012
76::2558::2.07
76::2592::4.273
76::2641::287.958
76::2649::5.586
76::2667::126.559
76::2705::30.303
76::2740::37.878
76::2755::14.705
76::2762::37.878
76::2779::34.013
76::2798::30.303
76::2800::37.313
76::2809::37.593
76::2822::37.593
76::2838::37.878
76::2840::30.303
76::2899::856.209
76::2911::13.1
76::2920::10.869
76::2922::22.058
76::2968::17.441
76::2993::26.548
76::3008::43.478
76::3015::16.528
76::3027::12.987
76::3031::2.008
76::3037::14.634
76::3040::15.306
76::3076::185.52
76::3078::8.771
76::3125::6.289
76::3131::3.456
76::3134::2.192
76::3160::16.483
76::3173::13.824
76::3186::16.483
76::3255::96.153
76::3267::11.695
76::3274::95.294
76::3277::1.361
76::3279::51.56
76::3347::19.354
76::3423::6.787
76::3475::68.181
76::3501::9.852
76::3506::8.23
76::3590::49.18
76::3618::60.0
76::3664::14.15
76::3708::24.0
76::3741::26.785
76::3747::33.333
76::3765::37.974
76::3771::28.571
76::3807::32.52
76::3890::19.512
76::3893::42.553
76::3920::75.471
76::3974::21.052
76::3978::28.901
76::4022::19.23
76::4057::30.769
76::4069::12.658
76::4073::0.82
76::4086::60.0
76::4089::75.949
76::4124::138.211
76::4148::201.612
76::4180::29.411
76::4187::15.706
76::4204::33.898
76::4233::99.156
76::4240::130.952
76::4256::18.75
76::4312::271.523
76::4364::22.598
76::4401::4.14
76::4410::166.666
76::4414::34.09
76::4427::15.209
76::4489::85.106
76::4500::16.949
76::4532::38.461
76::4547::26.315
76::4610::69.767
76::4612::8.241
76::4655::25.974
76::4668::16.393
76::4699::4.672
76::4705::16.129
76::4735::18.867
76::4773::17.857
76::4778::31.914
76::4799::15.748
76::4807::27.027
76::4844::11.299
76::4846::36.363
76::4866::154.285
76::4915::25.862
76::4949::10.067
76::4981::5.089
76::4990::20.725
76::4993::18.181
76::5002::10.869
76::5018::5.145
76::5089::24.39
76::5108::25.089
76::5148::41.619
76::5172::6.745
76::5193::4.273
76::5199::6.932
76::5302::24.691
76::5312::36.144
76::5323::9.868
76::5394::11.278
76::5403::58.536
76::5413::1.1
76::5424::65.217
76::5436::23.255
76::5443::8.0
76::5483::128.571
76::5507::8.298
76::5510::7.782
76::5536::50.724
76::5560::81.081
76::5576::26.217
76::5581::12.987
76::5600::19.762
76::5615::13.274
76::5638::38.834
76::5693::50.847
76::5694::404.0
76::5695::50.847
76::5706::26.086
76::5754::41.237
76::5785::35.087
76::5805::549.473
76::5808::162.907
76::5813::33.613
77::14::20.03
77::32::0.633
77::64::3.816
77::73::0.113
77::83::3.067
77::108::6.097
77::145::3.016
77::164::7.246
77::206::4.789
77::250::99.999
77::261::99.999
77::318::1.698
77::323::18.229
77::328::99.999
77::329::99.999
77::368::98.591
77::374::98.591
77::393::77.777
77::397::1.018
77::417::0.703
77::443::8.464
77::445::0.628
77::452::0.676
77::458::75.0
77::460::0.988
77::468::0.485
77::476::75.63
77::517::17.241
77::534::15.384
77::540::214.285
77::571::18.181
77::619::7.082
77::640::51.181
77::657::185.185
77::675::5.102
77::676::13.468
77::677::1.705
77::715::3.561
77::767::4.514
77::785::5.454
77::821::12.658
77::829::5.272
77::837::4.474
77::854::4.31
77::861::3.921
77::900::21.428
77::906::19.23
77::912::62.056
77::943::54.054
77::951::7.017
77::1005::8.474
77::1074::21.008
77::1106::23.076
77::1125::2.54
77::1126::22.388
77::1149::15.325
77::1155::13.043
77::1184::6.042
77::1186::37.151
77::1193::11.904
77::1197::7.575
77::1217::6.711
77::1234::42.105
77::1248::22.727
77::1255::85.714
77::1264::24.59
77::1295::508.474
77::1309::7.299
77::1341::1.603
77::1378::59.701
77::1379::414.117
77::1384::16.666
77::1388::16.025
77::1404::8.81
77::1423::9.153
77::1484::50.632
77::1495::45.799
77::1499::19.292
77::1503::5.639
77::1512::217.877
77::1554::4.918
77::1570::15.625
77::1580::7.633
77::1592::7.233
77::1614::7.537
77::1638::37.593
77::1650::38.167
77::1698::37.878
77::1742::1000.0
77::1779::13.333
77::1814::12.121
77::1829::12.5
77::1836::11.904
77::1837::11.952
77::1846::11.952
77::1875::3.225
77::1880::15.789
77::1903::6.589
77::1910::20.408
77::1928::21.897
77::1964::126.582
77::1966::17.391
77::1989::10.266
77::1997::201.97
77::2005::7.299
77::2015::8.547
77::2036::80.924
77::2037::8.219
77::2054::4.379
77::2055::6.06
77::2080::25.641
77::2142::8.403
77::2163::23.188
77::2177::13.605
77::2230::3.937
77::2236::7.281
77::2268::13.698
77::2279::580.2
77::2287::9.375
77::2304::4.175
77::2324::3.43
77::2337::15.873
77::2345::93.333
77::2350::2.898
77::2371::40.201
77::2388::38.095
77::2418::3.257
77::2433::2.729
77::2464::1.919
77::2470::21.126
77::2509::4.454
77::2539::5.649
77::2577::4.687
77::2587::3.952
77::2603::2.296
77::2635::163.157
77::2688::13.368
77::2690::37.313
77::2693::37.313
77::2754::37.593
77::2767::30.303
77::2774::37.878
77::2790::14.925
77::2804::37.878
77::2845::37.593
77::2852::37.593
77::2948::7.952
77::2960::24.193
77::2969::8.875
77::3006::45.411
77::3007::42.056
77::3031::2.007
77::3044::14.336
77::3061::374.852
77::3106::5.464
77::3116::591.748
77::3134::8.771
77::3157::86.734
77::3168::71.748
77::3170::30.456
77::3175::9.467
77::3189::15.384
77::3202::15.873
77::3222::19.23
77::3227::11.363
77::3231::14.084
77::3268::32.967
77::3289::108.108
77::3327::42.168
77::3343::41.42
77::3408::6.833
77::3419::9.433
77::3431::14.084
77::3438::14.851
77::3449::19.9
77::3475::10.452
77::3482::13.274
77::3513::60.0
77::3530::26.785
77::3536::37.037
77::3576::37.5
77::3628::76.923
77::3635::69.767
77::3662::24.0
77::3663::85.714
77::3671::1.012
77::3683::37.037
77::3694::83.333
77::3702::16.0
77::3730::65.217
77::3748::17.241
77::3760::19.867
77::3804::48.192
77::3825::10.309
77::3841::20.0
77::3847::53.571
77::3860::23.809
77::3897::17.857
77::3899::60.773
77::3921::65.573
77::3927::122.807
77::3933::14.044
77::3942::61.538
77::3960::3.984
77::3963::11.627
77::3965::12.195
77::4014::2.421
77::4032::10.989
77::4055::23.668
77::4059::405.66
77::4083::33.333
77::4096::10.38
77::4111::6.7
77::4122::27.173
77::4127::47.619
77::4134::40.609
77::4159::33.639
77::4162::165.17
77::4170::198.019
77::4172::72.164
77::4280::44.943
77::4282::9.153
77::4293::44.444
77::4351::56.994
77::4355::10.81
77::4427::15.267
77::4434::13.888
77::4436::33.707
77::4473::44.943
77::4480::7.692
77::4504::8.0
77::4597::201.005
77::4609::28.169
77::4653::39.215
77::4667::2.706
77::4694::19.047
77::4716::17.621
77::4732::10.273
77::4804::0.932
77::4830::26.041
77::4856::4.987
77::4857::11.834
77::4865::29.702
77::4870::11.764
77::4948::40.816
77::4953::60.0
77::4976::29.411
77::4984::25.906
77::5030::6.172
77::5039::15.544
77::5051::7.263
77::5058::117.647
77::5090::160.919
77::5092::20.325
77::5094::35.294
77::5120::0.981
77::5161::10.256
77::5186::1.055
77::5210::6.88
77::5218::3.329
77::5245::2.976
77::5255::10.126
77::5280::45.977
77::5298::22.727
77::5299::22.727
77::5309::44.943
77::5316::0.598
77::5326::44.444
77::5327::89.015
77::5336::16.853
77::5396::105.263
77::5401::114.503
77::5405::5.617
77::5409::1.361
77::5455::24.59
77::5477::99.999
77::5497::10.948
77::5501::2.587
77::5516::8.23
77::5585::4.301
77::5601::38.461
77::5602::38.167
77::5603::38.461
77::5612::5.102
77::5650::19.417
77::5662::33.707
77::5673::49.18
77::5682::14.851
77::5708::51.724
77::5717::237.654
77::5727::5.333
77::5762::16.194
77::5821::21.857
78::13::23.54
78::18::5.521
78::25::3.841
78::34::6.741
78::51::5.586
78::86::25.641
78::118::22.988
78::128::69.767
78::137::18.867
78::161::17.045
78::178::19.472
78::179::4.302
78::247::38.674
78::274::0.625
78::276::35.714
78::277::38.674
78::279::11.075
78::296::38.461
78::304::38.674
78::305::31.674
78::345::38.461
78::347::22.95
78::370::37.433
78::418::0.664
78::444::0.691
78::489::25.568
78::512::32.592
78::546::20.0
78::572::3.787
78::607::11.45
78::631::9.615
78::645::821.932
78::664::15.772
78::667::13.157
78::677::6.825
78::724::6.309
78::738::3.115
78::763::23.002
78::784::12.012
78::795::1.419
78::811::3.937
78::817::0.505
78::820::2.811
78::826::1.836
78::900::12.931
78::929::83.333
78::940::6.779
78::943::60.606
78::951::25.316
78::999::2.0
78::1011::42.944
78::1017::8.438
78::1098::90.909
78::1109::13.745
78::1142::17.857
78::1145::1.917
78::1162::111.111
78::1198::31.963
78::1205::23.809
78::1207::12.5
78::1210::20.408
78::1225::130.434
78::1236::125.0
78::1275::69.335
78::1312::50.0
78::1374::52.631
78::1409::2.306
78::1422::30.0
78::1439::33.898
78::1476::0.432
78::1485::14.925
78::1531::14.814
78::1567::160.337
78::1570::0.535
78::1579::311.111
78::1585::12.195
78::1587::368.951
78::1593::19.417
78::1643::238.095
78::1678::238.095
78::1694::238.095
78::1781::80.0
78::1798::32.258
78::1827::241.379
78::1833::20.512
78::1837::68.181
78::1842::24.096
78::1863::8.474
78::1900::1.509
78::1918::4.103
78::1923::2.577
78::1962::20.979
78::2002::1.177
78::2029::19.417
78::2049::2.199
78::2060::497.289
78::2073::50.847
78::2095::41.474
78::2105::10.778
78::2141::11.019
78::2147::8.31
78::2167::50.847
78::2174::34.482
78::2187::54.945
78::2208::11.627
78::2213::4.166
78::2229::27.067
78::2258::6.818
78::2261::7.968
78::2288::4.41
78::2294::11.547
78::2313::20.0
78::2373::106.666
78::2388::106.666
78::2410::86.956
78::2416::20.0
78::2439::21.052
78::2469::53.571
78::2502::15.384
78::2504::11.235
78::2560::230.769
78::2600::0.952
78::2601::1.744
78::2602::2.699
78::2665::16.081
78::2694::116.279
78::2728::88.888
78::2755::108.108
78::2769::116.279
78::2772::93.023
78::2816::113.636
78::2826::116.279
78::2879::75.0
78::2919::61.224
78::2956::78.947
78::2977::23.391
78::2986::15.625
78::3002::73.17
78::3025::11.07
78::3053::28.301
78::3066::32.84
78::3067::4.199
78::3079::46.511
78::3139::36.144
78::3143::2.028
78::3151::11.461
78::3167::7.894
78::3212::5.854
78::3238::7.389
78::3323::5.793
78::3336::29.729
78::3351::32.345
78::3362::790.839
78::3380::978.755
78::3402::10.309
78::3427::4.076
78::3450::9.259
78::3489::3.039
78::3516::15.706
78::3545::17.751
78::3570::14.218
78::3576::14.778
78::3607::17.964
78::3609::5.802
78::3612::5.576
78::3616::8.823
78::3617::23.437
78::3641::17.341
78::3722::224.043
78::3742::21.739
78::3762::19.607
78::3763::5.464
78::3766::21.582
78::3832::17.341
78::3841::6.451
78::3846::14.084
78::3867::20.304
78::3873::26.666
78::3883::12.578
78::3887::21.621
78::3897::50.239
78::3917::34.285
78::3928::23.809
78::3955::24.539
78::3963::5.813
78::3998::23.076
78::4002::17.045
78::4041::8.547
78::4055::11.204
78::4075::8.13
78::4085::5.763
78::4088::18.181
78::4118::17.543
78::4128::3.891
78::4192::59.782
78::4198::5.42
78::4237::8.421
78::4251::7.13
78::4256::6.276
78::4287::17.751
78::4317::942.076
78::4326::54.593
78::4354::112.0
78::4391::3.048
78::4419::8.908
78::4429::23.668
78::4444::23.529
78::4494::20.746
78::4495::16.666
78::4500::7.092
78::4513::18.372
78::4540::6.218
78::4585::5.976
78::4599::443.218
78::4600::2.169
78::4607::3.282
78::4642::2.684
78::4644::363.841
78::4649::8.264
78::4675::3.994
78::4689::9.153
78::4701::2.707
78::4709::4.016
78::4742::14.566
78::4750::4.838
78::4755::70.934
78::4758::2.816
78::4771::3.445
78::4795::4.504
78::4799::2.812
78::4818::4.694
78::4823::3.861
78::4832::4.761
78::4860::11.764
78::4861::5.87
78::4921::4.938
78::4933::8.113
78::4941::3.703
78::4954::4.716
78::4970::5.398
78::5026::0.122
78::5043::3.868
78::5079::4.597
78::5094::6.329
78::5099::9.118
78::5106::5.571
78::5153::6.745
78::5186::3.236
78::5195::66.666
78::5201::3.172
78::5218::1.685
78::5259::10.025
78::5292::9.174
78::5396::4.376
78::5420::9.779
78::5439::6.309
78::5447::2.702
78::5450::100.0
78::5496::61.068
78::5513::4.95
78::5530::13.569
78::5539::118.644
78::5572::250.0
78::5579::183.206
78::5593::2.205
78::5603::119.047
78::5615::11.111
78::5629::2.52
78::5673::11.235
78::5676::2.457
78::5684::516.778
78::5708::22.058
78::5719::232.183
78::5728::8.928
78::5765::5.617
78::5766::2.994
78::5796::7.952
78::5818::6.55
79::77::8.113
79::78::1.751
79::92::117.647
79::114::64.102
79::145::24.39
79::163::42.857
79::206::6.72
79::235::40.0
79::253::40.0
79::257::40.0
79::318::2.168
79::360::40.0
79::405::0.898
79::429::40.0
79::467::26.392
79::471::51.724
79::509::16.806
79::515::23.136
79::518::7.832
79::535::18.987
79::538::23.437
79::589::7.389
79::594::622.296
79::610::61.776
79::615::11.627
79::620::5.836
79::637::238.981
79::655::8.356
79::660::5.602
79::666::10.178
79::672::4.362
79::683::4.926
79::688::4.987
79::695::4.914
79::716::10.61
79::720::6.779
79::731::2.936
79::742::6.134
79::757::4.658
79::793::3.179
79::805::4.297
79::807::3.355
79::814::1.22
79::815::3.5
79::827::4.379
79::854::3.565
79::857::2.444
79::912::175.879
79::934::45.454
79::937::16.46
79::938::14.084
79::959::83.333
79::981::32.786
79::1068::20.224
79::1082::10.273
79::1091::56.603
79::1104::90.909
79::1107::74.074
79::1143::36.363
79::1157::107.142
79::1164::82.474
79::1258::38.251
79::1259::24.054
79::1308::66.666
79::1312::90.909
79::1331::117.647
79::1344::105.263
79::1377::294.117
79::1390::78.947
79::1392::57.142
79::1421::214.285
79::1427::37.037
79::1462::9.708
79::1501::27.397
79::1502::35.007
79::1507::52.953
79::1517::27.522
79::1525::78.125
79::1590::16.304
79::1619::13.574
79::1658::111.111
79::1689::108.695
79::1762::21.276
79::1774::38.461
79::1788::41.666
79::1791::31.496
79::1833::53.333
79::1888::5.464
79::1939::61.224
79::1967::120.0
79::1968::76.923
79::2012::57.971
79::2015::54.054
79::2032::5.016
79::2069::66.666
79::2171::0.817
79::2181::64.516
79::2185::41.152
79::2187::71.428
79::2200::269.23
79::2201::120.845
79::2211::7.142
79::2237::10.309
79::2278::26.315
79::2318::13.245
79::2325::2.985
79::2333::10.0
79::2368::6.081
79::2415::55.865
79::2461::10.791
79::2493::7.889
79::2496::20.491
79::2623::3.654
79::2660::14.598
79::2675::10.135
79::2704::108.695
79::2705::83.333
79::2707::100.0
79::2728::86.956
79::2803::108.695
79::2825::111.111
79::2841::108.695
79::2927::88.235
79::2943::147.54
79::2949::58.823
79::2966::69.767
79::2969::19.736
79::2981::37.037
79::3002::69.767
79::3005::12.158
79::3007::130.434
79::3011::48.387
79::3017::22.727
79::3039::21.582
79::3068::33.333
79::3069::32.786
79::3084::23.437
79::3121::443.037
79::3192::8.356
79::3222::10.498
79::3251::3.231
79::3314::10.666
79::3318::7.633
79::3348::7.915
79::3353::9.569
79::3355::150.3
79::3361::398.437
79::3371::253.968
79::3395::9.937
79::3563::23.076
79::3565::22.727
79::3607::21.582
79::3617::25.0
79::3624::7.556
79::3648::29.126
79::3670::18.75
79::3685::8.62
79::3696::21.582
79::3699::10.416
79::3701::10.83
79::3784::9.345
79::3808::18.518
79::3813::18.348
79::3817::12.987
79::3826::6.06
79::3866::16.759
79::3929::24.291
79::3948::7.968
79::3952::17.391
79::3975::11.111
79::3977::11.173
79::3985::10.909
79::4035::11.673
79::4046::7.518
79::4085::8.771
79::4102::7.812
79::4104::9.646
79::4117::17.857
79::4119::5.54
79::4200::21.582
79::4226::24.39
79::4229::9.433
79::4245::24.39
79::4283::24.539
79::4313::115.168
79::4375::18.292
79::4400::2.308
79::4407::24.539
79::4442::24.539
79::4454::24.242
79::4540::19.841
79::4547::8.547
79::4579::115.273
79::4594::5.415
79::4611::6.269
79::4656::5.555
79::4695::8.665
79::4737::2.217
79::4749::5.671
79::4752::7.984
79::4796::63.247
79::4828::7.017
79::4927::9.615
79::4930::4.716
79::4950::21.276
79::4963::234.695
79::4973::44.28
79::5007::10.033
79::5023::27.522
79::5035::13.698
79::5075::36.19
79::5103::7.575
79::5118::77.727
79::5130::5.961
79::5142::42.105
79::5215::13.986
79::5256::5.636
79::5265::12.295
79::5273::15.837
79::5291::315.741
79::5327::53.348
79::5329::18.518
79::5353::5.333
79::5370::11.194
79::5389::24.39
79::5394::11.764
79::5408::13.377
79::5447::2.816
79::5450::111.111
79::5457::14.388
79::5466::51.724
79::5469::45.714
79::5473::40.0
79::5513::5.464
79::5515::0.949
79::5516::5.464
79::5545::159.09
79::5576::40.462
79::5626::10.752
79::5642::50.724
79::5685::20.833
79::5704::511.904
79::5716::21.897
79::5723::21.276
79::5796::15.151
79::5817::5.625
80::23::9.036
80::36::7.537
80::47::10.416
80::65::3.154
80::74::17.712
80::79::4.431
80::107::10.695
80::132::41.095
80::183::1.435
80::246::40.0
80::255::12.924
80::277::39.772
80::286::39.772
80::305::39.772
80::311::51.428
80::374::40.0
80::375::39.772
80::381::39.106
80::388::25.735
80::392::40.0
80::417::0.885
80::429::40.0
80::452::0.64
80::454::0.642
80::486::51.724
80::500::45.977
80::522::7.832
80::550::14.563
80::569::73.825
80::654::1.25
80::657::23.041
80::661::3.745
80::666::11.494
80::681::2.67
80::705::5.025
80::711::8.96
80::712::3.254
80::735::4.968
80::736::2.941
80::742::4.282
80::753::1.857
80::759::4.962
80::765::3.191
80::823::1.25
80::838::0.404
80::942::65.217
80::962::846.938
80::984::13.377
80::1062::10.55
80::1097::103.448
80::1112::17.167
80::1135::66.666
80::1169::104.166
80::1192::11.428
80::1229::130.434
80::1234::114.285
80::1246::250.0
80::1257::17.391
80::1269::12.448
80::1313::571.428
80::1314::375.0
80::1348::210.526
80::1355::142.857
80::1370::13.1
80::1376::67.164
80::1377::312.5
80::1380::12.383
80::1419::74.468
80::1423::13.029
80::1429::153.846
80::1469::23.809
80::1507::28.953
80::1528::93.75
80::1533::860.969
80::1557::335.883
80::1572::101.694
80::1586::11.695
80::1621::6.396
80::1672::166.666
80::1687::111.111
80::1697::111.111
80::1760::52.631
80::1763::21.505
80::1765::19.736
80::1796::49.382
80::1845::3.25
80::1863::9.23
80::1899::16.759
80::1917::7.407
80::1952::76.923
80::1958::88.235
80::1999::0.385
80::2024::13.636
80::2050::2.063
80::2074::36.144
80::2081::10.638
80::2086::9.803
80::2122::165.566
80::2230::2.12
80::2257::18.181
80::2352::5.059
80::2390::91.954
80::2423::231.343
80::2424::5.235
80::2433::13.043
80::2453::222.543
80::2463::44.117
80::2477::172.64
80::2479::208.333
80::2530::31.746
80::2532::122.448
80::2548::23.437
80::2575::3.783
80::2584::4.424
80::2604::1.21
80::2608::1.679
80::2632::942.857
80::2646::16.597
80::2652::23.166
80::2662::15.59
80::2697::104.166
80::2723::106.382
80::2727::125.0
80::2742::85.106
80::2744::106.382
80::2751::98.039
80::2770::104.166
80::2788::64.935
80::2806::81.632
80::2812::106.382
80::2826::104.166
80::2840::85.106
80::2841::106.382
80::2847::83.333
80::2862::106.382
80::2863::104.166
80::2904::694.214
80::2924::35.294
80::2955::68.965
80::2988::12.987
80::3010::57.142
80::3025::12.295
80::3028::162.805
80::3062::34.574
80::3096::31.25
80::3138::5.813
80::3159::8.333
80::3179::11.08
80::3194::8.108
80::3196::8.042
80::3204::8.45
80::3220::19.662
80::3231::9.375
80::3234::8.163
80::3239::15.923
80::3264::14.084
80::3267::3.577
80::3276::1.291
80::3325::15.789
80::3351::31.168
80::3386::6.98
80::3405::6.688
80::3415::3.88
80::3437::8.064
80::3438::8.042
80::3517::15.625
80::3561::23.809
80::3608::6.423
80::3620::7.092
80::3632::30.0
80::3638::10.0
80::3658::22.9
80::3684::19.607
80::3706::8.042
80::3712::378.531
80::3759::29.126
80::3761::21.897
80::3764::22.058
80::3775::15.306
80::3795::28.571
80::3812::74.38
80::3816::46.296
80::3853::1.251
80::3885::12.012
80::3889::8.08
80::3919::43.478
80::3926::24.59
80::3929::24.096
80::3935::13.44
80::3957::28.169
80::3970::39.215
80::3997::11.764
80::4002::19.354
80::4013::14.218
80::4015::17.391
80::4069::7.874
80::4075::8.23
80::4118::18.018
80::4124::48.85
80::4131::14.492
80::4133::14.184
80::4147::21.276
80::4221::4.95
80::4253::8.849
80::4258::8.733
80::4290::18.404
80::4298::125.391
80::4299::85.774
80::4303::82.987
80::4312::84.886
80::4322::84.745
80::4353::5.494
80::4354::112.0
80::4375::18.404
80::4401::15.584
80::4449::7.194
80::4450::24.539
80::4454::24.539
80::4458::2.717
80::4460::13.824
80::4516::14.577
80::4570::10.57
80::4593::3.064
80::4620::6.622
80::4661::7.117
80::4692::5.607
80::4695::10.593
80::4708::3.937
80::4711::4.184
80::4725::5.434
80::4730::3.194
80::4747::3.853
80::4761::5.545
80::4807::5.181
80::4813::9.029
80::4821::4.347
80::4831::238.862
80::4867::3.418
80::4879::3.521
80::4885::22.556
80::4898::2.923
80::4899::9.153
80::4974::5.563
80::4988::708.286
80::5029::3.853
80::5050::3.189
80::5060::4.376
80::5064::6.741
80::5167::4.415
80::5179::29.411
80::5185::55.555
80::5198::20.202
80::5200::8.8
80::5214::2.503
80::5238::20.833
80::5239::6.637
80::5290::17.543
80::5316::0.574
80::5337::7.92
80::5338::6.825
80::5366::17.142
80::5368::57.851
80::5401::19.582
80::5403::25.531
80::5413::27.722
80::5483::51.428
80::5509::5.494
80::5513::5.449
80::5515::5.449
80::5548::170.731
80::5557::244.897
80::5584::6.289
80::5618::2.028
80::5667::18.292
80::5676::2.118
80::5690::1.008
80::5725::521.212
80::5735::8.264
80::5749::1.913
80::5755::14.104
80::5776::10.05
80::5789::2.663
80::5803::9.803
80::5805::270.466
81::47::9.237
81::75::3.726
81::78::3.724
81::79::4.484
81::97::4.4
81::114::94.339
81::138::11.695
81::149::13.333
81::173::14.251
81::180::0.802
81::182::5.879
81::197::3.797
81::226::0.676
81::253::36.082
81::271::38.674
81::273::38.674
81::293::32.71
81::300::0.615
81::328::38.888
81::366::38.888
81::371::33.816
81::385::0.644
81::403::0.65
81::412::9.655
81::433::34.825
81::435::0.677
81::441::0.691
81::511::5.649
81::516::71.428
81::536::28.571
81::561::12.5
81::572::2.797
81::591::5.033
81::609::47.169
81::610::61.302
81::617::3.898
81::623::0.831
81::627::57.242
81::661::4.301
81::672::3.787
81::686::2.418
81::712::1.472
81::741::1.886
81::761::11.363
81::768::1.31
81::782::1.947
81::784::12.82
81::810::6.703
81::857::1.707
81::973::162.977
81::1006::4.819
81::1024::10.309
81::1034::14.218
81::1086::20.689
81::1088::115.384
81::1093::162.601
81::1096::148.148
81::1192::33.333
81::1222::31.25
81::1235::128.571
81::1251::20.27
81::1306::23.809
81::1339::8.281
81::1346::68.322
81::1365::86.956
81::1392::37.735
81::1394::238.095
81::1406::4.264
81::1435::19.512
81::1447::18.072
81::1491::19.108
81::1497::4.587
81::1516::525.0
81::1576::80.482
81::1634::11.267
81::1637::52.631
81::1643::250.0
81::1683::4.744
81::1686::27.173
81::1693::26.881
81::1721::983.606
81::1732::304.545
81::1774::0.199
81::1806::82.706
81::1807::10.152
81::1824::12.096
81::1838::32.258
81::1843::63.829
81::1844::1.568
81::1945::12.875
81::1984::15.151
81::1990::40.0
81::1992::11.764
81::2014::18.518
81::2050::3.095
81::2080::9.523
81::2094::13.793
81::2108::9.9
81::2110::12.448
81::2116::2.93
81::2148::7.692
81::2180::37.037
81::2199::82.089
81::2202::8.13
81::2207::14.336
81::2222::1.353
81::2295::11.396
81::2299::5.089
81::2328::3.708
81::2364::4.552
81::2411::19.354
81::2431::14.652
81::2461::13.574
81::2481::178.571
81::2519::12.82
81::2522::17.964
81::2529::16.393
81::2545::125.0
81::2588::11.363
81::2607::2.454
81::2623::2.415
81::2666::2.538
81::2676::14.492
81::2719::93.023
81::2741::92.592
81::2746::106.382
81::2777::116.279
81::2781::93.023
81::2805::116.279
81::2860::93.023
81::2864::119.047
81::2877::104.166
81::2916::85.714
81::2989::93.75
81::2993::83.333
81::3014::24.844
81::3036::50.0
81::3039::14.018
81::3108::13.227
81::3186::7.653
81::3187::8.287
81::3188::10.416
81::3195::10.309
81::3204::7.751
81::3243::8.264
81::3328::53.206
81::3393::8.307
81::3406::4.371
81::3420::3.773
81::3451::9.049
81::3460::9.029
81::3504::9.029
81::3507::5.882
81::3512::18.987
81::3522::4.58
81::3574::7.556
81::3592::3.054
81::3611::16.216
81::3618::18.867
81::3619::15.873
81::3626::13.157
81::3656::5.05
81::3666::16.216
81::3668::5.385
81::3675::12.552
81::3706::0.309
81::3714::604.395
81::3732::8.955
81::3748::8.498
81::3750::3.597
81::3755::9.433
81::3768::22.058
81::3839::4.184
81::3857::2.967
81::3886::5.78
81::3887::16.393
81::3893::9.153
81::3905::38.216
81::3922::24.691
81::3932::10.899
81::3986::25.773
81::4004::78.319
81::4009::4.815
81::4012::14.634
81::4021::7.905
81::4051::9.523
81::4052::7.751
81::4130::14.778
81::4135::37.037
81::4138::7.155
81::4155::25.252
81::4201::20.833
81::4218::23.809
81::4250::4.926
81::4257::11.494
81::4268::19.704
81::4286::23.952
81::4293::23.952
81::4298::127.186
81::4312::68.907
81::4342::4.081
81::4384::9.771
81::4411::4.219
81::4439::17.964
81::4487::23.121
81::4509::4.683
81::4530::3.824
81::4531::3.329
81::4549::682.747
81::4563::37.328
81::4574::1.849
81::4626::6.42
81::4661::6.578
81::4666::3.003
81::4736::16.355
81::4760::2.577
81::4764::2.607
81::4818::4.059
81::4844::3.12
81::4937::7.012
81::4939::3.679
81::4943::6.097
81::4966::2.654
81::4977::2.45
81::4984::11.709
81::4993::5.714
81::5028::54.901
81::5029::2.466
81::5105::5.494
81::5109::5.565
81::5123::14.821
81::5150::4.237
81::5238::15.184
81::5251::56.097
81::5256::4.206
81::5275::2.392
81::5342::5.012
81::5382::3.125
81::5383::19.138
81::5399::12.084
81::5429::1.96
81::5430::3.333
81::5441::3.412
81::5443::4.645
81::5463::50.0
81::5464::46.875
81::5470::50.0
81::5489::14.234
81::5605::39.682
81::5612::6.644
81::5626::11.142
81::5636::12.135
81::5637::6.745
81::5639::13.215
81::5643::11.834
81::5660::21.505
81::5698::138.356
81::5699::22.058
81::5744::6.309
81::5769::7.434
81::5794::7.952
81::5796::5.471
81::5799::27.597
81::5800::9.615
81::5823::8.658
81::5825::10.075
82::27::7.481
82::56::11.331
82::67::0.816
82::116::0.116
82::138::0.378
82::187::15.817
82::196::0.514
82::237::25.83
82::273::33.333
82::296::33.333
82::309::33.175
82::317::33.333
82::324::33.333
82::344::33.175
82::367::30.567
82::389::33.333
82::395::33.333
82::416::33.333
82::431::12.738
82::533::15.544
82::547::17.341
82::565::6.607
82::569::10.785
82::571::7.38
82::581::0.525
82::623::4.524
82::633::4.415
82::639::126.106
82::640::30.501
82::647::0.456
82::660::1.584
82::661::0.648
82::678::0.319
82::699::1.337
82::717::0.79
82::744::1.81
82::768::0.307
82::773::0.333
82::828::1.387
82::844::0.272
82::862::0.337
82::949::0.572
82::952::1.084
82::955::0.38
82::967::0.373
82::972::0.373
82::986::0.354
82::997::78.389
82::1015::0.558
82::1023::0.754
82::1044::0.937
82::1049::0.374
82::1119::10.554
82::1140::32.846
82::1159::0.578
82::1173::0.764
82::1222::0.576
82::1224::140.625
82::1229::69.23
82::1237::69.23
82::1244::35.714
82::1259::87.5
82::1283::909.09
82::1366::0.632
82::1390::23.076
82::1407::0.334
82::1425::1.138
82::1446::46.511
82::1467::1.44
82::1483::2.077
82::1512::44.005
82::1517::0.536
82::1550::4.424
82::1551::4.424
82::1568::34.883
82::1599::10.204
82::1602::19.736
82::1614::0.549
82::1639::65.789
82::1654::66.666
82::1672::103.896
82::1724::952.941
82::1756::27.777
82::1780::0.562
82::1793::0.573
82::1797::61.538
82::1805::0.752
82::1826::0.561
82::1827::3.914
82::1834::0.379
82::1841::0.763
82::1916::1.013
82::1930::37.037
82::1943::33.333
82::1948::54.545
82::1951::44.776
82::1952::40.54
82::1964::12.874
82::1990::1.127
82::2013::0.762
82::2015::0.382
82::2019::0.384
82::2021::1.906
82::2051::0.324
82::2077::0.53
82::2084::1.482
82::2104::1.121
82::2107::0.563
82::2109::0.558
82::2112::0.555
82::2122::53.094
82::2125::9.697
82::2157::7.672
82::2169::14.695
82::2172::28.153
82::2181::25.0
82::2205::28.368
82::2207::0.76
82::2244::0.428
82::2296::0.554
82::2380::181.818
82::2390::177.777
82::2432::0.583
82::2469::30.0
82::2481::112.359
82::2488::200.0
82::2490::0.553
82::2568::40.0
82::2569::0.382
82::2620::0.482
82::2668::813.559
82::2702::66.666
82::2710::84.745
82::2802::84.745
82::2815::84.745
82::2858::86.206
82::2931::41.095
82::2937::70.175
82::2982::0.755
82::2994::57.142
82::3018::22.988
82::3023::140.35
82::3029::16.032
82::3099::23.533
82::3112::0.569
82::3176::7.936
82::3186::7.211
82::3192::8.021
82::3199::8.0
82::3210::45.333
82::3214::10.752
82::3232::8.086
82::3233::8.064
82::3237::13.157
82::3246::17.543
82::3262::26.845
82::3301::17.751
82::3339::14.851
82::3434::10.025
82::3462::14.218
82::3506::4.651
82::3572::31.175
82::3575::0.532
82::3596::16.216
82::3613::55.813
82::3662::0.545
82::3731::18.518
82::3768::17.045
82::3778::16.129
82::3814::14.285
82::3859::10.869
82::3866::15.384
82::3884::5.576
82::3902::19.736
82::3913::0.532
82::3945::47.244
82::3966::1.348
82::3988::30.15
82::4049::9.478
82::4061::314.238
82::4131::13.215
82::4182::0.229
82::4183::0.35
82::4197::0.733
82::4198::0.673
82::4231::0.545
82::4240::5.71
82::4289::20.512
82::4298::13.724
82::4344::13.888
82::4366::15.706
82::4368::23.076
82::4370::0.725
82::4389::28.455
82::4391::0.718
82::4404::20.512
82::4414::15.463
82::4451::0.275
82::4456::20.512
82::4543::0.349
82::4600::0.34
82::4615::0.509
82::4684::15.691
82::4754::0.313
82::4807::0.528
82::4848::0.527
82::4894::6.885
82::4897::0.679
82::4911::11.077
82::4925::0.349
82::4930::0.345
82::4935::0.497
82::4947::0.693
82::4949::0.528
82::4960::0.536
82::4969::9.966
82::4985::1.44
82::4994::0.689
82::5009::0.342
82::5068::0.518
82::5090::4.571
82::5098::3.173
82::5111::1.088
82::5127::15.069
82::5130::0.631
82::5145::0.521
82::5164::0.37
82::5173::0.766
82::5275::0.18
82::5289::0.531
82::5301::0.547
82::5308::0.691
82::5309::0.711
82::5331::0.696
82::5400::3.008
82::5447::0.343
82::5469::38.277
82::5521::6.042
82::5531::118.644
82::5542::142.857
82::5552::106.666
82::5564::0.382
82::5632::9.925
82::5653::30.303
82::5671::8.547
82::5678::0.541
82::5708::18.292
82::5736::0.553
82::5737::20.512
82::5761::0.681
82::5762::8.13
82::5788::0.731
82::5812::292.748
82::5822::0.732
83::6::4.838
83::36::7.633
83::62::0.82
83::74::17.467
83::79::4.31
83::137::21.276
83::167::162.393
83::171::149.712
83::192::5.159
83::232::39.548
83::241::27.888
83::253::36.082
83::258::39.772
83::274::0.66
83::314::39.772
83::315::37.837
83::319::0.623
83::338::0.692
83::339::11.986
83::343::39.548
83::363::39.772
83::367::39.772
83::453::1.979
83::485::26.011
83::491::52.023
83::541::25.21
83::568::10.362
83::596::1.342
83::627::19.178
83::630::90.464
83::672::0.79
83::687::4.784
83::717::0.984
83::759::5.865
83::814::3.711
83::965::0.283
83::976::32.258
83::1011::0.972
83::1050::1.761
83::1133::0.467
83::1147::35.294
83::1153::32.028
83::1198::1.525
83::1225::130.434
83::1264::62.5
83::1309::0.466
83::1319::0.484
83::1366::0.764
83::1368::30.769
83::1377::357.142
83::1381::0.978
83::1384::64.516
83::1478::11.976
83::1535::214.141
83::1549::6.41
83::1563::19.409
83::1567::7.222
83::1575::0.317
83::1577::363.636
83::1595::17.441
83::1616::1.267
83::1623::1.09
83::1654::86.206
83::1748::15.075
83::1751::3.752
83::1757::49.18
83::1762::13.888
83::1785::23.809
83::1803::47.619
83::1805::5.908
83::1817::0.584
83::1822::0.471
83::1868::3.016
83::1878::0.504
83::1892::2.451
83::1894::0.531
83::1910::20.393
83::1929::63.829
83::1946::27.272
83::2003::17.964
83::2014::0.726
83::2040::9.174
83::2071::142.857
83::2104::431.372
83::2145::4.158
83::2154::4.95
83::2163::18.018
83::2195::11.673
83::2199::60.109
83::2219::2.676
83::2222::1.356
83::2229::27.149
83::2276::664.516
83::2309::0.65
83::2362::0.52
83::2382::80.808
83::2442::0.421
83::2457::214.285
83::2459::300.0
83::2492::222.222
83::2589::0.149
83::2601::0.822
83::2696::85.106
83::2744::108.695
83::2763::108.695
83::2774::106.382
83::2806::85.106
83::2813::106.382
83::2841::100.0
83::2852::86.956
83::2853::108.695
83::2873::85.106
83::2874::106.382
83::2922::20.0
83::2939::83.333
83::2941::79.365
83::3061::766.908
83::3099::452.296
83::3127::0.683
83::3139::48.648
83::3171::11.869
83::3198::9.554
83::3239::12.594
83::3242::4.842
83::3320::12.178
83::3325::16.438
83::3333::16.26
83::3343::19.178
83::3416::10.23
83::3443::7.957
83::3448::7.978
83::3451::10.638
83::3509::21.126
83::3523::20.979
83::3535::17.341
83::3553::24.193
83::3573::17.045
83::3593::22.058
83::3611::20.979
83::3692::23.809
83::3694::15.075
83::3700::19.23
83::3712::370.165
83::3754::17.647
83::3790::5.398
83::3792::28.571
83::3798::28.88
83::3800::27.681
83::3814::17.699
83::3821::5.988
83::3828::5.988
83::3835::4.405
83::3859::11.299
83::3957::23.668
83::3959::34.09
83::4022::10.638
83::4027::10.638
83::4047::2.13
83::4075::8.733
83::4084::17.647
83::4108::38.043
83::4116::0.687
83::4142::8.264
83::4158::15.748
83::4159::2.319
83::4175::149.253
83::4207::8.869
83::4222::10.666
83::4245::22.857
83::4297::91.111
83::4326::76.779
83::4336::76.628
83::4346::16.393
83::4364::7.561
83::4374::21.857
83::4400::1.12
83::4436::16.304
83::4501::15.957
83::4535::0.859
83::4559::81.836
83::4568::109.913
83::4571::16.0
83::4586::0.416
83::4628::50.409
83::4660::0.262
83::4666::1.634
83::4668::0.657
83::4719::0.681
83::4720::1.986
83::4732::7.255
83::4757::4.424
83::4765::0.209
83::4773::0.456
83::4793::0.816
83::4795::0.446
83::4833::0.662
83::4860::1.103
83::4881::0.423
83::4925::4.385
83::4929::1.733
83::4937::8.0
83::4952::3.773
83::5012::4.566
83::5042::4.464
83::5110::3.395
83::5115::7.317
83::5128::1.993
83::5139::29.85
83::5140::20.547
83::5147::1.389
83::5150::5.215
83::5170::21.126
83::5183::0.238
83::5188::12.875
83::5192::87.811
83::5196::0.686
83::5215::36.363
83::5240::17.341
83::5245::8.0
83::5249::48.192
83::5259::8.492
83::5291::64.318
83::5301::0.672
83::5323::5.535
83::5355::32.142
83::5386::0.899
83::5401::2.695
83::5447::0.347
83::5455::65.217
83::5489::15.748
83::5524::0.325
83::5528::13.347
83::5546::142.857
83::5554::1.446
83::5577::29.023
83::5583::44.117
83::5602::100.0
83::5610::1.403
83::5645::21.276
83::5652::0.352
83::5659::16.304
83::5701::6.507
83::5731::0.866
83::5750::0.86
83::5751::17.142
83::5757::0.433
83::5790::0.446
83::5808::12.367
84::1::1.474
84::9::3.623
84::39::44.204
84::45::5.703
84::62::3.838
84::95::0.969
84::100::6.711
84::115::20.134
84::117::20.725
84::146::24.793
84::158::0.464
84::161::22.222
84::198::1.736
84::222::40.462
84::231::40.0
84::262::38.043
84::274::1.067
84::292::40.462
84::303::19.774
84::322::0.742
84::335::35.897
84::352::40.462
84::362::32.258
84::364::40.462
84::366::37.837
84::372::40.462
84::398::6.463
84::404::0.629
84::426::0.6
84::446::0.68
84::449::51.724
84::450::52.023
84::502::26.865
84::515::23.684
84::575::6.088
84::580::10.526
84::614::7.207
84::644::3.218
84::655::8.403
84::673::1.944
84::684::4.683
84::688::4.739
84::711::8.0
84::734::3.703
84::742::4.024
84::754::1.854
84::785::2.822
84::812::1.897
84::814::3.335
84::819::0.664
84::827::2.57
84::857::1.62
84::918::83.333
84::1011::49.295
84::1025::18.181
84::1084::58.823
84::1108::9.111
84::1119::25.806
84::1160::94.117
84::1187::13.986
84::1211::12.072
84::1217::4.225
84::1233::107.142
84::1242::93.75
84::1260::21.739
84::1303::47.619
84::1321::33.898
84::1333::137.931
84::1334::0.391
84::1338::17.391
84::1353::47.619
84::1357::25.641
84::1377::312.5
84::1400::127.906
84::1431::15.075
84::1493::30.0
84::1495::452.449
84::1535::133.669
84::1560::3.717
84::1562::1.56
84::1564::2.212
84::1588::12.738
84::1603::28.037
84::1640::106.382
84::1650::102.04
84::1655::100.0
84::1694::100.0
84::1774::24.59
84::1784::51.282
84::1803::54.054
84::1810::77.669
84::1833::17.467
84::1857::7.246
84::1872::5.965
84::1902::13.513
84::1907::15.228
84::1973::15.503
84::1985::64.96
84::2014::22.222
84::2067::88.235
84::2113::1.594
84::2142::7.159
84::2149::7.092
84::2211::41.533
84::2259::10.695
84::2278::19.047
84::2325::3.372
84::2334::259.259
84::2345::229.508
84::2353::14.492
84::2372::95.238
84::2388::95.238
84::2400::9.202
84::2459::47.619
84::2469::62.5
84::2482::142.857
84::2529::11.261
84::2580::46.051
84::2591::63.529
84::2601::1.83
84::2606::2.735
84::2632::959.302
84::2654::151.565
84::2690::62.5
84::2693::113.636
84::2697::111.111
84::2714::113.636
84::2735::86.956
84::2747::98.039
84::2783::111.111
84::2827::85.106
84::2832::113.636
84::2842::108.695
84::2855::89.285
84::2888::422.68
84::2916::85.714
84::2931::75.0
84::2949::85.106
84::2961::23.809
84::2966::24.793
84::2981::45.454
84::2983::56.338
84::2995::11.363
84::3019::13.761
84::3023::275.862
84::3075::4.0
84::3085::20.304
84::3095::55.555
84::3114::18.292
84::3173::9.316
84::3185::10.593
84::3186::8.902
84::3192::9.174
84::3199::9.615
84::3214::12.861
84::3243::7.556
84::3244::15.517
84::3253::159.252
84::3255::42.016
84::3273::27.972
84::3281::30.303
84::3310::7.712
84::3318::7.025
84::3392::9.962
84::3408::3.367
84::3447::10.075
84::3499::5.649
84::3530::17.241
84::3532::18.987
84::3542::20.134
84::3547::18.404
84::3565::22.9
84::3567::20.618
84::3575::5.309
84::3576::16.304
84::3584::16.949
84::3594::19.867
84::3612::5.474
84::3639::20.408
84::3662::9.584
84::3720::411.428
84::3744::14.15
84::3748::5.042
84::3767::6.787
84::3771::14.778
84::3793::28.985
84::3818::11.583
84::3874::45.801
84::3893::12.738
84::3897::48.951
84::3929::24.291
84::3953::44.692
84::3974::11.235
84::4018::155.92
84::4050::10.869
84::4077::15.873
84::4103::8.771
84::4136::10.563
84::4149::269.23
84::4162::80.772
84::4165::20.176
84::4182::0.544
84::4186::6.263
84::4226::24.096
84::4235::653.005
84::4246::18.181
84::4265::23.391
84::4279::18.072
84::4343::30.303
84::4470::827.667
84::4499::6.437
84::4516::13.812
84::4519::136.243
84::4592::31.578
84::4647::10.909
84::4659::4.901
84::4752::6.482
84::4786::7.915
84::4806::4.629
84::4814::3.694
84::4825::18.609
84::4833::7.177
84::4840::10.204
84::4844::3.992
84::4845::7.792
84::4856::2.457
84::4873::9.915
84::4877::5.141
84::4879::3.597
84::4884::2.919
84::4919::4.246
84::4930::3.752
84::4939::6.493
84::4951::21.691
84::4952::3.514
84::5074::4.264
84::5081::21.857
84::5160::4.319
84::5162::27.272
84::5200::8.716
84::5211::20.134
84::5277::465.625
84::5290::15.748
84::5313::149.466
84::5334::5.633
84::5338::6.525
84::5357::5.865
84::5386::4.436
84::5397::102.396
84::5402::38.338
84::5404::47.77
84::5407::17.045
84::5412::8.196
84::5415::4.819
84::5441::2.275
84::5466::52.023
84::5477::40.697
84::5492::7.312
84::5518::19.23
84::5524::1.46
84::5547::170.731
84::5555::50.847
84::5593::0.924
84::5660::23.952
84::5664::18.072
84::5674::7.434
84::5693::21.582
84::5718::4.155
84::5737::24.096
84::5753::29.411
84::5755::15.673
84::5795::10.498
84::5817::6.069
85::3::18.575
85::33::6.465
85::39::45.045
85::42::3.257
85::56::12.345
85::64::2.288
85::68::2.217
85::90::125.0
85::149::29.411
85::163::63.829
85::164::25.862
85::206::4.672
85::249::39.325
85::295::31.818
85::333::36.649
85::345::34.653
85::356::39.325
85::360::39.325
85::382::39.325
85::400::39.325
85::471::60.0
85::491::60.402
85::493::30.927
85::537::5.093
85::540::4.731
85::546::20.408
85::558::72.58
85::576::0.412
85::578::5.217
85::640::9.253
85::724::5.181
85::739::5.244
85::842::3.108
85::848::41.545
85::852::29.65
85::854::3.316
85::857::1.71
85::936::46.511
85::941::50.847
85::943::197.183
85::995::157.919
85::1025::24.691
85::1030::22.222
85::1037::26.086
85::1039::78.947
85::1064::2.583
85::1092::17.647
85::1174::90.909
85::1179::108.108
85::1203::71.428
85::1237::125.0
85::1256::33.333
85::1259::46.052
85::1321::125.0
85::1345::363.636
85::1409::2.079
85::1429::413.793
85::1451::166.666
85::1465::53.333
85::1467::9.018
85::1476::1.682
85::1524::23.809
85::1551::5.102
85::1584::55.555
85::1592::11.594
85::1597::48.492
85::1630::3.929
85::1656::151.515
85::1764::50.505
85::1768::19.417
85::1776::51.948
85::1797::85.106
85::1831::53.571
85::1854::7.142
85::1890::4.878
85::1895::51.136
85::1955::176.47
85::1966::142.857
85::1980::54.054
85::1999::1.607
85::2023::125.0
85::2028::100.0
85::2040::8.571
85::2078::18.181
85::2114::33.333
85::2132::7.389
85::2157::8.152
85::2211::108.333
85::2271::23.529
85::2276::436.44
85::2288::5.108
85::2323::4.376
85::2331::4.862
85::2340::468.468
85::2354::15.075
85::2365::8.818
85::2374::85.106
85::2387::81.632
85::2401::40.0
85::2408::839.08
85::2423::227.106
85::2440::17.699
85::2516::138.211
85::2532::193.548
85::2557::150.0
85::2578::100.0
85::2592::6.42
85::2594::1.428
85::2612::25.917
85::2639::714.285
85::2663::9.216
85::2719::114.285
85::2730::142.857
85::2742::117.647
85::2793::147.058
85::2814::138.888
85::2829::135.135
85::2864::142.857
85::2868::138.888
85::2882::80.0
85::2897::888.888
85::2932::71.428
85::2973::872.34
85::3004::63.492
85::3017::40.54
85::3019::17.857
85::3041::27.272
85::3081::41.095
85::3093::224.948
85::3097::14.814
85::3124::4.366
85::3145::8.51
85::3160::9.584
85::3171::12.944
85::3224::8.602
85::3246::25.423
85::3350::14.044
85::3369::273.504
85::3372::141.242
85::3398::6.405
85::3422::13.623
85::3424::5.763
85::3428::10.928
85::3435::6.097
85::3439::9.95
85::3449::9.756
85::3453::12.468
85::3454::7.444
85::3551::23.076
85::3553::24.39
85::3578::18.404
85::3602::30.0
85::3604::7.5
85::3618::27.027
85::3619::27.272
85::3621::16.216
85::3640::20.689
85::3706::6.833
85::3757::32.258
85::3775::15.789
85::3783::7.518
85::3797::29.739
85::3809::106.194
85::3819::0.444
85::3870::31.645
85::3933::7.225
85::3956::50.847
85::3975::11.049
85::3998::24.39
85::4011::2.341
85::4026::10.989
85::4027::11.428
85::4046::8.517
85::4055::10.666
85::4119::4.504
85::4161::56.692
85::4178::4.255
85::4211::11.494
85::4219::19.736
85::4267::19.736
85::4288::7.518
85::4308::943.609
85::4320::91.314
85::4335::26.315
85::4441::26.143
85::4465::2.375
85::4495::18.181
85::4497::3.816
85::4522::7.556
85::4534::24.221
85::4546::5.524
85::4561::184.222
85::4589::25.0
85::4608::2.366
85::4623::8.695
85::4651::3.565
85::4673::11.811
85::4698::157.303
85::4705::10.443
85::4774::5.976
85::4825::7.72
85::4828::4.065
85::4829::329.803
85::4844::4.555
85::4854::7.92
85::4858::3.397
85::4923::6.864
85::4939::5.875
85::4958::6.932
85::4970::7.736
85::4994::7.662
85::5018::8.379
85::5064::6.864
85::5083::5.899
85::5089::10.703
85::5092::7.621
85::5095::8.474
85::5096::4.14
85::5099::9.584
85::5107::6.349
85::5155::25.0
85::5168::23.255
85::5181::179.487
85::5192::549.18
85::5261::8.146
85::5269::18.404
85::5270::11.673
85::5305::15.873
85::5327::47.379
85::5338::4.613
85::5347::60.209
85::5370::11.904
85::5384::3.676
85::5390::16.62
85::5418::4.484
85::5424::31.662
85::5432::0.126
85::5436::4.608
85::5482::50.847
85::5517::1.928
85::5537::24.305
85::5559::315.789
85::5574::24.691
85::5575::295.336
85::5589::14.44
85::5630::12.307
85::5672::8.298
85::5711::21.276
85::5725::284.768
85::5759::35.23
85::5784::83.457
86::29::3.533
86::31::6.928
86::67::0.155
86::92::210.526
86::128::187.5
86::165::76.923
86::228::31.818
86::233::39.325
86::255::1.744
86::262::39.325
86::278::1.54
86::294::1.362
86::329::39.548
86::347::39.325
86::368::39.325
86::387::39.325
86::412::17.587
86::432::10.218
86::445::0.562
86::471::61.224
86::485::31.141
86::560::9.592
86::628::57.572
86::647::3.726
86::652::5.698
86::661::6.849
86::684::4.807
86::741::2.71
86::770::5.464
86::781::1.547
86::792::2.861
86::793::3.49
86::821::9.803
86::830::2.873
86::853::5.242
86::901::8.955
86::906::50.0
86::915::142.857
86::924::29.85
86::925::420.454
86::939::4.993
86::1006::22.988
86::1013::25.316
86::1021::255.813
86::1098::125.0
86::1111::33.057
86::1134::71.428
86::1149::66.666
86::1175::61.728
86::1207::22.727
86::1222::71.428
86::1247::142.857
86::1254::95.238
86::1347::105.263
86::1356::100.0
86::1362::5.239
86::1367::60.606
86::1405::2.84
86::1483::148.648
86::1563::22.665
86::1645::151.515
86::1646::83.333
86::1650::147.058
86::1654::151.515
86::1668::147.058
86::1677::151.515
86::1687::151.515
86::1691::128.205
86::1701::587.628
86::1732::471.83
86::1748::53.571
86::1778::83.333
86::1797::129.032
86::1798::46.511
86::1799::120.0
86::1840::60.0
86::1879::2.099
86::1896::7.653
86::1909::12.521
86::1952::13.452
86::1959::230.769
86::1983::74.766
86::1997::61.102
86::1999::0.986
86::2000::86.956
86::2025::26.315
86::2029::102.564
86::2037::5.928
86::2060::245.792
86::2080::12.195
86::2099::1.067
86::2148::6.479
86::2149::5.136
86::2177::58.823
86::2196::22.026
86::2212::12.048
86::2220::21.538
86::2231::6.25
86::2233::1.204
86::2240::18.062
86::2249::41.322
86::2258::29.126
86::2320::7.731
86::2368::6.06
86::2371::84.21
86::2415::69.444
86::2430::20.0
86::2501::380.952
86::2527::69.767
86::2531::22.857
86::2572::28.571
86::2577::45.454
86::2596::2.84
86::2599::2.869
86::2600::2.141
86::2689::125.0
86::2700::147.058
86::2704::138.888
86::2764::178.571
86::2805::142.857
86::2808::151.515
86::2813::151.515
86::2815::147.058
86::2831::147.058
86::2858::10.752
86::2859::128.205
86::2900::680.851
86::2908::931.818
86::2923::5.042
86::2937::142.857
86::2947::80.0
86::3026::34.883
86::3029::27.777
86::3035::22.471
86::3043::0.156
86::3128::423.841
86::3151::12.269
86::3164::12.232
86::3178::16.129
86::3179::12.903
86::3191::4.285
86::3217::7.604
86::3316::16.713
86::3325::16.901
86::3340::16.62
86::3369::283.185
86::3382::504.424
86::3398::11.477
86::3403::13.816
86::3405::8.113
86::3432::5.78
86::3453::13.736
86::3457::8.31
86::3492::11.152
86::3501::5.617
86::3586::23.622
86::3592::6.06
86::3597::12.711
86::3610::22.058
86::3612::8.264
86::3652::17.751
86::3663::24.793
86::3680::14.634
86::3682::11.194
86::3684::22.058
86::3696::25.21
86::3724::6.802
86::3756::31.914
86::3776::16.574
86::3785::19.354
86::3796::30.651
86::3803::30.534
86::3808::20.408
86::3824::5.988
86::3833::4.975
86::3861::13.333
86::3878::33.057
86::3914::11.299
86::3915::15.706
86::3935::13.85
86::3936::11.111
86::3959::35.087
86::3972::17.369
86::3973::2.785
86::4027::11.428
86::4033::11.278
86::4039::11.904
86::4074::11.695
86::4121::12.048
86::4127::29.411
86::4187::7.5
86::4201::26.086
86::4224::13.157
86::4232::26.143
86::4254::26.143
86::4296::23.474
86::4339::19.736
86::4387::19.48
86::4391::13.071
86::4406::13.114
86::4413::13.071
86::4419::13.071
86::4443::13.157
86::4495::18.348
86::4510::10.526
86::4533::9.756
86::4541::38.167
86::4602::31.496
86::4604::8.064
86::4637::6.024
86::4644::549.488
86::4655::16.326
86::4671::0.866
86::4692::6.651
86::4724::5.39
86::4734::6.451
86::4742::20.898
86::4771::5.925
86::4823::5.865
86::4834::7.352
86::4864::12.048
86::4897::9.237
86::4903::67.146
86::4919::6.23
86::4939::14.88
86::4940::22.123
86::4992::8.849
86::5003::9.74
86::5011::13.698
86::5051::4.636
86::5088::2.71
86::5105::12.396
86::5132::4.089
86::5147::7.194
86::5188::22.556
86::5196::40.54
86::5220::51.282
86::5224::50.0
86::5226::20.134
86::5234::2.941
86::5239::11.45
86::5245::31.578
86::5246::20.547
86::5250::85.106
86::5266::23.255
86::5267::7.672
86::5273::13.671
86::5299::12.987
86::5326::26.143
86::5340::9.202
86::5346::7.042
86::5353::5.649
86::5372::6.349
86::5414::16.574
86::5449::93.75
86::5471::50.847
86::5495::40.723
86::5496::62.5
86::5524::1.915
86::5531::102.941
86::5547::318.181
86::5559::250.0
86::5563::8.928
86::5583::38.216
86::5587::3.577
86::5596::125.0
86::5601::147.058
86::5603::147.058
86::5643::15.037
86::5657::19.736
86::5673::12.82
86::5679::241.05
86::5701::22.222
86::5720::574.626
86::5754::13.114
86::5771::18.518
86::5798::7.722
86::5805::297.945
86::5818::12.0
87::2::13.289
87::37::4.965
87::67::0.266
87::90::120.0
87::133::80.0
87::156::175.438
87::190::5.159
87::194::0.526
87::215::76.923
87::246::39.325
87::300::1.249
87::301::26.865
87::343::33.98
87::344::39.325
87::346::38.888
87::352::39.325
87::412::8.782
87::481::31.141
87::520::10.309
87::533::19.607
87::540::9.868
87::548::8.72
87::560::9.523
87::565::8.356
87::570::3.436
87::633::5.571
87::648::7.978
87::669::10.958
87::729::12.027
87::757::3.0
87::765::1.739
87::798::3.968
87::812::1.858
87::815::2.654
87::846::205.865
87::942::118.421
87::965::23.809
87::1005::6.92
87::1029::25.423
87::1100::136.363
87::1125::2.767
87::1192::26.315
87::1207::23.529
87::1271::130.434
87::1303::56.603
87::1304::27.777
87::1337::36.363
87::1380::12.232
87::1401::52.631
87::1430::416.666
87::1436::142.857
87::1440::64.516
87::1459::18.214
87::1482::21.126
87::1489::83.333
87::1496::22.222
87::1533::957.446
87::1567::212.29
87::1571::130.434
87::1610::10.638
87::1620::30.927
87::1649::142.857
87::1676::121.212
87::1679::142.857
87::1787::74.074
87::1793::17.751
87::1798::18.867
87::1802::37.974
87::1804::15.444
87::1929::90.909
87::1931::3.432
87::1935::19.108
87::1964::325.581
87::1978::52.631
87::2015::62.5
87::2026::234.306
87::2039::0.879
87::2057::63.474
87::2062::1.992
87::2075::11.904
87::2088::5.305
87::2105::22.004
87::2112::24.793
87::2129::3.963
87::2132::8.152
87::2180::66.666
87::2261::11.834
87::2287::13.698
87::2288::5.263
87::2293::62.283
87::2311::24.793
87::2323::4.64
87::2366::0.994
87::2370::76.19
87::2380::85.106
87::2409::96.774
87::2433::9.036
87::2460::51.724
87::2471::93.922
87::2482::156.25
87::2511::11.904
87::2519::25.21
87::2526::20.202
87::2542::44.776
87::2561::214.285
87::2575::83.333
87::2621::7.371
87::2628::12.121
87::2711::138.888
87::2724::138.888
87::2751::142.857
87::2785::138.888
87::2800::131.578
87::2847::102.564
87::2897::780.487
87::2926::68.181
87::2993::107.142
87::2996::17.777
87::3006::372.093
87::3011::61.224
87::3013::130.434
87::3024::36.585
87::3067::22.277
87::3070::45.454
87::3086::44.117
87::3109::62.5
87::3138::34.482
87::3179::12.618
87::3185::9.671
87::3189::9.677
87::3220::21.212
87::3254::44.642
87::3330::16.806
87::3361::425.0
87::3383::496.296
87::3386::12.82
87::3411::4.043
87::3417::10.958
87::3432::12.307
87::3435::7.827
87::3445::10.582
87::3526::15.873
87::3550::22.556
87::3609::11.235
87::3615::15.957
87::3659::27.272
87::3664::9.118
87::3778::17.964
87::3822::3.164
87::3847::24.39
87::3851::128.44
87::3855::20.547
87::3875::45.454
87::3878::30.075
87::3883::13.986
87::3891::11.07
87::3892::15.151
87::3897::73.17
87::3908::32.258
87::3911::33.766
87::3920::29.197
87::3938::11.235
87::3943::41.958
87::3955::17.699
87::3969::47.058
87::3974::10.582
87::3986::37.313
87::3989::54.687
87::3997::10.38
87::4002::20.689
87::4014::8.438
87::4026::11.173
87::4048::6.451
87::4071::13.377
87::4079::17.241
87::4086::26.086
87::4088::22.471
87::4092::15.873
87::4146::80.645
87::4151::14.018
87::4163::48.034
87::4183::2.49
87::4195::21.352
87::4216::4.901
87::4218::25.974
87::4243::19.607
87::4271::13.114
87::4292::13.071
87::4334::19.607
87::4350::127.819
87::4374::25.974
87::4380::68.571
87::4401::3.121
87::4412::11.204
87::4451::19.607
87::4454::25.974
87::4509::10.416
87::4511::10.526
87::4545::17.751
87::4570::21.929
87::4581::8.746
87::4589::24.59
87::4596::28.571
87::4622::6.024
87::4645::17.857
87::4666::8.077
87::4677::169.761
87::4691::5.454
87::4696::39.062
87::4704::7.246
87::4706::7.272
87::4712::2.457
87::4723::5.033
87::4726::44.368
87::4767::33.653
87::4791::11.764
87::4827::99.558
87::4838::54.263
87::4936::7.853
87::4956::9.063
87::4957::33.962
87::4960::8.746
87::4984::18.518
87::4988::767.131
87::5006::0.92
87::5014::24.193
87::5028::73.684
87::5033::10.152
87::5039::11.07
87::5071::9.615
87::5084::21.39
87::5100::10.204
87::5120::6.833
87::5125::2.58
87::5181::202.898
87::5209::44.444
87::5238::53.435
87::5273::16.949
87::5293::44.642
87::5301::10.563
87::5336::9.375
87::5351::8.988
87::5381::7.692
87::5521::7.092
87::5523::8.498
87::5547::304.347
87::5581::35.398
87::5598::214.285
87::5608::7.936
87::5614::6.651
87::5636::14.88
87::5665::19.607
87::5676::12.096
87::5692::557.971
87::5709::537.5
87::5710::11.627
87::5720::562.043
87::5737::26.315
87::5740::135.888
87::5751::19.736
87::5752::83.14
87::5758::9.404
87::5769::17.316
87::5801::240.601
87::5810::4.866
87::5813::10.81
88::18::2.238
88::27::9.009
88::34::6.41
88::48::16.042
88::115::16.666
88::128::55.555
88::143::75.0
88::210::11.952
88::232::40.935
88::238::5.468
88::274::2.563
88::290::40.935
88::334::40.697
88::354::40.697
88::398::15.118
88::413::0.739
88::451::0.706
88::466::0.444
88::473::27.108
88::519::5.333
88::524::8.0
88::546::19.108
88::584::12.987
88::612::16.091
88::635::103.529
88::650::5.934
88::651::5.763
88::665::9.708
88::680::2.77
88::692::5.154
88::730::12.867
88::755::5.727
88::770::5.434
88::819::2.988
88::902::22.038
88::912::168.269
88::943::181.818
88::1015::37.974
88::1024::66.666
88::1063::10.498
88::1072::10.353
88::1111::21.505
88::1125::2.808
88::1129::108.108
88::1157::78.947
88::1184::14.814
88::1214::53.333
88::1329::148.148
88::1362::183.908
88::1385::142.857
88::1408::3.802
88::1437::21.186
88::1439::39.603
88::1495::499.205
88::1595::19.354
88::1599::10.169
88::1627::11.82
88::1639::185.185
88::1641::192.307
88::1653::192.307
88::1655::178.571
88::1669::192.307
88::1749::157.894
88::1750::1.592
88::1759::19.047
88::1799::107.142
88::1809::11.475
88::1810::102.564
88::1832::421.052
88::1834::16.26
88::1836::21.582
88::1839::12.658
88::1873::6.139
88::1875::1.741
88::1883::10.135
88::1885::3.836
88::1889::1.366
88::1908::15.0
88::1919::7.092
88::1940::97.56
88::1974::47.619
88::1983::57.142
88::2041::5.143
88::2046::3.968
88::2051::5.102
88::2053::10.309
88::2059::4.716
88::2067::65.217
88::2074::65.217
88::2076::8.064
88::2103::24.875
88::2137::7.731
88::2206::5.263
88::2226::2.911
88::2251::33.942
88::2255::12.931
88::2259::15.151
88::2276::331.189
88::2284::17.241
88::2296::18.518
88::2311::27.777
88::2325::2.849
88::2362::9.661
88::2375::121.212
88::2428::11.173
88::2442::7.874
88::2476::163.934
88::2501::380.952
88::2502::30.303
88::2519::42.857
88::2528::24.39
88::2529::26.595
88::2560::500.0
88::2580::147.041
88::2584::6.116
88::2686::11.527
88::2696::147.058
88::2723::142.857
88::2731::142.857
88::2767::114.285
88::2791::147.058
88::2801::142.857
88::2832::142.857
88::2919::107.142
88::2923::7.444
88::2934::121.212
88::3005::10.025
88::3017::19.867
88::3030::32.258
88::3056::38.961
88::3060::64.516
88::3068::35.714
88::3071::20.833
88::3073::27.397
88::3081::51.724
88::3125::50.847
88::3130::51.282
88::3161::14.45
88::3165::12.919
88::3193::15.151
88::3219::10.899
88::3323::13.812
88::3333::16.483
88::3340::16.438
88::3343::17.766
88::3377::336.065
88::3419::5.54
88::3436::8.152
88::3494::15.748
88::3559::23.437
88::3577::16.853
88::3581::16.574
88::3600::28.571
88::3614::18.072
88::3651::16.759
88::3668::9.584
88::3672::17.751
88::3673::17.964
88::3695::11.07
88::3729::11.235
88::3735::8.356
88::3740::20.134
88::3767::11.152
88::3773::17.142
88::3775::16.574
88::3778::18.518
88::3791::10.037
88::3812::73.17
88::3911::52.0
88::3932::15.686
88::3938::10.869
88::3954::46.875
88::3962::5.952
88::3980::0.695
88::3993::41.095
88::4006::16.46
88::4020::9.433
88::4067::380.697
88::4078::17.467
88::4082::125.0
88::4137::8.113
88::4144::8.042
88::4167::22.727
88::4169::12.953
88::4175::230.414
88::4187::8.064
88::4191::31.25
88::4216::3.416
88::4222::17.699
88::4239::18.518
88::4240::64.202
88::4256::6.329
88::4265::23.391
88::4333::11.73
88::4355::9.756
88::4396::0.391
88::4397::11.695
88::4435::24.39
88::4439::18.292
88::4440::9.146
88::4443::12.232
88::4516::16.129
88::4538::6.03
88::4630::127.725
88::4648::15.384
88::4658::170.361
88::4671::0.85
88::4688::222.896
88::4718::5.366
88::4756::5.042
88::4760::5.571
88::4763::7.604
88::4770::9.756
88::4773::9.708
88::4802::7.434
88::4838::64.073
88::4855::7.692
88::4862::17.921
88::4863::14.534
88::4870::8.955
88::4873::12.11
88::4887::8.746
88::4894::91.295
88::4911::159.42
88::4945::5.405
88::4964::13.215
88::4965::6.493
88::4969::121.457
88::4975::16.597
88::4980::27.272
88::5027::18.903
88::5088::1.742
88::5095::6.772
88::5096::2.169
88::5122::139.362
88::5131::3.988
88::5155::22.26
88::5190::6.237
88::5197::23.622
88::5215::14.814
88::5240::166.666
88::5244::688.906
88::5263::10.948
88::5264::40.404
88::5274::14.619
88::5279::8.456
88::5299::12.5
88::5320::20.08
88::5369::36.0
88::5373::10.6
88::5396::6.644
88::5428::7.812
88::5438::13.856
88::5492::7.339
88::5496::66.115
88::5497::4.901
88::5498::7.518
88::5515::5.899
88::5526::62.5
88::5527::76.923
88::5545::194.444
88::5549::118.881
88::5574::39.215
88::5581::22.857
88::5590::20.979
88::5629::9.478
88::5630::9.478
88::5639::22.222
88::5678::5.217
88::5685::21.739
88::5696::21.582
88::5728::9.216
88::5741::39.215
88::5771::11.627
88::5808::71.823
89::5::6.756
89::15::3.745
89::36::7.812
89::45::8.097
89::76::4.587
89::104::24.096
89::140::313.58
89::148::61.224
89::164::16.042
89::165::57.692
89::183::1.086
89::200::5.76
89::211::82.706
89::214::31.25
89::223::40.935
89::261::38.888
89::287::40.935
89::326::1.446
89::365::40.697
89::367::40.697
89::410::3.546
89::421::0.67
89::426::0.607
89::427::14.675
89::511::9.146
89::543::20.242
89::593::25.83
89::626::3.265
89::628::165.671
89::654::5.917
89::689::5.235
89::695::5.235
89::702::5.249
89::761::5.685
89::779::3.831
89::842::3.439
89::845::2.094
89::931::11.299
89::932::6.617
89::936::27.272
89::985::26.785
89::1006::15.384
89::1016::27.272
89::1045::27.397
89::1056::8.468
89::1060::10.022
89::1061::10.727
89::1127::190.476
89::1186::56.338
89::1211::12.145
89::1230::114.285
89::1249::31.578
89::1253::107.142
89::1255::10.869
89::1261::60.0
89::1264::120.0
89::1288::776.041
89::1386::13.192
89::1436::80.0
89::1451::102.564
89::1475::1.882
89::1488::46.511
89::1489::44.444
89::1502::50.997
89::1603::32.608
89::1632::1.702
89::1648::172.413
89::1675::192.307
89::1685::192.307
89::1687::200.0
89::1770::22.556
89::1777::102.564
89::1782::15.384
89::1785::5.333
89::1821::26.548
89::1835::14.354
89::1870::4.767
89::1881::2.433
89::1893::24.096
89::1914::3.838
89::1919::7.575
89::1989::11.198
89::2008::30.075
89::2043::4.914
89::2070::18.518
89::2079::16.483
89::2122::477.306
89::2138::7.633
89::2142::6.711
89::2144::6.109
89::2169::262.987
89::2176::44.444
89::2206::4.484
89::2218::9.036
89::2229::28.526
89::2230::1.897
89::2288::4.094
89::2344::15.384
89::2353::10.238
89::2370::11.347
89::2385::121.212
89::2425::45.454
89::2455::78.947
89::2468::14.851
89::2474::516.129
89::2546::333.333
89::2567::68.965
89::2585::6.211
89::2595::1.823
89::2613::29.484
89::2668::1000.0
89::2674::23.648
89::2721::138.888
89::2727::172.413
89::2730::135.135
89::2732::218.75
89::2746::121.951
89::2756::131.578
89::2771::138.888
89::2784::138.888
89::2790::111.111
89::2808::128.205
89::2834::142.857
89::2863::135.135
89::2883::41.666
89::2893::903.614
89::2955::121.212
89::2983::75.471
89::2991::793.243
89::2997::17.777
89::3003::11.695
89::3019::15.075
89::3032::24.0
89::3048::18.518
89::3100::220.689
89::3117::9.146
89::3119::22.388
89::3128::254.98
89::3137::12.562
89::3187::9.404
89::3188::12.345
89::3208::9.316
89::3235::9.287
89::3261::6.493
89::3306::3.006
89::3331::13.043
89::3352::7.058
89::3370::590.163
89::3403::10.362
89::3437::8.152
89::3467::20.833
89::3474::15.544
89::3489::3.236
89::3495::5.249
89::3503::4.83
89::3535::17.241
89::3559::22.556
89::3564::29.85
89::3590::22.556
89::3605::17.142
89::3644::6.122
89::3692::23.809
89::3700::21.276
89::3755::13.698
89::3766::23.437
89::3801::26.936
89::3850::33.333
89::3853::6.315
89::3865::4.231
89::3932::14.134
89::3945::56.074
89::3953::41.237
89::3960::2.518
89::3963::6.211
89::3990::66.176
89::4011::2.816
89::4038::5.703
89::4082::125.0
89::4086::28.571
89::4089::20.202
89::4090::6.25
89::4110::29.197
89::4122::12.254
89::4138::7.017
89::4161::67.669
89::4188::7.125
89::4240::52.8
89::4255::18.518
89::4312::95.571
89::4319::81.135
89::4348::76.19
89::4412::11.142
89::4419::8.048
89::4445::18.518
89::4473::23.529
89::4497::6.116
89::4507::30.303
89::4562::4.608
89::4563::29.23
89::4564::1.686
89::4581::2.188
89::4630::87.42
89::4648::4.316
89::4654::3.527
89::4708::3.816
89::4778::5.988
89::4797::7.009
89::4821::4.885
89::4843::5.847
89::4850::6.96
89::4900::4.123
89::4959::14.285
89::5020::5.549
89::5057::4.264
89::5074::4.761
89::5100::7.812
89::5135::1.857
89::5140::51.724
89::5153::8.733
89::5166::97.222
89::5168::14.319
89::5176::421.052
89::5214::6.24
89::5223::3.853
89::5225::1.012
89::5232::1.984
89::5244::224.469
89::5253::23.255
89::5261::7.797
89::5345::8.62
89::5442::10.514
89::5483::52.941
89::5544::1.114
89::5548::269.23
89::5572::200.0
89::5594::30.973
89::5601::147.058
89::5606::147.058
89::5608::5.681
89::5611::19.801
89::5675::7.633
89::5683::236.533
89::5726::15.974
89::5728::9.259
89::5756::56.338
89::5762::8.968
89::5764::12.165
89::5825::17.857
90::4::6.514
90::21::8.67
90::56::11.869
90::151::3.436
90::177::3.881
90::189::2.906
90::201::5.75
90::217::3.856
90::250::39.106
90::275::39.325
90::299::51.428
90::314::37.234
90::319::1.241
90::322::0.977
90::351::51.136
90::364::33.018
90::398::10.432
90::405::0.61
90::419::0.591
90::447::8.014
90::448::51.136
90::454::0.658
90::467::26.162
90::470::23.746
90::486::51.428
90::542::22.9
90::543::25.316
90::594::0.134
90::602::3.482
90::646::12.089
90::660::5.063
90::666::6.568
90::674::8.086
90::693::5.063
90::740::3.157
90::764::0.367
90::765::1.074
90::786::6.912
90::812::0.322
90::848::9.73
90::904::5.649
90::938::17.241
90::961::8.474
90::982::20.833
90::985::19.867
90::988::16.666
90::1017::9.95
90::1124::24.242
90::1153::32.374
90::1170::54.054
90::1180::613.704
90::1189::28.037
90::1204::1.303
90::1212::18.181
90::1218::57.591
90::1242::157.894
90::1254::74.074
90::1266::157.894
90::1305::62.5
90::1321::31.746
90::1362::125.0
90::1367::37.735
90::1388::51.546
90::1402::27.777
90::1442::367.647
90::1483::103.773
90::1522::28.169
90::1565::5.199
90::1566::4.255
90::1587::242.705
90::1593::18.181
90::1624::51.851
90::1634::9.456
90::1675::125.0
90::1691::125.0
90::1766::354.264
90::1782::10.362
90::1800::7.782
90::1811::17.621
90::1870::4.804
90::1914::3.944
90::1937::81.632
90::1943::81.632
90::1960::19.48
90::1970::408.906
90::1998::2.732
90::2006::10.101
90::2039::1.068
90::2049::4.86
90::2090::183.333
90::2102::12.738
90::2110::10.135
90::2112::10.752
90::2115::4.95
90::2125::50.371
90::2138::6.666
90::2187::36.231
90::2215::16.666
90::2219::1.669
90::2227::11.826
90::2237::8.474
90::2240::7.128
90::2244::2.222
90::2252::90.909
90::2261::7.326
90::2268::29.85
90::2287::8.356
90::2290::93.15
90::2298::4.494
90::2319::1.895
90::2335::90.909
90::2352::4.01
90::2376::91.954
90::2391::94.117
90::2433::5.454
90::2451::12.5
90::2460::44.776
90::2504::16.949
90::2511::6.711
90::2512::4.807
90::2520::7.22
90::2531::13.422
90::2543::166.666
90::2553::73.17
90::2602::2.991
90::2621::12.658
90::2638::848.484
90::2693::102.04
90::2704::102.04
90::2736::102.04
90::2743::102.04
90::2755::95.238
90::2777::104.166
90::2790::81.632
90::2795::102.04
90::2813::104.166
90::2826::102.04
90::2852::100.0
90::2869::100.0
90::2911::16.949
90::2932::42.735
90::2949::52.631
90::2966::46.875
90::2980::29.411
90::3007::231.958
90::3023::195.121
90::3042::115.384
90::3066::34.904
90::3110::15.0
90::3123::3.96
90::3148::8.264
90::3208::8.021
90::3222::1.974
90::3231::8.746
90::3232::9.677
90::3328::63.621
90::3369::253.968
90::3371::253.968
90::3402::10.723
90::3411::3.778
90::3430::3.963
90::3453::7.974
90::3454::6.864
90::3502::5.154
90::3516::15.0
90::3518::15.306
90::3525::5.639
90::3570::15.151
90::3596::17.751
90::3605::17.241
90::3642::4.807
90::3656::7.407
90::3678::5.424
90::3707::4.454
90::3714::311.614
90::3732::11.764
90::3740::19.354
90::3782::5.565
90::3840::7.168
90::3847::24.0
90::3901::31.055
90::3906::24.193
90::3910::36.458
90::3916::21.582
90::3923::54.054
90::3924::14.527
90::3941::58.394
90::3984::70.422
90::3999::6.423
90::4010::9.302
90::4011::2.27
90::4014::3.831
90::4025::9.259
90::4030::11.538
90::4032::15.094
90::4080::6.085
90::4095::1.831
90::4099::5.281
90::4106::2.114
90::4119::3.367
90::4173::29.585
90::4181::15.503
90::4214::4.451
90::4262::4.424
90::4302::732.525
90::4382::10.389
90::4393::22.988
90::4445::17.543
90::4452::7.448
90::4454::20.408
90::4493::51.282
90::4500::4.273
90::4505::20.689
90::4521::7.042
90::4522::5.102
90::4533::4.149
90::4539::58.601
90::4552::784.42
90::4558::82.987
90::4581::5.649
90::4582::4.267
90::4599::429.02
90::4602::30.075
90::4623::6.122
90::4627::0.938
90::4642::2.306
90::4658::139.579
90::4675::3.75
90::4691::1.086
90::4758::1.715
90::4784::6.544
90::4799::0.562
90::4819::6.784
90::4825::18.378
90::4844::3.71
90::4846::2.814
90::4864::7.957
90::4876::7.462
90::4899::6.339
90::4931::13.452
90::4972::5.172
90::4978::6.085
90::4989::5.067
90::5016::2.152
90::5022::3.731
90::5056::3.484
90::5057::3.642
90::5059::3.236
90::5091::6.88
90::5127::54.625
90::5128::1.821
90::5160::4.094
90::5171::35.714
90::5203::26.315
90::5217::8.152
90::5225::8.368
90::5232::4.477
90::5236::9.803
90::5243::2.926
90::5248::41.095
90::5287::32.258
90::5301::8.064
90::5309::14.814
90::5327::41.926
90::5386::5.428
90::5388::10.05
90::5391::3.69
90::5411::1.562
90::5417::15.151
90::5419::4.901
90::5420::7.352
90::5455::40.54
90::5463::50.847
90::5490::4.132
90::5514::5.102
90::5515::5.115
90::5540::142.857
90::5587::1.947
90::5593::5.681
90::5598::71.428
90::5611::3.766
90::5613::9.569
90::5627::6.791
90::5628::4.918
90::5676::2.102
90::5714::6.711
90::5727::2.967
90::5733::10.256
90::5793::6.198
90::5813::10.554
91::4::6.309
91::40::4.642
91::62::4.509
91::96::2.664
91::137::2.406
91::140::42.122
91::157::38.647
91::171::156.626
91::194::2.378
91::196::3.783
91::214::30.612
91::229::39.772
91::271::35.714
91::281::39.772
91::286::39.772
91::306::40.0
91::334::40.0
91::387::39.772
91::391::37.234
91::397::1.367
91::404::1.268
91::423::40.0
91::424::37.433
91::460::4.087
91::464::51.428
91::476::36.437
91::495::23.529
91::510::10.83
91::527::20.833
91::578::5.076
91::591::5.076
91::607::11.583
91::673::1.848
91::681::2.695
91::683::5.154
91::685::5.194
91::693::5.235
91::709::10.362
91::737::5.627
91::831::1.012
91::845::2.245
91::917::50.847
91::949::24.59
91::972::5.747
91::985::20.0
91::1069::13.452
91::1124::65.934
91::1141::33.962
91::1184::4.761
91::1199::40.404
91::1249::36.585
91::1274::142.857
91::1275::633.928
91::1323::130.434
91::1324::97.56
91::1360::31.746
91::1382::37.5
91::1383::33.333
91::1385::200.0
91::1430::317.46
91::1434::117.647
91::1450::57.692
91::1466::8.379
91::1499::38.961
91::1549::6.726
91::1575::0.53
91::1595::16.666
91::1647::119.047
91::1675::121.951
91::1692::119.047
91::1790::28.248
91::1810::80.808
91::1822::8.547
91::1823::26.086
91::1826::16.393
91::1870::4.548
91::1872::6.069
91::1873::6.187
91::1901::2.25
91::1908::16.042
91::1910::17.65
91::1919::7.075
91::1921::30.949
91::1936::60.0
91::1960::10.6
91::1974::15.267
91::1985::51.441
91::2009::39.603
91::2037::8.379
91::2046::2.159
91::2061::2.737
91::2072::13.636
91::2177::52.631
91::2222::1.372
91::2227::12.949
91::2234::5.882
91::2244::2.673
91::2273::43.478
91::2275::8.0
91::2291::5.565
91::2293::84.112
91::2299::5.988
91::2306::12.244
91::2320::3.802
91::2345::241.379
91::2353::10.452
91::2378::91.954
91::2380::80.808
91::2400::9.615
91::2408::593.495
91::2412::5.946
91::2415::37.878
91::2437::12.383
91::2447::7.978
91::2457::90.909
91::2608::1.125
91::2613::30.379
91::2628::10.362
91::2631::118.075
91::2678::100.263
91::2701::100.0
91::2702::80.0
91::2773::113.636
91::2794::100.0
91::2840::80.0
91::2851::78.431
91::2853::98.039
91::2936::67.796
91::2966::46.153
91::2974::24.054
91::2986::15.968
91::3011::11.278
91::3018::25.0
91::3019::7.853
91::3059::51.428
91::3063::13.698
91::3131::18.987
91::3143::9.345
91::3147::10.025
91::3179::8.016
91::3229::18.927
91::3231::10.0
91::3246::23.076
91::3266::12.765
91::3319::5.39
91::3405::5.555
91::3421::3.787
91::3423::3.792
91::3437::7.894
91::3461::5.347
91::3494::17.391
91::3535::17.857
91::3536::17.543
91::3544::2.305
91::3554::22.388
91::3575::4.807
91::3576::16.216
91::3594::11.904
91::3605::18.987
91::3651::16.216
91::3686::16.483
91::3890::12.121
91::3902::24.59
91::3915::14.563
91::3916::21.582
91::3953::34.782
91::3960::1.845
91::3996::50.279
91::4013::14.778
91::4014::3.906
91::4018::122.693
91::4053::8.032
91::4105::7.672
91::4107::12.539
91::4154::10.989
91::4159::17.214
91::4169::8.488
91::4181::16.26
91::4186::8.379
91::4198::5.617
91::4250::4.83
91::4273::17.441
91::4275::6.201
91::4347::676.923
91::4365::23.391
91::4411::4.255
91::4423::8.72
91::4432::20.0
91::4450::23.121
91::4457::17.441
91::4483::23.391
91::4495::14.598
91::4498::5.221
91::4523::6.465
91::4533::4.347
91::4553::941.176
91::4566::6.637
91::4576::28.523
91::4593::3.285
91::4667::1.615
91::4670::6.289
91::4699::3.883
91::4754::3.766
[truncated: 1,159,681 more chars]
